# Supplementary material for: GWAS of allometric body-shape indices in UK Biobank identifies loci suggesting associations with morphogenesis, organogenesis, adrenal cell renewal and cancer
Source: Sci Rep. 2021 May 21;11:10688. doi: 10.1038/s41598-021-89176-6 (PMC8139988; doi:10.1038/s41598-021-89176-6)
Supplement: Supplementary file 2 — Supplementary Table S9. [file 41598_2021_89176_MOESM2_ESM.zip]

Archive with 1 entries (1 files):
- TABS9_snps_2021-04-09.csv
