# Supplementary material for: GWAS of allometric body-shape indices in UK Biobank identifies loci suggesting associations with morphogenesis, organogenesis, adrenal cell renewal and cancer
Source: Sci Rep. 2021 May 21;11:10688. doi: 10.1038/s41598-021-89176-6 (PMC8139988; doi:10.1038/s41598-021-89176-6)
Supplement: Supplementary file 3 — Supplementary Table S10. [file 41598_2021_89176_MOESM3_ESM.xlsx]

## Sheet: IndSigSNPs
Sex	Index	No	GenomicLocus	uniqID	rsID	chr	pos	p	nSNPs	SNP	gcSNP	nearestGene	dist	NEAREST_GENES	NEAREST_DIST	Catalog	CatalogDir	WHR	WC	HC	Fat	BMI	Height	HeightDir	Cancer	CancerDir	SexDiff	IndexDiff	SexDiff_P	IndexDiff_P	ABSIHIDiff_P
Women	WHIUKB	1	1	1:2973433:A:T	1:2973433:T:A	1	2973433	4.6e-11	114	rs2993481	rs2993481	LINC00982	2745	LINC00982	2746	1	2	1	1	0	0	0	0	0	0	0	0	0	0.475034	0.403144	NA
Women	WHIUKB	2	2	1:6417930:C:CTT	1:6417930:CTT:C	1	6417930	2.6e-08	108	rs766839874	rs766839874	ACOT7	0	ACOT7	0	0	0	0	0	0	0	0	0	0	0	0	0	0	0.00406081	0.00138726	NA
Women	WHIUKB	3	3	1:9336116:A:C	1:9336116:A:C	1	9336116	2.6e-19	13	rs72641832	rs72641832	Z98044.1	2333	SPSB1	NA	1	2	1	0	0	0	0	0	0	0	0	0	0	0.00010783	0.000241304	NA
Women	WHIUKB	4	3	1:9336586:C:T	1:9336586:T:C	1	9336586	3.7e-09	8	rs7544514	rs7544514	Z98044.1	1863	Z98044.1	1864	0	0	0	0	0	0	0	0	0	0	0	0	0	0.250545	0.0831255	NA
Women	WHIUKB	5	3	1:9338622:C:T	1:9338622:T:C	1	9338622	2.3e-09	8	rs61783466	rs61783466	Z98044.1	29	SPSB1	NA	0	0	0	1	0	0	0	0	0	0	0	0	0	0.0165863	0.161135	NA
Women	WHIUKB	6	3	1:9338719:A:G	1:9338719:G:A	1	9338719	3.6e-08	3	rs9435179	rs9435179	Z98044.1	126	SPSB1	NA	0	0	0	1	0	0	0	0	0	0	0	0	0	0.0802924	0.532396	NA
Women	WHIUKB	7	3	1:9340737:C:T	1:9340737:T:C	1	9340737	6e-16	5	rs916385	rs916385	Z98044.1	2144	SPSB1	NA	0	0	0	0	0	0	0	0	0	0	0	0	0	2.28209e-05	0.00969102	NA
Women	WHIUKB	8	3	1:9341132:C:T	1:9341132:T:C	1	9341132	3.8e-12	9	rs61783468	rs61783468	Z98044.1	2539	SPSB1	NA	0	0	0	0	0	0	0	0	0	0	0	0	0	0.0138069	0.0727648	NA
Women	WHIUKB	9	3	1:9347278:A:G	1:9347278:A:G	1	9347278	9.2e-14	7	rs4465231	rs4465231	SPSB1	5660	SPSB1	5661	1	2	1	0	0	0	0	0	0	0	0	0	0	1.33676e-05	0.0394849	NA
Women	WHIUKB	10	3	1:9352704:C:G	1:9352704:G:C	1	9352704	6.7e-13	10	rs114709597	rs114709597	SPSB1	234	SPSB1	NA	1	2	1	0	0	0	0	0	0	0	0	0	0	0.00134886	0.430713	NA
Women	WHIUKB	11	3	1:9352783:A:ACGCGCCC	1:9352783:A:ACGCGCCC	1	9352783	6.9e-12	1	rs564101206	rs564101206	SPSB1	155	SPSB1	NA	0	0	0	0	0	0	0	0	0	0	0	0	0	0.000949843	0.444885	NA
Women	WHIUKB	12	4	1:17289911:C:T	1:17289911:T:C	1	17289911	4.9e-08	10	rs6691985	rs6691985	CROCC	0	CROCC	0	0	0	0	0	0	0	0	0	0	0	0	0	1	0.100529	1.0138e-07	NA
Women	WHIUKB	13	4	1:17306948:C:T	1:17306948:T:C	1	17306948	1.1e-09	15	rs55779591	rs55779591	MFAP2:RP1-37C10.3	00:00:00	RP1-37C10.3,MFAP2	0	1	1	1	1	0	0	0	0	0	0	0	0	1	0.0252852	2.06522e-07	NA
Women	WHIUKB	14	4	1:17327429:C:T	1:17327429:C:T	1	17327429	3.6e-09	69	rs7550758	rs7550758	RP1-37C10.3:ATP13A2	00:00:00	RP1-37C10.3,ATP13A2	0	0	0	0	1	1	1	1	1	1	0	0	0	1	0.00164159	4.07054e-10	NA
Women	WHIUKB	15	4	1:17404802:C:T	1:17404802:T:C	1	17404802	1e-08	165	rs35108553	rs35108553	PADI2	0	PADI2	0	0	0	0	0	0	0	0	0	0	0	0	0	0	0.000843372	1.01447e-05	NA
Women	WHIUKB	16	5	1:23613344:C:T	1:23613344:T:C	1	23613344	2.7e-08	20	rs12043534	rs12043534	RP5-1057J7.6	98	RP5-1057J7.6	99	0	0	0	0	0	0	0	0	0	0	0	0	0	0.0804055	0.033914	NA
Women	WHIUKB	17	5	1:23681232:G:T	1:23681232:G:T	1	23681232	3.5e-08	7	rs2749141	rs2749141	ZNF436	4708	ZNF436	4709	0	0	0	0	0	0	0	0	0	0	0	0	0	0.149842	0.253593	NA
Women	WHIUKB	18	5	1:23700811:C:T	1:23700811:T:C	1	23700811	1.4e-09	21	rs9887921	rs9887921	C1orf213	2478	C1orf213	2479	1	1	1	0	0	0	0	0	0	0	0	0	0	0.00545109	0.0409933	NA
Women	WHIUKB	19	5	1:23831960:A:T	1:23831960:T:A	1	23831960	1.7e-09	5	rs2999140	rs2999140	E2F2	961	E2F2	962	0	0	0	0	0	0	0	0	0	0	0	0	0	0.00320368	0.948945	NA
Women	WHIUKB	20	6	1:26528181:C:CTT	1:26528181:C:CTT	1	26528181	4.2e-09	37	rs369709025	rs369709025	CATSPER4	0	CATSPER4	0	0	0	0	0	0	0	0	1	1	0	0	0	0	0.00151843	0.0273828	NA
Women	WHIUKB	21	7	1:65975132:G:GT	1:65975132:GT:G	1	65975132	1.6e-08	30	rs141707226	rs141707226	LEPR	0	LEPR	0	0	0	0	0	0	0	1	1	1	0	0	0	0	0.00281873	0.771588	NA
Women	WHIUKB	22	8	1:78444764:C:CGGCCG	1:78444764:CGGCCG:C	1	78444764	2.3e-11	4	rs140681455	rs140681455	FUBP1	0	FUBP1	0	0	0	0	0	1	1	1	1	1	1	1	1	0	1.6914e-11	0.00381875	NA
Women	WHIUKB	23	9	1:86072408:G:T	1:86072408:G:T	1	86072408	1e-08	124	rs11578464	rs11578464	RP11-290M5.2	5990	CYR61	NA	1	1	1	1	0	0	0	0	0	0	0	0	0	0.0971019	0.094166	NA
Women	WHIUKB	24	9	1:86248138:A:C	1:86248138:A:C	1	86248138	4.4e-08	48	rs12075929	rs12075929	COL24A1	0	COL24A1	0	0	0	0	0	0	0	1	0	0	0	0	0	0	0.12493	0.00454043	NA
Women	WHIUKB	25	9	1:86326624:C:T	1:86326624:T:C	1	86326624	1.1e-08	71	rs6657706	rs6657706	COL24A1	0	COL24A1	0	1	1	1	1	0	0	0	0	0	0	0	0	0	0.0950455	5.45618e-06	NA
Women	WHIUKB	26	10	1:119014845:C:T	1:119014845:T:C	1	119014845	2.7e-11	7	rs116679284	rs116679284	PSMC1P12	142110	PSMC1P12	142111	1	1	1	1	0	0	0	0	0	0	0	0	1	0.789762	2.39614e-06	NA
Women	WHIUKB	27	10	1:119114493:C:G	1:119114493:C:G	1	119114493	6.7e-09	74	rs138849963	rs138849963	PSMC1P12	42462	PSMC1P12	42463	0	0	0	0	0	0	0	0	0	0	0	0	0	0.28048	0.0805348	NA
Women	WHIUKB	28	10	1:119128188:C:T	1:119128188:T:C	1	119128188	1.4e-08	31	rs2659207	rs2659207	PSMC1P12	28767	PSMC1P12	28768	1	2	1	1	0	0	0	0	0	0	0	0	0	0.63504	0.341905	NA
Women	WHIUKB	29	10	1:119282169:G:GA	1:119282169:GA:G	1	119282169	1.4e-09	27	rs141407226	rs141407226	RP4-630J13.1	25867	RP4-630J13.1	25868	1	1	1	0	0	0	1	0	0	0	0	0	0	0.927616	0.000246427	NA
Women	WHIUKB	30	10	1:119427467:A:C	1:119427467:C:A	1	119427467	7.6e-25	8	rs61730011	rs61730011	TBX15	0	TBX15	0	1	2	1	0	0	0	0	0	0	0	0	0	1	0.456655	1.1379e-07	NA
Women	WHIUKB	31	10	1:119432437:A:AT	1:119432437:A:AT	1	119432437	4.6e-11	12	rs397976022	rs397976022	TBX15	0	TBX15	0	0	0	0	0	0	0	0	1	1	0	0	0	0	0.386131	0.000422054	NA
Women	WHIUKB	32	10	1:119452617:C:T	1:119452617:T:C	1	119452617	3.5e-10	16	rs12138046	rs12138046	TBX15	0	TBX15	0	1	2	1	0	0	0	0	0	0	0	0	0	0	0.498546	0.286261	NA
Women	WHIUKB	33	10	1:119456589:C:T	1:119456589:T:C	1	119456589	3.7e-09	3	rs11586475	rs11586475	TBX15	0	TBX15	0	0	0	0	0	0	0	0	0	0	0	0	0	0	0.835933	0.286928	NA
Women	WHIUKB	34	10	1:119462864:A:G	1:119462864:G:A	1	119462864	3.3e-18	8	rs1779433	rs1779433	TBX15	0	TBX15	0	0	0	0	0	0	0	0	0	0	0	0	0	0	0.485839	8.95247e-05	NA
Women	WHIUKB	35	10	1:119483816:A:G	1:119483816:A:G	1	119483816	9.9e-11	15	rs1325941	rs1325941	TBX15	0	TBX15	0	1	1	1	0	0	0	0	0	0	0	0	0	0	0.293597	0.135198	NA
Women	WHIUKB	36	10	1:119498186:A:C	1:119498186:C:A	1	119498186	2.6e-09	4	rs17258166	rs17258166	TBX15	0	TBX15	0	1	2	1	1	0	0	0	0	0	0	0	0	0	0.0632148	0.00319408	NA
Women	WHIUKB	37	10	1:119500219:C:T	1:119500219:C:T	1	119500219	6.2e-20	2	rs2645289	rs2645289	TBX15	0	TBX15	0	0	0	0	0	0	0	0	1	2	0	0	0	1	0.859202	3.51267e-07	NA
Women	WHIUKB	38	10	1:119500773:A:G	1:119500773:A:G	1	119500773	1.6e-17	20	rs985036	rs985036	TBX15	0	TBX15	0	0	0	0	0	0	0	0	0	0	0	0	0	0	0.260616	0.0995588	NA
Women	WHIUKB	39	10	1:119508412:C:T	1:119508412:T:C	1	119508412	7e-32	16	rs1779445	rs1779445	TBX15	0	TBX15	0	1	1	1	0	0	0	0	1	1	0	0	0	0	0.485857	0.106592	NA
Women	WHIUKB	40	10	1:119516405:A:G	1:119516405:G:A	1	119516405	2.1e-14	33	rs61806235	rs61806235	TBX15	0	TBX15	0	1	2	1	1	0	0	1	0	0	0	0	0	0	0.036733	0.000456078	NA
Women	WHIUKB	41	10	1:119531764:A:T	1:119531764:A:T	1	119531764	1.3e-09	158	rs12035818	rs12035818	TBX15	0	TBX15	0	0	0	0	1	0	0	0	0	0	0	0	0	0	0.0167552	0.0852735	NA
Women	WHIUKB	42	10	1:119544674:C:CACACAG	1:119544674:C:CACACAG	1	119544674	8.6e-18	44	1:119544674_CACACAG_C	1:119544674	RP4-712E4.2	645	TBX15	NA	1	1	1	0	0	0	1	0	0	0	0	0	0	0.1134	0.015514	NA
Women	WHIUKB	43	10	1:119550480:A:C	1:119550480:A:C	1	119550480	4.8e-36	28	rs6428789	rs6428789	RP4-712E4.2	6451	RP4-712E4.2	6452	1	2	1	1	0	0	1	0	0	0	0	0	0	0.610669	0.00135254	NA
Women	WHIUKB	44	10	1:119567788:C:T	1:119567788:C:T	1	119567788	1.7e-21	37	rs188264330	rs188264330	WARS2	6050	WARS2	6051	1	1	1	1	0	0	0	0	0	0	0	0	0	0.728327	0.000695219	NA
Women	WHIUKB	45	10	1:119572541:C:T	1:119572541:T:C	1	119572541	1.1e-13	4	rs2645291	rs2645291	WARS2	1297	WARS2	1298	0	0	0	0	0	0	0	0	0	0	0	0	0	0.465675	0.612204	NA
Women	WHIUKB	46	10	1:119605227:C:T	1:119605227:T:C	1	119605227	2.7e-13	22	rs2361274	rs2361274	WARS2:WARS2-IT1	00:00:00	WARS2-IT1,WARS2	0	1	1	1	1	0	0	0	0	0	0	0	0	0	0.221124	0.128561	NA
Women	WHIUKB	47	10	1:119608826:C:T	1:119608826:C:T	1	119608826	1.2e-13	29	rs115575488	rs115575488	WARS2	0	WARS2	0	0	0	0	0	0	0	0	0	0	0	0	0	0	0.62458	0.0055776	NA
Women	WHIUKB	48	10	1:119659849:A:G	1:119659849:A:G	1	119659849	5e-24	37	rs6677940	rs6677940	WARS2	0	WARS2	0	0	0	0	0	0	0	0	0	0	0	0	0	0	0.950864	0.039265	NA
Women	WHIUKB	49	10	1:119679784:C:T	1:119679784:T:C	1	119679784	3.9e-16	29	rs77074398	rs77074398	WARS2	0	WARS2	0	0	0	0	0	0	0	0	0	0	0	0	0	0	0.852802	0.00363895	NA
Women	WHIUKB	50	10	1:119680851:A:T	1:119680851:A:T	1	119680851	5.1e-28	9	rs77261529	rs77261529	WARS2	0	WARS2	0	1	2	1	1	0	0	0	0	0	0	0	0	0	0.231454	7.32204e-05	NA
Women	WHIUKB	51	10	1:119734551:C:G	1:119734551:G:C	1	119734551	5.6e-09	12	rs10923769	rs10923769	RP11-418J17.1	0	RP11-418J17.1	0	0	0	0	0	0	0	0	0	0	0	0	0	0	0.644965	0.791906	NA
Women	WHIUKB	52	10	1:119743191:A:G	1:119743191:G:A	1	119743191	2.8e-24	21	rs61807010	rs61807010	RP11-418J17.1	0	RP11-418J17.1	0	0	0	0	0	0	0	0	0	0	0	0	0	0	0.820127	0.00186718	NA
Women	WHIUKB	53	10	1:119762593:A:G	1:119762593:A:G	1	119762593	9.5e-16	8	rs12119474	rs12119474	RP11-418J17.1:RPL6P2	00:00:00	RP11-418J17.1,RPL6P2	0	0	0	0	0	0	0	0	0	0	0	0	0	0	0.25786	0.0693337	NA
Women	WHIUKB	54	10	1:119764128:C:T	1:119764128:C:T	1	119764128	2.4e-09	23	rs12731215	rs12731215	RP11-418J17.1	0	RP11-418J17.1	0	0	0	0	0	0	0	0	0	0	0	0	0	0	0.669523	0.0230667	NA
Women	WHIUKB	55	10	1:119765828:A:C	1:119765828:C:A	1	119765828	2.6e-09	11	rs4514278	rs4514278	RP11-418J17.1	0	RP11-418J17.1	0	0	0	0	1	0	0	0	0	0	0	0	0	0	0.959851	0.803543	NA
Women	WHIUKB	56	10	1:119789289:C:T	1:119789289:T:C	1	119789289	9.5e-12	5	rs12730226	rs12730226	RP11-418J17.1	0	RP11-418J17.1	0	0	0	0	0	0	0	0	0	0	0	0	0	0	0.243344	0.000556961	NA
Women	WHIUKB	57	10	1:119794411:C:T	1:119794411:T:C	1	119794411	9.8e-13	27	rs6663892	rs6663892	RP11-418J17.1	0	RP11-418J17.1	0	0	0	0	0	0	0	0	0	0	0	0	0	0	0.889886	5.27624e-05	NA
Women	WHIUKB	58	10	1:119803012:A:G	1:119803012:A:G	1	119803012	2.8e-09	1	rs116565273	rs116565273	RP11-418J17.1:RP11-418J17.3	00:00:00	RP11-418J17.1,RP11-418J17.3	0	1	2	1	0	0	0	0	0	0	0	0	0	0	0.507865	0.0353024	NA
Women	WHIUKB	59	10	1:119816255:A:C	1:119816255:A:C	1	119816255	6.4e-18	4	rs75210922	rs75210922	RP11-418J17.1:RP11-418J17.3	00:00:00	RP11-418J17.1,RP11-418J17.3	0	0	0	0	0	0	0	0	0	0	0	0	0	0	0.237468	2.02118e-05	NA
Women	WHIUKB	60	10	1:119831694:C:CAGA	1:119831694:C:CAGA	1	119831694	2e-12	2	1:119831694_CAGA_C	1:119831694	RP11-418J17.3	0	RP11-418J17.3	0	0	0	0	0	0	0	0	0	0	0	0	0	0	0.473254	0.0705023	NA
Women	WHIUKB	61	10	1:119864893:C:T	1:119864893:T:C	1	119864893	7.6e-11	2	rs140609054	rs140609054	RP11-418J17.3	0	RP11-418J17.3	0	1	1	1	1	0	0	0	0	0	0	0	0	0	0.224734	0.0275121	NA
Women	WHIUKB	62	11	1:150697783:G:T	1:150697783:G:T	1	150697783	1.8e-08	86	rs200492635	rs200492635	HORMAD1	4418	HORMAD1	4419	0	0	0	0	0	0	1	1	1	1	1	0	0	0.00343331	0.540969	NA
Women	WHIUKB	63	11	1:150999737:A:G	1:150999737:G:A	1	150999737	3.9e-08	10	rs11204762	rs11204762	PRUNE	0	PRUNE	0	1	2	1	0	0	0	0	0	0	0	0	0	0	0.0311898	0.862525	NA
Women	WHIUKB	64	12	1:154836444:A:C	1:154836444:A:C	1	154836444	2.4e-09	4	rs79810698	rs79810698	KCNN3	0	KCNN3	0	0	0	0	0	0	0	0	0	0	0	0	0	0	0.000137021	0.01152	NA
Women	WHIUKB	65	12	1:154938662:C:T	1:154938662:C:T	1	154938662	4.4e-08	34	rs8191979	rs8191979	SHC1	0	SHC1	0	0	0	0	0	0	0	0	0	0	0	0	0	0	0.000206793	0.475904	NA
Women	WHIUKB	66	12	1:154980341:C:T	1:154980341:C:T	1	154980341	9.4e-14	2	rs12142017	rs12142017	ZBTB7B	0	ZBTB7B	0	1	2	1	0	0	0	0	0	0	0	0	0	0	0.000412417	0.91276	NA
Women	WHIUKB	67	12	1:154987704:C:T	1:154987704:T:C	1	154987704	1.7e-14	2	rs141845046	rs141845046	ZBTB7B	0	ZBTB7B	0	1	2	1	0	0	0	1	0	0	0	0	0	0	3.97355e-05	0.0100535	NA
Women	WHIUKB	68	12	1:154991389:C:T	1:154991389:C:T	1	154991389	1.4e-19	9	rs905938	rs905938	DCST2	0	DCST2	0	1	2	1	0	0	1	1	1	2	1	1	0	0	0.00791598	0.0064674	NA
Women	WHIUKB	69	12	1:155001281:A:G	1:155001281:A:G	1	155001281	1.1e-13	5	rs150138294	rs150138294	DCST2	0	DCST2	0	1	2	1	0	0	1	0	0	0	1	1	0	0	0.00162385	0.0100484	NA
Women	WHIUKB	70	12	1:155004880:A:G	1:155004880:A:G	1	155004880	6.8e-09	4	rs72702251	rs72702251	DCST2	0	DCST2	0	0	0	0	0	0	0	0	0	0	0	0	0	0	0.0769732	0.0697255	NA
Women	WHIUKB	71	12	1:155118588:C:T	1:155118588:T:C	1	155118588	1e-09	3	rs147847496	rs147847496	HMGN2P18	2431	HMGN2P18	2432	0	0	0	0	0	0	0	0	0	1	2	0	0	0.0103269	0.178965	NA
Women	WHIUKB	72	12	1:155321214:C:T	1:155321214:T:C	1	155321214	1.8e-10	38	rs114760481	rs114760481	ASH1L	0	ASH1L	0	1	1	1	1	0	1	1	0	0	1	1	0	0	0.252156	0.0280374	NA
Women	WHIUKB	73	13	1:156415673:C:T	1:156415673:C:T	1	156415673	4e-08	7	rs35208023	rs35208023	RP11-98G7.1	530	C1orf61	NA	0	0	0	0	0	0	0	0	0	0	0	0	0	0.327633	0.00736292	NA
Women	WHIUKB	74	13	1:156473114:C:G	1:156473114:C:G	1	156473114	3.6e-09	35	rs12136856	rs12136856	MEF2D	2493	MEF2D	2494	1	1	1	1	0	0	1	1	1	0	0	0	0	0.262613	0.00858502	NA
Women	WHIUKB	75	14	1:164738727:C:T	1:164738727:T:C	1	164738727	4.7e-08	6	rs10494421	rs10494421	PBX1:RP11-506O24.1	00:00:00	RP11-506O24.1,PBX1	0	1	2	1	1	0	0	0	0	0	0	0	0	0	0.0225378	0.694437	NA
Women	WHIUKB	76	14	1:164740405:C:G	1:164740405:C:G	1	164740405	1.9e-08	2	rs2279469	rs2279469	PBX1:RP11-506O24.1	00:00:00	RP11-506O24.1,PBX1	0	1	2	1	1	0	0	0	0	0	0	0	0	0	0.0928776	0.310162	NA
Women	WHIUKB	77	15	1:170161011:A:C	1:170161011:A:C	1	170161011	1.9e-09	55	rs77849060	rs77849060	RP11-297H3.3	0	RP11-297H3.3	0	0	0	0	0	0	0	0	0	0	0	0	0	0	2.09297e-05	0.810893	NA
Women	WHIUKB	78	15	1:170180338:C:T	1:170180338:T:C	1	170180338	2.8e-11	2	rs7535510	rs7535510	RP11-297H3.3:ISCUP1	00:00:00	ISCUP1,RP11-297H3.3	0	1	1	1	0	0	0	0	0	0	0	0	0	0	0.0189612	0.936098	NA
Women	WHIUKB	79	15	1:170193063:A:G	1:170193063:G:A	1	170193063	2.9e-10	14	rs74981093	rs74981093	RP11-297H3.3	0	RP11-297H3.3	0	1	1	1	1	0	0	0	0	0	0	0	0	0	0.000328726	0.538054	NA
Women	WHIUKB	80	15	1:170202563:A:C	1:170202563:A:C	1	170202563	4.4e-09	13	rs2225588	rs2225588	RP11-297H3.3	0	RP11-297H3.3	0	0	0	0	0	0	0	0	0	0	0	0	0	0	0.00140379	0.13436	NA
Women	WHIUKB	81	15	1:170208227:C:T	1:170208227:C:T	1	170208227	4.8e-08	7	rs1332951	rs1332951	RP11-297H3.3	0	RP11-297H3.3	0	0	0	0	0	0	0	0	0	0	0	0	0	0	0.00168249	0.0352141	NA
Women	WHIUKB	82	15	1:170212480:A:G	1:170212480:A:G	1	170212480	5.5e-10	7	rs3121911	rs3121911	RP11-297H3.3	2051	RP11-297H3.3	2052	1	1	1	0	0	0	0	0	0	0	0	0	0	0.10786	0.896365	NA
Women	WHIUKB	83	15	1:170219705:C:T	1:170219705:T:C	1	170219705	1.7e-11	6	rs10919339	rs10919339	RP11-297H3.3	9276	RP11-297H3.3	9277	0	0	0	0	0	0	0	0	0	0	0	0	0	0.00222403	0.636154	NA
Women	WHIUKB	84	15	1:170244231:G:T	1:170244231:G:T	1	170244231	5.5e-13	1	rs1332952	rs1332952	LINC01142	0	LINC01142	0	0	0	0	0	0	0	0	0	0	0	0	0	0	0.000331842	0.219689	NA
Women	WHIUKB	85	15	1:170259844:A:G	1:170259844:A:G	1	170259844	4.3e-24	8	rs10753801	rs10753801	LINC01142	6494	LINC01142	6495	0	0	0	0	0	0	0	0	0	0	0	0	0	0.000177623	0.0705956	NA
Women	WHIUKB	86	15	1:170273131:A:C	1:170273131:A:C	1	170273131	3.2e-21	42	rs61827994	rs61827994	LINC01142	19781	LINC01142	19782	1	1	1	0	0	0	0	0	0	0	0	1	0	8.61478e-07	0.102761	NA
Women	WHIUKB	87	15	1:170308387:G:T	1:170308387:T:G	1	170308387	1.7e-34	67	rs2104912	rs2104912	HAUS4P1	29976	HAUS4P1	29977	0	0	0	0	0	0	0	0	0	0	0	1	0	2.22813e-08	0.560622	NA
Women	WHIUKB	88	15	1:170336085:C:T	1:170336085:C:T	1	170336085	4.3e-11	2	rs113452299	rs113452299	HAUS4P1	2278	HAUS4P1	2279	1	2	1	0	0	0	0	0	0	0	0	0	0	0.00281575	0.308772	NA
Women	WHIUKB	89	15	1:170343372:G:T	1:170343372:T:G	1	170343372	2.4e-13	87	rs1113230	rs1113230	HAUS4P1	3863	HAUS4P1	3864	0	0	0	0	0	0	0	0	0	0	0	0	0	0.000286228	0.107398	NA
Women	WHIUKB	90	15	1:170343553:C:T	1:170343553:C:T	1	170343553	4e-16	24	rs1591129	rs1591129	HAUS4P1	4044	HAUS4P1	4045	0	0	0	0	0	0	0	0	0	0	0	0	0	0.00316751	0.00928943	NA
Women	WHIUKB	91	15	1:170352101:A:G	1:170352101:A:G	1	170352101	3.8e-11	226	rs12131969	rs12131969	HAUS4P1	12592	HAUS4P1	12593	0	0	0	0	0	0	0	0	0	0	0	0	0	0.00543167	0.610461	NA
Women	WHIUKB	92	15	1:170352113:C:T	1:170352113:T:C	1	170352113	8.2e-54	44	rs3119837	rs3119837	HAUS4P1	12604	HAUS4P1	12605	1	2	1	1	0	0	0	0	0	0	0	1	0	2.22646e-09	0.0302027	NA
Women	WHIUKB	93	15	1:170372435:C:T	1:170372435:C:T	1	170372435	7.5e-16	56	rs10919387	rs10919387	HAUS4P1	32926	HAUS4P1	32927	1	1	1	0	0	0	0	0	0	0	0	0	0	0.0106197	0.558419	NA
Women	WHIUKB	94	15	1:170382956:C:CTATATA	1:170382956:CTATATA:C	1	170382956	1.1e-08	12	rs539172939	rs539172939	HAUS4P1	43447	HAUS4P1	43448	0	0	0	0	0	0	0	0	0	0	0	0	0	0.0483199	0.0109448	NA
Women	WHIUKB	95	15	1:170510459:C:T	1:170510459:T:C	1	170510459	2.7e-08	2	rs17346300	rs17346300	GORAB	0	GORAB	0	1	2	1	0	0	0	0	0	0	0	0	0	0	0.0128311	0.976494	NA
Women	WHIUKB	96	15	1:170513186:G:T	1:170513186:T:G	1	170513186	5.2e-29	34	rs61826201	rs61826201	GORAB	0	GORAB	0	1	1	1	0	0	0	0	0	0	0	0	0	0	2.50469e-05	0.244554	NA
Women	WHIUKB	97	15	1:170554331:A:C	1:170554331:C:A	1	170554331	4.1e-13	2	rs12567093	rs12567093	RP11-545I10.2	2058	RP11-545I10.2	2059	0	0	0	0	0	0	0	0	0	0	0	0	0	0.000693095	0.329295	NA
Women	WHIUKB	98	15	1:170560767:A:G	1:170560767:G:A	1	170560767	1.2e-10	43	rs11808978	rs11808978	RP11-545I10.2	3389	GORAB	NA	0	0	0	0	0	0	0	0	0	0	0	1	0	2.48391e-07	0.236248	NA
Women	WHIUKB	99	15	1:170641733:A:T	1:170641733:T:A	1	170641733	5.5e-11	1	rs78710246	rs78710246	PRRX1	0	PRRX1	0	1	2	1	0	0	0	0	0	0	0	0	0	0	0.000813789	0.356728	NA
Women	WHIUKB	100	15	1:170786995:C:T	1:170786995:C:T	1	170786995	9.1e-11	65	rs7528013	rs7528013	PRRX1	78434	PRRX1	78435	1	2	1	0	0	0	0	0	0	0	0	0	0	0.0653069	0.0636456	NA
Women	WHIUKB	101	16	1:172302544:A:C	1:172302544:C:A	1	172302544	9e-15	1	rs911713	rs911713	DNM3	0	DNM3	0	0	0	0	0	0	0	0	0	0	0	0	0	0	0.0170531	0.39413	NA
Women	WHIUKB	102	16	1:172323134:A:G	1:172323134:A:G	1	172323134	9.8e-28	38	rs17277932	rs17277932	DNM3	0	DNM3	0	0	0	0	0	0	0	0	0	0	0	0	1	0	7.21968e-11	0.103776	NA
Women	WHIUKB	103	16	1:172348823:C:T	1:172348823:T:C	1	172348823	1.5e-29	5	rs12138803	rs12138803	DNM3:PIGC	00:00:00	DNM3,PIGC	0	1	2	1	0	0	0	0	0	0	0	0	1	0	4.79524e-08	0.667306	NA
Women	WHIUKB	104	16	1:172361516:C:T	1:172361516:C:T	1	172361516	2.3e-38	46	rs2001127	rs2001127	DNM3:PIGC	00:00:00	DNM3,PIGC	0	1	1	1	1	0	0	0	0	0	1	1	0	0	9.79605e-06	0.842587	NA
Women	WHIUKB	105	16	1:172366891:A:AT	1:172366891:AT:A	1	172366891	1.2e-27	45	1:172366891_AT_A	1:172366891	DNM3:PIGC	00:00:00	DNM3,PIGC	0	1	1	1	0	0	0	0	0	0	0	0	1	0	7.11458e-10	0.0468872	NA
Women	WHIUKB	106	16	1:172372260:C:T	1:172372260:T:C	1	172372260	1.9e-11	28	rs7516301	rs7516301	DNM3:PIGC	00:00:00	DNM3,PIGC	0	0	0	0	0	0	0	0	0	0	0	0	0	0	0.000426074	0.0134207	NA
Women	WHIUKB	107	16	1:172376359:C:CA	1:172376359:CA:C	1	172376359	1.2e-10	7	rs201335118	rs201335118	DNM3:PIGC	00:00:00	DNM3,PIGC	0	0	0	0	0	0	0	0	0	0	0	0	0	0	0.00159527	0.0288165	NA
Women	WHIUKB	108	16	1:172377745:A:G	1:172377745:A:G	1	172377745	6.8e-14	2	rs16844417	rs16844417	DNM3:PIGC	00:00:00	DNM3,PIGC	0	0	0	0	1	0	0	0	0	0	0	0	0	0	4.24524e-05	0.484248	NA
Women	WHIUKB	109	16	1:172380926:A:G	1:172380926:A:G	1	172380926	4.6e-16	1	rs76166162	rs76166162	DNM3:PIGC	00:00:00	DNM3,PIGC	0	1	2	1	0	0	0	0	0	0	0	0	0	0	5.50361e-06	0.891934	NA
Women	WHIUKB	110	16	1:172381383:C:T	1:172381383:C:T	1	172381383	3.2e-19	13	rs7528296	rs7528296	DNM3:PIGC	00:00:00	DNM3,PIGC	0	0	0	0	0	0	0	0	0	0	0	0	0	0	0.00203733	0.0138273	NA
Women	WHIUKB	111	16	1:172410531:A:T	1:172410531:T:A	1	172410531	7.1e-10	4	rs183856666	rs183856666	PIGC:C1orf105	00:00:00	C1orf105,PIGC	0	1	2	1	0	0	0	0	0	0	0	0	0	0	0.00508732	0.0242611	NA
Women	WHIUKB	112	16	1:172416860:C:T	1:172416860:C:T	1	172416860	5.3e-21	74	rs7515895	rs7515895	C1orf105	0	C1orf105	0	1	1	1	0	0	0	0	1	1	0	0	0	0	6.58717e-06	0.0171848	NA
Women	WHIUKB	113	17	1:196580039:A:G	1:196580039:A:G	1	196580039	9.9e-10	83	rs10801551	rs10801551	KCNT2	1683	KCNT2	1684	1	1	1	0	0	0	0	0	0	0	0	0	0	0.000210897	0.52705	NA
Women	WHIUKB	114	18	1:203094406:A:G	1:203094406:A:G	1	203094406	6.2e-09	5	rs1874142	rs1874142	ADORA1	0	ADORA1	0	1	2	1	0	0	0	0	0	0	0	0	0	0	0.018634	0.35266	NA
Women	WHIUKB	115	19	1:203517292:A:G	1:203517292:A:G	1	203517292	2.2e-11	20	rs2821226	rs2821226	OPTC	39299	OPTC	NA	1	1	1	0	1	0	0	0	0	0	0	1	0	2.5656e-06	0.956919	NA
Women	WHIUKB	116	20	1:205045087:A:G	1:205045087:A:G	1	205045087	7.8e-10	9	rs1572993	rs1572993	CNTN2	0	CNTN2	0	0	0	0	0	0	0	0	0	0	0	0	0	0	0.00266653	0.0675122	NA
Women	WHIUKB	117	20	1:205181062:C:T	1:205181062:T:C	1	205181062	4.6e-11	82	rs2369633	rs2369633	DSTYK	334	DSTYK	NA	1	2	1	0	0	0	0	0	0	1	2	0	0	0.0045346	0.604086	NA
Women	WHIUKB	118	21	1:212464461:A:T	1:212464461:A:T	1	212464461	8.4e-10	14	rs381204	rs381204	PPP2R5A	0	PPP2R5A	0	0	0	0	0	0	0	0	1	1	0	0	0	0	0.0836785	0.00775789	NA
Women	WHIUKB	119	21	1:212523996:C:CA	1:212523996:CA:C	1	212523996	1.2e-08	98	rs557341883	rs557341883	PPP2R5A	0	PPP2R5A	0	1	1	1	1	0	0	0	0	0	0	0	0	0	0.123708	0.149898	NA
Women	WHIUKB	120	22	1:219248660:A:G	1:219248660:A:G	1	219248660	8.9e-09	1	rs17049035	rs17049035	RP11-135J2.4	11283	RP11-135J2.4	11284	0	0	0	0	0	0	0	0	0	0	0	1	0	1.74088e-09	0.353767	NA
Women	WHIUKB	121	22	1:219294570:C:T	1:219294570:T:C	1	219294570	9.6e-18	1	rs61823192	rs61823192	RP11-135J2.4	0	RP11-135J2.4	0	1	2	1	0	0	0	0	0	0	0	0	1	0	2.29763e-11	0.0727575	NA
Women	WHIUKB	122	22	1:219392230:C:T	1:219392230:T:C	1	219392230	4.7e-11	1	rs77278027	rs77278027	RP11-135J2.3	3359	RP11-135J2.3	3360	0	0	0	0	0	0	0	0	0	0	0	1	0	6.66798e-07	0.783418	NA
Women	WHIUKB	123	22	1:219416691:C:CA	1:219416691:C:CA	1	219416691	2.8e-21	25	rs764553160	rs764553160	RP11-135J2.3	17851	RP11-135J2.3	17853	0	0	0	0	0	0	0	0	0	0	0	1	0	3.39759e-12	0.523723	NA
Women	WHIUKB	124	22	1:219452487:A:G	1:219452487:A:G	1	219452487	1.1e-17	51	rs57962177	rs57962177	RP11-135J2.3	53647	RP11-135J2.3	53648	0	0	0	1	0	0	0	0	0	0	0	1	0	8.27527e-09	0.8707	NA
Women	WHIUKB	125	22	1:219540176:G:T	1:219540176:T:G	1	219540176	1.8e-20	30	rs4846551	rs4846551	RP11-392O17.1	42846	RP11-392O17.1	42847	0	0	0	0	0	0	0	0	0	0	0	1	0	3.66484e-13	0.565082	NA
Women	WHIUKB	126	22	1:219550982:A:G	1:219550982:A:G	1	219550982	4.5e-13	8	rs4846553	rs4846553	RP11-392O17.1	32040	RP11-392O17.1	32041	0	0	0	0	0	0	0	0	0	0	0	1	0	1.29149e-08	0.447711	NA
Women	WHIUKB	127	22	1:219560818:C:G	1:219560818:G:C	1	219560818	9.9e-20	30	rs6691931	rs6691931	RP11-392O17.1	22204	RP11-392O17.1	22205	0	0	0	0	0	0	0	0	0	0	0	1	0	2.36615e-11	0.615339	NA
Women	WHIUKB	128	22	1:219573200:A:G	1:219573200:G:A	1	219573200	4.6e-16	8	rs2820429	rs2820429	RP11-392O17.1	9822	RP11-392O17.1	9823	1	1	1	1	0	0	0	0	0	0	0	0	0	1.84104e-05	0.59137	NA
Women	WHIUKB	129	22	1:219573841:C:CT	1:219573841:C:CT	1	219573841	2.9e-17	2	rs796959510	rs796959510	RP11-392O17.1	9181	RP11-392O17.1	9181	0	0	0	0	0	0	0	0	0	0	0	0	0	6.05101e-06	0.652908	NA
Women	WHIUKB	130	22	1:219574557:A:T	1:219574557:A:T	1	219574557	8.3e-18	1	rs2605090	rs2605090	RP11-392O17.1	8465	RP11-392O17.1	8466	0	0	0	0	0	0	0	0	0	0	0	1	0	4.52754e-08	0.453755	NA
Women	WHIUKB	131	22	1:219580735:A:G	1:219580735:G:A	1	219580735	1.8e-28	37	rs4846296	rs4846296	RP11-392O17.1	2287	RP11-392O17.1	2288	1	1	1	0	0	0	0	0	0	0	0	1	0	8.28179e-13	0.317437	NA
Women	WHIUKB	132	22	1:219587384:C:T	1:219587384:T:C	1	219587384	8e-10	1	rs61838772	rs61838772	RP11-392O17.1	2100	RP11-392O17.1	2101	1	2	1	0	0	0	0	0	0	0	0	0	0	1.4014e-05	0.805014	NA
Women	WHIUKB	133	22	1:219608231:G:GA	1:219608231:GA:G	1	219608231	2.5e-36	11	rs758681528	rs758681528	RP11-95P13.1	262	RP11-95P13.1	262	0	0	0	0	0	0	0	0	0	0	0	1	0	1.19687e-18	0.747317	NA
Women	WHIUKB	134	22	1:219617036:A:G	1:219617036:G:A	1	219617036	5.4e-45	11	rs11118303	rs11118303	RP11-95P13.1	1051	RP11-95P13.1	1052	0	0	0	0	0	0	0	0	0	0	0	1	0	5.86097e-24	0.060478	NA
Women	WHIUKB	135	22	1:219619538:A:G	1:219619538:G:A	1	219619538	1.3e-40	5	rs2605082	rs2605082	RP11-95P13.1	3553	RP11-95P13.1	3554	1	2	1	1	0	1	0	0	0	0	0	1	0	1.88163e-20	0.876864	NA
Women	WHIUKB	136	22	1:219620569:A:T	1:219620569:T:A	1	219620569	5.1e-32	1	rs12724708	rs12724708	RP11-95P13.1	4584	RP11-95P13.1	4585	1	2	1	0	0	0	0	0	0	0	0	1	0	1.85594e-13	0.689709	NA
Women	WHIUKB	137	22	1:219623230:A:G	1:219623230:A:G	1	219623230	1e-12	2	rs12740837	rs12740837	RP11-95P13.1	7245	RP11-95P13.1	7246	1	2	1	0	0	0	0	0	0	0	0	1	0	4.51226e-07	0.472992	NA
Women	WHIUKB	138	22	1:219633311:A:G	1:219633311:A:G	1	219633311	9.4e-41	1	rs2820439	rs2820439	RP11-95P13.1	17326	LYPLAL1	NA	0	0	0	0	0	0	0	0	0	0	0	1	0	6.56824e-15	0.0257279	NA
Women	WHIUKB	139	22	1:219640746:A:G	1:219640746:A:G	1	219640746	6.3e-09	3	rs115328987	rs115328987	RP11-95P13.1	24761	RP11-95P13.1	24762	1	2	1	0	0	0	0	0	0	0	0	0	0	0.00043022	0.637523	NA
Women	WHIUKB	140	22	1:219643649:A:G	1:219643649:A:G	1	219643649	4.9e-84	156	rs2605098	rs2605098	RP11-95P13.1	27664	RP11-95P13.1	27665	1	1	1	1	1	1	1	0	0	0	0	1	0	9.50987e-34	0.0809229	NA
Women	WHIUKB	141	22	1:219646807:C:G	1:219646807:C:G	1	219646807	2.5e-70	85	rs6541229	rs6541229	RP11-95P13.1	30822	RP11-95P13.1	30823	0	0	0	0	0	1	1	1	1	0	0	1	0	1.49088e-33	0.214693	NA
Women	WHIUKB	142	22	1:219653292:C:T	1:219653292:C:T	1	219653292	7.2e-11	2	rs77739064	rs77739064	RP11-95P13.1	37307	RP11-95P13.1	37308	0	0	0	0	0	0	0	0	0	0	0	1	0	3.84043e-07	0.164928	NA
Women	WHIUKB	143	22	1:219662035:C:T	1:219662035:T:C	1	219662035	5.4e-29	1	rs2791545	rs2791545	RP11-95P13.1	46050	RP11-95P13.1	46051	0	0	0	0	0	0	0	0	0	0	0	1	0	1.70576e-10	0.205178	NA
Women	WHIUKB	144	22	1:219670148:C:T	1:219670148:C:T	1	219670148	9.8e-71	115	rs718700	rs718700	RP11-95P13.1	54163	RP11-95P13.1	54164	1	1	1	0	0	1	1	0	0	0	0	1	0	9.83555e-34	0.0999802	NA
Women	WHIUKB	145	22	1:219685466:C:T	1:219685466:T:C	1	219685466	4.3e-11	1	rs11118325	rs11118325	RP11-95P13.2	45067	RP11-95P13.2	45068	0	0	0	0	0	0	0	0	0	0	0	0	0	1.78609e-05	0.0627608	NA
Women	WHIUKB	146	22	1:219696755:A:G	1:219696755:A:G	1	219696755	3.4e-11	31	rs12117397	rs12117397	RP11-95P13.2	33778	RP11-95P13.2	33779	0	0	0	0	0	0	0	0	0	0	0	1	0	1.18521e-06	0.00241263	NA
Women	WHIUKB	147	22	1:219704939:A:G	1:219704939:A:G	1	219704939	2.3e-19	2	rs76926608	rs76926608	RP11-95P13.2	25594	RP11-95P13.2	25595	1	2	1	0	0	0	0	0	0	0	0	1	0	7.56743e-12	0.168269	NA
Women	WHIUKB	148	22	1:219707074:A:G	1:219707074:A:G	1	219707074	5.2e-47	24	rs2485301	rs2485301	RP11-95P13.2	23459	LYPLAL1	NA	0	0	0	0	0	0	0	0	0	0	0	1	0	2.56572e-23	0.0848375	NA
Women	WHIUKB	149	22	1:219713864:C:G	1:219713864:G:C	1	219713864	1.8e-51	42	rs7513749	rs7513749	RP11-95P13.2	16669	RP11-95P13.2	16670	0	0	0	0	0	1	0	0	0	0	0	1	0	1.73376e-30	0.00647202	NA
Women	WHIUKB	150	22	1:219734829:G:GA	1:219734829:GA:G	1	219734829	3e-15	34	rs5781131	rs5781131	RP11-95P13.2	3785	RP11-95P13.2	3786	0	0	0	0	0	0	0	1	1	0	0	1	0	3.35264e-06	0.0023835	NA
Women	WHIUKB	151	22	1:219736051:C:CT	1:219736051:C:CT	1	219736051	1.1e-08	53	rs771691336	rs771691336	RP11-95P13.2	5007	RP11-95P13.2	5009	0	0	0	0	0	0	0	0	0	0	0	0	0	5.98608e-05	0.000437783	NA
Women	WHIUKB	152	22	1:219748784:G:T	1:219748784:T:G	1	219748784	2.1e-26	1	rs58727484	rs58727484	RP11-95P13.2	17740	RP11-95P13.2	17741	1	2	1	0	0	0	0	0	0	0	0	1	0	5.30781e-12	0.259961	NA
Women	WHIUKB	153	22	1:219753509:C:T	1:219753509:C:T	1	219753509	2.8e-82	53	rs2820443	rs2820443	RP11-95P13.2	22465	SLC30A10	NA	1	2	1	0	1	1	1	0	0	0	0	1	0	1.35239e-37	0.00406557	NA
Women	WHIUKB	154	22	1:219755188:T:TC	1:219755188:TC:T	1	219755188	1.3e-37	15	rs752784316	rs752784316	RP11-95P13.2	24144	RP11-95P13.2	24146	0	0	0	0	0	0	0	0	0	0	0	1	0	6.88451e-15	0.261105	NA
Women	WHIUKB	155	22	1:219760462:C:T	1:219760462:T:C	1	219760462	2.1e-08	2	rs9431594	rs9431594	ZC3H11B	22396	ZC3H11B	22397	0	0	0	0	0	0	0	0	0	0	0	0	0	0.00119117	0.970343	NA
Women	WHIUKB	156	22	1:219762070:G:T	1:219762070:G:T	1	219762070	9.3e-38	42	rs6683926	rs6683926	ZC3H11B	20788	ZC3H11B	20789	1	1	1	1	0	0	0	0	0	0	0	1	0	2.66471e-19	0.579393	NA
Women	WHIUKB	157	22	1:219787413:C:G	1:219787413:G:C	1	219787413	9.3e-12	37	rs10779364	rs10779364	ZC3H11B	950	ZC3H11B	951	1	2	1	0	0	0	0	1	2	0	0	1	0	1.26034e-06	0.00809101	NA
Women	WHIUKB	158	22	1:219797675:A:G	1:219797675:A:G	1	219797675	9.7e-38	2	rs1338219	rs1338219	ZC3H11B	11212	ZC3H11B	11213	0	0	0	0	0	0	0	0	0	0	0	1	0	1.24742e-19	0.286528	NA
Women	WHIUKB	159	22	1:219798632:A:G	1:219798632:G:A	1	219798632	3e-29	7	rs1415991	rs1415991	ZC3H11B	12169	ZC3H11B	12170	0	0	0	0	0	0	0	0	0	0	0	1	0	5.35058e-14	0.0120368	NA
Women	WHIUKB	160	22	1:219929286:C:CAAA	1:219929286:CAAA:C	1	219929286	3.9e-09	185	1:219929286_CAAA_C	1:219929286	SLC30A10	0	SLC30A10	0	0	0	0	0	0	0	0	0	0	0	0	0	0	1.13814e-05	0.920719	NA
Women	WHIUKB	161	23	1:220983017:A:G	1:220983017:G:A	1	220983017	2.4e-08	8	rs11118606	rs11118606	2001-03-01	0	2001-03-01	0	0	0	0	0	0	0	0	0	0	0	0	0	0	0.000196582	0.146789	NA
Women	WHIUKB	162	23	1:220990086:A:C	1:220990086:C:A	1	220990086	7.1e-11	3	rs11118610	rs11118610	2001-03-01	2350	2001-03-01	2351	1	2	1	0	0	0	0	0	0	0	0	0	0	8.66598e-06	0.698706	NA
Women	WHIUKB	163	23	1:220991171:C:T	1:220991171:T:C	1	220991171	9.5e-11	1	rs7514450	rs7514450	2001-03-01	3435	2001-03-01	3436	1	2	1	0	0	0	0	0	0	0	0	0	0	0.000207789	0.949233	NA
Women	WHIUKB	164	23	1:221001142:A:C	1:221001142:C:A	1	221001142	4.7e-08	3	rs61830291	rs61830291	RP11-295M18.6	875	RP11-295M18.6	876	1	2	1	0	0	0	0	0	0	0	0	0	0	0.315259	0.062478	NA
Women	WHIUKB	165	23	1:221094068:A:G	1:221094068:A:G	1	221094068	2.6e-08	27	rs2807869	rs2807869	HLX	35666	HLX	35667	0	0	0	0	0	0	0	0	0	0	0	0	0	0.0226934	0.0196711	NA
Women	WHIUKB	166	23	1:221357227:A:T	1:221357227:T:A	1	221357227	1.6e-08	3	rs12126632	rs12126632	RP11-453O22.1	49663	RP11-453O22.1	49664	0	0	0	0	0	0	0	0	0	0	0	0	0	0.620275	0.00012145	NA
Women	WHIUKB	167	24	1:227731073:T:TCC	1:227731073:T:TCC	1	227731073	2.6e-08	123	rs3033487	rs3033487	RNA5SP77	17808	RNA5SP77	17808	1	1	1	1	1	1	1	1	1	0	0	0	1	0.0593124	2.1931e-06	NA
Women	WHIUKB	168	24	1:227957591:C:T	1:227957591:T:C	1	227957591	3.7e-09	21	rs10916205	rs10916205	SNAP47	0	SNAP47	0	0	0	0	1	0	0	0	0	0	0	0	0	1	0.00278453	4.27911e-06	NA
Women	WHIUKB	169	25	2:11308842:A:G	2:11308842:G:A	2	11308842	3.5e-10	131	rs62120155	rs62120155	PQLC3	0	PQLC3	0	1	2	1	0	0	0	0	1	1	0	0	0	0	0.00258528	0.000383205	NA
Women	WHIUKB	170	26	2:13073967:A:G	2:13073967:G:A	2	13073967	2.8e-12	8	rs711869	rs711869	AC064875.2	32942	AC064875.2	32943	1	2	1	0	0	0	0	0	0	0	0	0	0	0.714141	0.212547	NA
Women	WHIUKB	171	26	2:13090181:A:G	2:13090181:G:A	2	13090181	3.4e-09	7	rs779394	rs779394	AC064875.2	16728	AC064875.2	16729	0	0	0	0	0	0	0	0	0	0	0	0	0	0.391092	0.0672509	NA
Women	WHIUKB	172	27	2:20205541:C:T	2:20205541:T:C	2	20205541	4.1e-08	2	rs52826764	rs52826764	MATN3	0	MATN3	0	1	1	1	1	0	0	0	1	2	0	0	0	0	0.23924	8.6722e-05	NA
Women	WHIUKB	173	28	2:24236496:A:T	2:24236496:A:T	2	24236496	1.8e-08	69	rs56036119	rs56036119	MFSD2B	0	MFSD2B	0	0	0	0	1	0	0	0	0	0	0	0	0	0	0.015303	0.217916	NA
Women	WHIUKB	174	29	2:24952740:C:CT	2:24952740:C:CT	2	24952740	9.2e-10	101	rs11439247	rs11439247	NCOA1	0	NCOA1	0	1	1	1	1	0	0	0	0	0	0	0	0	0	0.0894713	2.58364e-05	NA
Women	WHIUKB	175	29	2:25259953:A:G	2:25259953:A:G	2	25259953	4e-12	15	rs2196792	rs2196792	DNAJC27-AS1	0	DNAJC27-AS1	0	0	0	0	1	0	0	0	1	2	0	0	0	1	0.149328	1.29775e-11	NA
Women	WHIUKB	176	29	2:25262928:C:T	2:25262928:T:C	2	25262928	2.7e-15	42	rs116734066	rs116734066	DNAJC27-AS1	364	DNAJC27-AS1	365	1	2	1	0	0	0	0	1	1	0	0	0	1	0.012845	2.42111e-07	NA
Women	WHIUKB	177	29	2:25348546:A:G	2:25348546:A:G	2	25348546	6e-12	1	rs11693908	rs11693908	EFR3B	0	EFR3B	0	0	0	0	1	0	0	0	0	0	0	0	0	1	0.0914471	4.44933e-08	NA
Women	WHIUKB	178	29	2:25369369:G:T	2:25369369:G:T	2	25369369	6.5e-10	26	rs13032289	rs13032289	EFR3B	0	EFR3B	0	1	1	1	1	0	0	0	1	1	0	0	0	1	0.924381	1.054e-12	NA
Women	WHIUKB	179	29	2:25447500:A:C	2:25447500:A:C	2	25447500	1.2e-09	4	rs79761284	rs79761284	RP11-458N5.1	3223	RP11-458N5.1	3224	0	0	0	0	0	0	0	0	0	0	0	0	0	0.0536411	0.00125653	NA
Women	WHIUKB	180	29	2:25458379:A:G	2:25458379:G:A	2	25458379	4.1e-10	5	rs10084238	rs10084238	DNMT3A	0	DNMT3A	0	0	0	0	0	0	0	0	0	0	0	0	0	0	0.118885	0.0316017	NA
Women	WHIUKB	181	29	2:25510276:C:T	2:25510276:T:C	2	25510276	1.4e-08	1	rs11677670	rs11677670	DNMT3A	0	DNMT3A	0	0	0	0	0	0	0	0	0	0	0	0	0	0	0.256647	8.72683e-06	NA
Women	WHIUKB	182	29	2:25551130:C:T	2:25551130:T:C	2	25551130	7.6e-09	14	rs17745484	rs17745484	DNMT3A	0	DNMT3A	0	0	0	0	0	0	0	0	0	0	0	0	0	1	0.319216	4.14817e-07	NA
Women	WHIUKB	183	29	2:25575523:A:G	2:25575523:G:A	2	25575523	8.8e-09	2	rs77541036	rs77541036	DNMT3A	10063	DNMT3A	10064	0	0	0	0	0	0	0	0	0	0	0	0	0	0.008643	0.140488	NA
Women	WHIUKB	184	29	2:25584162:A:G	2:25584162:A:G	2	25584162	3.7e-15	1	rs71439172	rs71439172	AC012074.2	7879	DNMT3A	NA	1	2	1	0	0	0	0	0	0	0	0	0	0	0.00953451	3.64055e-05	NA
Women	WHIUKB	185	29	2:25586594:A:G	2:25586594:G:A	2	25586594	1.5e-09	15	rs73920689	rs73920689	AC012074.2	5447	DNMT3A	NA	1	1	1	0	0	0	0	0	0	0	0	0	0	0.0497185	0.80869	NA
Women	WHIUKB	186	29	2:25729690:C:T	2:25729690:C:T	2	25729690	3.3e-10	1	rs67442259	rs67442259	DTNB	0	DTNB	0	0	0	0	1	0	0	0	0	0	0	0	0	0	0.0291424	0.0240415	NA
Women	WHIUKB	187	30	2:43453721:A:G	2:43453721:A:G	2	43453721	1.2e-08	47	rs112694524	rs112694524	THADA:ZFP36L2	00:00:00	ZFP36L2,THADA	0	0	0	0	0	0	1	0	0	0	0	0	0	0	0.00517	0.0443958	NA
Women	WHIUKB	188	30	2:43458611:C:T	2:43458611:C:T	2	43458611	6.2e-09	71	rs13402621	rs13402621	THADA:AC010883.5	00:00:00	AC010883.5,THADA	0	0	0	0	0	0	0	0	0	0	0	0	0	0	1.42638e-05	0.201073	NA
Women	WHIUKB	189	30	2:43484556:A:G	2:43484556:G:A	2	43484556	2.4e-09	3	rs6749927	rs6749927	THADA	0	THADA	0	0	0	0	0	0	0	0	0	0	0	0	0	0	6.99094e-05	0.205531	NA
Women	WHIUKB	190	30	2:43549229:C:T	2:43549229:C:T	2	43549229	1.3e-08	37	rs2163227	rs2163227	THADA	0	THADA	0	0	0	0	0	0	0	0	0	0	0	0	0	0	0.000362501	0.00116328	NA
Women	WHIUKB	191	30	2:43589064:A:T	2:43589064:T:A	2	43589064	1.7e-13	62	rs11679731	rs11679731	THADA	0	THADA	0	1	1	1	1	0	0	0	0	0	0	0	0	0	5.96207e-06	0.0247992	NA
Women	WHIUKB	192	30	2:43757293:A:T	2:43757293:T:A	2	43757293	4.8e-10	381	rs77881454	rs77881454	THADA	0	THADA	0	1	2	1	0	0	0	0	0	0	0	0	0	0	0.0235099	0.00257365	NA
Women	WHIUKB	193	31	2:48962291:G:T	2:48962291:T:G	2	48962291	9.2e-17	7	rs17326656	rs17326656	STON1-GTF2A1L:LHCGR	00:00:00	LHCGR,STON1-GTF2A1L	0	1	2	1	0	0	0	0	0	0	0	0	1	0	1.90321e-09	0.336563	NA
Women	WHIUKB	194	31	2:48967682:C:T	2:48967682:C:T	2	48967682	6.7e-12	41	rs4953621	rs4953621	STON1-GTF2A1L:LHCGR	00:00:00	LHCGR,STON1-GTF2A1L	0	0	0	0	0	0	0	0	0	0	0	0	0	0	2.39173e-05	0.0973713	NA
Women	WHIUKB	195	31	2:48976577:C:G	2:48976577:G:C	2	48976577	1.8e-10	3	rs13019537	rs13019537	STON1-GTF2A1L:LHCGR	00:00:00	LHCGR,STON1-GTF2A1L	0	0	0	0	0	0	0	0	0	0	0	0	1	0	2.45622e-07	0.0772672	NA
Women	WHIUKB	196	31	2:48976886:A:C	2:48976886:C:A	2	48976886	1.7e-08	5	rs13020003	rs13020003	STON1-GTF2A1L:LHCGR	00:00:00	LHCGR,STON1-GTF2A1L	0	0	0	0	0	0	0	0	0	0	0	0	1	0	3.50771e-06	0.0465396	NA
Women	WHIUKB	197	31	2:48980507:G:T	2:48980507:T:G	2	48980507	1.7e-11	5	rs4465809	rs4465809	STON1-GTF2A1L:LHCGR	00:00:00	LHCGR,STON1-GTF2A1L	0	1	2	1	0	0	0	0	0	0	0	0	1	0	1.46718e-07	0.242434	NA
Women	WHIUKB	198	31	2:48990167:C:T	2:48990167:T:C	2	48990167	6.9e-10	25	rs4953627	rs4953627	STON1-GTF2A1L	0	STON1-GTF2A1L	0	0	0	0	0	0	0	0	0	0	0	0	0	0	0.000194667	0.0120609	NA
Women	WHIUKB	199	31	2:48993597:C:T	2:48993597:T:C	2	48993597	8.6e-09	41	rs4368379	rs4368379	STON1-GTF2A1L	0	STON1-GTF2A1L	0	0	0	0	0	0	0	0	0	0	0	0	0	0	0.00160853	0.0922668	NA
Women	WHIUKB	200	32	2:66177582:C:G	2:66177582:C:G	2	66177582	3.1e-09	36	rs1385171	rs1385171	AC074391.1	0	AC074391.1	0	0	0	0	0	0	0	0	0	0	0	0	0	0	0.192806	0.507723	NA
Women	WHIUKB	201	32	2:66196726:C:T	2:66196726:T:C	2	66196726	9.9e-10	2	rs11900401	rs11900401	AC074391.1	0	AC074391.1	0	0	0	0	0	0	0	0	0	0	0	0	0	0	0.00468473	0.992881	NA
Women	WHIUKB	202	32	2:66208119:A:T	2:66208119:T:A	2	66208119	1.9e-09	31	rs1484475	rs1484475	AC074391.1	0	AC074391.1	0	0	0	0	0	0	0	0	0	0	0	0	0	0	0.0492426	0.276825	NA
Women	WHIUKB	203	32	2:66213206:G:GA	2:66213206:GA:G	2	66213206	5.4e-09	94	rs5831786	rs5831786	AC074391.1	0	AC074391.1	0	0	0	0	1	0	0	0	0	0	0	0	0	0	0.0622384	0.529032	NA
Women	WHIUKB	204	32	2:66228401:C:G	2:66228401:C:G	2	66228401	7.3e-09	2	rs13429325	rs13429325	AC074391.1	0	AC074391.1	0	0	0	0	0	0	0	0	0	0	0	0	0	0	0.0482618	0.238967	NA
Women	WHIUKB	205	32	2:66238005:C:T	2:66238005:C:T	2	66238005	2.6e-16	97	rs6719428	rs6719428	AC074391.1	0	AC074391.1	0	1	2	1	0	0	0	0	0	0	0	0	0	0	0.00241388	0.118685	NA
Women	WHIUKB	206	32	2:66239896:A:AT	2:66239896:A:AT	2	66239896	3e-16	66	2:66239896_AT_A	2:66239896	AC074391.1	0	AC074391.1	0	1	1	1	0	0	0	0	0	0	0	0	0	0	0.00211856	0.2745	NA
Women	WHIUKB	207	32	2:66288663:A:C	2:66288663:C:A	2	66288663	1.9e-09	10	rs10167906	rs10167906	AC074391.1	0	AC074391.1	0	1	1	1	1	0	0	0	0	0	0	0	0	0	0.166275	0.123909	NA
Women	WHIUKB	208	32	2:66320548:A:G	2:66320548:G:A	2	66320548	7.2e-09	16	rs13007314	rs13007314	AC074391.1	8774	AC074391.1	8775	0	0	0	0	0	0	0	0	0	0	0	0	0	0.00147616	0.135383	NA
Women	WHIUKB	209	33	2:66759176:C:T	2:66759176:C:T	2	66759176	3.5e-08	1	rs115566126	rs115566126	MEIS1	0	MEIS1	0	0	0	0	0	0	0	0	0	0	0	0	0	0	0.00477071	0.564212	NA
Women	WHIUKB	210	33	2:66771047:A:G	2:66771047:A:G	2	66771047	8e-10	50	rs997153	rs997153	MEIS1	0	MEIS1	0	1	1	1	0	0	0	0	0	0	0	0	0	0	0.0181739	0.0542786	NA
Women	WHIUKB	211	33	2:66783940:A:G	2:66783940:G:A	2	66783940	1.3e-08	23	rs2284706	rs2284706	MEIS1	0	MEIS1	0	1	2	1	0	0	0	0	0	0	0	0	0	0	0.0153115	0.170536	NA
Women	WHIUKB	212	33	2:66806278:C:T	2:66806278:C:T	2	66806278	1.3e-08	2	rs11126083	rs11126083	AC007392.3	0	AC007392.3	0	0	0	0	0	0	0	0	0	0	0	0	0	0	0.00276574	0.0538684	NA
Women	WHIUKB	213	33	2:66806603:C:T	2:66806603:C:T	2	66806603	7e-13	1	rs13432332	rs13432332	AC007392.3	0	AC007392.3	0	1	2	1	0	0	0	0	0	0	0	0	1	0	9.46059e-07	0.348527	NA
Women	WHIUKB	214	34	2:67717409:C:T	2:67717409:T:C	2	67717409	9.8e-11	6	rs75472612	rs75472612	AC007422.1	71789	AC007422.1	71790	0	0	0	0	0	0	0	0	0	0	0	0	0	0.00936613	0.831453	NA
Women	WHIUKB	215	34	2:67730416:C:T	2:67730416:C:T	2	67730416	1e-10	16	rs74513896	rs74513896	AC007422.1	58782	ETAA1	NA	0	0	0	0	0	0	0	0	0	0	0	0	0	0.00737517	0.480391	NA
Women	WHIUKB	216	34	2:67740214:C:T	2:67740214:T:C	2	67740214	2.1e-09	3	rs116278575	rs116278575	AC007422.1	48984	AC007422.1	48985	1	1	1	0	0	0	0	0	0	0	0	0	0	0.0122271	0.66399	NA
Women	WHIUKB	217	34	2:67745577:A:AG	2:67745577:AG:A	2	67745577	5.6e-10	6	2:67745577_AG_A	2:67745577	AC007422.1	43621	AC007422.1	43621	1	1	1	0	0	0	0	0	0	0	0	0	0	0.0101991	0.866227	NA
Women	WHIUKB	218	34	2:67746462:A:G	2:67746462:A:G	2	67746462	6.1e-10	48	rs57485255	rs57485255	AC007422.1	42736	AC007422.1	42737	1	1	1	0	0	0	0	0	0	0	0	0	0	0.400831	0.0752216	NA
Women	WHIUKB	219	34	2:67755321:G:GA	2:67755321:GA:G	2	67755321	8.4e-14	11	rs61594789	rs61594789	AC007422.1	33877	AC007422.1	33877	1	1	1	0	0	0	0	0	0	0	0	0	0	0.00813353	0.900246	NA
Women	WHIUKB	220	34	2:67768340:A:C	2:67768340:A:C	2	67768340	2.3e-09	4	rs62155324	rs62155324	AC007422.1	20858	AC007422.1	20859	1	1	1	0	0	0	0	0	0	0	0	0	0	0.230686	0.0392507	NA
Women	WHIUKB	221	34	2:67795200:A:G	2:67795200:A:G	2	67795200	9.6e-13	66	rs2270342	rs2270342	AC007422.1:AC010987.5	00:00:00	AC010987.5,AC007422.1	0	1	1	1	0	0	0	0	0	0	0	0	0	0	0.00118496	0.579353	NA
Women	WHIUKB	222	34	2:67823832:A:AATATT	2:67823832:A:AATATT	2	67823832	4.1e-10	7	rs747498072	rs747498072	AC010987.5	0	AC010987.5	0	0	0	0	0	0	0	0	0	0	0	0	0	0	0.657582	0.456002	NA
Women	WHIUKB	223	34	2:67848671:G:T	2:67848671:G:T	2	67848671	6.6e-11	55	rs62156325	rs62156325	AC010987.5	0	AC010987.5	0	1	1	1	1	0	0	0	0	0	0	0	0	0	0.121317	0.0427994	NA
Women	WHIUKB	224	34	2:67852836:A:G	2:67852836:G:A	2	67852836	3.5e-12	11	rs6721459	rs6721459	AC010987.5	0	AC010987.5	0	1	2	1	1	0	0	0	0	0	0	0	0	0	0.267817	0.769479	NA
Women	WHIUKB	225	34	2:67855332:C:T	2:67855332:T:C	2	67855332	1.4e-14	46	rs2861699	rs2861699	AC010987.5	0	AC010987.5	0	1	1	1	0	0	0	0	0	0	0	0	0	0	0.002963	0.258513	NA
Women	WHIUKB	226	35	2:100280022:A:G	2:100280022:G:A	2	100280022	1.2e-12	111	rs4851221	rs4851221	AFF3	0	AFF3	0	1	2	1	0	0	0	0	0	0	0	0	0	0	0.00279759	0.761092	NA
Women	WHIUKB	227	35	2:100387559:C:T	2:100387559:C:T	2	100387559	4.3e-10	70	rs2309651	rs2309651	AFF3	0	AFF3	0	0	0	0	0	0	0	0	0	0	0	0	0	0	0.118158	0.826228	NA
Women	WHIUKB	228	36	2:111900904:G:T	2:111900904:T:G	2	111900904	2.1e-08	5	rs75543804	rs75543804	BCL2L11	0	BCL2L11	0	0	0	0	0	0	0	0	0	0	0	0	0	0	0.0156562	0.950118	NA
Women	WHIUKB	229	36	2:111923086:G:GT	2:111923086:GT:G	2	111923086	3.4e-19	32	rs68021656	rs68021656	BCL2L11	0	BCL2L11	0	1	1	1	0	0	0	1	0	0	0	0	1	0	3.26463e-09	0.291466	NA
Women	WHIUKB	230	36	2:111925731:C:CTTATGTT	2:111925731:C:CTTATGTT	2	111925731	2.3e-18	17	2:111925731_CTTATGTT_C	2:111925731	BCL2L11	0	BCL2L11	0	1	1	1	0	0	0	0	0	0	0	0	0	0	1.33244e-05	0.691494	NA
Women	WHIUKB	231	36	2:111979815:A:C	2:111979815:A:C	2	111979815	8e-09	2	rs6542368	rs6542368	MIR4435-1HG	0	MIR4435-1HG	0	1	2	1	0	0	0	0	0	0	0	0	0	0	0.00648493	0.737491	NA
Women	WHIUKB	232	36	2:112007943:A:G	2:112007943:G:A	2	112007943	3.1e-13	8	rs12469743	rs12469743	MIR4435-1HG	0	MIR4435-1HG	0	0	0	0	0	0	0	0	0	0	0	0	1	0	3.89805e-08	0.79267	NA
Women	WHIUKB	233	36	2:112019157:C:T	2:112019157:C:T	2	112019157	1.1e-08	7	rs148142634	rs148142634	MIR4435-1HG	0	MIR4435-1HG	0	0	0	0	0	0	0	0	0	0	0	0	0	0	0.00243054	0.976725	NA
Women	WHIUKB	234	36	2:112135951:A:G	2:112135951:G:A	2	112135951	3.3e-09	8	rs550931537	rs550931537	MIR4435-1HG	0	MIR4435-1HG	0	0	0	0	0	0	0	0	0	0	0	0	0	0	0.000712478	0.3457	NA
Women	WHIUKB	235	36	2:112256611:C:G	2:112256611:C:G	2	112256611	5.7e-21	13	rs200104212	rs200104212	AC017002.1	0	AC017002.1	0	1	1	1	1	0	1	0	0	0	0	0	0	0	0.00699867	0.22951	NA
Women	WHIUKB	236	36	2:112263474:C:T	2:112263474:T:C	2	112263474	1.1e-16	2	rs1448208	rs1448208	AC017002.1	0	AC017002.1	0	0	0	0	0	0	0	0	0	0	0	0	0	0	6.9674e-05	0.272343	NA
Women	WHIUKB	237	37	2:114516873:A:C	2:114516873:C:A	2	114516873	5.3e-10	30	rs4560122	rs4560122	SLC35F5	2472	SLC35F5	2473	1	1	1	1	0	0	0	0	0	0	0	0	0	0.0137839	0.120334	NA
Women	WHIUKB	238	37	2:114541449:C:T	2:114541449:T:C	2	114541449	2.4e-08	19	rs10209330	rs10209330	SLC35F5	27048	SLC35F5	27049	1	2	1	1	0	0	0	0	0	0	0	0	0	0.186013	0.0660771	NA
Women	WHIUKB	239	37	2:114562603:A:G	2:114562603:G:A	2	114562603	3.7e-08	8	rs80356007	rs80356007	AC024704.2	24363	AC024704.2	24364	0	0	0	0	0	0	0	0	0	0	0	0	0	0.0519561	0.702322	NA
Women	WHIUKB	240	37	2:114571647:A:G	2:114571647:A:G	2	114571647	2e-08	90	rs4292100	rs4292100	AC024704.2	15319	AC024704.2	15320	0	0	0	0	0	0	0	0	0	0	0	0	0	0.102683	0.0197265	NA
Women	WHIUKB	241	37	2:114643687:C:CA	2:114643687:CA:C	2	114643687	2.9e-11	62	rs757793886	rs757793886	RP11-141B14.1	2092	RP11-141B14.1	2092	1	1	1	0	0	0	0	0	0	0	0	0	0	0.154595	0.00810357	NA
Women	WHIUKB	242	37	2:114694830:A:G	2:114694830:G:A	2	114694830	7e-09	6	rs7558402	rs7558402	ACTR3	0	ACTR3	0	0	0	0	0	0	0	0	0	0	0	0	0	0	0.273769	0.0106037	NA
Women	WHIUKB	243	38	2:119444229:A:G	2:119444229:G:A	2	119444229	1.8e-09	3	rs332105	rs332105	RP11-19E11.1	147046	EN1	NA	1	2	1	0	0	0	0	0	0	0	0	0	0	0.00220603	0.52405	NA
Women	WHIUKB	244	39	2:121304548:C:T	2:121304548:C:T	2	121304548	2.4e-08	1	rs4849902	rs4849902	AC073257.2	2645	LINC01101	NA	0	0	0	0	0	0	0	0	0	0	0	1	0	2.51288e-07	0.555361	NA
Women	WHIUKB	245	39	2:121308660:G:T	2:121308660:T:G	2	121308660	2.4e-10	4	rs7578604	rs7578604	AC073257.1	2658	LINC01101	NA	1	1	1	0	0	0	0	0	0	0	0	1	0	9.88116e-10	0.504309	NA
Women	WHIUKB	246	40	2:158393301:C:T	2:158393301:C:T	2	158393301	7.8e-15	1	rs114666647	rs114666647	ACVR1C	0	ACVR1C	0	0	0	0	0	0	0	0	0	0	0	0	0	0	0.000378115	0.777761	NA
Women	WHIUKB	247	40	2:158412701:G:T	2:158412701:G:T	2	158412701	4.6e-19	4	rs55920843	rs55920843	ACVR1C	0	ACVR1C	0	1	2	1	1	0	0	0	0	0	0	0	0	0	0.00011094	0.448751	NA
Women	WHIUKB	248	40	2:158415564:A:G	2:158415564:G:A	2	158415564	4.3e-13	33	rs57198438	rs57198438	ACVR1C	0	ACVR1C	0	0	0	0	0	0	0	0	0	0	0	0	1	0	4.22618e-07	0.68674	NA
Women	WHIUKB	249	40	2:158499902:C:G	2:158499902:G:C	2	158499902	1.7e-09	24	rs1220128	rs1220128	ACVR1C	14384	ACVR1C	14385	1	1	1	1	0	0	0	0	0	0	0	0	0	0.165834	0.624859	NA
Women	WHIUKB	250	40	2:158516337:A:G	2:158516337:G:A	2	158516337	2.3e-08	1	rs72927479	rs72927479	ACVR1C	30819	ACVR1C	30820	1	2	1	0	0	0	0	0	0	0	0	0	0	0.304987	0.755223	NA
Women	WHIUKB	251	40	2:158525226:C:T	2:158525226:C:T	2	158525226	4.3e-08	3	rs12694933	rs12694933	ACVR1C	39708	ACVR1C	39709	0	0	0	0	0	0	0	0	0	0	0	0	0	0.0457054	0.273384	NA
Women	WHIUKB	252	40	2:158604296:A:G	2:158604296:A:G	2	158604296	1.4e-10	4	rs74577731	rs74577731	ACVR1	0	ACVR1	0	0	0	0	0	0	0	0	0	0	0	0	0	0	0.0016257	0.128677	NA
Women	WHIUKB	253	41	2:160725411:A:C	2:160725411:A:C	2	160725411	1.7e-09	35	rs56186131	rs56186131	LY75:LY75-CD302	00:00:00	LY75-CD302,LY75	0	0	0	0	0	0	0	0	0	0	0	0	0	0	3.70346e-05	0.723414	NA
Women	WHIUKB	254	41	2:160832858:A:AAC	2:160832858:AAC:A	2	160832858	5.4e-09	59	rs145272880	rs145272880	PLA2R1	0	PLA2R1	0	0	0	0	0	0	0	0	0	0	0	0	0	0	1.08412e-05	0.301805	NA
Women	WHIUKB	255	42	2:164593148:C:G	2:164593148:G:C	2	164593148	1e-08	26	rs62173861	rs62173861	FIGN	625	FIGN	NA	0	0	0	0	0	0	1	0	0	0	0	1	0	1.73427e-06	0.000644024	NA
Women	WHIUKB	256	43	2:165313614:A:G	2:165313614:A:G	2	165313614	1.2e-11	16	rs1451895	rs1451895	AC110086.1	33497	AC110086.1	33498	0	0	0	0	0	0	0	0	0	0	0	1	0	1.44984e-10	0.678548	NA
Women	WHIUKB	257	43	2:165339873:A:G	2:165339873:G:A	2	165339873	6.1e-13	5	rs6708363	rs6708363	GRB14	9448	GRB14	9449	0	0	0	0	0	0	0	0	0	0	0	1	0	1.58645e-12	0.303141	NA
Women	WHIUKB	258	43	2:165346064:A:G	2:165346064:G:A	2	165346064	7.9e-15	36	rs4667462	rs4667462	GRB14	3257	GRB14	3258	0	0	0	0	0	0	1	0	0	0	0	1	0	5.23185e-13	0.769454	NA
Women	WHIUKB	259	43	2:165347169:A:G	2:165347169:A:G	2	165347169	7.2e-10	16	rs4667755	rs4667755	GRB14	2152	GRB14	2153	0	0	0	0	0	0	0	0	0	0	0	1	0	7.52167e-09	0.298716	NA
Women	WHIUKB	260	43	2:165358672:A:G	2:165358672:A:G	2	165358672	6e-09	16	rs4667463	rs4667463	GRB14	0	GRB14	0	0	0	0	0	0	0	0	0	0	0	0	1	0	8.50277e-09	0.293389	NA
Women	WHIUKB	261	43	2:165413448:A:AT	2:165413448:AT:A	2	165413448	3.1e-12	14	2:165413448_AT_A	2:165413448	GRB14	0	GRB14	0	0	0	0	0	0	0	0	0	0	0	0	1	0	3.33397e-09	0.0790674	NA
Women	WHIUKB	262	43	2:165438660:A:C	2:165438660:A:C	2	165438660	1.5e-08	4	rs73028077	rs73028077	GRB14	0	GRB14	0	0	0	0	0	0	0	0	0	0	0	0	1	0	8.02508e-08	0.982146	NA
Women	WHIUKB	263	43	2:165452415:C:G	2:165452415:C:G	2	165452415	1e-10	1	rs6750775	rs6750775	GRB14	0	GRB14	0	0	0	0	0	0	0	0	0	0	0	0	1	0	3.30356e-06	0.970783	NA
Women	WHIUKB	264	43	2:165452742:C:T	2:165452742:C:T	2	165452742	1.1e-08	7	rs4319945	rs4319945	GRB14	0	GRB14	0	0	0	0	0	0	0	0	0	0	0	0	0	0	2.14733e-05	0.151511	NA
Women	WHIUKB	265	43	2:165452986:C:G	2:165452986:C:G	2	165452986	3.6e-09	1	rs66756157	rs66756157	GRB14	0	GRB14	0	0	0	0	0	0	0	0	0	0	0	0	0	0	1.76993e-05	0.676907	NA
Women	WHIUKB	266	43	2:165455035:C:T	2:165455035:T:C	2	165455035	1.2e-12	8	rs12613292	rs12613292	GRB14	0	GRB14	0	0	0	0	0	0	0	0	0	0	0	0	1	0	3.25235e-08	0.224817	NA
Women	WHIUKB	267	43	2:165463020:A:G	2:165463020:G:A	2	165463020	4.2e-13	2	rs6744405	rs6744405	GRB14	0	GRB14	0	0	0	0	0	0	0	0	0	0	0	0	1	0	1.02485e-12	0.933372	NA
Women	WHIUKB	268	43	2:165477903:C:G	2:165477903:G:C	2	165477903	2.1e-21	10	rs62173895	rs62173895	GRB14	0	GRB14	0	0	0	0	0	0	0	0	0	0	0	0	1	0	2.53897e-12	0.99944	NA
Women	WHIUKB	269	43	2:165481589:C:T	2:165481589:T:C	2	165481589	9e-11	46	rs7609494	rs7609494	GRB14	3230	GRB14	3231	0	0	0	0	0	0	0	0	0	0	0	1	0	3.42334e-07	0.981828	NA
Women	WHIUKB	270	43	2:165487916:A:G	2:165487916:G:A	2	165487916	2.8e-10	18	rs7594266	rs7594266	GRB14	9557	GRB14	9558	0	0	0	0	0	0	0	0	0	0	0	0	0	1.1439e-05	0.768757	NA
Women	WHIUKB	271	43	2:165504841:A:G	2:165504841:A:G	2	165504841	1.2e-85	13	rs13391980	rs13391980	COBLL1	5292	COBLL1	5293	1	1	1	1	0	0	1	0	0	0	0	1	0	2.86976e-67	0.0121004	NA
Women	WHIUKB	272	43	2:165524499:A:G	2:165524499:A:G	2	165524499	3.3e-18	14	rs62173904	rs62173904	COBLL1	0	COBLL1	0	0	0	0	0	0	0	0	0	0	0	0	1	0	4.81262e-13	0.222155	NA
Women	WHIUKB	273	43	2:165528876:C:T	2:165528876:T:C	2	165528876	5.2e-127	31	rs13389219	rs13389219	COBLL1	0	COBLL1	0	1	2	1	1	1	1	1	0	0	0	0	1	0	2.10595e-86	0.0257241	NA
Women	WHIUKB	274	43	2:165537092:C:T	2:165537092:T:C	2	165537092	1.6e-09	5	rs76383094	rs76383094	COBLL1	0	COBLL1	0	0	0	0	0	0	0	0	0	0	0	0	0	0	1.37323e-05	0.77904	NA
Women	WHIUKB	275	43	2:165541308:A:T	2:165541308:T:A	2	165541308	1.5e-09	8	rs11558901	rs11558901	COBLL1	0	COBLL1	0	0	0	0	0	0	0	0	0	0	0	0	1	0	1.17912e-06	0.494515	NA
Women	WHIUKB	276	43	2:165558252:C:T	2:165558252:C:T	2	165558252	2.2e-88	5	rs12692738	rs12692738	COBLL1	0	COBLL1	0	1	2	1	0	0	1	0	0	0	0	0	1	0	1.17652e-64	0.00198715	NA
Women	WHIUKB	277	43	2:165559101:A:G	2:165559101:G:A	2	165559101	2.6e-22	2	rs115631825	rs115631825	COBLL1	0	COBLL1	0	1	2	1	0	0	0	0	0	0	0	0	1	0	6.5796e-10	0.604038	NA
Women	WHIUKB	278	43	2:165559843:A:G	2:165559843:A:G	2	165559843	5.7e-15	44	rs73013656	rs73013656	COBLL1	0	COBLL1	0	0	0	0	0	0	0	0	0	0	0	0	1	0	3.03998e-12	0.0724253	NA
Women	WHIUKB	279	43	2:165562607:C:T	2:165562607:T:C	2	165562607	8.4e-11	6	rs115862987	rs115862987	COBLL1	0	COBLL1	0	0	0	0	0	0	0	0	0	0	0	0	1	0	2.67045e-08	0.797037	NA
Women	WHIUKB	280	43	2:165562893:C:T	2:165562893:C:T	2	165562893	1.2e-73	11	rs13017482	rs13017482	COBLL1	0	COBLL1	0	0	0	0	0	0	0	0	0	0	0	0	1	0	3.32418e-47	0.00320144	NA
Women	WHIUKB	281	43	2:165565548:C:T	2:165565548:T:C	2	165565548	9.1e-21	6	rs3769872	rs3769872	COBLL1	0	COBLL1	0	0	0	0	0	0	0	0	0	0	0	0	1	0	1.50393e-13	0.363918	NA
Women	WHIUKB	282	43	2:165566877:A:G	2:165566877:G:A	2	165566877	2.5e-34	8	rs3820981	rs3820981	COBLL1	0	COBLL1	0	0	0	0	0	0	0	1	0	0	0	0	1	0	1.40574e-22	0.0736823	NA
Women	WHIUKB	283	43	2:165569779:A:G	2:165569779:G:A	2	165569779	6.9e-14	1	rs3769877	rs3769877	COBLL1	0	COBLL1	0	0	0	0	0	0	0	0	0	0	0	0	1	0	1.75957e-06	0.156067	NA
Women	WHIUKB	284	43	2:165573702:C:T	2:165573702:T:C	2	165573702	5.4e-17	25	rs7586858	rs7586858	COBLL1	0	COBLL1	0	1	1	1	1	0	0	0	0	0	0	0	1	0	1.34285e-07	0.139906	NA
Women	WHIUKB	285	43	2:165577164:C:G	2:165577164:C:G	2	165577164	4.8e-47	18	rs10221833	rs10221833	COBLL1	0	COBLL1	0	0	0	0	0	0	0	0	0	0	0	0	1	0	2.35555e-39	0.0383008	NA
Women	WHIUKB	286	43	2:165578602:C:T	2:165578602:T:C	2	165578602	1.3e-09	2	rs74459242	rs74459242	COBLL1	0	COBLL1	0	0	0	0	0	0	0	0	0	0	0	0	0	0	6.4705e-05	0.31279	NA
Women	WHIUKB	287	43	2:165602181:A:G	2:165602181:G:A	2	165602181	1.9e-55	89	rs3769891	rs3769891	COBLL1	0	COBLL1	0	0	0	0	0	0	0	0	0	0	0	0	1	0	3.2958e-35	0.0050384	NA
Women	WHIUKB	288	43	2:165604221:A:G	2:165604221:A:G	2	165604221	4e-17	1	rs113238768	rs113238768	COBLL1	0	COBLL1	0	1	2	1	0	0	0	0	0	0	0	0	1	0	4.11834e-08	0.0157792	NA
Women	WHIUKB	289	43	2:165610498:C:T	2:165610498:C:T	2	165610498	7.1e-75	36	rs430419	rs430419	COBLL1	0	COBLL1	0	1	1	1	1	1	0	1	0	0	0	0	1	0	5.32169e-40	0.000601269	NA
Women	WHIUKB	290	43	2:165620305:A:G	2:165620305:G:A	2	165620305	1.1e-20	3	rs16849728	rs16849728	COBLL1	0	COBLL1	0	1	2	1	0	0	0	0	0	0	0	0	1	0	3.10477e-15	0.0606191	NA
Women	WHIUKB	291	43	2:165636332:C:T	2:165636332:C:T	2	165636332	2.3e-52	15	rs355897	rs355897	COBLL1	0	COBLL1	0	0	0	0	0	0	0	0	0	0	0	0	1	0	1.77825e-28	0.0228481	NA
Women	WHIUKB	292	43	2:165647332:C:T	2:165647332:T:C	2	165647332	1.3e-41	1	rs355910	rs355910	COBLL1	0	COBLL1	0	0	0	0	0	0	0	0	0	0	0	0	1	0	5.79781e-24	0.026806	NA
Women	WHIUKB	293	43	2:165647341:A:G	2:165647341:A:G	2	165647341	2.8e-27	92	rs355911	rs355911	COBLL1	0	COBLL1	0	1	2	1	1	0	0	0	0	0	0	0	1	0	1.62479e-15	0.023322	NA
Women	WHIUKB	294	43	2:165657255:C:T	2:165657255:T:C	2	165657255	2.3e-16	4	rs181031465	rs181031465	COBLL1	0	COBLL1	0	0	0	0	0	0	0	0	0	0	0	0	1	0	5.11031e-09	0.0903323	NA
Women	WHIUKB	295	43	2:165694898:C:T	2:165694898:T:C	2	165694898	1.4e-22	19	rs355799	rs355799	COBLL1	0	COBLL1	0	0	0	0	0	0	0	0	0	0	0	0	1	0	5.16592e-16	0.146012	NA
Women	WHIUKB	296	43	2:165705906:A:G	2:165705906:G:A	2	165705906	1.8e-10	5	rs422461	rs422461	AC019181.2	61	AC019181.2	62	0	0	0	0	0	0	0	0	0	0	0	0	0	0.000274798	0.329427	NA
Women	WHIUKB	297	43	2:165707855:A:G	2:165707855:G:A	2	165707855	3.3e-10	50	rs355818	rs355818	AC019181.2	2010	AC019181.2	2011	0	0	0	0	0	0	0	0	0	0	0	0	0	0.00603067	0.248606	NA
Women	WHIUKB	298	43	2:165708792:C:T	2:165708792:C:T	2	165708792	2e-25	47	rs355817	rs355817	AC019181.2	2947	AC019181.2	2948	0	0	0	0	0	0	0	0	0	0	0	1	0	4.95147e-11	0.0435047	NA
Women	WHIUKB	299	43	2:165709551:A:G	2:165709551:G:A	2	165709551	7.9e-21	4	rs355814	rs355814	AC019181.2	3706	AC019181.2	3707	0	0	0	0	0	0	0	0	0	0	0	1	0	5.03162e-08	0.0428829	NA
Women	WHIUKB	300	43	2:165724348:C:T	2:165724348:C:T	2	165724348	1.5e-10	53	rs1509105	rs1509105	RNA5SP110	9291	RNA5SP110	9292	1	1	1	0	0	0	0	0	0	0	0	0	0	1.45948e-05	0.392324	NA
Women	WHIUKB	301	43	2:165727448:C:T	2:165727448:T:C	2	165727448	1.6e-18	40	rs2390124	rs2390124	RNA5SP110	12391	RNA5SP110	12392	1	2	1	0	0	0	0	0	0	0	0	1	0	9.8033e-10	0.572206	NA
Women	WHIUKB	302	43	2:165731062:G:GA	2:165731062:G:GA	2	165731062	6.5e-09	74	2:165731062_GA_G	2:165731062	RNA5SP110	16005	RNA5SP110	16007	0	0	0	0	0	0	0	0	0	0	0	0	0	0.000376147	0.517408	NA
Women	WHIUKB	303	43	2:165736705:G:GA	2:165736705:G:GA	2	165736705	2.3e-40	29	2:165736705_GA_G	2:165736705	RNA5SP111	15481	RNA5SP111	15481	0	0	0	0	0	0	0	0	0	0	0	1	0	3.49653e-23	0.096008	NA
Women	WHIUKB	304	43	2:165737931:C:T	2:165737931:T:C	2	165737931	6.5e-26	6	rs1509097	rs1509097	RNA5SP111	14255	RNA5SP111	14256	0	0	0	0	0	0	0	0	0	0	0	1	0	4.13753e-15	0.340839	NA
Women	WHIUKB	305	43	2:165739014:C:T	2:165739014:C:T	2	165739014	4.5e-23	1	rs10497251	rs10497251	RNA5SP111	13172	RNA5SP111	13173	0	0	0	0	0	0	0	0	0	0	0	1	0	5.49179e-13	0.0340884	NA
Women	WHIUKB	306	43	2:165741845:A:ATTTTTTT	2:165741845:ATTTTTTT:A	2	165741845	1.2e-09	1	rs755825588	rs755825588	RNA5SP111	10341	RNA5SP111	10335	0	0	0	0	0	0	0	0	0	0	0	1	0	1.4193e-10	0.512373	NA
Women	WHIUKB	307	43	2:165775200:C:T	2:165775200:C:T	2	165775200	1.9e-13	13	rs2061029	rs2061029	SLC38A11	0	SLC38A11	0	0	0	0	0	0	0	0	0	0	0	0	1	0	4.68942e-08	0.0254938	NA
Women	WHIUKB	308	43	2:165785586:A:G	2:165785586:A:G	2	165785586	1e-21	13	rs1840328	rs1840328	SLC38A11	0	SLC38A11	0	0	0	0	0	0	0	0	0	0	0	0	1	0	7.03421e-13	0.940657	NA
Women	WHIUKB	309	43	2:165786330:G:T	2:165786330:T:G	2	165786330	6.9e-20	21	rs10930140	rs10930140	SLC38A11	0	SLC38A11	0	0	0	0	0	0	0	0	0	0	0	0	1	0	2.19861e-10	0.294853	NA
Women	WHIUKB	310	43	2:165786654:A:C	2:165786654:A:C	2	165786654	6.6e-15	10	rs10185305	rs10185305	SLC38A11	0	SLC38A11	0	1	2	1	0	0	0	0	0	0	0	0	1	0	2.04877e-07	0.460572	NA
Women	WHIUKB	311	43	2:165806462:A:ATTGTGGAGT	2:165806462:ATTGTGGAGT:A	2	165806462	9.5e-10	6	rs142423523	rs142423523	SLC38A11	0	SLC38A11	0	0	0	0	0	0	0	0	0	0	0	0	1	0	2.08512e-10	0.656714	NA
Women	WHIUKB	312	43	2:165814743:A:G	2:165814743:G:A	2	165814743	7.5e-12	30	rs1454410	rs1454410	SLC38A11	2707	SLC38A11	2708	0	0	0	0	0	0	0	0	0	0	0	1	0	2.82737e-06	0.417078	NA
Women	WHIUKB	313	43	2:165821268:A:T	2:165821268:T:A	2	165821268	6.6e-10	7	rs10176837	rs10176837	SLC38A11	9232	SLC38A11	9233	1	1	1	0	0	0	0	0	0	0	0	0	0	0.00124292	0.966343	NA
Women	WHIUKB	314	43	2:165821681:A:G	2:165821681:G:A	2	165821681	3.9e-11	2	rs6432806	rs6432806	SLC38A11	9645	SLC38A11	9646	0	0	0	0	0	0	0	0	0	0	0	1	0	3.01123e-10	0.0849514	NA
Women	WHIUKB	315	43	2:165822242:A:G	2:165822242:A:G	2	165822242	4.2e-08	5	rs6708141	rs6708141	SLC38A11	10206	SLC38A11	10207	0	0	0	0	0	0	0	0	0	0	0	1	0	4.92558e-07	0.263566	NA
Women	WHIUKB	316	43	2:165825401:C:T	2:165825401:T:C	2	165825401	3.3e-08	8	rs6720547	rs6720547	SLC38A11	13365	SLC38A11	13366	0	0	0	0	0	0	0	0	0	0	0	1	0	1.10117e-09	0.460167	NA
Women	WHIUKB	317	43	2:165833240:A:T	2:165833240:A:T	2	165833240	8e-09	12	rs10445758	rs10445758	AC013463.2	15253	AC013463.2	15254	0	0	0	0	0	0	0	0	0	0	0	1	0	1.16154e-06	0.481031	NA
Women	WHIUKB	318	43	2:165837101:C:T	2:165837101:T:C	2	165837101	7.5e-09	7	rs2390160	rs2390160	AC013463.2	11392	AC013463.2	11393	0	0	0	0	0	0	0	0	0	0	0	1	0	4.36846e-07	0.504323	NA
Women	WHIUKB	319	43	2:165840009:A:G	2:165840009:A:G	2	165840009	2.4e-10	1	rs10209854	rs10209854	AC013463.2	8484	AC013463.2	8485	0	0	0	0	0	0	0	0	0	0	0	1	0	1.51785e-08	0.0987928	NA
Women	WHIUKB	320	43	2:165846592:A:G	2:165846592:A:G	2	165846592	1e-11	2	rs12692755	rs12692755	AC013463.2	1901	AC013463.2	1902	0	0	0	0	0	0	0	0	0	0	0	1	0	6.47815e-09	0.19782	NA
Women	WHIUKB	321	44	2:171398605:C:CAT	2:171398605:C:CAT	2	171398605	2.4e-10	1	rs781693294	rs781693294	MYO3B	0	MYO3B	0	0	0	0	0	0	0	0	0	0	0	0	0	0	0.923882	0.513559	NA
Women	WHIUKB	322	44	2:171421125:A:G	2:171421125:A:G	2	171421125	2.8e-09	5	rs6433219	rs6433219	MYO3B	0	MYO3B	0	1	2	1	0	0	0	0	0	0	0	0	0	0	0.524469	0.406389	NA
Women	WHIUKB	323	45	2:172375786:C:T	2:172375786:T:C	2	172375786	1.4e-11	18	rs72884306	rs72884306	AC007969.5	1553	AC007969.5	1554	1	2	1	0	0	1	0	0	0	0	0	0	0	0.00214448	0.561488	NA
Women	WHIUKB	324	45	2:172380243:T:TCA	2:172380243:T:TCA	2	172380243	2.2e-09	21	rs570766464	rs570766464	CYBRD1	0	CYBRD1	0	0	0	0	0	0	0	0	0	0	0	0	0	0	1.36451e-05	0.918229	NA
Women	WHIUKB	325	45	2:172408827:C:CA	2:172408827:C:CA	2	172408827	1.9e-12	31	2:172408827_CA_C	2:172408827	CYBRD1	0	CYBRD1	0	1	1	1	0	0	1	1	0	0	0	0	0	0	0.000162449	0.338995	NA
Women	WHIUKB	326	45	2:172433850:C:T	2:172433850:T:C	2	172433850	1.1e-09	6	rs56026672	rs56026672	RPL21P38	9752	RPL21P38	9753	0	0	0	0	0	0	0	0	0	0	0	0	0	0.00038108	0.0777851	NA
Women	WHIUKB	327	46	2:174134902:A:G	2:174134902:A:G	2	174134902	3.7e-09	8	rs4246610	rs4246610	MLK7-AS1	0	MLK7-AS1	0	0	0	0	0	0	0	0	0	0	0	0	1	0	6.01559e-07	0.977463	NA
Women	WHIUKB	328	47	2:187836723:A:T	2:187836723:A:T	2	187836723	1.2e-09	36	rs935806	rs935806	AC018735.1	29879	AC018735.1	29880	0	0	0	0	0	0	0	0	0	0	0	0	0	0.284961	0.944425	NA
Women	WHIUKB	329	47	2:187908848:A:G	2:187908848:G:A	2	187908848	1.5e-12	3	rs62173537	rs62173537	AC007319.1	0	AC007319.1	0	1	2	1	1	0	0	0	0	0	0	0	0	0	3.18424e-05	0.361693	NA
Women	WHIUKB	330	47	2:188028317:A:G	2:188028317:A:G	2	188028317	3.2e-12	9	rs62172472	rs62172472	AC007319.1	0	AC007319.1	0	0	0	0	0	0	0	0	0	0	0	0	0	0	0.00117872	0.949743	NA
Women	WHIUKB	331	47	2:188129127:A:C	2:188129127:C:A	2	188129127	1.1e-17	217	rs13406361	rs13406361	AC007319.1	0	AC007319.1	0	1	1	1	1	0	1	1	0	0	0	0	0	0	0.0946846	0.307167	NA
Women	WHIUKB	332	47	2:188172979:A:AAC	2:188172979:AAC:A	2	188172979	5.3e-16	280	rs774716952	rs774716952	AC007319.1	0	AC007319.1	0	1	1	1	0	0	0	0	0	0	0	0	0	0	0.00515523	0.500397	NA
Women	WHIUKB	333	47	2:188231433:C:T	2:188231433:C:T	2	188231433	7.9e-10	121	rs16828937	rs16828937	AC007319.1:CALCRL	00:00:00	AC007319.1,CALCRL	0	1	1	1	0	0	0	0	0	0	0	0	0	0	0.0940221	0.731713	NA
Women	WHIUKB	334	47	2:188350975:C:T	2:188350975:T:C	2	188350975	1.3e-11	108	rs8176510	rs8176510	AC007319.1:TFPI	00:00:00	AC007319.1,TFPI	0	0	0	0	0	0	0	0	0	0	0	0	0	0	0.083002	0.100937	NA
Women	WHIUKB	335	48	2:191746748:G:T	2:191746748:T:G	2	191746748	2e-08	52	rs61613340	rs61613340	AC005540.3:GLS	00:00:00	AC005540.3,GLS	0	1	1	1	0	0	0	0	0	0	0	0	0	0	0.00319807	0.298826	NA
Women	WHIUKB	336	49	2:216303053:A:G	2:216303053:A:G	2	216303053	3.9e-12	15	rs3910516	rs3910516	AC012462.1	1337	AC012462.1	1338	1	1	1	1	0	0	0	0	0	0	0	0	0	0.0267684	0.0129416	NA
Women	WHIUKB	337	50	2:218353391:C:T	2:218353391:C:T	2	218353391	1.8e-09	6	rs66701441	rs66701441	DIRC3	0	DIRC3	0	0	0	0	0	0	0	0	0	0	0	0	0	0	0.00370009	0.388683	NA
Women	WHIUKB	338	50	2:218359846:C:T	2:218359846:T:C	2	218359846	3.8e-09	1	rs7587286	rs7587286	DIRC3	0	DIRC3	0	0	0	0	0	0	0	0	0	0	0	0	0	0	0.00308792	0.0660957	NA
Women	WHIUKB	339	50	2:218374066:C:T	2:218374066:T:C	2	218374066	7.8e-13	5	rs2373072	rs2373072	DIRC3	0	DIRC3	0	0	0	0	0	0	0	0	0	0	0	0	0	0	0.000334132	0.105503	NA
Women	WHIUKB	340	50	2:218393389:A:G	2:218393389:A:G	2	218393389	2.1e-13	10	rs7579468	rs7579468	DIRC3	0	DIRC3	0	1	2	1	0	0	0	0	0	0	0	0	0	0	5.05989e-05	0.67528	NA
Women	WHIUKB	341	51	2:219279230:A:G	2:219279230:A:G	2	219279230	4.5e-08	1	rs62182126	rs62182126	VIL1	4584	VIL1	4585	0	0	0	0	0	0	0	0	0	0	0	1	0	1.15655e-06	0.314467	NA
Women	WHIUKB	342	51	2:219590348:A:G	2:219590348:A:G	2	219590348	9.3e-11	3	rs148358468	rs148358468	TTLL4	0	TTLL4	0	1	2	1	0	0	0	0	0	0	0	0	1	0	1.30515e-07	0.333347	NA
Women	WHIUKB	343	52	2:226867995:A:G	2:226867995:G:A	2	226867995	1.8e-11	8	rs6436586	rs6436586	AC080002.1	10081	AC080002.1	10082	0	0	0	0	0	0	0	0	0	0	0	1	0	7.67504e-08	0.621894	NA
Women	WHIUKB	344	52	2:226903750:A:G	2:226903750:A:G	2	226903750	3.8e-11	127	rs1403364	rs1403364	AC080002.1	45836	AC080002.1	45837	1	1	1	0	0	0	1	0	0	0	0	1	0	1.30581e-06	0.66926	NA
Women	WHIUKB	345	52	2:227038818:C:T	2:227038818:C:T	2	227038818	4.8e-10	16	rs4645008	rs4645008	AC068138.1	5941	AC068138.1	5942	0	0	0	1	0	0	1	0	0	0	0	1	0	4.2321e-10	0.225346	NA
Women	WHIUKB	346	53	2:239666710:C:T	2:239666710:T:C	2	239666710	7.6e-09	3	rs539366028	rs539366028	AC113618.1	17288	AC113618.1	17289	0	0	0	0	0	0	0	0	0	0	0	0	0	0.0148488	0.70175	NA
Women	WHIUKB	347	53	2:239719323:A:G	2:239719323:A:G	2	239719323	2e-09	6	rs35419826	rs35419826	AC144525.1	20965	AC144525.1	20966	1	2	1	0	0	0	0	0	0	0	0	0	0	0.200123	0.58233	NA
Women	WHIUKB	348	53	2:239790695:G:GTC	2:239790695:GTC:G	2	239790695	3e-09	7	rs143351834	rs143351834	TWIST2	0	TWIST2	0	0	0	0	0	0	0	0	0	0	0	0	0	0	0.163394	0.499964	NA
Women	WHIUKB	349	54	3:12004940:A:G	3:12004940:A:G	3	12004940	5.5e-09	2	rs2600258	rs2600258	RN7SL147P	10380	RN7SL147P	10381	0	0	0	0	0	0	0	0	0	0	0	0	0	5.50925e-06	0.0109915	NA
Women	WHIUKB	350	54	3:12025146:G:T	3:12025146:G:T	3	12025146	3.1e-11	1	rs4684092	rs4684092	SYN2	20729	SYN2	20730	0	0	0	0	0	0	0	0	0	0	0	1	0	3.51659e-07	0.0669402	NA
Women	WHIUKB	351	54	3:12059925:A:G	3:12059925:G:A	3	12059925	2.8e-09	8	rs307616	rs307616	SYN2	0	SYN2	0	0	0	0	0	0	0	0	0	0	0	0	0	0	0.000224291	0.675442	NA
Women	WHIUKB	352	54	3:12126877:A:G	3:12126877:A:G	3	12126877	4.3e-16	77	rs2648351	rs2648351	SYN2	0	SYN2	0	0	0	0	0	0	0	1	0	0	0	0	1	0	2.34072e-10	0.732681	NA
Women	WHIUKB	353	54	3:12130162:T:TAA	3:12130162:TAA:T	3	12130162	2.6e-10	122	3:12130162_TAA_T	3:12130162	SYN2	0	SYN2	0	0	0	0	0	0	0	0	0	0	0	0	0	0	7.73569e-06	0.11743	NA
Women	WHIUKB	354	54	3:12227819:A:G	3:12227819:A:G	3	12227819	2.2e-13	13	rs62240442	rs62240442	SYN2	0	SYN2	0	0	0	0	0	0	0	0	0	0	0	0	1	0	1.37516e-08	0.319847	NA
Women	WHIUKB	355	54	3:12239852:C:T	3:12239852:C:T	3	12239852	8.5e-10	124	rs1663070	rs1663070	SYN2	6951	TIMP4	NA	0	0	0	0	0	0	0	0	0	0	0	0	0	5.62686e-06	0.885263	NA
Women	WHIUKB	356	54	3:12259089:A:T	3:12259089:A:T	3	12259089	3.4e-08	1	rs13089989	rs13089989	SYN2	26188	SYN2	26189	0	0	0	0	0	0	0	0	0	0	0	0	0	0.00115511	0.0114502	NA
Women	WHIUKB	357	54	3:12259545:G:T	3:12259545:T:G	3	12259545	2e-12	1	rs310747	rs310747	SYN2	26644	SYN2	26645	0	0	0	0	0	0	0	0	0	0	0	1	0	4.16094e-06	0.0945169	NA
Women	WHIUKB	358	54	3:12271918:A:AT	3:12271918:AT:A	3	12271918	8.4e-13	35	rs11456863	rs11456863	GSTM5P1	27381	GSTM5P1	27381	0	0	0	0	0	0	0	0	0	0	0	0	0	0.000533449	0.0173097	NA
Women	WHIUKB	359	54	3:12291417:C:T	3:12291417:C:T	3	12291417	9.4e-23	37	rs6804173	rs6804173	GSTM5P1	7882	GSTM5P1	7883	1	2	1	0	0	0	0	0	0	0	0	1	0	1.1253e-13	0.901529	NA
Women	WHIUKB	360	54	3:12296469:A:G	3:12296469:A:G	3	12296469	1.1e-16	23	rs9875338	rs9875338	GSTM5P1	2830	GSTM5P1	2831	0	0	0	0	0	0	0	0	0	0	0	1	0	2.54564e-06	0.238028	NA
Women	WHIUKB	361	54	3:12297989:C:T	3:12297989:C:T	3	12297989	3.6e-22	39	rs13078017	rs13078017	GSTM5P1	1310	GSTM5P1	1311	1	1	1	1	0	0	0	0	0	0	0	1	0	9.24134e-07	0.00522159	NA
Women	WHIUKB	362	54	3:12302208:C:T	3:12302208:T:C	3	12302208	3.5e-13	2	rs62242087	rs62242087	GSTM5P1	2248	GSTM5P1	2249	0	0	0	0	0	0	0	0	0	0	0	1	0	5.99166e-08	0.347438	NA
Women	WHIUKB	363	54	3:12303710:C:G	3:12303710:G:C	3	12303710	3.1e-17	34	rs11128595	rs11128595	GSTM5P1	3750	GSTM5P1	3751	1	1	1	0	0	0	0	0	0	0	0	1	0	7.6044e-09	0.264805	NA
Women	WHIUKB	364	54	3:12322168:C:G	3:12322168:C:G	3	12322168	1.9e-12	1	rs13066537	rs13066537	PPARG	6698	PPARG	6699	0	0	0	0	0	0	0	0	0	0	0	1	0	1.22784e-06	0.374404	NA
Women	WHIUKB	365	54	3:12327431:G:T	3:12327431:G:T	3	12327431	9.1e-17	9	rs13076933	rs13076933	PPARG	1435	PPARG	1436	0	0	0	0	0	0	0	0	0	0	0	0	0	0.000970391	0.357307	NA
Women	WHIUKB	366	54	3:12334416:C:T	3:12334416:T:C	3	12334416	1.3e-19	3	rs2972164	rs2972164	PPARG	0	PPARG	0	1	2	1	0	0	0	0	0	0	0	0	1	0	2.47978e-06	0.16198	NA
Women	WHIUKB	367	54	3:12396588:A:G	3:12396588:G:A	3	12396588	9.2e-10	3	rs4135247	rs4135247	PPARG	0	PPARG	0	0	0	0	0	0	0	0	0	0	0	0	0	0	7.4435e-06	0.693405	NA
Women	WHIUKB	368	54	3:12419366:C:T	3:12419366:T:C	3	12419366	6.8e-09	1	rs75262919	rs75262919	PPARG	0	PPARG	0	1	2	1	0	0	0	0	0	0	0	0	0	0	0.00901306	0.975596	NA
Women	WHIUKB	369	54	3:12437237:C:G	3:12437237:G:C	3	12437237	9.4e-17	6	rs4135268	rs4135268	PPARG	0	PPARG	0	0	0	0	0	0	0	0	0	0	0	0	1	0	4.06492e-14	0.88392	NA
Women	WHIUKB	370	54	3:12437978:A:G	3:12437978:A:G	3	12437978	1.7e-22	57	rs2938388	rs2938388	PPARG	0	PPARG	0	0	0	0	0	0	0	0	0	0	0	0	1	0	8.37943e-10	0.184155	NA
Women	WHIUKB	371	54	3:12441507:A:G	3:12441507:A:G	3	12441507	3.7e-14	25	rs2921193	rs2921193	PPARG	0	PPARG	0	0	0	0	0	0	0	0	0	0	0	0	1	0	2.00653e-06	0.384734	NA
Women	WHIUKB	372	54	3:12457922:C:T	3:12457922:T:C	3	12457922	1.3e-22	3	rs4684103	rs4684103	PPARG	0	PPARG	0	0	0	0	0	0	0	0	0	0	0	0	1	0	3.11597e-10	0.333838	NA
Women	WHIUKB	373	54	3:12465956:A:G	3:12465956:A:G	3	12465956	2.9e-16	5	rs4135292	rs4135292	PPARG	0	PPARG	0	0	0	0	0	0	0	0	0	0	0	0	0	0	9.09492e-06	0.523735	NA
Women	WHIUKB	374	54	3:12468410:A:G	3:12468410:A:G	3	12468410	1.4e-17	1	rs73136795	rs73136795	PPARG	0	PPARG	0	0	0	0	0	0	0	0	0	0	0	0	1	0	5.19688e-14	0.567674	NA
Women	WHIUKB	375	54	3:12470239:A:C	3:12470239:C:A	3	12470239	9e-25	31	rs1797912	rs1797912	PPARG	0	PPARG	0	0	0	0	0	0	0	0	0	0	0	0	1	0	1.13506e-10	0.052707	NA
Women	WHIUKB	376	54	3:12475557:C:T	3:12475557:T:C	3	12475557	1.6e-08	1	rs3856806	rs3856806	PPARG	0	PPARG	0	0	0	0	0	0	0	0	0	0	0	0	0	0	0.01444	0.477301	NA
Women	WHIUKB	377	54	3:12475994:C:T	3:12475994:T:C	3	12475994	3.5e-08	2	rs4135300	rs4135300	PPARG	138	PPARG	139	0	0	0	0	0	0	0	0	0	0	0	0	0	9.41739e-06	0.607486	NA
Women	WHIUKB	378	54	3:12481174:C:T	3:12481174:C:T	3	12481174	3.9e-29	3	rs114496946	rs114496946	PPARG	5318	TSEN2	NA	1	2	1	1	0	0	0	0	0	0	0	1	0	1.81548e-11	0.460959	NA
Women	WHIUKB	379	54	3:12484849:A:G	3:12484849:A:G	3	12484849	5.3e-27	1	rs4684104	rs4684104	PPARG	8993	TSEN2	NA	0	0	0	0	0	0	0	0	0	0	0	1	0	1.59131e-10	0.64073	NA
Women	WHIUKB	380	54	3:12485844:A:G	3:12485844:G:A	3	12485844	1e-16	2	rs1175381	rs1175381	PPARG	9988	PPARG	9989	0	0	0	0	0	0	0	0	0	0	0	1	0	3.95326e-06	0.705936	NA
Women	WHIUKB	381	54	3:12487612:G:T	3:12487612:G:T	3	12487612	3.9e-19	6	rs1152008	rs1152008	PPARG	11756	PPARG	11757	1	2	1	0	0	0	0	0	0	0	0	1	0	2.96609e-12	0.431993	NA
Women	WHIUKB	382	54	3:12489012:C:T	3:12489012:T:C	3	12489012	1.9e-27	1	rs11716727	rs11716727	PPARG	13156	PPARG	13157	1	2	1	1	0	0	0	0	0	0	0	1	0	2.76134e-11	0.563375	NA
Women	WHIUKB	383	54	3:12493293:G:T	3:12493293:T:G	3	12493293	4.4e-13	7	rs73027298	rs73027298	PPARG	17437	PPARG	17438	0	0	0	0	0	0	0	0	0	0	0	1	0	8.01707e-09	0.806817	NA
Women	WHIUKB	384	54	3:12493863:C:G	3:12493863:G:C	3	12493863	5.5e-23	1	rs4684857	rs4684857	PPARG	18007	PPARG	18008	0	0	0	0	0	0	0	0	0	0	0	0	0	6.17471e-06	0.292979	NA
Women	WHIUKB	385	54	3:12496461:A:G	3:12496461:A:G	3	12496461	1.1e-44	12	rs9872031	rs9872031	PPARG	20605	PPARG	20606	1	2	1	0	1	0	0	0	0	0	0	1	0	6.77486e-18	0.278252	NA
Women	WHIUKB	386	54	3:12497594:C:T	3:12497594:T:C	3	12497594	2e-09	1	rs58691354	rs58691354	PPARG	21738	PPARG	21739	0	0	0	0	0	0	0	0	0	0	0	0	0	0.000233452	0.442178	NA
Women	WHIUKB	387	54	3:12500065:C:T	3:12500065:C:T	3	12500065	9.9e-24	1	rs28595399	rs28595399	PPARG	24209	PPARG	24210	0	0	0	0	0	0	0	0	0	0	0	1	0	1.63918e-07	0.451242	NA
Women	WHIUKB	388	54	3:12500242:A:T	3:12500242:A:T	3	12500242	2.6e-08	15	rs13059198	rs13059198	PPARG	24386	TSEN2	NA	0	0	0	0	0	0	0	0	0	0	0	1	0	6.4469e-07	0.90721	NA
Women	WHIUKB	389	54	3:12503893:C:T	3:12503893:T:C	3	12503893	1e-24	9	rs2655268	rs2655268	TSEN2	22037	TSEN2	NA	1	2	1	1	0	0	0	0	0	0	0	1	0	5.36413e-07	0.0569508	NA
Women	WHIUKB	390	54	3:12504775:A:G	3:12504775:G:A	3	12504775	1.4e-11	7	rs1699347	rs1699347	TSEN2	21155	TSEN2	NA	0	0	0	0	0	0	0	0	0	0	0	0	0	5.92865e-06	0.144906	NA
Women	WHIUKB	391	54	3:12512276:C:T	3:12512276:T:C	3	12512276	1e-13	10	rs113678169	rs113678169	TSEN2	13654	TSEN2	13655	0	0	0	0	0	0	0	0	0	0	0	0	0	0.00856781	0.472258	NA
Women	WHIUKB	392	54	3:12515602:C:T	3:12515602:C:T	3	12515602	3.1e-15	11	rs6763925	rs6763925	TSEN2	10328	TSEN2	10329	0	0	0	0	0	0	0	0	0	0	0	1	0	2.39428e-06	0.0258631	NA
Women	WHIUKB	393	54	3:12537629:A:G	3:12537629:A:G	3	12537629	4.6e-08	1	rs115415354	rs115415354	TSEN2	0	TSEN2	0	0	0	0	0	0	0	0	0	0	0	0	0	0	0.0102038	0.949441	NA
Women	WHIUKB	394	54	3:12572704:A:ACAATT	3:12572704:ACAATT:A	3	12572704	1.8e-11	161	rs150049107	rs150049107	TSEN2:C3orf83	00:00:00	C3orf83,TSEN2	0	0	0	0	0	0	0	0	1	1	0	0	0	0	0.027067	0.000696233	NA
Women	WHIUKB	395	54	3:12614616:G:T	3:12614616:G:T	3	12614616	1.4e-11	30	rs113105671	rs113105671	MKRN2	0	MKRN2	0	0	0	0	0	0	0	0	0	0	0	0	0	0	0.00687916	0.692244	NA
Women	WHIUKB	396	54	3:12624070:C:T	3:12624070:C:T	3	12624070	9.2e-11	65	rs15997	rs15997	MKRN2	0	MKRN2	0	0	0	0	0	0	0	0	0	0	0	0	0	0	0.0251607	0.0165531	NA
Women	WHIUKB	397	54	3:12659114:A:G	3:12659114:A:G	3	12659114	4.5e-17	4	rs139301022	rs139301022	RAF1	0	RAF1	0	0	0	0	0	0	0	0	0	0	0	0	1	0	1.70753e-08	0.499967	NA
Women	WHIUKB	398	54	3:12688284:A:G	3:12688284:G:A	3	12688284	2.9e-17	64	rs73132351	rs73132351	RAF1	0	RAF1	0	1	1	1	0	0	0	0	0	0	0	0	0	0	9.04382e-05	0.0500933	NA
Women	WHIUKB	399	54	3:12701802:C:CT	3:12701802:C:CT	3	12701802	2.4e-14	45	3:12701802_CT_C	3:12701802	RAF1	0	RAF1	0	0	0	0	0	0	0	0	0	0	0	0	0	0	8.43381e-06	0.341676	NA
Women	WHIUKB	400	54	3:12743953:A:G	3:12743953:A:G	3	12743953	4.6e-10	35	rs112126248	rs112126248	CRIP1P1	28570	CRIP1P1	28571	1	2	1	0	0	0	0	0	0	0	0	0	0	0.0902491	0.596756	NA
Women	WHIUKB	401	54	3:12795627:C:T	3:12795627:T:C	3	12795627	3.3e-10	10	rs57205460	rs57205460	TMEM40	0	TMEM40	0	0	0	0	0	0	0	0	0	0	0	0	0	0	0.00151333	0.160529	NA
Women	WHIUKB	402	54	3:12795799:A:C	3:12795799:A:C	3	12795799	6.7e-09	9	rs539004649	rs539004649	TMEM40	0	TMEM40	0	0	0	0	0	0	0	0	0	0	0	0	0	0	0.00135619	0.763899	NA
Women	WHIUKB	403	54	3:12803104:C:CA	3:12803104:C:CA	3	12803104	4e-08	79	rs573704659	rs573704659	TMEM40	0	TMEM40	0	1	1	1	1	0	0	0	0	0	0	0	0	0	0.724463	0.118452	NA
Women	WHIUKB	404	54	3:12806123:A:C	3:12806123:A:C	3	12806123	1.1e-09	6	rs7626624	rs7626624	TMEM40	0	TMEM40	0	0	0	0	0	0	0	0	0	0	0	0	0	0	0.0218045	0.274794	NA
Women	WHIUKB	405	54	3:12848822:C:T	3:12848822:T:C	3	12848822	2.6e-09	75	rs11718898	rs11718898	CAND2	0	CAND2	0	1	2	1	1	0	0	0	0	0	0	0	0	0	0.538347	0.0195231	NA
Women	WHIUKB	406	55	3:35674248:C:G	3:35674248:G:C	3	35674248	8.4e-11	26	rs9867068	rs9867068	ARPP21	6188	ARPP21	6189	1	2	1	0	0	0	0	0	0	0	0	0	0	0.00553674	0.365248	NA
Women	WHIUKB	407	56	3:43219129:C:T	3:43219129:C:T	3	43219129	2.8e-08	6	rs542717775	rs542717775	AC104434.1	33103	AC104434.1	33104	0	0	0	0	0	0	0	0	0	0	0	0	0	0.0967106	0.481697	NA
Women	WHIUKB	408	56	3:43732496:A:G	3:43732496:A:G	3	43732496	5.2e-10	75	rs141365045	rs141365045	ANO10:ABHD5	00:00:00	ANO10,ABHD5	0	1	2	1	1	0	0	0	0	0	0	0	0	0	0.200017	0.588459	NA
Women	WHIUKB	409	57	3:46925539:C:T	3:46925539:T:C	3	46925539	1.8e-12	37	rs11926707	rs11926707	PTH1R	0	PTH1R	0	0	0	0	0	0	0	0	0	0	0	0	0	0	0.000217854	0.334295	NA
Women	WHIUKB	410	57	3:46941116:A:G	3:46941116:A:G	3	46941116	3e-11	37	rs2242116	rs2242116	PTH1R	0	PTH1R	0	0	0	0	0	0	0	1	1	1	0	0	0	0	0.000128936	0.200522	NA
Women	WHIUKB	411	57	3:46982737:C:T	3:46982737:C:T	3	46982737	7.3e-17	364	rs4682844	rs4682844	CCDC12	0	CCDC12	0	1	1	1	1	0	0	0	0	0	1	1	1	0	2.24132e-06	0.36074	NA
Women	WHIUKB	412	57	3:46988561:C:T	3:46988561:T:C	3	46988561	1e-13	10	rs13092573	rs13092573	CCDC12	0	CCDC12	0	1	2	1	0	0	0	0	0	0	0	0	0	0	7.45001e-06	0.955323	NA
Women	WHIUKB	413	57	3:47582724:A:C	3:47582724:C:A	3	47582724	6.2e-09	2	rs1564760	rs1564760	AC099778.1	1133	AC099778.1	1134	0	0	0	0	0	0	0	0	0	0	0	0	0	0.0019021	0.0560309	NA
Women	WHIUKB	414	57	3:47769926:A:G	3:47769926:A:G	3	47769926	6.9e-09	3	rs76060013	rs76060013	SMARCC1	0	SMARCC1	0	1	2	1	0	0	0	0	0	0	0	0	0	0	0.00101271	0.906129	NA
Women	WHIUKB	415	57	3:48234492:A:G	3:48234492:G:A	3	48234492	1.7e-11	5	rs9844505	rs9844505	MIR4443	3561	MIR4443	3562	0	0	0	0	0	0	0	0	0	0	0	0	0	0.00306758	0.0189591	NA
Women	WHIUKB	416	57	3:48556339:A:G	3:48556339:A:G	3	48556339	1.8e-14	16	rs2267846	rs2267846	PFKFB4	0	PFKFB4	0	1	2	1	1	0	0	0	0	0	0	0	0	0	0.113984	0.000432706	NA
Women	WHIUKB	417	57	3:48649457:C:T	3:48649457:T:C	3	48649457	1.1e-10	15	rs1264191	rs1264191	UQCRC1	1047	UQCRC1	1048	0	0	0	0	0	0	0	0	0	0	0	0	0	0.133394	0.0101051	NA
Women	WHIUKB	418	57	3:48808531:C:T	3:48808531:T:C	3	48808531	1.8e-16	227	rs7429596	rs7429596	PRKAR2A	0	PRKAR2A	0	1	1	1	1	0	0	0	0	0	0	0	0	0	0.00777193	0.00507463	NA
Women	WHIUKB	419	57	3:49200137:G:T	3:49200137:T:G	3	49200137	9.1e-09	105	rs1134043	rs1134043	CCDC71	0	CCDC71	0	0	0	0	0	0	0	0	0	0	0	0	0	0	0.001109	0.00043891	NA
Women	WHIUKB	420	57	3:49706736:C:G	3:49706736:C:G	3	49706736	2.2e-09	6	rs56176327	rs56176327	BSN	0	BSN	0	1	2	1	1	0	0	1	0	0	0	0	0	0	0.00758976	0.00223462	NA
Women	WHIUKB	421	57	3:50187080:C:T	3:50187080:T:C	3	50187080	3.3e-08	4	rs2526399	rs2526399	RP11-493K19.3	0	RP11-493K19.3	0	1	2	1	1	0	0	0	0	0	0	0	0	0	0.513941	0.311389	NA
Women	WHIUKB	422	58	3:52261031:A:G	3:52261031:G:A	3	52261031	2.5e-14	17	rs187084	rs187084	TLR9:TLR9	00:00:00	TLR9	0	0	0	0	0	0	0	1	0	0	0	0	0	0	0.379614	0.0392254	NA
Women	WHIUKB	423	58	3:52333671:C:G	3:52333671:G:C	3	52333671	8.1e-19	37	rs7622851	rs7622851	GLYCTK-AS1	587	GLYCTK	NA	1	1	1	0	0	0	0	0	0	0	0	0	0	0.14782	0.0626427	NA
Women	WHIUKB	424	58	3:52407412:A:G	3:52407412:G:A	3	52407412	9.9e-09	1	rs34365302	rs34365302	DNAH1	0	DNAH1	0	0	0	0	0	0	0	0	0	0	0	0	0	0	0.504638	0.150598	NA
Women	WHIUKB	425	58	3:52488745:T:TCA	3:52488745:TCA:T	3	52488745	6.9e-17	113	rs763607523	rs763607523	NISCH	388	NISCH	387	1	1	1	1	0	0	0	0	0	0	0	0	0	0.00593929	0.671502	NA
Women	WHIUKB	426	58	3:52497778:C:T	3:52497778:T:C	3	52497778	7.9e-10	4	rs6772177	rs6772177	NISCH	0	NISCH	0	0	0	0	0	0	0	0	0	0	0	0	0	0	0.00602584	0.31143	NA
Women	WHIUKB	427	58	3:52501451:G:T	3:52501451:G:T	3	52501451	1.9e-12	106	rs2159607	rs2159607	NISCH	0	NISCH	0	1	2	1	0	0	0	0	0	0	0	0	0	0	0.00294126	0.328441	NA
Women	WHIUKB	428	58	3:52507782:A:G	3:52507782:A:G	3	52507782	6.9e-09	2	rs56114678	rs56114678	NISCH	0	NISCH	0	1	2	1	0	0	0	0	0	0	0	0	0	0	0.00149683	0.00719861	NA
Women	WHIUKB	429	58	3:52520867:C:T	3:52520867:T:C	3	52520867	2.3e-11	4	rs143380194	rs143380194	NISCH	0	NISCH	0	0	0	0	0	0	0	0	0	0	0	0	0	0	0.00268092	0.128415	NA
Women	WHIUKB	430	58	3:52532118:A:G	3:52532118:A:G	3	52532118	2e-11	1	rs13326165	rs13326165	STAB1	0	STAB1	0	0	0	0	0	0	0	0	0	0	0	0	0	0	0.00330939	0.537777	NA
Women	WHIUKB	431	58	3:52536308:A:C	3:52536308:A:C	3	52536308	1.5e-08	1	rs758801	rs758801	STAB1	0	STAB1	0	1	2	1	0	0	0	0	0	0	0	0	0	0	0.0846248	0.419221	NA
Women	WHIUKB	432	58	3:52538300:C:G	3:52538300:C:G	3	52538300	2.7e-09	1	rs7613444	rs7613444	STAB1	0	STAB1	0	0	0	0	1	0	0	0	0	0	0	0	0	0	0.0810169	0.262061	NA
Women	WHIUKB	433	58	3:52551284:G:T	3:52551284:G:T	3	52551284	5.5e-20	53	rs67409736	rs67409736	STAB1	0	STAB1	0	1	1	1	1	0	0	0	1	1	1	1	0	0	0.190618	0.045158	NA
Women	WHIUKB	434	58	3:52609242:C:CCAAA	3:52609242:CCAAA:C	3	52609242	9.9e-14	41	rs140838723	rs140838723	SMIM4:PBRM1	00:00:00	SMIM4,PBRM1	0	0	0	0	0	0	0	0	0	0	0	0	0	0	0.914375	0.0234588	NA
Women	WHIUKB	435	58	3:52637486:C:G	3:52637486:C:G	3	52637486	3.4e-20	28	rs2276824	rs2276824	PBRM1	0	PBRM1	0	1	2	1	1	0	0	1	0	0	0	0	0	0	0.699851	0.0202712	NA
Women	WHIUKB	436	58	3:52670773:C:CAAAAA	3:52670773:CAAAAA:C	3	52670773	9.6e-11	361	rs567776784	rs567776784	PBRM1	0	PBRM1	0	1	1	1	1	0	1	1	1	1	0	0	0	0	0.881489	0.000202905	NA
Women	WHIUKB	437	58	3:52693366:C:G	3:52693366:C:G	3	52693366	5.4e-11	33	rs35198201	rs35198201	PBRM1	0	PBRM1	0	0	0	0	0	0	0	0	0	0	0	0	0	0	0.0844528	0.213274	NA
Women	WHIUKB	438	58	3:52733106:C:T	3:52733106:T:C	3	52733106	4.6e-10	3	rs6765687	rs6765687	GLT8D1	0	GLT8D1	0	1	1	1	0	0	0	0	0	0	0	0	0	0	0.118044	0.356644	NA
Women	WHIUKB	439	58	3:52830764:C:T	3:52830764:T:C	3	52830764	3e-11	155	rs2240921	rs2240921	ITIH3	0	ITIH3	0	0	0	0	0	0	0	0	0	0	0	0	0	0	0.0709262	0.127368	NA
Women	WHIUKB	440	58	3:52849549:C:T	3:52849549:C:T	3	52849549	1.8e-12	105	rs7617468	rs7617468	ITIH4:RP5-966M1.6	00:00:00	RP5-966M1.6,ITIH4	0	0	0	0	0	1	0	1	1	1	0	0	0	0	0.118679	0.0826059	NA
Women	WHIUKB	441	58	3:52880740:C:T	3:52880740:T:C	3	52880740	1.4e-13	116	rs2001732	rs2001732	TMEM110-MUSTN1:TMEM110	00:00:00	TMEM110-MUSTN1,TMEM110	0	1	1	1	0	0	0	0	0	0	0	0	0	0	0.027108	0.716482	NA
Women	WHIUKB	442	58	3:53019964:G:T	3:53019964:T:G	3	53019964	5.4e-11	132	rs34561018	rs34561018	SFMBT1:RP11-894J14.5	00:00:00	RP11-894J14.5,SFMBT1	0	0	0	0	0	0	0	0	1	1	0	0	0	0	0.00178152	0.0937394	NA
Women	WHIUKB	443	58	3:53060449:C:T	3:53060449:T:C	3	53060449	2e-08	35	rs2564951	rs2564951	SFMBT1:RP11-894J14.5	00:00:00	RP11-894J14.5,SFMBT1	0	0	0	0	0	0	0	0	0	0	0	0	0	0	0.0263129	0.0733628	NA
Women	WHIUKB	444	58	3:53086614:C:G	3:53086614:G:C	3	53086614	2e-10	1	rs187548445	rs187548445	RP11-894J14.5	0	RP11-894J14.5	0	1	2	1	0	0	0	0	0	0	0	0	0	0	0.00351206	0.131878	NA
Women	WHIUKB	445	58	3:53160360:A:G	3:53160360:A:G	3	53160360	1.6e-08	41	rs11713763	rs11713763	RFT1	0	RFT1	0	1	1	1	0	0	0	0	0	0	0	0	0	0	0.0663685	0.0390894	NA
Women	WHIUKB	446	58	3:53174745:C:CTA	3:53174745:C:CTA	3	53174745	5.7e-13	74	3:53174745_CTA_C	3:53174745	RFT1	10266	RFT1	NA	0	0	0	0	0	0	0	0	0	0	0	0	0	0.000462114	0.294425	NA
Women	WHIUKB	447	58	3:53204163:C:CTG	3:53204163:CTG:C	3	53204163	1.6e-08	11	3:53204163_CTG_C	3:53204163	PRKCD	0	PRKCD	0	0	0	0	0	0	0	0	0	0	0	0	0	0	0.0653476	0.792515	NA
Women	WHIUKB	448	58	3:53225193:A:C	3:53225193:A:C	3	53225193	1.7e-08	21	rs7634447	rs7634447	PRKCD	0	PRKCD	0	0	0	0	0	0	0	0	0	0	0	0	0	0	0.444433	0.835136	NA
Women	WHIUKB	449	58	3:53248422:A:AAAG	3:53248422:AAAG:A	3	53248422	2e-08	12	rs534046245	rs534046245	AC097015.1	4359	AC097015.1	4360	0	0	0	0	0	0	0	0	0	0	0	0	0	0.0863247	0.300515	NA
Women	WHIUKB	450	58	3:53249359:C:T	3:53249359:C:T	3	53249359	2.1e-14	35	rs12374008	rs12374008	AC097015.1	5296	AC097015.1	5297	1	1	1	0	0	0	0	0	0	0	0	0	0	0.0566668	0.288004	NA
Women	WHIUKB	451	58	3:53265766:C:T	3:53265766:T:C	3	53265766	5.2e-09	68	rs11130362	rs11130362	TKT	0	TKT	0	1	1	1	0	0	0	0	0	0	0	0	0	0	0.119116	0.260052	NA
Women	WHIUKB	452	58	3:53281183:G:T	3:53281183:G:T	3	53281183	3.6e-10	6	rs7630632	rs7630632	TKT	0	TKT	0	0	0	0	0	0	0	0	0	0	0	0	0	0	0.0296963	0.430232	NA
Women	WHIUKB	453	59	3:64584862:C:T	3:64584862:T:C	3	64584862	2.3e-11	32	rs11718560	rs11718560	ADAMTS9	0	ADAMTS9	0	1	2	1	0	0	0	0	0	0	0	0	0	0	0.0048214	0.578756	NA
Women	WHIUKB	454	59	3:64631274:C:T	3:64631274:C:T	3	64631274	7.7e-10	5	rs58297050	rs58297050	ADAMTS9	0	ADAMTS9	0	0	0	0	0	0	0	0	0	0	0	0	0	0	0.00182066	0.603217	NA
Women	WHIUKB	455	59	3:64652329:A:AT	3:64652329:AT:A	3	64652329	3.6e-13	14	rs769072678	rs769072678	ADAMTS9	0	ADAMTS9	0	1	1	1	0	0	0	0	0	0	0	0	0	0	0.000233606	0.750793	NA
Women	WHIUKB	456	59	3:64670232:C:T	3:64670232:T:C	3	64670232	3.4e-09	1	rs116703588	rs116703588	ADAMTS9	0	ADAMTS9	0	1	2	1	0	0	0	0	0	0	0	0	0	0	0.020499	0.917197	NA
Women	WHIUKB	457	59	3:64674272:A:T	3:64674272:A:T	3	64674272	3.8e-18	2	rs4468968	rs4468968	ADAMTS9-AS2	0	ADAMTS9-AS2	0	0	0	0	0	0	0	0	0	0	0	0	1	0	1.60043e-08	0.6372	NA
Women	WHIUKB	458	59	3:64680589:A:T	3:64680589:A:T	3	64680589	8e-31	3	rs4074629	rs4074629	ADAMTS9-AS2	0	ADAMTS9-AS2	0	0	0	0	0	0	0	0	0	0	0	0	1	0	3.92176e-11	0.313584	NA
Women	WHIUKB	459	59	3:64681210:C:T	3:64681210:T:C	3	64681210	1.6e-21	12	rs4688502	rs4688502	ADAMTS9-AS2	0	ADAMTS9-AS2	0	0	0	0	0	0	0	0	0	0	0	0	1	0	8.03905e-08	0.368545	NA
Women	WHIUKB	460	59	3:64684683:A:G	3:64684683:G:A	3	64684683	1.8e-09	6	rs13084009	rs13084009	ADAMTS9-AS2	0	ADAMTS9-AS2	0	0	0	0	0	0	0	0	0	0	0	0	0	0	0.000497309	0.600429	NA
Women	WHIUKB	461	59	3:64684919:A:G	3:64684919:A:G	3	64684919	5.2e-11	3	rs28546794	rs28546794	ADAMTS9-AS2	0	ADAMTS9-AS2	0	0	0	0	0	0	0	0	0	0	0	0	0	0	0.00017696	0.79336	NA
Women	WHIUKB	462	59	3:64684941:C:T	3:64684941:T:C	3	64684941	5.1e-15	5	rs4688504	rs4688504	ADAMTS9-AS2	0	ADAMTS9-AS2	0	1	2	1	0	0	0	0	0	0	0	0	0	0	3.47263e-05	0.528231	NA
Women	WHIUKB	463	59	3:64687358:A:G	3:64687358:G:A	3	64687358	4.6e-13	3	rs114327865	rs114327865	ADAMTS9-AS2	0	ADAMTS9-AS2	0	0	0	0	0	0	0	0	0	0	0	0	0	0	0.000253034	0.339916	NA
Women	WHIUKB	464	59	3:64688757:A:G	3:64688757:A:G	3	64688757	5.1e-28	3	rs77815064	rs77815064	ADAMTS9-AS2	0	ADAMTS9-AS2	0	1	2	1	1	0	0	0	0	0	0	0	1	0	1.36324e-10	0.584122	NA
Women	WHIUKB	465	59	3:64690101:A:AAAAAC	3:64690101:AAAAAC:A	3	64690101	2.1e-10	6	rs113925880	rs113925880	ADAMTS9-AS2	0	ADAMTS9-AS2	0	1	1	1	0	0	0	0	0	0	0	0	0	0	0.0263571	0.956915	NA
Women	WHIUKB	466	59	3:64695014:A:G	3:64695014:G:A	3	64695014	2.3e-16	3	rs76329608	rs76329608	ADAMTS9-AS2	0	ADAMTS9-AS2	0	0	0	0	0	0	0	0	0	0	0	0	1	0	5.91382e-08	0.398142	NA
Women	WHIUKB	467	59	3:64695626:G:T	3:64695626:T:G	3	64695626	1.6e-08	1	rs80028515	rs80028515	ADAMTS9-AS2	0	ADAMTS9-AS2	0	0	0	0	0	0	0	0	0	0	0	0	0	0	0.00248883	0.254772	NA
Women	WHIUKB	468	59	3:64697471:C:T	3:64697471:T:C	3	64697471	6.9e-19	1	rs72877579	rs72877579	ADAMTS9-AS2	0	ADAMTS9-AS2	0	1	2	1	1	0	0	0	0	0	0	0	0	0	1.53849e-05	0.0136574	NA
Women	WHIUKB	469	59	3:64698713:C:T	3:64698713:C:T	3	64698713	1.7e-23	3	rs567715647	rs567715647	ADAMTS9-AS2	0	ADAMTS9-AS2	0	1	1	1	1	0	0	0	0	0	0	0	1	0	5.25127e-07	0.0277968	NA
Women	WHIUKB	470	59	3:64698714:C:T	3:64698714:C:T	3	64698714	7.5e-39	21	rs4490355	rs4490355	ADAMTS9-AS2	0	ADAMTS9-AS2	0	0	0	0	0	0	0	0	0	0	0	0	1	0	5.19614e-11	0.366685	NA
Women	WHIUKB	471	59	3:64712944:A:C	3:64712944:A:C	3	64712944	4.4e-08	22	rs1862304	rs1862304	ADAMTS9-AS2	0	ADAMTS9-AS2	0	0	0	0	0	0	0	0	0	0	0	0	1	0	3.93784e-06	0.752756	NA
Women	WHIUKB	472	59	3:64713815:C:T	3:64713815:T:C	3	64713815	6.5e-28	5	rs7372321	rs7372321	ADAMTS9-AS2	0	ADAMTS9-AS2	0	1	2	1	1	0	0	0	0	0	0	0	1	0	2.61518e-10	0.410395	NA
Women	WHIUKB	473	59	3:64715467:A:G	3:64715467:A:G	3	64715467	4.2e-27	2	rs17676096	rs17676096	ADAMTS9-AS2	0	ADAMTS9-AS2	0	0	0	0	0	0	0	0	0	0	0	0	1	0	2.31852e-10	0.325631	NA
Women	WHIUKB	474	59	3:64718258:C:G	3:64718258:C:G	3	64718258	1.5e-84	39	rs2371767	rs2371767	ADAMTS9-AS2	0	ADAMTS9-AS2	0	1	2	1	1	1	1	1	0	0	0	0	1	0	1.18822e-27	0.842017	NA
Women	WHIUKB	475	59	3:64723072:A:G	3:64723072:A:G	3	64723072	1.2e-54	16	rs7638565	rs7638565	ADAMTS9-AS2	0	ADAMTS9-AS2	0	1	1	1	0	0	0	0	0	0	0	0	1	0	8.19352e-21	0.897401	NA
Women	WHIUKB	476	59	3:64724553:C:T	3:64724553:C:T	3	64724553	2.4e-11	28	rs9834510	rs9834510	ADAMTS9-AS2	0	ADAMTS9-AS2	0	0	0	0	0	0	0	0	0	0	0	0	1	0	2.39722e-08	0.517337	NA
Women	WHIUKB	477	59	3:64733407:A:G	3:64733407:G:A	3	64733407	9.9e-16	68	rs9834369	rs9834369	ADAMTS9-AS2	0	ADAMTS9-AS2	0	0	0	0	0	0	0	0	0	0	0	0	0	0	2.23792e-05	0.0737236	NA
Women	WHIUKB	478	59	3:64751449:A:G	3:64751449:A:G	3	64751449	9.8e-09	7	rs114483957	rs114483957	ADAMTS9-AS2	0	ADAMTS9-AS2	0	0	0	0	0	0	0	0	0	0	0	0	0	0	0.0333617	0.582667	NA
Women	WHIUKB	479	59	3:64776933:A:G	3:64776933:A:G	3	64776933	5.9e-20	88	rs318770	rs318770	ADAMTS9-AS2	0	ADAMTS9-AS2	0	0	0	0	0	0	0	0	0	0	0	0	1	0	1.13275e-07	0.615925	NA
Women	WHIUKB	480	59	3:64793541:A:G	3:64793541:A:G	3	64793541	7.1e-09	122	rs384441	rs384441	ADAMTS9-AS2	0	ADAMTS9-AS2	0	1	1	1	0	0	0	0	0	0	0	0	0	0	0.00080454	0.238896	NA
Women	WHIUKB	481	59	3:64834827:G:T	3:64834827:G:T	3	64834827	3.9e-09	8	rs877523	rs877523	ADAMTS9-AS2	0	ADAMTS9-AS2	0	0	0	0	0	0	0	0	0	0	0	0	0	0	0.000538852	0.428432	NA
Women	WHIUKB	482	59	3:64835496:C:T	3:64835496:T:C	3	64835496	8e-17	19	rs73119726	rs73119726	ADAMTS9-AS2	0	ADAMTS9-AS2	0	0	0	0	0	0	0	0	0	0	0	0	1	0	1.49902e-06	0.0660579	NA
Women	WHIUKB	483	59	3:64839737:A:C	3:64839737:C:A	3	64839737	4.2e-20	15	rs704426	rs704426	ADAMTS9-AS2	0	ADAMTS9-AS2	0	1	2	1	0	0	0	0	0	0	0	0	1	0	1.91447e-09	0.248529	NA
Women	WHIUKB	484	59	3:64851143:A:G	3:64851143:A:G	3	64851143	1.1e-11	3	rs112470832	rs112470832	ADAMTS9-AS2	0	ADAMTS9-AS2	0	0	0	0	0	0	0	0	0	0	0	0	0	0	1.8219e-05	0.321195	NA
Women	WHIUKB	485	59	3:64857303:A:C	3:64857303:A:C	3	64857303	7.5e-09	1	rs704433	rs704433	ADAMTS9-AS2	0	ADAMTS9-AS2	0	0	0	0	0	0	0	0	0	0	0	0	0	0	0.00631295	0.20051	NA
Women	WHIUKB	486	59	3:64879209:C:G	3:64879209:G:C	3	64879209	3.1e-10	7	rs704443	rs704443	ADAMTS9-AS2	0	ADAMTS9-AS2	0	0	0	0	0	0	0	0	0	0	0	0	0	0	0.000908378	0.140314	NA
Women	WHIUKB	487	59	3:64891099:G:T	3:64891099:G:T	3	64891099	1.4e-13	11	rs704447	rs704447	ADAMTS9-AS2	0	ADAMTS9-AS2	0	1	2	1	0	0	0	0	0	0	0	0	0	0	0.000935766	0.105547	NA
Women	WHIUKB	488	59	3:64898094:C:T	3:64898094:T:C	3	64898094	1.8e-11	24	rs1442029	rs1442029	ADAMTS9-AS2	0	ADAMTS9-AS2	0	1	2	1	0	0	0	0	0	0	0	0	0	0	0.000527684	0.727553	NA
Women	WHIUKB	489	59	3:64907375:C:T	3:64907375:T:C	3	64907375	5.1e-15	10	rs6800340	rs6800340	ADAMTS9-AS2	0	ADAMTS9-AS2	0	0	0	0	0	0	0	0	0	0	0	0	1	0	5.07768e-07	0.652871	NA
Women	WHIUKB	490	59	3:64917702:A:C	3:64917702:A:C	3	64917702	1.8e-13	3	rs73115620	rs73115620	ADAMTS9-AS2	0	ADAMTS9-AS2	0	0	0	0	0	0	0	0	0	0	0	0	1	0	1.26367e-06	0.109038	NA
Women	WHIUKB	491	59	3:64938530:A:T	3:64938530:A:T	3	64938530	1.7e-09	7	rs55680296	rs55680296	ADAMTS9-AS2	0	ADAMTS9-AS2	0	0	0	0	0	0	0	0	0	0	0	0	0	0	6.71953e-05	0.472794	NA
Women	WHIUKB	492	59	3:64952910:C:T	3:64952910:T:C	3	64952910	1.1e-09	33	rs1720543	rs1720543	ADAMTS9-AS2	0	ADAMTS9-AS2	0	0	0	0	0	0	0	0	0	0	0	0	0	0	1.14821e-05	0.814883	NA
Women	WHIUKB	493	59	3:64958161:A:C	3:64958161:C:A	3	64958161	2.6e-08	21	rs1720525	rs1720525	ADAMTS9-AS2	0	ADAMTS9-AS2	0	0	0	0	0	0	0	0	0	0	0	0	0	0	0.000156505	0.767687	NA
Women	WHIUKB	494	59	3:65004554:C:T	3:65004554:C:T	3	65004554	1.2e-08	31	rs9854642	rs9854642	ADAMTS9-AS2	7410	ADAMTS9-AS2	7411	0	0	0	0	0	0	0	0	0	0	0	0	0	0.000571168	0.354877	NA
Women	WHIUKB	495	60	3:69797326:A:C	3:69797326:A:C	3	69797326	3.6e-08	89	rs1121878	rs1121878	MITF	0	MITF	0	0	0	0	0	0	0	0	0	0	0	0	0	0	0.0010116	0.143597	NA
Women	WHIUKB	496	60	3:70028317:A:G	3:70028317:G:A	3	70028317	1.7e-08	48	rs7630455	rs7630455	MITF	10828	MITF	10829	0	0	0	0	0	0	0	0	0	0	0	0	0	5.09115e-06	0.00135482	NA
Women	WHIUKB	497	61	3:78835738:A:C	3:78835738:A:C	3	78835738	2.8e-08	89	rs4681011	rs4681011	ROBO1	0	ROBO1	0	1	2	1	1	0	0	0	0	0	0	0	0	0	0.371524	0.227555	NA
Women	WHIUKB	498	62	3:99229169:A:G	3:99229169:A:G	3	99229169	2.9e-08	34	rs58717744	rs58717744	RP11-779P15.2	0	RP11-779P15.2	0	1	1	1	0	0	0	0	0	0	0	0	0	0	0.160182	0.728204	NA
Women	WHIUKB	499	63	3:101084604:C:T	3:101084604:C:T	3	101084604	4.6e-09	82	rs62280667	rs62280667	SENP7	0	SENP7	0	0	0	0	0	0	0	0	1	1	0	0	1	0	9.11677e-08	0.154533	NA
Women	WHIUKB	500	64	3:123158152:A:G	3:123158152:A:G	3	123158152	9.9e-09	23	rs35596775	rs35596775	ADCY5	0	ADCY5	0	1	1	1	0	0	0	0	0	0	0	0	0	0	0.000168192	0.67889	NA
Women	WHIUKB	501	65	3:128829457:A:G	3:128829457:A:G	3	128829457	6.9e-09	2	rs141807517	rs141807517	RAB43:ISY1-RAB43	00:00:00	ISY1-RAB43,RAB43	0	1	2	1	0	0	0	0	0	0	0	0	0	0	0.11659	0.967666	NA
Women	WHIUKB	502	65	3:128994633:C:G	3:128994633:G:C	3	128994633	1.1e-10	3	rs62266885	rs62266885	COPG1	0	COPG1	0	1	1	1	0	0	0	0	0	0	0	0	0	0	0.0342189	0.0309788	NA
Women	WHIUKB	503	65	3:129035031:C:T	3:129035031:T:C	3	129035031	5.7e-10	4	rs14323	rs14323	H1FX:H1FX-AS1	00:00:00	H1FX-AS1,H1FX	0	1	2	1	0	0	0	0	0	0	0	0	0	0	0.0632856	0.138399	NA
Women	WHIUKB	504	65	3:129092491:C:T	3:129092491:C:T	3	129092491	4.4e-11	214	rs6764238	rs6764238	RP11-529F4.1	7649	RP11-529F4.1	7650	0	0	0	0	0	0	0	0	0	0	0	0	0	0.00100311	0.132815	NA
Women	WHIUKB	505	65	3:129099871:A:G	3:129099871:A:G	3	129099871	1e-09	77	rs6764325	rs6764325	RP11-529F4.1	269	RP11-529F4.1	270	0	0	0	0	0	0	0	0	0	0	0	0	0	3.97801e-05	0.198814	NA
Women	WHIUKB	506	65	3:129099972:C:T	3:129099972:T:C	3	129099972	2.4e-15	58	rs113636864	rs113636864	RP11-529F4.1	168	RP11-529F4.1	169	1	2	1	0	0	0	0	0	0	0	0	1	0	1.46858e-07	0.6067	NA
Women	WHIUKB	507	65	3:129108158:A:AG	3:129108158:AG:A	3	129108158	6.6e-16	61	rs58915955	rs58915955	RP11-529F4.1:RPL32P3	00:00:00	RPL32P3,RP11-529F4.1	0	1	1	1	0	0	0	0	0	0	0	0	0	0	1.1782e-05	0.0661789	NA
Women	WHIUKB	508	65	3:129116419:C:T	3:129116419:C:T	3	129116419	1.1e-17	2	rs17325066	rs17325066	RPL32P3	0	RPL32P3	0	0	0	0	0	0	0	0	0	0	0	0	1	0	4.92649e-10	0.00288154	NA
Women	WHIUKB	509	65	3:129117664:C:T	3:129117664:T:C	3	129117664	1.5e-23	6	rs11714474	rs11714474	RPL32P3	0	RPL32P3	0	1	1	1	0	0	0	0	0	0	0	0	1	0	8.29436e-07	0.104851	NA
Women	WHIUKB	510	65	3:129138304:A:G	3:129138304:A:G	3	129138304	1.9e-21	12	rs75582450	rs75582450	EFCAB12	0	EFCAB12	0	0	0	0	0	0	0	0	0	0	0	0	1	0	6.22767e-08	0.153734	NA
Women	WHIUKB	511	65	3:129152144:C:T	3:129152144:T:C	3	129152144	2.1e-26	3	rs140695	rs140695	MBD4	0	MBD4	0	0	0	0	0	0	0	0	0	0	0	0	1	0	3.62238e-12	0.642407	NA
Women	WHIUKB	512	65	3:129281458:A:G	3:129281458:A:G	3	129281458	9.7e-28	1	rs2811469	rs2811469	PLXND1	0	PLXND1	0	0	0	0	0	0	0	0	0	0	0	0	1	0	1.37414e-13	0.393108	NA
Women	WHIUKB	513	65	3:129284127:A:G	3:129284127:A:G	3	129284127	1.7e-10	5	rs80245809	rs80245809	PLXND1	0	PLXND1	0	1	2	1	0	0	0	0	0	0	0	0	0	0	0.000982779	0.331613	NA
Women	WHIUKB	514	65	3:129287004:A:G	3:129287004:G:A	3	129287004	1.6e-26	1	rs72628504	rs72628504	PLXND1	0	PLXND1	0	1	2	1	0	0	0	0	0	0	0	0	1	0	5.57168e-11	0.0155663	NA
Women	WHIUKB	515	65	3:129289258:C:T	3:129289258:C:T	3	129289258	7.5e-24	21	rs2625975	rs2625975	PLXND1	0	PLXND1	0	1	1	1	0	0	0	0	0	0	0	0	1	0	3.61017e-13	0.0254991	NA
Women	WHIUKB	516	65	3:129289978:A:G	3:129289978:A:G	3	129289978	2.8e-12	1	rs144843366	rs144843366	PLXND1	0	PLXND1	0	1	2	1	0	0	0	0	0	0	0	0	0	0	0.01009	0.0243953	NA
Women	WHIUKB	517	65	3:129292948:C:T	3:129292948:T:C	3	129292948	1.7e-45	2	rs2625963	rs2625963	PLXND1	0	PLXND1	0	0	0	0	0	0	0	0	0	0	0	0	1	0	2.98199e-19	0.206775	NA
Women	WHIUKB	518	65	3:129293146:C:T	3:129293146:T:C	3	129293146	5.5e-19	9	rs62267570	rs62267570	PLXND1	0	PLXND1	0	1	1	1	0	0	0	0	1	2	0	0	1	0	6.87455e-07	0.012399	NA
Women	WHIUKB	519	65	3:129324608:C:G	3:129324608:G:C	3	129324608	1.7e-09	3	rs79870266	rs79870266	PLXND1	0	PLXND1	0	1	2	1	0	0	0	0	0	0	0	0	0	0	3.77095e-05	0.346777	NA
Women	WHIUKB	520	65	3:129326320:A:C	3:129326320:A:C	3	129326320	2.5e-32	114	rs59627601	rs59627601	PLXND1	658	PLXND1	659	0	0	0	0	1	0	0	0	0	0	0	1	0	2.54918e-11	0.894784	NA
Women	WHIUKB	521	65	3:129329292:C:T	3:129329292:C:T	3	129329292	6.2e-59	45	rs11929498	rs11929498	PLXND1	3630	PLXND1	3631	1	1	1	0	1	0	0	0	0	0	0	1	0	1.04558e-23	0.676089	NA
Women	WHIUKB	522	65	3:129333206:C:T	3:129333206:C:T	3	129333206	1.9e-22	20	rs2811443	rs2811443	PLXND1	7544	PLXND1	NA	0	0	0	0	0	0	0	0	0	0	0	1	0	7.24816e-12	0.601121	NA
Women	WHIUKB	523	65	3:129336656:C:CT	3:129336656:C:CT	3	129336656	2.3e-09	12	3:129336656_CT_C	3:129336656	PLXND1	10994	PLXND1	NA	1	1	1	0	0	0	0	0	0	0	0	0	0	0.00661868	0.292766	NA
Women	WHIUKB	524	65	3:129342469:A:G	3:129342469:A:G	3	129342469	5e-15	178	rs55688149	rs55688149	RP11-263I1.1	8392	PLXND1	NA	0	0	0	0	0	0	0	0	0	0	0	1	0	4.11947e-06	0.364545	NA
Women	WHIUKB	525	65	3:129345155:A:G	3:129345155:G:A	3	129345155	8.1e-38	84	rs2625989	rs2625989	RP11-263I1.1	5706	PLXND1	NA	0	0	0	0	0	0	0	0	0	0	0	1	0	2.39977e-14	0.893679	NA
Women	WHIUKB	526	65	3:129394834:C:G	3:129394834:G:C	3	129394834	9.2e-09	171	rs113948800	rs113948800	TMCC1	0	TMCC1	0	0	0	0	0	0	0	0	0	0	0	0	0	0	0.00161666	0.983376	NA
Women	WHIUKB	527	65	3:129398165:G:T	3:129398165:G:T	3	129398165	4.7e-23	6	rs72628505	rs72628505	TMCC1	0	TMCC1	0	0	0	0	0	0	0	0	0	0	0	0	1	0	1.13007e-07	0.0930535	NA
Women	WHIUKB	528	65	3:129468415:C:T	3:129468415:T:C	3	129468415	2.3e-14	4	rs148614065	rs148614065	TMCC1	0	TMCC1	0	1	2	1	0	0	0	0	0	0	0	0	0	0	0.000570075	0.0502012	NA
Women	WHIUKB	529	65	3:129603906:C:T	3:129603906:T:C	3	129603906	5.1e-22	74	rs62265602	rs62265602	TMCC1	0	TMCC1	0	0	0	0	0	0	0	0	1	2	0	0	1	0	6.2015e-07	0.357024	NA
Women	WHIUKB	530	65	3:129640015:G:T	3:129640015:G:T	3	129640015	7.1e-14	3	rs143334396	rs143334396	TMCC1-AS1	2596	TMCC1-AS1	2597	1	2	1	0	0	0	0	0	0	0	0	0	0	4.54255e-05	0.476346	NA
Women	WHIUKB	531	65	3:129646689:C:T	3:129646689:C:T	3	129646689	6.9e-11	82	rs9818312	rs9818312	TMCC1-AS1	9270	TMCC1-AS1	9271	1	2	1	0	0	0	0	0	0	0	0	0	0	0.000603235	0.421559	NA
Women	WHIUKB	532	65	3:129667456:A:G	3:129667456:A:G	3	129667456	5.8e-18	88	rs1708241	rs1708241	RP11-93K22.6	5491	RP11-93K22.6	5492	0	0	0	0	0	0	0	0	0	0	0	1	0	2.06786e-06	0.935418	NA
Women	WHIUKB	533	65	3:129672676:A:G	3:129672676:A:G	3	129672676	3.9e-08	2	rs11720666	rs11720666	RP11-93K22.6	271	RP11-93K22.6	272	0	0	0	0	0	0	0	0	0	0	0	0	0	0.000662945	0.707503	NA
Women	WHIUKB	534	65	3:129677841:A:G	3:129677841:A:G	3	129677841	6e-12	18	rs76074386	rs76074386	RP11-93K22.6	0	RP11-93K22.6	0	1	2	1	0	0	0	0	0	0	0	0	0	0	0.000758516	0.70767	NA
Women	WHIUKB	535	65	3:129706148:A:G	3:129706148:A:G	3	129706148	2e-14	2	rs62281843	rs62281843	TRH	9366	TRH	9367	0	0	0	0	0	0	0	0	0	0	0	0	0	7.56343e-05	0.982568	NA
Women	WHIUKB	536	65	3:129706993:A:G	3:129706993:A:G	3	129706993	4.3e-08	10	rs10934899	rs10934899	TRH	10211	TRH	10212	0	0	0	0	0	0	0	0	0	0	0	0	0	0.00912802	0.133322	NA
Women	WHIUKB	537	65	3:129733968:G:T	3:129733968:G:T	3	129733968	3e-08	11	rs2953796	rs2953796	RP11-93K22.7	1583	RP11-93K22.7	1584	0	0	0	0	0	0	0	1	2	0	0	0	0	0.000277499	0.184537	NA
Women	WHIUKB	538	66	3:137997742:G:T	3:137997742:T:G	3	137997742	8.4e-10	13	rs13059110	rs13059110	ARMC8:NME9	00:00:00	NME9,ARMC8	0	0	0	0	0	0	0	0	0	0	0	0	0	0	0.00070374	0.492771	NA
Women	WHIUKB	539	66	3:138104027:A:G	3:138104027:G:A	3	138104027	7.5e-09	1	rs71310214	rs71310214	MRAS	0	MRAS	0	0	0	0	0	0	0	0	0	0	0	0	0	0	0.00132239	0.187009	NA
Women	WHIUKB	540	66	3:138117985:C:T	3:138117985:T:C	3	138117985	5.8e-16	35	rs9872754	rs9872754	MRAS	0	MRAS	0	1	2	1	0	0	0	0	0	0	0	0	0	0	1.35091e-05	0.658196	NA
Women	WHIUKB	541	67	3:150018637:A:G	3:150018637:A:G	3	150018637	1.7e-14	1	rs112551697	rs112551697	RP11-483E7.1	13476	RP11-483E7.1	13477	0	0	0	0	0	0	0	0	0	0	0	1	0	2.67626e-07	0.998107	NA
Women	WHIUKB	542	67	3:150047893:A:G	3:150047893:G:A	3	150047893	4.2e-10	1	rs62271362	rs62271362	RP11-483E7.1	42732	RP11-483E7.1	42733	0	0	0	0	0	0	0	0	0	0	0	0	0	0.000113056	0.905184	NA
Women	WHIUKB	543	67	3:150056728:A:T	3:150056728:A:T	3	150056728	4e-12	18	rs62271368	rs62271368	RP11-483E7.1	51567	RP11-483E7.1	51568	0	0	0	0	0	0	0	0	0	0	0	1	0	1.44479e-06	0.452905	NA
Women	WHIUKB	544	67	3:150066540:A:T	3:150066540:A:T	3	150066540	1.8e-27	2	rs62271373	rs62271373	TSC22D2	59581	TSC22D2	NA	1	2	1	0	0	1	0	0	0	0	0	1	0	1.29193e-13	0.639417	NA
Women	WHIUKB	545	67	3:150074251:A:G	3:150074251:A:G	3	150074251	2.2e-10	10	rs11929253	rs11929253	TSC22D2	51870	TSC22D2	51871	0	0	0	0	0	0	0	0	0	0	0	0	0	6.20752e-05	0.308025	NA
Women	WHIUKB	546	68	3:156795408:C:T	3:156795408:T:C	3	156795408	5.8e-37	16	rs56406311	rs56406311	LINC00880	4047	LINC00880	4048	1	2	1	1	0	1	1	1	1	0	0	0	1	0.00220391	1.32072e-09	NA
Women	WHIUKB	547	68	3:156813672:G:GA	3:156813672:G:GA	3	156813672	6e-16	3	3:156813672_GA_G	3:156813672	LINC00880:LINC00881	00:00:00	LINC00880,LINC00881	0	0	0	0	0	0	0	0	0	0	0	0	0	0	0.258109	0.000999309	NA
Women	WHIUKB	548	68	3:156817040:A:C	3:156817040:A:C	3	156817040	1.9e-09	1	rs1994125	rs1994125	LINC00880:LINC00881	00:00:00	LINC00880,LINC00881	0	1	2	1	0	0	0	0	0	0	0	0	0	0	0.0280595	0.00166911	NA
Women	WHIUKB	549	69	3:171759410:C:CT	3:171759410:CT:C	3	171759410	5.9e-10	5	rs11386443	rs11386443	FNDC3B	0	FNDC3B	0	1	1	1	0	0	1	0	0	0	0	0	0	0	0.0016985	0.383284	NA
Women	WHIUKB	550	70	3:185522224:C:CA	3:185522224:CA:C	3	185522224	4.3e-12	93	rs558655224	rs558655224	IGF2BP2	0	IGF2BP2	0	1	1	1	0	0	0	1	0	0	0	0	0	0	0.0118372	0.373676	NA
Women	WHIUKB	551	71	3:196806180:G:T	3:196806180:G:T	3	196806180	1.1e-08	53	rs3773842	rs3773842	DLG1	0	DLG1	0	1	1	1	0	0	0	0	0	0	0	0	0	0	0.00130492	0.33265	NA
Women	WHIUKB	552	72	4:708242:C:T	4:708242:T:C	4	708242	1.9e-08	17	rs28743077	rs28743077	PCGF3	0	PCGF3	0	0	0	0	0	0	0	0	0	0	0	0	0	0	0.000314585	0.912929	NA
Women	WHIUKB	553	72	4:873417:G:T	4:873417:G:T	4	873417	1.8e-10	19	rs58036322	rs58036322	GAK	0	GAK	0	0	0	0	0	0	0	0	0	0	0	0	0	0	0.0106874	0.367903	NA
Women	WHIUKB	554	72	4:893913:A:G	4:893913:A:G	4	893913	1.8e-09	42	rs3822024	rs3822024	GAK	0	GAK	0	0	0	0	0	0	0	0	0	0	0	0	0	0	0.204766	0.156768	NA
Women	WHIUKB	555	72	4:939087:C:T	4:939087:T:C	4	939087	9e-13	3	rs6599388	rs6599388	TMEM175	0	TMEM175	0	0	0	0	0	0	0	0	0	0	0	0	0	0	0.00819051	0.245752	NA
Women	WHIUKB	556	72	4:941290:A:C	4:941290:C:A	4	941290	1e-12	28	rs6815138	rs6815138	TMEM175	0	TMEM175	0	0	0	0	0	0	0	0	0	0	0	0	0	0	0.0354457	0.330135	NA
Women	WHIUKB	557	72	4:944210:A:C	4:944210:C:A	4	944210	7.2e-10	5	rs34884217	rs34884217	TMEM175	0	TMEM175	0	1	2	1	0	0	0	0	0	0	0	0	0	0	0.0205612	0.370178	NA
Women	WHIUKB	558	72	4:951947:C:T	4:951947:C:T	4	951947	3.6e-16	1	rs34311866	rs34311866	TMEM175	0	TMEM175	0	1	2	1	0	0	0	0	0	0	0	0	0	0	2.44955e-05	0.350278	NA
Women	WHIUKB	559	72	4:960713:A:G	4:960713:A:G	4	960713	7.6e-13	35	rs4690196	rs4690196	DGKQ	0	DGKQ	0	1	1	1	1	0	0	0	0	0	0	0	0	0	0.0629127	0.380276	NA
Women	WHIUKB	560	72	4:976598:C:T	4:976598:C:T	4	976598	3.3e-09	64	rs17783233	rs17783233	DGKQ:SLC26A1	00:00:00	SLC26A1,DGKQ	0	0	0	0	0	0	0	0	0	0	0	0	0	0	0.00586042	0.459441	NA
Women	WHIUKB	561	73	4:4917971:A:C	4:4917971:A:C	4	4917971	2.7e-08	1	rs4639019	rs4639019	RN7SKP113	4525	RN7SKP113	4526	0	0	0	0	0	0	0	0	0	0	0	0	0	0.00047409	0.0124088	NA
Women	WHIUKB	562	73	4:4990298:A:G	4:4990298:G:A	4	4990298	2.4e-27	1	rs4450871	rs4450871	CYTL1	26014	CYTL1	26015	1	2	1	0	0	0	0	0	0	0	0	1	0	6.70598e-12	0.183758	NA
Women	WHIUKB	563	73	4:5005627:A:G	4:5005627:A:G	4	5005627	1.1e-08	16	rs13102541	rs13102541	CYTL1	10685	CYTL1	NA	1	1	1	0	0	0	0	0	0	0	0	0	0	0.000124189	0.497108	NA
Women	WHIUKB	564	73	4:5016883:A:G	4:5016883:A:G	4	5016883	7.7e-11	2	rs11722554	rs11722554	CYTL1	0	CYTL1	0	1	2	1	1	0	0	0	1	2	0	0	0	1	0.0521384	5.47838e-07	NA
Women	WHIUKB	565	73	4:5019932:C:G	4:5019932:C:G	4	5019932	5.1e-11	36	rs6446312	rs6446312	CYTL1	0	CYTL1	0	1	1	1	1	0	0	0	1	1	0	0	0	0	0.0703773	0.000584363	NA
Women	WHIUKB	566	74	4:26006133:A:T	4:26006133:T:A	4	26006133	2.3e-08	16	rs1912897	rs1912897	SMIM20	74697	RP11-324H7.1	107354	0	0	0	0	0	0	0	0	0	0	0	0	0	4.12485e-05	0.484743	NA
Women	WHIUKB	567	74	4:26007090:C:T	4:26007090:C:T	4	26007090	1.9e-10	6	rs7692990	rs7692990	SMIM20	75654	RP11-324H7.1	106397	0	0	0	0	0	0	0	0	0	0	0	0	0	0.0044656	0.206481	NA
Women	WHIUKB	568	74	4:26025642:A:G	4:26025642:A:G	4	26025642	6.5e-09	4	rs1567651	rs1567651	RP11-324H7.1	87844	SMIM20	NA	0	0	0	0	0	0	0	0	0	0	0	0	0	0.00093007	0.420539	NA
Women	WHIUKB	569	74	4:26025740:A:G	4:26025740:G:A	4	26025740	6.9e-12	6	rs5025813	rs5025813	RP11-324H7.1	87746	SMIM20	NA	0	0	0	0	0	0	0	0	0	0	0	0	0	0.00102846	0.316426	NA
Women	WHIUKB	570	74	4:26031965:C:T	4:26031965:C:T	4	26031965	2.9e-08	20	rs6448428	rs6448428	RP11-324H7.1	81521	SMIM20	NA	0	0	0	0	0	0	0	0	0	0	0	0	0	0.00220872	0.0370221	NA
Women	WHIUKB	571	74	4:26075240:C:CAA	4:26075240:CAA:C	4	26075240	2.6e-19	28	rs372081641	rs372081641	RP11-324H7.1	38246	RP11-324H7.1	38246	1	1	1	0	0	0	0	0	0	0	0	1	0	1.24664e-08	0.661453	NA
Women	WHIUKB	572	74	4:26085368:C:T	4:26085368:T:C	4	26085368	8.1e-14	23	rs10017363	rs10017363	RP11-324H7.1	28118	RP11-324H7.1	28119	0	0	0	0	0	0	0	0	0	0	0	0	0	0.0009256	0.153727	NA
Women	WHIUKB	573	74	4:26085511:A:G	4:26085511:A:G	4	26085511	3.7e-14	23	rs10517086	rs10517086	RP11-324H7.1	27975	RP11-324H7.1	27976	0	0	0	0	0	0	0	0	0	0	0	0	0	0.000541094	0.307873	NA
Women	WHIUKB	574	74	4:26099652:A:G	4:26099652:A:G	4	26099652	9.3e-10	4	rs7678753	rs7678753	RP11-324H7.1	13834	RP11-324H7.1	13835	0	0	0	0	0	0	0	0	0	0	0	0	0	0.00180247	0.411183	NA
Women	WHIUKB	575	74	4:26303026:A:C	4:26303026:C:A	4	26303026	1.9e-10	30	rs7695004	rs7695004	RBPJ	0	RBPJ	0	1	1	1	1	0	1	0	0	0	0	0	0	0	0.375883	0.848785	NA
Women	WHIUKB	576	74	4:26331471:A:G	4:26331471:A:G	4	26331471	3.9e-09	44	rs7694869	rs7694869	RBPJ	0	RBPJ	0	1	1	1	0	0	0	0	0	0	0	0	0	0	0.853652	0.279049	NA
Women	WHIUKB	577	75	4:56197513:C:T	4:56197513:T:C	4	56197513	3e-09	2	rs34383258	rs34383258	SRD5A3	14762	SRD5A3	14763	0	0	0	0	0	0	0	0	0	0	0	0	0	0.00103785	0.0390124	NA
Women	WHIUKB	578	75	4:56202872:C:T	4:56202872:T:C	4	56202872	2.1e-09	13	rs34929896	rs34929896	SRD5A3	9403	SRD5A3	9404	0	0	0	0	0	0	0	0	0	0	0	0	0	8.68697e-05	0.0638107	NA
Women	WHIUKB	579	75	4:56203199:C:T	4:56203199:T:C	4	56203199	2.1e-09	16	rs10001607	rs10001607	SRD5A3	9076	SRD5A3	9077	0	0	0	0	0	0	0	0	0	0	0	0	0	1.78154e-05	0.907967	NA
Women	WHIUKB	580	75	4:56204865:A:C	4:56204865:A:C	4	56204865	4.1e-13	2	rs11935857	rs11935857	SRD5A3	7410	SRD5A3	7411	0	0	0	0	0	0	0	0	0	0	0	1	0	1.91039e-06	0.62157	NA
Women	WHIUKB	581	75	4:56215631:C:G	4:56215631:G:C	4	56215631	5.6e-10	17	rs11133373	rs11133373	SRD5A3	0	SRD5A3	0	0	0	0	0	0	0	0	0	0	0	0	0	0	0.000431722	0.835846	NA
Women	WHIUKB	582	75	4:56226243:A:G	4:56226243:A:G	4	56226243	2.5e-16	190	rs6554274	rs6554274	SRD5A3	0	SRD5A3	0	1	1	1	0	0	0	0	0	0	0	0	0	0	0.00112605	0.0406953	NA
Women	WHIUKB	583	75	4:56273287:C:G	4:56273287:C:G	4	56273287	7.8e-15	201	rs56139168	rs56139168	TMEM165	0	TMEM165	0	0	0	0	0	0	0	0	0	0	0	0	0	0	6.89606e-05	0.017274	NA
Women	WHIUKB	584	75	4:56279530:A:G	4:56279530:A:G	4	56279530	1.1e-19	9	rs62303684	rs62303684	TMEM165	0	TMEM165	0	0	0	0	0	0	0	0	0	0	0	0	0	0	1.68353e-05	0.0219196	NA
Women	WHIUKB	585	75	4:56289785:C:T	4:56289785:C:T	4	56289785	3.6e-15	27	rs6840236	rs6840236	TMEM165	0	TMEM165	0	0	0	0	0	0	0	0	0	0	0	0	1	0	3.06896e-06	0.842873	NA
Women	WHIUKB	586	75	4:56298300:A:G	4:56298300:A:G	4	56298300	2.3e-26	184	rs10462028	rs10462028	TMEM165:CLOCK	00:00:00	CLOCK,TMEM165	0	1	2	1	0	0	0	0	0	0	0	0	1	0	5.03108e-08	0.0532178	NA
Women	WHIUKB	587	75	4:56335296:A:AT	4:56335296:A:AT	4	56335296	6.3e-16	247	rs113727637	rs113727637	CLOCK	0	CLOCK	0	1	1	1	0	0	0	0	1	1	0	0	0	0	1.1153e-05	0.537451	NA
Women	WHIUKB	588	75	4:56475338:A:G	4:56475338:A:G	4	56475338	8.6e-16	12	rs3805383	rs3805383	NMU	0	NMU	0	1	1	1	0	0	0	0	0	0	0	0	1	0	1.47134e-06	0.0188762	NA
Women	WHIUKB	589	75	4:56510254:G:T	4:56510254:T:G	4	56510254	4.4e-08	31	rs55796004	rs55796004	NMU	7388	NMU	7389	0	0	0	0	0	0	0	0	0	0	0	0	0	0.036455	0.0446744	NA
Women	WHIUKB	590	76	4:89533004:C:G	4:89533004:C:G	4	89533004	2.4e-08	1	rs3017896	rs3017896	HERC3	0	HERC3	0	0	0	0	0	0	0	0	0	0	0	0	0	0	0.00166587	0.587626	NA
Women	WHIUKB	591	76	4:89566203:C:T	4:89566203:T:C	4	89566203	8.7e-09	56	rs10016030	rs10016030	HERC3	0	HERC3	0	0	0	0	0	0	0	0	0	0	0	0	0	0	6.30765e-05	0.70684	NA
Women	WHIUKB	592	76	4:89619961:G:T	4:89619961:G:T	4	89619961	2.1e-09	2	rs74797397	rs74797397	HERC3	0	HERC3	0	0	0	0	0	0	0	0	0	0	0	0	0	0	1.96189e-05	0.707939	NA
Women	WHIUKB	593	76	4:89621241:C:CT	4:89621241:C:CT	4	89621241	8.1e-12	36	4:89621241_CT_C	4:89621241	HERC3	0	HERC3	0	0	0	0	0	0	0	0	0	0	0	0	0	0	6.10927e-05	0.448667	NA
Women	WHIUKB	594	76	4:89669233:C:T	4:89669233:C:T	4	89669233	1.4e-13	2	rs12152672	rs12152672	FAM13A	0	FAM13A	0	0	0	0	0	0	0	0	0	0	0	0	1	0	1.06422e-07	0.766831	NA
Women	WHIUKB	595	76	4:89670614:C:T	4:89670614:C:T	4	89670614	3.9e-27	48	rs3775389	rs3775389	FAM13A	0	FAM13A	0	1	2	1	1	0	0	0	0	0	0	0	1	0	5.44803e-15	0.421832	NA
Women	WHIUKB	596	76	4:89676867:C:CTA	4:89676867:CTA:C	4	89676867	1.4e-19	13	rs753362520	rs753362520	FAM13A	0	FAM13A	0	0	0	0	0	0	0	0	0	0	0	0	1	0	3.61698e-12	0.837449	NA
Women	WHIUKB	597	76	4:89686967:C:G	4:89686967:G:C	4	89686967	1.4e-08	3	rs7660516	rs7660516	FAM13A	0	FAM13A	0	0	0	0	0	0	0	0	0	0	0	0	1	0	4.50802e-07	0.779239	NA
Women	WHIUKB	598	76	4:89691714:G:GA	4:89691714:GA:G	4	89691714	5.1e-13	3	rs60230748	rs60230748	FAM13A	0	FAM13A	0	0	0	0	0	0	0	0	0	0	0	0	1	0	5.39789e-09	0.790768	NA
Women	WHIUKB	599	76	4:89708850:A:G	4:89708850:G:A	4	89708850	1.1e-12	1	rs11725153	rs11725153	FAM13A	0	FAM13A	0	0	0	0	0	0	0	0	0	0	0	0	0	0	0.000131514	0.620016	NA
Women	WHIUKB	600	76	4:89712158:C:T	4:89712158:T:C	4	89712158	2.5e-10	1	rs1377291	rs1377291	FAM13A	0	FAM13A	0	0	0	0	0	0	0	0	0	0	0	0	1	0	1.27597e-06	0.0272411	NA
Women	WHIUKB	601	76	4:89717863:G:GT	4:89717863:G:GT	4	89717863	1.1e-28	20	4:89717863_GT_G	4:89717863	FAM13A	0	FAM13A	0	0	0	0	0	0	0	0	0	0	0	0	1	0	6.54789e-10	0.722512	NA
Women	WHIUKB	602	76	4:89730074:C:T	4:89730074:T:C	4	89730074	2.5e-54	54	rs2167750	rs2167750	FAM13A	0	FAM13A	0	1	2	1	1	0	1	1	0	0	0	0	1	0	4.56283e-19	0.249023	NA
Women	WHIUKB	603	76	4:89730403:A:G	4:89730403:A:G	4	89730403	1.1e-08	1	rs74684746	rs74684746	FAM13A	0	FAM13A	0	0	0	0	0	0	0	0	0	0	0	0	0	0	0.000788096	0.956862	NA
Women	WHIUKB	604	76	4:89743821:G:T	4:89743821:T:G	4	89743821	1.2e-12	1	rs3775373	rs3775373	FAM13A	0	FAM13A	0	0	0	0	0	0	0	0	0	0	0	0	1	0	2.60881e-06	0.327965	NA
Women	WHIUKB	605	76	4:89747394:C:G	4:89747394:C:G	4	89747394	4.3e-12	21	rs71609539	rs71609539	FAM13A	0	FAM13A	0	0	0	0	0	0	0	0	0	0	0	0	0	0	8.86706e-06	0.252804	NA
Women	WHIUKB	606	76	4:89753037:A:AT	4:89753037:AT:A	4	89753037	5e-13	13	rs148605293	rs148605293	FAM13A	0	FAM13A	0	0	0	0	0	0	0	0	0	0	0	0	1	0	3.77618e-06	0.757825	NA
Women	WHIUKB	607	76	4:89768821:C:T	4:89768821:T:C	4	89768821	6.2e-24	23	rs28514678	rs28514678	FAM13A	0	FAM13A	0	1	1	1	0	0	0	0	0	0	0	0	1	0	5.39333e-14	0.408226	NA
Women	WHIUKB	608	76	4:89768883:C:T	4:89768883:T:C	4	89768883	1.8e-08	2	rs28400320	rs28400320	FAM13A	0	FAM13A	0	1	2	1	0	0	0	0	0	0	0	0	0	0	0.00225271	0.626056	NA
Women	WHIUKB	609	76	4:89791075:A:G	4:89791075:G:A	4	89791075	7.6e-09	36	rs17815912	rs17815912	FAM13A	0	FAM13A	0	0	0	0	0	0	0	0	0	0	0	0	0	0	0.00311029	0.0982569	NA
Women	WHIUKB	610	76	4:89806959:C:CA	4:89806959:C:CA	4	89806959	3e-10	15	4:89806959_CA_C	4:89806959	FAM13A	0	FAM13A	0	0	0	0	0	0	0	0	1	1	0	0	0	0	6.35823e-05	0.117758	NA
Women	WHIUKB	611	76	4:89810395:A:G	4:89810395:A:G	4	89810395	8e-17	15	rs4693974	rs4693974	FAM13A	0	FAM13A	0	1	2	1	1	0	0	0	0	0	0	0	1	0	1.78201e-08	0.723361	NA
Women	WHIUKB	612	76	4:89828352:T:TG	4:89828352:TG:T	4	89828352	3.7e-08	47	rs35379418	rs35379418	FAM13A	0	FAM13A	0	0	0	0	0	0	0	0	0	0	0	0	0	0	0.000954971	0.961836	NA
Women	WHIUKB	613	76	4:89828544:C:T	4:89828544:T:C	4	89828544	2.6e-09	2	rs79524934	rs79524934	FAM13A	0	FAM13A	0	0	0	0	0	0	0	0	0	0	0	0	0	0	0.000892182	0.298874	NA
Women	WHIUKB	614	76	4:89851186:A:AT	4:89851186:AT:A	4	89851186	4.9e-08	6	rs145416558	rs145416558	FAM13A	0	FAM13A	0	0	0	0	0	0	0	0	0	0	0	0	0	0	7.07566e-05	0.148987	NA
Women	WHIUKB	615	76	4:89875694:A:G	4:89875694:G:A	4	89875694	4e-09	14	rs56162738	rs56162738	FAM13A	0	FAM13A	0	0	0	0	1	0	0	0	0	0	0	0	0	0	0.00352249	0.0487923	NA
Women	WHIUKB	616	76	4:89883979:C:T	4:89883979:C:T	4	89883979	2.7e-09	18	rs7671167	rs7671167	FAM13A	0	FAM13A	0	0	0	0	0	0	0	0	0	0	0	0	0	0	3.13301e-05	0.716095	NA
Women	WHIUKB	617	76	4:89886723:T:TA	4:89886723:T:TA	4	89886723	6.9e-16	7	4:89886723_TA_T	4:89886723	FAM13A	0	FAM13A	0	0	0	0	0	0	0	0	0	0	0	0	1	0	1.99584e-09	0.448797	NA
Women	WHIUKB	618	76	4:89906989:C:T	4:89906989:T:C	4	89906989	7.1e-13	97	rs55734202	rs55734202	FAM13A	0	FAM13A	0	1	1	1	0	0	0	0	0	0	0	0	1	0	1.22734e-07	0.807212	NA
Women	WHIUKB	619	76	4:89927174:A:AG	4:89927174:A:AG	4	89927174	2.3e-10	31	rs59542459	rs59542459	FAM13A	0	FAM13A	0	0	0	0	0	0	0	0	0	0	0	0	0	0	5.56287e-05	0.720172	NA
Women	WHIUKB	620	77	4:103188709:C:T	4:103188709:T:C	4	103188709	2.7e-14	7	rs13107325	rs13107325	SLC39A8	0	SLC39A8	0	1	2	1	1	0	1	1	1	2	0	0	0	1	0.186539	2.40302e-06	NA
Women	WHIUKB	621	78	4:106063987:C:T	4:106063987:T:C	4	106063987	2.6e-14	18	rs12647922	rs12647922	AC004069.2	2210	AC004069.2	2211	1	1	1	0	0	0	0	0	0	1	1	1	0	1.89859e-07	0.000169538	NA
Women	WHIUKB	622	78	4:106071064:A:G	4:106071064:G:A	4	106071064	9.1e-16	11	rs974801	rs974801	TET2	0	TET2	0	1	2	1	1	0	0	0	1	1	0	0	1	1	6.28888e-07	3.86678e-06	NA
Women	WHIUKB	623	78	4:106123638:A:T	4:106123638:T:A	4	106123638	7e-09	20	rs78632895	rs78632895	TET2	0	TET2	0	0	0	0	0	0	0	0	0	0	1	1	0	0	0.461365	0.0910559	NA
Women	WHIUKB	624	78	4:106156187:C:T	4:106156187:T:C	4	106156187	2.1e-08	10	rs17253672	rs17253672	TET2	0	TET2	0	0	0	0	1	0	0	0	0	0	0	0	0	0	0.0232157	0.0826356	NA
Women	WHIUKB	625	78	4:106160133:A:G	4:106160133:A:G	4	106160133	1.5e-09	4	rs56185013	rs56185013	TET2	0	TET2	0	1	2	1	0	0	0	0	0	0	0	0	0	0	0.357105	0.928795	NA
Women	WHIUKB	626	79	4:120134796:G:GATATAT	4:120134796:GATATAT:G	4	120134796	5.4e-11	119	rs141285286	rs141285286	USP53	0	USP53	0	1	1	1	0	0	0	0	0	0	0	0	0	0	0.000380752	0.0196036	NA
Women	WHIUKB	627	79	4:120297981:G:GT	4:120297981:G:GT	4	120297981	1.4e-13	230	4:120297981_GT_G	4:120297981	KLHL2P1	0	KLHL2P1	0	1	1	1	1	0	0	0	0	0	0	0	1	0	1.69758e-07	0.0288801	NA
Women	WHIUKB	628	79	4:120516693:A:G	4:120516693:A:G	4	120516693	1.5e-08	149	rs9998919	rs9998919	PDE5A	0	PDE5A	0	1	1	1	0	0	0	0	1	1	1	1	1	0	1.15879e-06	0.60464	NA
Women	WHIUKB	629	79	4:120685052:C:T	4:120685052:C:T	4	120685052	6.3e-10	78	rs11724232	rs11724232	RP11-236P13.1	35191	RP11-236P13.1	35192	0	0	0	0	0	0	0	0	0	0	0	0	0	0.000689906	0.0436886	NA
Women	WHIUKB	630	80	4:122622600:A:C	4:122622600:C:A	4	122622600	5.1e-09	31	rs9995019	rs9995019	ANXA5	4331	ANXA5	4332	1	1	1	1	0	0	0	1	1	0	0	0	0	0.00527688	0.854669	NA
Women	WHIUKB	631	81	4:123923955:A:G	4:123923955:A:G	4	123923955	3.7e-08	335	rs149921263	rs149921263	SPATA5	0	SPATA5	0	1	2	1	0	0	0	0	0	0	0	0	0	0	0.425263	0.0177263	NA
Women	WHIUKB	632	81	4:124045441:C:T	4:124045441:C:T	4	124045441	8.9e-11	118	rs13129339	rs13129339	SPATA5	0	SPATA5	0	1	1	1	0	0	1	0	1	1	0	0	0	0	0.0122658	0.0225795	NA
Women	WHIUKB	633	81	4:124087773:A:G	4:124087773:A:G	4	124087773	1.5e-11	208	rs216101	rs216101	SPATA5	0	SPATA5	0	1	2	1	0	0	0	0	0	0	0	0	0	0	0.00590127	0.674483	NA
Women	WHIUKB	634	82	4:125039896:A:T	4:125039896:A:T	4	125039896	6.7e-09	29	rs13132681	rs13132681	CTD-2325B11.1	30635	CTD-2325B11.1	30636	1	2	1	0	0	0	0	0	0	0	0	0	0	0.00229997	0.211385	NA
Women	WHIUKB	635	83	4:145371346:A:G	4:145371346:G:A	4	145371346	3.9e-08	136	rs749316	rs749316	RP11-361D14.2	55705	RP11-361D14.2	55706	1	1	1	1	0	1	1	0	0	0	0	0	0	0.535404	0.126467	NA
Women	WHIUKB	636	83	4:145383334:A:G	4:145383334:A:G	4	145383334	4.3e-08	1	rs75674934	rs75674934	RP11-361D14.2	43717	RP11-361D14.2	43718	0	0	0	0	0	0	0	0	0	0	0	0	0	0.682199	0.0202594	NA
Women	WHIUKB	637	83	4:145434688:C:T	4:145434688:T:C	4	145434688	5e-10	37	rs1032296	rs1032296	RP11-361D14.2	4534	RP11-361D14.2	4535	0	0	0	0	0	0	0	0	0	0	0	0	0	0.649233	0.193125	NA
Women	WHIUKB	638	83	4:145655389:A:T	4:145655389:A:T	4	145655389	4.4e-08	71	rs55817790	rs55817790	HHIP	0	HHIP	0	0	0	0	0	1	0	1	1	1	0	0	0	1	0.498745	4.67722e-06	NA
Women	WHIUKB	639	83	4:145659064:C:T	4:145659064:C:T	4	145659064	9.1e-16	3	rs11727676	rs11727676	HHIP	0	HHIP	0	1	2	1	1	0	0	1	0	0	1	2	0	0	0.0171063	7.41111e-06	NA
Women	WHIUKB	640	83	4:145839264:A:G	4:145839264:A:G	4	145839264	3.9e-08	49	rs4240326	rs4240326	RP13-539F13.2	2600	RP13-539F13.2	2601	1	2	1	0	1	1	1	1	2	0	0	0	0	0.20834	2.93515e-05	NA
Women	WHIUKB	641	83	4:145905213:C:CA	4:145905213:C:CA	4	145905213	4.3e-09	27	rs200457388	rs200457388	ANAPC10	0	ANAPC10	0	1	1	1	0	0	1	0	0	0	0	0	0	0	0.605239	0.000106299	NA
Women	WHIUKB	642	83	4:145939305:A:G	4:145939305:G:A	4	145939305	6e-10	14	rs13148067	rs13148067	ANAPC10	0	ANAPC10	0	0	0	0	0	0	0	0	0	0	0	0	0	0	0.204961	0.33991	NA
Women	WHIUKB	643	83	4:145986745:G:T	4:145986745:G:T	4	145986745	5.1e-09	7	rs79953717	rs79953717	ANAPC10	0	ANAPC10	0	0	0	0	0	0	0	0	0	0	0	0	0	0	0.33671	0.0048206	NA
Women	WHIUKB	644	84	5:3597830:A:G	5:3597830:G:A	5	3597830	3.6e-12	6	rs2166365	rs2166365	IRX1:CTD-2012M11.3	00:00:00	CTD-2012M11.3,IRX1	0	1	2	1	0	0	0	0	0	0	0	0	0	0	0.000601839	0.945582	NA
Women	WHIUKB	645	85	5:4024922:A:T	5:4024922:A:T	5	4024922	6.4e-09	60	rs11739657	rs11739657	CTD-2383I20.1	8903	CTD-2383I20.1	8904	0	0	0	0	0	0	0	0	0	0	0	0	0	0.000986584	0.731711	NA
Women	WHIUKB	646	85	5:4027324:C:T	5:4027324:T:C	5	4027324	7.8e-17	119	rs2459732	rs2459732	CTD-2383I20.1	6501	CTD-2383I20.1	6502	1	2	1	0	0	0	0	0	0	0	0	0	0	2.41202e-05	0.965949	NA
Women	WHIUKB	647	85	5:4082732:A:G	5:4082732:A:G	5	4082732	8.3e-11	83	rs1493463	rs1493463	CTD-2383I20.1	40854	CTD-2383I20.1	40855	0	0	0	0	0	0	0	0	0	0	0	0	0	0.000237249	0.827043	NA
Women	WHIUKB	648	86	5:32771938:A:G	5:32771938:G:A	5	32771938	4.7e-09	22	rs1173736	rs1173736	NPR3	0	NPR3	0	0	0	0	1	0	0	0	1	1	0	0	0	1	0.0180273	1.06633e-11	NA
Women	WHIUKB	649	86	5:32773314:C:T	5:32773314:T:C	5	32773314	2.6e-11	2	rs3792751	rs3792751	NPR3	0	NPR3	0	1	2	1	0	0	0	0	0	0	0	0	0	0	0.00845904	0.000558419	NA
Women	WHIUKB	650	87	5:34042097:A:G	5:34042097:A:G	5	34042097	2.7e-08	37	rs299615	rs299615	RP11-1084J3.4:C1QTNF3	00:00:00	RP11-1084J3.4,C1QTNF3	0	1	2	1	0	0	0	0	0	0	0	0	0	0	0.031279	0.584399	NA
Women	WHIUKB	651	88	5:38736142:A:T	5:38736142:T:A	5	38736142	3.5e-08	4	rs4293945	rs4293945	CTD-2127H9.1	14	CTD-2127H9.1	15	0	0	0	0	0	0	0	0	0	0	0	0	0	0.0220609	0.634766	NA
Women	WHIUKB	652	88	5:38794396:C:T	5:38794396:C:T	5	38794396	8.5e-10	15	rs62353354	rs62353354	CTD-2127H9.1	0	CTD-2127H9.1	0	1	2	1	0	0	0	0	0	0	0	0	0	0	0.000200451	0.52637	NA
Women	WHIUKB	653	89	5:54849702:C:G	5:54849702:G:C	5	54849702	2.9e-09	19	rs10805480	rs10805480	AK4P2	1319	AK4P2	1320	0	0	0	0	0	0	0	0	0	0	0	0	0	0.00041575	0.00976178	NA
Women	WHIUKB	654	89	5:54886681:A:G	5:54886681:A:G	5	54886681	4.3e-17	496	rs1983189	rs1983189	SLC38A9	34991	SLC38A9	34992	1	2	1	1	0	1	0	1	1	0	0	0	1	1.44522e-05	1.62187e-06	NA
Women	WHIUKB	655	89	5:54889959:A:C	5:54889959:A:C	5	54889959	2e-08	23	rs2408017	rs2408017	SLC38A9	31713	SLC38A9	31714	0	0	0	0	0	0	0	0	0	0	0	0	0	0.0158352	0.0465248	NA
Women	WHIUKB	656	89	5:54992679:A:G	5:54992679:G:A	5	54992679	8.4e-10	459	rs6864532	rs6864532	SLC38A9	0	SLC38A9	0	0	0	0	0	0	0	0	0	0	0	0	0	0	0.000362165	5.27578e-05	NA
Women	WHIUKB	657	89	5:55022038:C:T	5:55022038:T:C	5	55022038	1.6e-12	431	rs3846512	rs3846512	SLC38A9	0	SLC38A9	0	0	0	0	0	0	0	0	0	0	0	0	0	0	0.000573728	0.000126953	NA
Women	WHIUKB	658	90	5:55776257:C:T	5:55776257:T:C	5	55776257	3.5e-10	1	rs115865075	rs115865075	CTC-236F12.4	0	CTC-236F12.4	0	0	0	0	1	0	0	0	0	0	0	0	0	0	0.0738792	0.370245	NA
Women	WHIUKB	659	90	5:55785321:C:G	5:55785321:C:G	5	55785321	3.7e-10	8	rs115369753	rs115369753	CTC-236F12.4	7547	CTC-236F12.4	7548	1	2	1	0	0	0	0	0	0	0	0	0	0	0.0902663	0.0728759	NA
Women	WHIUKB	660	90	5:55801933:C:CT	5:55801933:CT:C	5	55801933	2e-08	52	rs34262409	rs34262409	AC022431.1	1033	AC022431.1	1034	1	1	1	1	0	0	0	0	0	0	0	0	0	0.645938	0.319422	NA
Women	WHIUKB	661	90	5:55802776:C:T	5:55802776:C:T	5	55802776	4.8e-08	16	rs115688899	rs115688899	AC022431.1	1876	AC022431.1	1877	0	0	0	0	0	0	0	0	0	0	0	0	0	0.0190046	0.0226074	NA
Women	WHIUKB	662	90	5:55810449:A:G	5:55810449:A:G	5	55810449	6.2e-14	21	rs245142	rs245142	AC022431.2	0	AC022431.2	0	1	1	1	1	0	0	0	0	0	0	0	0	0	0.036697	0.00105814	NA
Women	WHIUKB	663	90	5:55811346:A:C	5:55811346:C:A	5	55811346	1.2e-08	4	rs467367	rs467367	AC022431.2	0	AC022431.2	0	0	0	0	0	0	0	0	0	0	0	0	0	0	0.00180022	0.00394048	NA
Women	WHIUKB	664	90	5:55812130:A:G	5:55812130:G:A	5	55812130	3.5e-19	26	rs465983	rs465983	AC022431.2	0	AC022431.2	0	1	2	1	1	0	1	1	1	1	0	0	0	0	0.00392969	0.00354482	NA
Women	WHIUKB	665	90	5:55812682:C:T	5:55812682:T:C	5	55812682	3.3e-09	16	rs2448427	rs2448427	AC022431.2	0	AC022431.2	0	0	0	0	0	0	0	0	0	0	0	0	0	0	0.0171123	0.0733203	NA
Women	WHIUKB	666	90	5:55832426:C:T	5:55832426:T:C	5	55832426	8.1e-22	4	rs11957177	rs11957177	AC022431.2:AC022431.3	00:00:00	AC022431.3,AC022431.2	0	1	1	1	1	0	0	0	0	0	0	0	0	0	1.04412e-05	0.00874714	NA
Women	WHIUKB	667	90	5:55833892:A:G	5:55833892:A:G	5	55833892	7.4e-19	1	rs3900856	rs3900856	AC022431.2	0	AC022431.2	0	0	0	0	0	0	0	0	0	0	0	0	1	0	8.32566e-10	0.093426	NA
Women	WHIUKB	668	90	5:55840393:A:C	5:55840393:A:C	5	55840393	6.3e-12	1	rs71624136	rs71624136	AC022431.2	0	AC022431.2	0	0	0	0	0	0	0	0	0	0	0	0	0	0	3.13328e-05	0.114752	NA
Women	WHIUKB	669	90	5:55846919:T:TA	5:55846919:TA:T	5	55846919	1.6e-13	6	rs35903051	rs35903051	AC022431.2	0	AC022431.2	0	0	0	0	0	0	0	0	0	0	0	0	0	0	1.4584e-05	0.00502472	NA
Women	WHIUKB	670	90	5:55851318:A:G	5:55851318:G:A	5	55851318	1.2e-12	1	rs115418828	rs115418828	AC022431.2	0	AC022431.2	0	0	0	0	0	0	0	0	0	0	0	0	0	0	0.0405343	0.156451	NA
Women	WHIUKB	671	90	5:55853721:G:T	5:55853721:T:G	5	55853721	7.4e-19	17	rs621127	rs621127	AC022431.2	0	AC022431.2	0	1	1	1	1	0	0	0	0	0	0	0	0	0	2.01468e-05	0.0163692	NA
Women	WHIUKB	672	90	5:55854153:C:T	5:55854153:T:C	5	55854153	2.1e-41	13	rs6867983	rs6867983	AC022431.2	0	AC022431.2	0	1	2	1	1	0	0	0	0	0	0	0	1	0	4.16287e-16	0.103814	NA
Women	WHIUKB	673	90	5:55857876:C:T	5:55857876:T:C	5	55857876	1.5e-08	3	rs62357886	rs62357886	AC022431.2	0	AC022431.2	0	1	2	1	1	0	0	0	0	0	0	0	0	0	0.00397223	0.737068	NA
Women	WHIUKB	674	90	5:55860866:G:T	5:55860866:T:G	5	55860866	4.3e-49	13	rs3936510	rs3936510	AC022431.2	0	AC022431.2	0	1	2	1	1	0	1	1	0	0	0	0	1	0	3.01258e-23	0.273979	NA
Women	WHIUKB	675	90	5:55869594:A:C	5:55869594:C:A	5	55869594	4.6e-11	1	rs35479464	rs35479464	AC022431.2	0	AC022431.2	0	1	2	1	0	0	0	0	0	0	0	0	0	0	0.000104867	0.356863	NA
Women	WHIUKB	676	90	5:55876283:A:G	5:55876283:A:G	5	55876283	1.3e-24	5	rs11948950	rs11948950	AC022431.2	0	AC022431.2	0	0	0	0	0	0	0	0	0	0	0	0	1	0	5.23537e-10	0.0711814	NA
Women	WHIUKB	677	90	5:55890340:A:G	5:55890340:G:A	5	55890340	5.2e-09	1	rs116296815	rs116296815	AC022431.2	0	AC022431.2	0	0	0	0	0	0	0	0	0	0	0	0	0	0	0.00560173	0.36372	NA
Women	WHIUKB	678	90	5:56155672:A:G	5:56155672:G:A	5	56155672	4.9e-11	8	rs56069227	rs56069227	MAP3K1:AC008937.2	00:00:00	AC008937.2,MAP3K1	0	0	0	0	0	0	0	0	0	0	0	0	1	0	5.313e-08	0.50785	NA
Women	WHIUKB	679	91	5:57567840:A:C	5:57567840:C:A	5	57567840	1.8e-09	30	rs12186959	rs12186959	PGAM1P1	110260	PGAM1P1	110261	0	0	0	0	0	0	0	0	0	0	0	0	0	0.000186917	0.204103	NA
Women	WHIUKB	680	92	5:60490651:T:TA	5:60490651:T:TA	5	60490651	2.1e-08	49	5:60490651_TA_T	5:60490651	CTC-436P18.1	0	CTC-436P18.1	0	0	0	0	0	0	0	0	0	0	0	0	0	0	0.00015814	0.440838	NA
Women	WHIUKB	681	92	5:60586625:C:T	5:60586625:T:C	5	60586625	1.4e-09	66	rs4352559	rs4352559	CTC-436P18.3	25868	ZSWIM6	NA	0	0	0	0	0	1	1	0	0	0	0	0	0	7.00309e-05	0.372873	NA
Women	WHIUKB	682	93	5:76440463:C:T	5:76440463:T:C	5	76440463	4.9e-08	12	rs9293709	rs9293709	ZBED3-AS1	0	ZBED3-AS1	0	1	1	1	0	0	0	0	0	0	0	0	0	0	0.125387	0.00472788	NA
Women	WHIUKB	683	94	5:101750853:A:T	5:101750853:A:T	5	101750853	4.2e-08	388	rs62369345	rs62369345	SLCO6A1	0	SLCO6A1	0	0	0	0	0	0	0	0	0	0	0	0	0	0	0.0049175	0.0283302	NA
Women	WHIUKB	684	95	5:102558044:A:G	5:102558044:A:G	5	102558044	3.1e-09	476	rs246915	rs246915	PPIP5K2	9543	PPIP5K2	9544	1	1	1	1	0	0	0	0	0	0	0	0	0	0.411221	0.00268598	NA
Women	WHIUKB	685	95	5:102705969:T:TAG	5:102705969:TAG:T	5	102705969	4.5e-09	15	rs755015434	rs755015434	CTD-2154H6.1	38672	CTD-2154H6.1	38672	1	1	1	1	0	0	0	0	0	0	0	0	0	0.0136866	0.000797362	NA
Women	WHIUKB	686	96	5:118650964:A:G	5:118650964:A:G	5	118650964	5.3e-09	11	rs1973531	rs1973531	TNFAIP8	0	TNFAIP8	0	0	0	0	0	0	0	0	0	0	0	0	0	0	5.0824e-05	0.143404	NA
Women	WHIUKB	687	96	5:118661882:G:T	5:118661882:G:T	5	118661882	1.9e-08	8	rs2052473	rs2052473	TNFAIP8	0	TNFAIP8	0	0	0	0	0	0	0	0	0	0	0	0	0	0	0.00867297	0.967551	NA
Women	WHIUKB	688	96	5:118682789:C:T	5:118682789:T:C	5	118682789	3.9e-14	51	rs6878879	rs6878879	TNFAIP8	0	TNFAIP8	0	0	0	0	0	0	0	0	0	0	0	0	1	0	1.25929e-09	0.512709	NA
Women	WHIUKB	689	96	5:118683065:C:T	5:118683065:C:T	5	118683065	6.7e-17	23	rs6864305	rs6864305	TNFAIP8	0	TNFAIP8	0	0	0	0	0	0	0	0	0	0	0	0	1	0	1.54982e-13	0.862215	NA
Women	WHIUKB	690	96	5:118690998:A:G	5:118690998:A:G	5	118690998	1.5e-17	15	rs3813309	rs3813309	TNFAIP8	0	TNFAIP8	0	1	1	1	0	0	0	0	0	0	0	0	1	0	1.10551e-06	0.395871	NA
Women	WHIUKB	691	96	5:118711834:A:G	5:118711834:G:A	5	118711834	5.5e-27	48	rs12234017	rs12234017	TNFAIP8	0	TNFAIP8	0	1	1	1	0	0	0	0	0	0	0	0	1	0	2.12938e-18	0.980154	NA
Women	WHIUKB	692	96	5:118714992:C:G	5:118714992:C:G	5	118714992	1.2e-13	51	rs10077888	rs10077888	TNFAIP8	0	TNFAIP8	0	0	0	0	0	0	0	0	0	0	0	0	1	0	2.21607e-06	0.801664	NA
Women	WHIUKB	693	96	5:118730451:A:G	5:118730451:G:A	5	118730451	2.6e-15	46	rs6891981	rs6891981	TNFAIP8	0	TNFAIP8	0	0	0	0	0	0	0	0	0	0	0	0	1	0	3.22225e-12	0.17937	NA
Women	WHIUKB	694	96	5:118745203:A:G	5:118745203:A:G	5	118745203	5.9e-09	15	rs140126749	rs140126749	TNFAIP8	9819	TNFAIP8	9820	0	0	0	0	0	0	0	0	0	0	0	1	0	1.88356e-07	0.446963	NA
Women	WHIUKB	695	96	5:118757436:C:T	5:118757436:C:T	5	118757436	2.4e-11	23	rs28597856	rs28597856	TNFAIP8	22052	TNFAIP8	22053	0	0	0	0	0	0	0	0	0	0	0	1	0	2.84327e-08	0.407899	NA
Women	WHIUKB	696	96	5:118792721:A:G	5:118792721:G:A	5	118792721	6.3e-11	7	rs11749784	rs11749784	HSD17B4	0	HSD17B4	0	0	0	0	0	0	0	0	0	0	0	0	1	0	1.74895e-08	0.970665	NA
Women	WHIUKB	697	96	5:118804539:A:T	5:118804539:A:T	5	118804539	2.3e-11	90	rs2678067	rs2678067	HSD17B4	0	HSD17B4	0	0	0	0	0	0	0	0	0	0	0	0	1	0	3.22424e-10	0.954311	NA
Women	WHIUKB	698	96	5:118887746:G:T	5:118887746:T:G	5	118887746	4.8e-11	80	rs1620133	rs1620133	HSD17B4	0	HSD17B4	0	0	0	0	0	0	0	0	0	0	0	0	0	0	7.20223e-06	0.925124	NA
Women	WHIUKB	699	96	5:118926100:A:G	5:118926100:G:A	5	118926100	3.1e-08	4	rs115631656	rs115631656	HSD17B4	0	HSD17B4	0	0	0	0	0	0	0	0	0	0	0	0	1	0	4.03906e-06	0.00109205	NA
Women	WHIUKB	700	97	5:132184083:C:G	5:132184083:C:G	5	132184083	1.4e-08	5	rs17516645	rs17516645	RNA5SP192	185	RNA5SP192	186	0	0	0	0	0	0	0	0	0	0	0	0	0	0.480688	0.416504	NA
Women	WHIUKB	701	97	5:132322505:T:TG	5:132322505:TG:T	5	132322505	4e-09	165	rs59414721	rs59414721	AC010240.3	838	AC010240.3	838	1	1	1	0	0	0	0	0	0	1	1	0	0	0.292407	0.676379	NA
Women	WHIUKB	702	97	5:132443411:C:G	5:132443411:C:G	5	132443411	1.1e-10	118	rs72801470	rs72801470	HSPA4	1269	HSPA4	1270	1	1	1	0	0	0	0	0	0	1	1	0	0	0.417945	0.970134	NA
Women	WHIUKB	703	97	5:132444128:A:G	5:132444128:A:G	5	132444128	9.7e-11	5	rs72801474	rs72801474	HSPA4	1986	HSPA4	1987	1	2	1	1	0	0	0	0	0	0	0	0	0	0.805792	0.890056	NA
Women	WHIUKB	704	98	5:134398345:A:AAAT	5:134398345:AAAT:A	5	134398345	1.6e-09	1	rs140814212	rs140814212	C5orf66	0	C5orf66	0	0	0	0	0	0	0	0	0	0	0	0	0	0	0.000112263	0.444373	NA
Women	WHIUKB	705	99	5:141769375:A:G	5:141769375:A:G	5	141769375	2.4e-09	27	rs254431	rs254431	AC005592.2	0	AC005592.2	0	0	0	0	0	0	0	0	0	0	0	0	0	0	0.000184004	0.288257	NA
Women	WHIUKB	706	99	5:141973501:C:T	5:141973501:C:T	5	141973501	4.6e-11	20	rs34000	rs34000	AC005592.2:FGF1	00:00:00	AC005592.2,FGF1	0	1	2	1	0	0	0	0	0	0	0	0	0	0	0.00410793	0.110865	NA
Women	WHIUKB	707	99	5:142076661:C:T	5:142076661:T:C	5	142076661	4.3e-17	9	rs6580256	rs6580256	FGF1	0	FGF1	0	0	0	0	0	0	0	0	0	0	0	0	1	0	1.59769e-06	0.351421	NA
Women	WHIUKB	708	99	5:142077627:C:CT	5:142077627:C:CT	5	142077627	3.8e-10	4	5:142077627_CT_C	5:142077627	FGF1	9	FGF1	NA	1	1	1	0	0	0	0	0	0	0	0	0	0	0.0100301	0.706324	NA
Women	WHIUKB	709	99	5:142077715:A:G	5:142077715:G:A	5	142077715	3.6e-23	1	rs10477191	rs10477191	FGF1	97	FGF1	NA	1	2	1	0	0	0	0	0	0	0	0	1	0	1.02029e-09	0.849975	NA
Women	WHIUKB	710	99	5:142081528:G:T	5:142081528:T:G	5	142081528	2.9e-10	4	rs1860228	rs1860228	AC005592.3	1818	AC005592.3	1819	0	0	0	0	0	0	0	0	0	0	0	0	0	0.0261919	0.477601	NA
Women	WHIUKB	711	99	5:142081944:C:T	5:142081944:C:T	5	142081944	4.7e-09	11	rs6580257	rs6580257	AC005592.3	1402	AC005592.3	1403	0	0	0	0	0	0	0	0	0	0	0	0	0	0.00215107	0.382389	NA
Women	WHIUKB	712	99	5:142086694:A:G	5:142086694:G:A	5	142086694	2.1e-15	18	rs13154197	rs13154197	AC005592.3	1707	AC005592.3	1708	1	2	1	0	0	0	0	0	0	0	0	0	0	0.000412346	0.874315	NA
Women	WHIUKB	713	99	5:142095967:C:T	5:142095967:C:T	5	142095967	7.1e-09	17	rs6895040	rs6895040	AC005592.3	10980	AC005592.3	10981	1	1	1	0	0	0	0	0	0	0	0	0	0	0.000146436	0.531851	NA
Women	WHIUKB	714	100	5:171857419:A:G	5:171857419:A:G	5	171857419	6.9e-09	145	rs6893600	rs6893600	SH3PXD2B	0	SH3PXD2B	0	1	1	1	0	0	0	0	0	0	0	0	0	0	0.0659528	0.110236	NA
Women	WHIUKB	715	101	5:172748501:T:TG	5:172748501:TG:T	5	172748501	1.6e-14	1	rs3836828	rs3836828	STC2	0	STC2	0	0	0	0	0	0	0	0	0	0	0	0	0	0	0.000109914	0.770012	NA
Women	WHIUKB	716	102	5:173269500:C:G	5:173269500:G:C	5	173269500	1.9e-10	1	rs62376897	rs62376897	CTB-43E15.4	33457	CTB-43E15.4	33458	0	0	0	0	0	0	0	0	0	0	0	0	0	0.0140363	0.399373	NA
Women	WHIUKB	717	102	5:173269669:C:T	5:173269669:C:T	5	173269669	5.2e-15	5	rs58403690	rs58403690	CTB-43E15.4	33626	CTB-43E15.4	33627	0	0	0	0	0	0	0	0	0	0	0	0	0	0.046875	0.101261	NA
Women	WHIUKB	718	102	5:173270328:A:G	5:173270328:G:A	5	173270328	5.1e-10	31	rs10035782	rs10035782	CTB-43E15.4	34285	CTB-43E15.4	34286	1	1	1	1	0	0	0	0	0	0	0	0	0	0.296705	0.450942	NA
Women	WHIUKB	719	102	5:173279808:C:T	5:173279808:T:C	5	173279808	2.5e-16	4	rs359456	rs359456	CPEB4	35474	CPEB4	35475	0	0	0	0	0	0	0	0	0	0	0	0	0	0.000676259	0.0245814	NA
Women	WHIUKB	720	102	5:173290977:G:T	5:173290977:T:G	5	173290977	8.6e-16	1	rs3849724	rs3849724	CPEB4	24305	CPEB4	24306	0	0	0	0	0	0	1	0	0	0	0	0	0	0.0504862	0.0752466	NA
Women	WHIUKB	721	102	5:173301982:A:G	5:173301982:A:G	5	173301982	1.8e-32	84	rs6897617	rs6897617	CPEB4	13300	CPEB4	13301	1	2	1	1	0	0	0	0	0	0	0	0	0	0.000689516	0.00491302	NA
Women	WHIUKB	722	102	5:173305432:C:T	5:173305432:C:T	5	173305432	1.2e-14	3	rs359477	rs359477	CPEB4	9850	CPEB4	9851	0	0	0	0	0	0	0	0	0	0	0	0	0	0.00652562	0.0707447	NA
Women	WHIUKB	723	102	5:173334792:A:G	5:173334792:A:G	5	173334792	8.9e-13	6	rs2594867	rs2594867	CPEB4	0	CPEB4	0	1	2	1	1	0	0	0	0	0	0	0	0	0	0.00127653	0.0734705	NA
Women	WHIUKB	724	102	5:173390694:C:T	5:173390694:T:C	5	173390694	3.9e-15	4	rs7703428	rs7703428	CPEB4	1714	C5orf47	NA	1	1	1	0	0	0	0	0	0	0	0	0	0	0.0247743	0.160402	NA
Women	WHIUKB	725	102	5:173392315:A:T	5:173392315:A:T	5	173392315	4.6e-20	76	rs6890591	rs6890591	CPEB4	3335	CPEB4	3336	0	0	0	0	0	0	0	0	0	0	0	0	0	0.0344472	0.00340011	NA
Women	WHIUKB	726	102	5:173401464:C:T	5:173401464:C:T	5	173401464	6.4e-09	1	rs60570573	rs60570573	C5orf47	0	C5orf47	0	0	0	0	0	0	0	0	0	0	0	0	0	0	0.00302965	0.431463	NA
Women	WHIUKB	727	102	5:173540441:A:T	5:173540441:A:T	5	173540441	1.9e-09	10	rs35484589	rs35484589	NSG2	0	NSG2	0	1	1	1	0	0	0	0	0	0	0	0	0	0	0.0531452	0.0600688	NA
Women	WHIUKB	728	103	5:176516631:A:G	5:176516631:A:G	5	176516631	1.3e-09	15	rs1966265	rs1966265	FGFR4	0	FGFR4	0	1	2	1	1	1	0	1	1	2	0	0	1	1	6.05867e-07	2.04771e-16	NA
Women	WHIUKB	729	103	5:176527577:G:T	5:176527577:T:G	5	176527577	2.8e-09	3	rs6556301	rs6556301	FGFR4	2431	FGFR4	NA	1	2	1	1	0	0	1	0	0	0	0	0	1	3.43557e-05	4.1703e-14	NA
Women	WHIUKB	730	103	5:176530831:C:G	5:176530831:G:C	5	176530831	3.9e-09	19	rs399281	rs399281	FGFR4	5685	FGFR4	5686	0	0	0	0	0	1	0	0	0	0	0	0	1	0.13806	2.16508e-12	NA
Women	WHIUKB	731	103	5:176534886:A:G	5:176534886:G:A	5	176534886	5.8e-13	2	rs244723	rs244723	FGFR4	9740	FGFR4	9741	1	2	1	1	0	0	0	0	0	0	0	0	1	0.00555256	2.32763e-11	NA
Women	WHIUKB	732	104	6:6727363:C:G	6:6727363:C:G	6	6727363	4.6e-15	5	rs1294448	rs1294448	RP1-80N2.2	16127	RP1-80N2.2	16128	1	2	1	0	0	0	0	0	0	0	0	0	0	0.0322648	0.292088	NA
Women	WHIUKB	733	104	6:6739854:A:G	6:6739854:G:A	6	6739854	2.2e-25	28	rs1294412	rs1294412	RP3-470L22.1	18654	RP3-470L22.1	18655	1	1	1	0	0	0	0	0	0	0	0	0	0	0.000473155	0.919042	NA
Women	WHIUKB	734	104	6:6740633:A:G	6:6740633:G:A	6	6740633	2.4e-42	30	rs1294415	rs1294415	RP3-470L22.1	17875	RP3-470L22.1	17876	1	1	1	0	1	1	1	0	0	0	0	0	0	3.51904e-05	0.627612	NA
Women	WHIUKB	735	104	6:6755126:A:T	6:6755126:A:T	6	6755126	3.3e-17	4	rs7775976	rs7775976	RP3-470L22.1	3382	RP3-470L22.1	3383	0	0	0	0	0	0	0	0	0	0	0	0	0	4.55277e-05	0.253699	NA
Women	WHIUKB	736	104	6:6757542:A:T	6:6757542:A:T	6	6757542	2e-23	3	rs9378478	rs9378478	RP3-470L22.1	966	RP3-470L22.1	967	0	0	0	0	0	0	0	0	0	0	0	0	0	5.68399e-06	0.265745	NA
Women	WHIUKB	737	104	6:6760863:C:G	6:6760863:G:C	6	6760863	1.7e-18	58	rs1317418	rs1317418	RP3-470L22.1	1338	RP3-470L22.1	1339	1	1	1	0	0	0	0	1	1	0	0	0	0	5.09413e-06	0.312575	NA
Women	WHIUKB	738	104	6:6766704:A:G	6:6766704:A:G	6	6766704	1.2e-10	10	rs35688039	rs35688039	RP3-470L22.1	7179	RP3-470L22.1	7180	0	0	0	0	0	0	0	0	0	0	0	0	0	0.000113519	0.676331	NA
Women	WHIUKB	739	104	6:6782298:A:G	6:6782298:G:A	6	6782298	2.1e-32	2	rs4960246	rs4960246	BTF3P7	12849	BTF3P7	12850	0	0	0	0	0	0	0	0	0	0	0	1	0	2.10814e-09	0.0742397	NA
Women	WHIUKB	740	105	6:14595873:G:T	6:14595873:G:T	6	14595873	3.1e-09	107	rs6932767	rs6932767	RP11-330A16.1	1871	RP11-330A16.1	1872	1	2	1	1	0	0	0	0	0	0	0	0	0	0.41295	0.570194	NA
Women	WHIUKB	741	106	6:20404420:C:T	6:20404420:T:C	6	20404420	3.8e-08	1	rs73382439	rs73382439	E2F3	0	E2F3	0	0	0	0	0	0	0	0	0	0	0	0	0	0	0.0109757	0.190238	NA
Women	WHIUKB	742	107	6:25894609:A:G	6:25894609:A:G	6	25894609	1.8e-08	202	rs13208859	rs13208859	HIST1H2APS2	11985	HIST1H2APS2	11986	0	0	0	1	0	0	0	0	0	1	1	0	0	0.147573	0.97129	NA
Women	WHIUKB	743	107	6:26569135:C:T	6:26569135:C:T	6	26569135	8.4e-09	336	rs36162392	rs36162392	HMGN4	22652	ABT1	NA	0	0	0	1	1	0	1	0	0	1	2	0	0	0.118165	0.000196977	NA
Women	WHIUKB	744	108	6:29708904:T:TC	6:29708904:T:TC	6	29708904	9.3e-09	286	6:29708904_TC_T	6:29708904	HLA-F-AS1	0	HLA-F-AS1	0	0	0	0	0	0	0	0	0	0	1	1	0	0	0.321296	0.00657271	NA
Women	WHIUKB	745	108	6:29730848:A:G	6:29730848:G:A	6	29730848	1.7e-08	45	rs1611284	rs1611284	XXbac-BPG170G13.31	186	XXbac-BPG170G13.31	187	0	0	0	0	0	0	0	0	0	0	0	0	0	0.264393	8.58872e-05	NA
Women	WHIUKB	746	108	6:29806901:C:G	6:29806901:C:G	6	29806901	1.7e-08	8	rs407238	rs407238	HLA-G	7998	HLA-G	7999	0	0	0	0	0	0	0	0	0	0	0	0	0	0.551408	0.0117163	NA
Women	WHIUKB	747	108	6:29922754:C:T	6:29922754:T:C	6	29922754	3.5e-08	135	rs9260603	rs9260603	HLA-W	1618	HLA-W	1619	0	0	0	0	0	0	0	0	0	0	0	0	0	0.151765	0.20205	NA
Women	WHIUKB	748	108	6:29937784:C:T	6:29937784:C:T	6	29937784	9.7e-11	42	rs2523972	rs2523972	MICD	793	MICD	794	0	0	0	0	0	0	0	0	0	0	0	0	0	0.0329215	0.00058927	NA
Women	WHIUKB	749	108	6:30279074:C:G	6:30279074:G:C	6	30279074	5e-09	14	rs1264587	rs1264587	HCG17:HCG18	00:00:00	HCG17,HCG18	0	0	0	0	0	0	0	0	1	1	0	0	0	0	0.284674	0.000513486	NA
Women	WHIUKB	750	108	6:30342753:A:G	6:30342753:A:G	6	30342753	1.3e-08	356	rs3129817	rs3129817	UBQLN1P1	10695	UBQLN1P1	10696	0	0	0	0	0	0	0	0	0	1	1	0	0	0.0515372	2.14108e-05	NA
Women	WHIUKB	751	108	6:30452963:A:C	6:30452963:A:C	6	30452963	1.1e-08	55	rs9380180	rs9380180	RANP1	753	RANP1	754	0	0	0	0	0	0	0	0	0	0	0	0	0	0.100216	0.222902	NA
Women	WHIUKB	752	108	6:30808762:C:T	6:30808762:T:C	6	30808762	7.6e-11	103	rs2517582	rs2517582	XXbac-BPG27H4.8	0	XXbac-BPG27H4.8	0	0	0	0	0	0	0	0	1	2	0	0	0	0	0.907745	0.0875736	NA
Women	WHIUKB	753	108	6:30900427:G:T	6:30900427:T:G	6	30900427	2.6e-10	7	rs2253718	rs2253718	Y_RNA	0	Y_RNA	0	0	0	0	0	0	0	0	0	0	0	0	0	0	0.921528	0.000252388	NA
Women	WHIUKB	754	108	6:30976349:A:G	6:30976349:A:G	6	30976349	9.8e-09	2	rs149405105	rs149405105	MUC22	1901	MUC22	1902	0	0	0	0	0	0	0	0	0	0	0	0	0	0.00860091	0.284008	NA
Women	WHIUKB	755	108	6:30990055:C:T	6:30990055:T:C	6	30990055	6.4e-09	140	rs1634729	rs1634729	MUC22	0	MUC22	0	0	0	0	0	0	0	0	0	0	1	1	0	0	0.00181421	0.0992525	NA
Women	WHIUKB	756	108	6:31002452:A:G	6:31002452:G:A	6	31002452	6e-18	1	rs3869098	rs3869098	MUC22	0	MUC22	0	0	0	0	0	0	0	0	0	0	0	0	0	0	0.204167	0.00511288	NA
Women	WHIUKB	757	108	6:31002527:A:G	6:31002527:G:A	6	31002527	1.9e-10	14	rs4248153	rs4248153	MUC22	0	MUC22	0	0	0	0	0	0	0	0	0	0	0	0	0	0	0.377914	0.0020605	NA
Women	WHIUKB	758	108	6:31022828:C:T	6:31022828:T:C	6	31022828	2.6e-11	156	rs2905757	rs2905757	HCG22	0	HCG22	0	0	0	0	0	0	0	0	0	0	0	0	0	0	0.287956	0.00805322	NA
Women	WHIUKB	759	108	6:31029126:A:AG	6:31029126:A:AG	6	31029126	6.4e-10	59	6:31029126_AG_A	6:31029126	HCG22	1458	HCG22	1460	0	0	0	0	0	0	0	0	0	0	0	0	0	0.11203	0.00201551	NA
Women	WHIUKB	760	108	6:31035191:G:T	6:31035191:T:G	6	31035191	2.8e-08	142	rs3132567	rs3132567	HCG22	7523	HCG22	7524	0	0	0	0	0	0	0	0	0	0	0	0	0	0.000733735	0.0408331	NA
Women	WHIUKB	761	108	6:31046494:A:G	6:31046494:A:G	6	31046494	8.5e-09	116	rs2517474	rs2517474	RNU6-1133P	4292	RNU6-1133P	4293	0	0	0	0	0	0	0	0	0	0	0	0	0	0.362499	3.54729e-05	NA
Women	WHIUKB	762	108	6:31065071:C:T	6:31065071:T:C	6	31065071	4e-08	344	rs3130968	rs3130968	C6orf15	13928	C6orf15	13929	1	1	1	0	0	0	0	1	1	1	1	0	0	0.013637	1.41582e-05	NA
Women	WHIUKB	763	108	6:31080704:G:T	6:31080704:G:T	6	31080704	4.2e-08	39	rs1265051	rs1265051	C6orf15	367	C6orf15	368	0	0	0	0	0	0	0	0	0	0	0	0	0	0.531673	0.0540373	NA
Women	WHIUKB	764	108	6:31081205:C:T	6:31081205:C:T	6	31081205	7.8e-12	73	rs2233956	rs2233956	C6orf15	868	C6orf15	869	0	0	0	0	0	0	0	0	0	1	2	0	0	0.0582559	0.00140814	NA
Women	WHIUKB	765	108	6:31081251:A:G	6:31081251:A:G	6	31081251	4.2e-09	7	rs2233955	rs2233955	C6orf15	914	C6orf15	915	0	0	0	0	0	0	0	0	0	0	0	0	0	0.0189972	0.0507619	NA
Women	WHIUKB	766	108	6:31091992:A:G	6:31091992:A:G	6	31091992	5.5e-09	10	rs3094204	rs3094204	PSORS1C1	0	PSORS1C1	0	0	0	0	0	0	0	0	0	0	0	0	0	0	0.578921	0.0273683	NA
Women	WHIUKB	767	108	6:31106459:A:C	6:31106459:A:C	6	31106459	4.1e-08	72	rs1265097	rs1265097	PSORS1C1:PSORS1C2	00:00:00	PSORS1C1,PSORS1C2	0	0	0	0	0	0	0	0	1	2	0	0	0	1	0.0266505	8.26519e-07	NA
Women	WHIUKB	768	108	6:31107187:A:G	6:31107187:A:G	6	31107187	1.1e-10	9	rs1265093	rs1265093	PSORS1C1	0	PSORS1C1	0	0	0	0	0	0	0	0	0	0	1	1	0	0	0.303751	0.0135737	NA
Women	WHIUKB	769	108	6:31141209:A:G	6:31141209:A:G	6	31141209	2.3e-08	62	rs2269712	rs2269712	POU5F1	0	POU5F1	0	0	0	0	0	0	0	0	0	0	1	1	0	0	0.000779719	0.357923	NA
Women	WHIUKB	770	108	6:31170014:C:T	6:31170014:C:T	6	31170014	3.1e-08	2	rs9263869	rs9263869	HCG27	0	HCG27	0	0	0	0	0	0	0	0	0	0	0	0	0	0	0.589165	0.0856707	NA
Women	WHIUKB	771	108	6:31172351:C:T	6:31172351:T:C	6	31172351	2.1e-12	72	rs3887381	rs3887381	HCG27	605	HCG27	606	0	0	0	0	0	0	0	0	0	0	0	0	1	0.478544	3.98834e-06	NA
Women	WHIUKB	772	108	6:31177510:C:T	6:31177510:T:C	6	31177510	1.3e-10	47	rs9501519	rs9501519	HCG27	5764	HCG27	5765	0	0	0	0	0	0	0	0	0	0	0	0	0	0.759026	0.0235509	NA
Women	WHIUKB	773	108	6:31181419:C:CAAAAAAAAAAAA	6:31181419:CAAAAAAAAAAAA:C	6	31181419	1.1e-16	59	6:31181419_CAAAAAAAAAAAA_C	6:31181419	XXbac-BPG299F13.15	9270	XXbac-BPG299F13.15	9259	0	0	0	0	0	0	0	0	0	0	0	0	0	0.289399	8.66787e-06	NA
Women	WHIUKB	774	108	6:31195218:C:T	6:31195218:T:C	6	31195218	9.2e-11	179	rs6928399	rs6928399	XXbac-BPG299F13.16	2382	XXbac-BPG299F13.16	2383	0	0	0	0	0	0	1	0	0	0	0	0	0	0.666832	9.23539e-05	NA
Women	WHIUKB	775	108	6:31221351:C:T	6:31221351:C:T	6	31221351	2.8e-09	361	rs1793892	rs1793892	HLA-C	15174	HLA-C	15175	0	0	0	0	0	0	0	0	0	0	0	0	0	0.0532167	0.636159	NA
Women	WHIUKB	776	108	6:31229723:A:G	6:31229723:G:A	6	31229723	3e-12	360	rs9264408	rs9264408	HLA-C	6802	HLA-C	6803	0	0	0	0	0	0	0	0	0	0	0	0	0	3.08331e-05	0.010877	NA
Women	WHIUKB	777	108	6:31232451:C:G	6:31232451:G:C	6	31232451	3.7e-09	133	rs2524108	rs2524108	HLA-C	4074	HLA-C	4075	0	0	0	0	0	1	1	0	0	0	0	0	0	0.129244	0.0754322	NA
Women	WHIUKB	778	108	6:31232824:A:G	6:31232824:A:G	6	31232824	3.8e-08	273	rs2524106	rs2524106	HLA-C	3701	HLA-C	3702	0	0	0	0	0	0	0	0	0	0	0	0	0	0.429917	0.0334204	NA
Women	WHIUKB	779	108	6:31235261:A:G	6:31235261:A:G	6	31235261	5.2e-14	5	rs2395470	rs2395470	HLA-C	1264	HLA-C	NA	0	0	0	0	0	0	0	0	0	0	0	0	0	0.140005	0.00176806	NA
Women	WHIUKB	780	108	6:31236175:C:T	6:31236175:T:C	6	31236175	3.9e-10	1	rs2853950	rs2853950	HLA-C	350	HLA-C	351	0	0	0	0	0	0	0	0	0	0	0	0	0	0.0491686	0.0572858	NA
Women	WHIUKB	781	108	6:31237703:A:G	6:31237703:A:G	6	31237703	9.8e-10	147	rs17886880	rs17886880	HLA-C	0	HLA-C	0	0	0	0	0	0	0	0	0	0	0	0	0	0	0.857621	0.0010966	NA
Women	WHIUKB	782	108	6:31239449:C:G	6:31239449:G:C	6	31239449	2.6e-11	158	rs28626310	rs28626310	HLA-C	0	HLA-C	0	0	0	0	0	0	0	0	0	0	0	0	0	0	0.468206	0.00469826	NA
Women	WHIUKB	783	108	6:31239518:C:T	6:31239518:T:C	6	31239518	1e-10	2	rs1050420	rs1050420	HLA-C	0	HLA-C	0	0	0	0	0	0	0	0	0	0	0	0	0	0	0.041403	0.0015084	NA
Women	WHIUKB	784	108	6:31240712:A:C	6:31240712:A:C	6	31240712	2.6e-13	4	rs2249741	rs2249741	HLA-C	804	HLA-C	805	0	0	0	0	0	0	0	0	0	0	0	0	0	0.084798	2.18253e-05	NA
Women	WHIUKB	785	108	6:31240871:C:G	6:31240871:C:G	6	31240871	2.6e-13	19	rs9264681	rs9264681	HLA-C	963	HLA-C	964	0	0	0	0	0	0	0	0	0	0	0	0	0	0.0699122	0.378846	NA
Women	WHIUKB	786	108	6:31241092:C:G	6:31241092:C:G	6	31241092	7.3e-20	111	rs2523599	rs2523599	HLA-C	1184	HLA-C	1185	1	1	1	0	0	0	0	0	0	0	0	0	0	0.0339429	7.63482e-06	NA
Women	WHIUKB	787	108	6:31241270:A:G	6:31241270:G:A	6	31241270	1.6e-09	162	rs6900323	rs6900323	HLA-C	1362	HLA-C	1363	0	0	0	0	0	0	0	0	0	1	1	0	0	8.45469e-05	0.00654913	NA
Women	WHIUKB	788	108	6:31242082:C:T	6:31242082:C:T	6	31242082	9.5e-10	118	rs7764413	rs7764413	USP8P1	1266	USP8P1	1267	0	0	0	0	0	0	0	0	0	0	0	0	0	0.603356	5.79622e-05	NA
Women	WHIUKB	789	108	6:31242151:C:T	6:31242151:C:T	6	31242151	3.3e-18	28	rs2844620	rs2844620	USP8P1	1197	USP8P1	1198	0	0	0	0	0	0	0	0	0	0	0	0	0	0.188471	0.0116361	NA
Women	WHIUKB	790	108	6:31242174:A:G	6:31242174:A:G	6	31242174	3.8e-10	2	rs2524079	rs2524079	USP8P1	1174	USP8P1	1175	0	0	0	0	0	0	0	0	0	0	0	0	0	0.0398418	0.00396144	NA
Women	WHIUKB	791	108	6:31242223:C:G	6:31242223:C:G	6	31242223	7.5e-22	110	rs2844619	rs2844619	USP8P1	1125	USP8P1	1126	1	1	1	0	0	0	0	0	0	0	0	0	1	0.0419573	3.58224e-08	NA
Women	WHIUKB	792	108	6:31242639:C:T	6:31242639:C:T	6	31242639	3e-16	8	rs2844616	rs2844616	USP8P1	709	USP8P1	710	0	0	0	0	0	0	0	0	0	0	0	0	0	0.134748	0.0216387	NA
Women	WHIUKB	793	108	6:31247414:C:T	6:31247414:T:C	6	31247414	2e-18	28	rs2844608	rs2844608	RPL3P2	679	RPL3P2	680	0	0	0	0	0	0	0	0	0	0	0	0	0	0.00829526	0.0198325	NA
Women	WHIUKB	794	108	6:31247871:C:T	6:31247871:C:T	6	31247871	2.7e-12	3	rs2853943	rs2853943	RPL3P2	222	RPL3P2	223	0	0	0	0	0	0	0	0	0	0	0	0	0	0.0248097	0.429116	NA
Women	WHIUKB	795	108	6:31249398:C:T	6:31249398:C:T	6	31249398	3.9e-09	5	rs9264764	rs9264764	RPL3P2	101	RPL3P2	102	0	0	0	0	0	0	0	0	0	0	0	0	0	0.049768	0.0181531	NA
Women	WHIUKB	796	108	6:31249732:C:T	6:31249732:C:T	6	31249732	3.6e-16	5	rs2853940	rs2853940	RPL3P2	435	RPL3P2	436	0	0	0	0	0	0	1	1	1	0	0	0	0	0.0634722	0.00150257	NA
Women	WHIUKB	797	108	6:31253305:T:TA	6:31253305:TA:T	6	31253305	1.1e-26	42	6:31253305_TA_T	6:31253305	WASF5P	1981	WASF5P	1981	0	0	0	0	0	0	0	0	0	0	0	0	0	0.0516358	0.000636489	NA
Women	WHIUKB	798	108	6:31268114:C:T	6:31268114:T:C	6	31268114	1.1e-10	243	rs2524046	rs2524046	XXbac-BPG248L24.13	0	XXbac-BPG248L24.13	0	0	0	0	0	0	0	0	0	0	0	0	0	0	0.167463	0.460965	NA
Women	WHIUKB	799	108	6:31272553:A:G	6:31272553:A:G	6	31272553	7.5e-11	1	rs9264904	rs9264904	XXbac-BPG248L24.10	3038	XXbac-BPG248L24.10	3039	0	0	0	0	0	0	0	0	0	0	0	0	0	0.0479438	0.178044	NA
Women	WHIUKB	800	108	6:31297772:C:T	6:31297772:C:T	6	31297772	1.7e-09	270	rs9265517	rs9265517	XXbac-BPG248L24.10	21445	XXbac-BPG248L24.10	21446	0	0	0	0	0	0	0	0	0	0	0	0	0	0.000123294	0.234461	NA
Women	WHIUKB	801	108	6:31303279:A:G	6:31303279:A:G	6	31303279	1.2e-11	172	rs28752890	rs28752890	HLA-B	18369	HLA-B	18370	0	0	0	0	0	0	0	0	0	0	0	0	0	0.694414	0.00253392	NA
Women	WHIUKB	802	108	6:31311376:A:G	6:31311376:A:G	6	31311376	3e-26	137	rs9265830	rs9265830	HLA-B	10272	HLA-B	10273	0	0	0	0	1	0	0	1	1	0	0	0	0	0.239463	9.2248e-05	NA
Women	WHIUKB	803	108	6:31319222:C:T	6:31319222:C:T	6	31319222	9.5e-14	11	rs9266059	rs9266059	HLA-B	2426	HLA-B	2427	0	0	0	0	0	0	0	0	0	0	0	0	0	0.0231911	0.000434032	NA
Women	WHIUKB	804	108	6:31319586:C:T	6:31319586:C:T	6	31319586	8.7e-14	184	rs4644106	rs4644106	HLA-B	2062	HLA-B	2063	0	0	0	0	0	0	0	0	0	0	0	0	0	0.000125886	0.95608	NA
Women	WHIUKB	805	108	6:31319896:C:T	6:31319896:T:C	6	31319896	4.3e-08	7	rs2442725	rs2442725	HLA-B	1752	HLA-B	NA	0	0	0	0	0	0	0	0	0	0	0	1	0	1.22251e-06	0.826103	NA
Women	WHIUKB	806	108	6:31320870:C:CTGA	6:31320870:CTGA:C	6	31320870	2.4e-12	4	rs35506574	rs35506574	HLA-B	778	HLA-B	NA	0	0	0	0	0	0	0	0	0	0	0	0	0	0.698235	0.0556595	NA
Women	WHIUKB	807	108	6:31321211:C:T	6:31321211:T:C	6	31321211	2.8e-15	1	rs2596501	rs2596501	HLA-B	437	HLA-B	NA	0	0	0	0	0	0	0	0	0	0	0	0	0	0.00968813	0.000750874	NA
Women	WHIUKB	808	108	6:31321856:A:G	6:31321856:G:A	6	31321856	8.7e-11	14	rs2768	rs2768	HLA-B	0	HLA-B	0	0	0	0	0	0	0	0	0	0	0	0	0	0	0.716975	0.352628	NA
Women	WHIUKB	809	108	6:31321915:A:G	6:31321915:G:A	6	31321915	4e-10	4	rs1055890	rs1055890	HLA-B	0	HLA-B	0	0	0	0	0	0	0	0	0	0	0	0	0	0	0.275896	0.41714	NA
Women	WHIUKB	810	108	6:31324615:C:T	6:31324615:T:C	6	31324615	1.1e-10	3	rs1050529	rs1050529	HLA-B:XXbac-BPG248L24.12	00:00:00	XXbac-BPG248L24.12,HLA-B	0	0	0	0	0	0	0	0	0	0	1	2	0	0	0.43261	0.751096	NA
Women	WHIUKB	811	108	6:31325090:C:T	6:31325090:C:T	6	31325090	1.1e-19	73	rs9266216	rs9266216	XXbac-BPG248L24.12	0	XXbac-BPG248L24.12	0	0	0	0	0	0	0	0	0	0	0	0	0	0	0.701102	0.00159282	NA
Women	WHIUKB	812	108	6:31325235:C:CA	6:31325235:CA:C	6	31325235	9.2e-12	39	6:31325235_CA_C	6:31325235	XXbac-BPG248L24.12	0	XXbac-BPG248L24.12	0	0	0	0	0	0	0	0	0	0	0	0	0	0	0.509447	0.000307915	NA
Women	WHIUKB	813	108	6:31325847:C:G	6:31325847:G:C	6	31325847	5.7e-10	32	rs9266253	rs9266253	XXbac-BPG248L24.12	432	XXbac-BPG248L24.12	433	0	0	0	0	0	0	0	0	0	0	0	0	0	0.0294417	0.585914	NA
Women	WHIUKB	814	108	6:31326082:C:T	6:31326082:C:T	6	31326082	5.5e-17	3	rs9266271	rs9266271	XXbac-BPG248L24.12	667	XXbac-BPG248L24.12	668	0	0	0	0	0	0	0	0	0	0	0	0	0	0.000977234	0.0073018	NA
Women	WHIUKB	815	108	6:31327334:G:T	6:31327334:T:G	6	31327334	7.6e-14	5	rs2523589	rs2523589	XXbac-BPG248L24.12	1919	XXbac-BPG248L24.12	1920	0	0	0	0	0	0	0	0	0	0	0	0	0	0.259646	0.000127241	NA
Women	WHIUKB	816	108	6:31329092:A:C	6:31329092:A:C	6	31329092	3.9e-16	25	rs7772614	rs7772614	XXbac-BPG248L24.12	3677	XXbac-BPG248L24.12	3678	0	0	0	0	0	0	0	0	0	0	0	0	0	0.772295	0.000247236	NA
Women	WHIUKB	817	108	6:31329135:A:C	6:31329135:A:C	6	31329135	2e-08	3	rs2428493	rs2428493	XXbac-BPG248L24.12	3720	XXbac-BPG248L24.12	3721	0	0	0	0	0	0	0	0	0	0	0	0	0	0.510094	0.401018	NA
Women	WHIUKB	818	108	6:31331037:A:G	6:31331037:G:A	6	31331037	1.1e-15	14	rs2523558	rs2523558	DHFRP2	3091	DHFRP2	3092	0	0	0	0	0	0	0	0	0	0	0	0	0	0.961694	6.46914e-05	NA
Women	WHIUKB	819	108	6:31346166:A:C	6:31346166:C:A	6	31346166	5.6e-09	31	rs9266618	rs9266618	FGFR3P1	369	FGFR3P1	370	0	0	0	0	0	0	0	0	0	0	0	0	0	0.0310338	0.68406	NA
Women	WHIUKB	820	108	6:31346621:C:G	6:31346621:C:G	6	31346621	4.8e-09	2	rs2442736	rs2442736	FGFR3P1	824	FGFR3P1	825	0	0	0	0	0	0	0	0	0	0	0	0	0	0.480931	0.0669483	NA
Women	WHIUKB	821	108	6:31346978:A:T	6:31346978:A:T	6	31346978	2.8e-14	2	rs9266634	rs9266634	FGFR3P1	1181	FGFR3P1	1182	0	0	0	0	0	0	0	0	0	0	0	0	0	0.11619	0.000589333	NA
Women	WHIUKB	822	108	6:31347204:A:T	6:31347204:T:A	6	31347204	3.8e-11	3	rs2844543	rs2844543	ZDHHC20P2	983	ZDHHC20P2	984	0	0	0	0	0	0	0	0	0	0	0	0	0	0.274712	0.000120629	NA
Women	WHIUKB	823	108	6:31351530:C:T	6:31351530:C:T	6	31351530	1.2e-12	3	rs2905715	rs2905715	HLA-S	1464	HLA-S	1465	0	0	0	0	0	0	0	0	0	0	0	0	0	0.962029	0.986852	NA
Women	WHIUKB	824	108	6:31358943:C:T	6:31358943:C:T	6	31358943	5.2e-15	1	rs9266791	rs9266791	XXbac-BPG181B23.7	3122	XXbac-BPG181B23.7	3123	0	0	0	0	0	0	0	0	0	0	0	0	0	0.313121	0.0240634	NA
Women	WHIUKB	825	108	6:31358955:A:T	6:31358955:T:A	6	31358955	3.9e-09	61	rs9348866	rs9348866	XXbac-BPG181B23.7	3110	XXbac-BPG181B23.7	3111	0	0	0	0	0	0	0	0	0	1	1	0	0	0.855774	0.000278912	NA
Women	WHIUKB	826	108	6:31364076:C:T	6:31364076:T:C	6	31364076	1.5e-09	61	rs28366133	rs28366133	XXbac-BPG181B23.7	803	XXbac-BPG181B23.7	804	0	0	0	0	0	0	0	0	0	1	1	0	0	0.755721	0.00279721	NA
Women	WHIUKB	827	108	6:31430799:G:T	6:31430799:T:G	6	31430799	3.5e-14	2	rs2596473	rs2596473	HCP5:XXbac-BPG181B23.6	00:00:00	XXbac-BPG181B23.6,HCP5	0	0	0	0	0	0	0	0	0	0	0	0	0	0	0.714955	0.0286133	NA
Women	WHIUKB	828	108	6:31433558:A:G	6:31433558:A:G	6	31433558	1.3e-13	174	rs3094014	rs3094014	HCP5	0	HCP5	0	0	0	0	0	0	0	0	0	0	0	0	0	0	0.218604	0.0015348	NA
Women	WHIUKB	829	108	6:31435869:C:T	6:31435869:T:C	6	31435869	3.4e-08	17	rs4713466	rs4713466	HCP5	0	HCP5	0	0	0	0	0	0	0	0	0	0	0	0	0	0	0.0575322	0.711486	NA
Women	WHIUKB	830	108	6:31442731:A:T	6:31442731:A:T	6	31442731	6.2e-11	1	rs2844503	rs2844503	HCP5	0	HCP5	0	0	0	0	0	0	0	0	0	0	0	0	0	0	0.00941773	0.0336988	NA
Women	WHIUKB	831	108	6:31461043:A:G	6:31461043:A:G	6	31461043	4e-10	30	rs12195665	rs12195665	MICB	1614	MICB	1615	0	0	0	0	0	0	0	0	0	1	1	0	0	0.9706	0.613824	NA
Women	WHIUKB	832	108	6:31462605:C:CAAAA	6:31462605:CAAAA:C	6	31462605	1.3e-08	60	rs10661543	rs10661543	MICB	52	MICB	NA	0	0	0	0	0	0	0	0	0	0	0	0	0	0.685475	0.249872	NA
Women	WHIUKB	833	108	6:31462931:A:T	6:31462931:A:T	6	31462931	1.2e-10	6	rs2534681	rs2534681	MICB	0	MICB	0	0	0	0	0	0	0	0	0	0	0	0	0	0	0.608309	0.341932	NA
Women	WHIUKB	834	108	6:31476297:A:C	6:31476297:A:C	6	31476297	7.6e-12	6	rs62395355	rs62395355	MICB	0	MICB	0	0	0	0	0	0	0	0	0	0	0	0	0	0	0.343939	0.402284	NA
Women	WHIUKB	835	108	6:31483136:A:G	6:31483136:G:A	6	31483136	2.2e-18	4	rs2844495	rs2844495	XXbac-BPG16N22.5	619	XXbac-BPG16N22.5	620	0	0	0	0	0	0	0	0	0	0	0	0	0	0.329963	0.871609	NA
Women	WHIUKB	836	108	6:31485354:A:G	6:31485354:G:A	6	31485354	2.7e-09	89	rs3131630	rs3131630	XXbac-BPG16N22.5	1365	XXbac-BPG16N22.5	1366	0	0	0	0	0	0	0	0	0	1	1	0	0	0.00977134	0.206985	NA
Women	WHIUKB	837	108	6:31532814:A:G	6:31532814:A:G	6	31532814	1.2e-09	262	rs2857709	rs2857709	NFKBIL1	6207	NFKBIL1	6208	0	0	0	0	0	0	0	0	0	1	1	0	0	0.0443865	0.094031	NA
Women	WHIUKB	838	108	6:31538497:A:T	6:31538497:A:T	6	31538497	1.1e-12	1	rs736160	rs736160	LTA	1333	LTA	1334	0	0	0	0	0	0	0	0	0	0	0	0	0	0.0761885	0.00213147	NA
Women	WHIUKB	839	108	6:31562764:C:T	6:31562764:T:C	6	31562764	8.5e-10	13	rs3130632	rs3130632	NCR3	2001	NCR3	2002	1	1	1	0	0	0	0	0	0	1	1	0	0	0.358422	0.00132926	NA
Women	WHIUKB	840	108	6:31564167:A:G	6:31564167:G:A	6	31564167	7.2e-11	1	rs2515919	rs2515919	NCR3	3404	NCR3	3405	0	0	0	0	0	0	0	0	0	0	0	0	0	0.544318	5.03871e-05	NA
Women	WHIUKB	841	108	6:31565537:A:C	6:31565537:C:A	6	31565537	2.6e-11	23	rs111728624	rs111728624	NCR3	4774	NCR3	4775	0	0	0	0	0	0	0	0	0	0	0	0	0	0.31392	0.638929	NA
Women	WHIUKB	842	108	6:31572956:A:C	6:31572956:C:A	6	31572956	5.7e-13	11	rs2844479	rs2844479	UQCRHP1	5903	UQCRHP1	5904	0	0	0	0	0	0	1	1	2	0	0	0	0	0.0743216	0.000191545	NA
Women	WHIUKB	843	108	6:31574156:A:AAATTAGC	6:31574156:AAATTAGC:A	6	31574156	3.7e-13	12	rs144831544	rs144831544	UQCRHP1	4703	UQCRHP1	4703	0	0	0	0	0	0	0	0	0	0	0	0	0	0.0136424	0.0181245	NA
Women	WHIUKB	844	108	6:31587870:A:T	6:31587870:T:A	6	31587870	3.5e-08	30	rs2857694	rs2857694	PRRC2A	626	PRRC2A	NA	0	0	0	0	0	0	0	1	1	0	0	0	1	0.958464	1.40061e-06	NA
Women	WHIUKB	845	108	6:31603591:A:G	6:31603591:G:A	6	31603591	5e-11	1	rs2261033	rs2261033	PRRC2A	0	PRRC2A	0	0	0	0	0	0	0	0	1	2	0	0	0	0	0.712819	4.00809e-05	NA
Women	WHIUKB	846	108	6:31610189:T:TAAAG	6:31610189:T:TAAAG	6	31610189	1.1e-09	7	6:31610189_TAAAG_T	6:31610189	BAG6	0	BAG6	0	0	0	0	0	0	0	0	0	0	0	0	0	0	0.906565	0.000644995	NA
Women	WHIUKB	847	108	6:31611498:C:CAAAAAAAAAA	6:31611498:CAAAAAAAAAA:C	6	31611498	3.9e-08	1	rs751715213	rs751715213	BAG6	0	BAG6	0	0	0	0	0	0	0	0	0	0	0	0	0	0	0.0604523	0.00125615	NA
Women	WHIUKB	848	108	6:31762843:C:G	6:31762843:C:G	6	31762843	3.6e-11	12	rs2607015	rs2607015	VARS	0	VARS	0	0	0	0	0	0	1	0	0	0	0	0	0	0	0.48859	0.00329678	NA
Women	WHIUKB	849	108	6:31786963:A:G	6:31786963:A:G	6	31786963	3.6e-10	8	rs2763977	rs2763977	HSPA1A	1239	HSPA1A	1240	0	0	0	0	0	0	0	0	0	0	0	0	0	0.0516503	0.36976	NA
Women	WHIUKB	850	108	6:31818108:C:T	6:31818108:T:C	6	31818108	5.6e-10	422	rs9267578	rs9267578	NEU1	7327	NEU1	7328	1	1	1	0	0	0	1	0	0	1	1	0	0	0.038933	0.000229355	NA
Women	WHIUKB	851	108	6:31838490:C:T	6:31838490:C:T	6	31838490	5.9e-21	32	rs644774	rs644774	SLC44A4	0	SLC44A4	0	0	0	0	0	0	0	0	0	0	0	0	0	0	0.285704	0.00230699	NA
Women	WHIUKB	852	108	6:31838713:A:G	6:31838713:A:G	6	31838713	6.4e-13	13	rs494620	rs494620	SLC44A4	0	SLC44A4	0	0	0	0	0	0	0	0	0	0	0	0	0	0	0.594747	0.0159815	NA
Women	WHIUKB	853	108	6:31840021:A:T	6:31840021:T:A	6	31840021	2.5e-25	17	rs2763981	rs2763981	SLC44A4	0	SLC44A4	0	1	1	1	0	0	1	0	0	0	0	0	0	0	0.311715	0.000295987	NA
Women	WHIUKB	854	108	6:31840415:C:T	6:31840415:T:C	6	31840415	1.2e-08	1	rs9267653	rs9267653	SLC44A4	0	SLC44A4	0	0	0	0	0	0	0	0	0	0	0	0	0	0	0.00948114	0.547774	NA
Women	WHIUKB	855	108	6:31841009:A:G	6:31841009:A:G	6	31841009	3.2e-12	39	rs9267654	rs9267654	SLC44A4	0	SLC44A4	0	0	0	0	0	0	0	0	0	0	1	1	0	0	0.0022855	0.504752	NA
Women	WHIUKB	856	108	6:31851234:A:G	6:31851234:G:A	6	31851234	1.2e-09	2	rs652888	rs652888	EHMT2	0	EHMT2	0	0	0	0	0	0	0	0	0	0	0	0	0	0	0.258718	0.033023	NA
Women	WHIUKB	857	108	6:31851469:A:C	6:31851469:A:C	6	31851469	2.5e-08	46	rs2844458	rs2844458	EHMT2	0	EHMT2	0	0	0	0	0	0	0	0	0	0	0	0	0	0	0.83607	0.00429047	NA
Women	WHIUKB	858	108	6:31869673:C:T	6:31869673:T:C	6	31869673	5.4e-11	2	rs2844455	rs2844455	C2:ZBTB12	00:00:00	ZBTB12,C2	0	0	0	0	0	0	0	0	0	0	0	0	0	0	0.00895339	0.0591793	NA
Women	WHIUKB	859	108	6:31882024:A:G	6:31882024:G:A	6	31882024	4.4e-11	16	rs2844452	rs2844452	C2	0	C2	0	0	0	0	0	0	0	0	0	0	0	0	0	0	0.95009	0.00276225	NA
Women	WHIUKB	860	108	6:31922254:A:C	6:31922254:A:C	6	31922254	1.6e-13	24	rs630379	rs630379	NELFE	0	NELFE	0	0	0	0	0	0	1	0	1	1	0	0	0	0	0.230615	0.000267333	NA
Women	WHIUKB	861	108	6:31930441:G:T	6:31930441:G:T	6	31930441	2.1e-08	6	rs592229	rs592229	SKIV2L	0	SKIV2L	0	0	0	0	0	0	0	0	1	2	0	0	0	0	0.0159596	0.000619773	NA
Women	WHIUKB	862	108	6:32011358:A:G	6:32011358:A:G	6	32011358	5.7e-11	9	rs2856451	rs2856451	TNXB	0	TNXB	0	0	0	0	0	0	1	0	1	1	0	0	0	0	0.501894	0.0024813	NA
Women	WHIUKB	863	108	6:32153406:A:C	6:32153406:A:C	6	32153406	3.6e-09	115	rs169504	rs169504	PBX2:XXbac-BPG300A18.13	00:00:00	XXbac-BPG300A18.13,PBX2	0	0	0	0	0	0	0	0	0	0	0	0	0	0	0.0993808	0.0009055	NA
Women	WHIUKB	864	108	6:32159956:C:T	6:32159956:C:T	6	32159956	2.8e-08	48	rs3134605	rs3134605	GPSM3	0	GPSM3	0	0	0	0	1	1	0	1	0	0	1	1	0	0	0.843231	0.0213599	NA
Women	WHIUKB	865	108	6:32166384:C:G	6:32166384:G:C	6	32166384	1.4e-14	29	rs8192575	rs8192575	NOTCH4	0	NOTCH4	0	0	0	0	0	0	0	0	0	0	1	1	0	0	0.000171257	0.351614	NA
Women	WHIUKB	866	108	6:32181182:A:G	6:32181182:A:G	6	32181182	2.2e-13	18	rs206016	rs206016	NOTCH4	0	NOTCH4	0	0	0	0	0	0	0	0	0	0	0	0	0	0	0.00038417	0.20048	NA
Women	WHIUKB	867	108	6:32212694:A:G	6:32212694:A:G	6	32212694	2e-13	211	rs9267952	rs9267952	XXbac-BPG154L12.4	10793	NOTCH4	NA	0	0	0	0	0	0	0	0	0	0	0	0	0	0.0868875	0.0448602	NA
Women	WHIUKB	868	108	6:32213052:A:T	6:32213052:T:A	6	32213052	3.2e-12	8	rs9267954	rs9267954	XXbac-BPG154L12.4	10435	NOTCH4	NA	0	0	0	0	0	0	0	0	0	0	0	0	0	0.0103477	0.431733	NA
Women	WHIUKB	869	108	6:32217846:A:G	6:32217846:A:G	6	32217846	2.3e-11	247	rs2894240	rs2894240	XXbac-BPG154L12.4	5641	XXbac-BPG154L12.4	5642	0	0	0	0	0	0	0	0	0	0	0	0	0	0.0998772	0.0273809	NA
Women	WHIUKB	870	108	6:32223258:C:T	6:32223258:T:C	6	32223258	5.3e-24	16	rs3130320	rs3130320	XXbac-BPG154L12.4	229	XXbac-BPG154L12.4	230	1	2	1	0	0	1	0	0	0	0	0	0	0	0.192951	0.00141098	NA
Women	WHIUKB	871	108	6:32278635:A:G	6:32278635:G:A	6	32278635	3.3e-08	602	rs9268199	rs9268199	C6orf10	0	C6orf10	0	0	0	0	0	0	0	0	0	0	0	0	0	0	0.14702	0.568921	NA
Women	WHIUKB	872	108	6:32279622:G:T	6:32279622:T:G	6	32279622	6.6e-13	290	rs6934429	rs6934429	C6orf10	0	C6orf10	0	0	0	0	0	0	0	0	0	0	0	0	0	0	0.893543	0.00527106	NA
Women	WHIUKB	873	108	6:32295878:A:G	6:32295878:A:G	6	32295878	3.1e-10	119	rs9268251	rs9268251	C6orf10	0	C6orf10	0	0	0	0	0	0	0	0	0	0	0	0	0	0	0.957001	0.0136849	NA
Women	WHIUKB	874	108	6:32306090:A:G	6:32306090:A:G	6	32306090	1.2e-16	207	rs9368716	rs9368716	C6orf10	0	C6orf10	0	0	0	0	0	0	0	0	0	0	0	0	0	0	0.0350631	0.225004	NA
Women	WHIUKB	875	108	6:32331465:T:TA	6:32331465:T:TA	6	32331465	1.4e-10	165	6:32331465_TA_T	6:32331465	C6orf10	0	C6orf10	0	0	0	0	0	0	0	0	0	0	0	0	0	0	0.71344	0.00048827	NA
Women	WHIUKB	876	108	6:32337150:A:ATT	6:32337150:A:ATT	6	32337150	2.8e-08	3	rs543236673	rs543236673	C6orf10	0	C6orf10	0	0	0	0	0	0	0	0	0	0	0	0	0	1	0.245631	4.3433e-06	NA
Women	WHIUKB	877	108	6:32338986:C:T	6:32338986:T:C	6	32338986	5.1e-16	22	rs2073044	rs2073044	C6orf10	0	C6orf10	0	0	0	0	0	0	0	0	0	0	0	0	0	0	0.0152117	0.36832	NA
Women	WHIUKB	878	108	6:32341353:A:G	6:32341353:G:A	6	32341353	3.9e-17	129	rs9268402	rs9268402	C6orf10	1668	C6orf10	1669	1	1	1	0	0	0	0	0	0	0	0	0	0	0.553296	0.272959	NA
Women	WHIUKB	879	108	6:32352616:C:T	6:32352616:T:C	6	32352616	1.4e-09	6	rs9268465	rs9268465	HCG23	5670	HCG23	5671	0	0	0	0	0	0	0	0	0	0	0	0	0	0.93742	0.159029	NA
Women	WHIUKB	880	108	6:32368558:C:T	6:32368558:C:T	6	32368558	4.3e-22	19	rs9268485	rs9268485	BTNL2	0	BTNL2	0	0	0	0	0	0	0	0	0	0	0	0	0	0	0.101061	0.139753	NA
Women	WHIUKB	881	108	6:32373538:C:CT	6:32373538:C:CT	6	32373538	8.5e-13	103	6:32373538_CT_C	6:32373538	BTNL2	0	BTNL2	0	0	0	0	0	0	0	0	0	0	1	1	0	0	0.107792	0.560488	NA
Women	WHIUKB	882	108	6:32376788:C:T	6:32376788:T:C	6	32376788	5.6e-12	35	rs3763317	rs3763317	BTNL2	1882	BTNL2	1883	0	0	0	0	0	0	0	0	0	0	0	0	0	0.876774	0.0160853	NA
Women	WHIUKB	883	108	6:32389512:C:G	6:32389512:C:G	6	32389512	1e-15	6	rs9268560	rs9268560	BTNL2	14606	BTNL2	14607	0	0	0	0	0	0	0	0	0	0	0	0	0	0.280779	0.000154821	NA
Women	WHIUKB	884	108	6:32399187:A:C	6:32399187:A:C	6	32399187	4.8e-10	53	rs4321864	rs4321864	HLA-DRA	8431	HLA-DRA	8432	0	0	0	0	0	0	0	0	0	0	0	0	0	0.115844	0.0556951	NA
Women	WHIUKB	885	108	6:32406245:C:CA	6:32406245:CA:C	6	32406245	2.1e-08	65	6:32406245_CA_C	6:32406245	HLA-DRA	1373	HLA-DRA	1373	0	0	0	0	0	0	0	0	0	0	0	0	0	0.00156354	0.331178	NA
Women	WHIUKB	886	108	6:32410691:A:G	6:32410691:A:G	6	32410691	2.3e-10	291	rs3129887	rs3129887	HLA-DRA	0	HLA-DRA	0	0	0	0	0	0	1	0	1	1	0	0	0	0	0.16071	0.00298083	NA
Women	WHIUKB	887	108	6:32414290:A:G	6:32414290:A:G	6	32414290	4.8e-18	31	rs9268671	rs9268671	HLA-DRA	1466	HLA-DRA	1467	1	1	1	0	0	0	0	0	0	0	0	0	0	0.332381	0.00254565	NA
Women	WHIUKB	888	108	6:32414668:A:G	6:32414668:A:G	6	32414668	1.1e-14	91	rs9268677	rs9268677	HLA-DRA	1844	HLA-DRA	1845	0	0	0	0	0	0	0	0	0	0	0	0	0	0.0366938	0.170372	NA
Women	WHIUKB	889	108	6:32428115:A:G	6:32428115:A:G	6	32428115	3.9e-20	452	rs9268835	rs9268835	HLA-DRB9	0	HLA-DRB9	0	0	0	0	0	0	0	0	0	0	1	1	0	0	0.0285727	0.879344	NA
Women	WHIUKB	890	108	6:32433746:G:T	6:32433746:G:T	6	32433746	1.5e-09	75	rs9268948	rs9268948	HLA-DRB9	0	HLA-DRB9	0	0	0	0	0	0	0	0	0	0	1	1	0	0	0.0259158	0.614829	NA
Women	WHIUKB	891	108	6:32445499:C:T	6:32445499:T:C	6	32445499	1e-08	162	rs9269143	rs9269143	HLA-DRB9	4221	HLA-DRB9	4222	0	0	0	0	0	0	0	0	0	0	0	0	0	0.26211	0.0104663	NA
Women	WHIUKB	892	108	6:32522148:C:T	6:32522148:T:C	6	32522148	1.9e-13	162	rs35467127	rs35467127	HLA-DRB6	0	HLA-DRB6	0	0	0	0	0	0	0	0	0	0	1	2	0	0	0.241471	0.614023	NA
Women	WHIUKB	893	108	6:32561370:C:T	6:32561370:T:C	6	32561370	1.1e-16	29	rs35139284	rs35139284	HLA-DRB1	3744	HLA-DRB1	3745	0	0	0	0	0	0	0	0	0	0	0	0	0	0.333305	0.200631	NA
Women	WHIUKB	894	108	6:32565808:A:G	6:32565808:A:G	6	32565808	1.5e-11	444	rs9270649	rs9270649	HLA-DRB1	8182	HLA-DRB1	8183	0	0	0	1	0	0	0	0	0	0	0	0	0	0.817361	0.411795	NA
Women	WHIUKB	895	108	6:32569305:A:G	6:32569305:A:G	6	32569305	1.5e-08	430	rs9270798	rs9270798	HLA-DRB1	11679	HLA-DRB1	11680	0	0	0	0	0	0	0	0	0	0	0	0	0	0.0117647	0.832953	NA
Women	WHIUKB	896	108	6:32573629:A:G	6:32573629:G:A	6	32573629	3.2e-08	369	rs602875	rs602875	HLA-DRB1	16003	HLA-DRB1	16004	0	0	0	0	0	0	0	0	0	1	1	0	0	0.472675	0.122044	NA
Women	WHIUKB	897	108	6:32575432:C:T	6:32575432:T:C	6	32575432	2.1e-12	7	rs113742050	rs113742050	HLA-DRB1	17806	HLA-DRB1	NA	0	0	0	0	0	0	0	0	0	0	0	0	0	0.00340981	0.314061	NA
Women	WHIUKB	898	108	6:32583046:A:G	6:32583046:G:A	6	32583046	2.3e-12	31	rs3129754	rs3129754	HLA-DQA1	12909	HLA-DQA1	12910	0	0	0	0	0	0	0	0	0	0	0	0	0	0.168724	0.107163	NA
Women	WHIUKB	899	108	6:32583653:A:G	6:32583653:A:G	6	32583653	1.2e-19	36	rs28383224	rs28383224	HLA-DQA1	12302	HLA-DQA1	12303	0	0	0	0	0	0	0	0	0	0	0	0	0	0.1876	0.188132	NA
Women	WHIUKB	900	108	6:32588031:A:G	6:32588031:A:G	6	32588031	8.3e-14	397	rs9271431	rs9271431	HLA-DQA1	7924	HLA-DQA1	7925	0	0	0	0	0	0	0	0	0	0	0	0	0	0.0777131	0.0959428	NA
Women	WHIUKB	901	108	6:32590635:A:T	6:32590635:A:T	6	32590635	2.8e-23	142	rs9271578	rs9271578	HLA-DQA1	5320	HLA-DQA1	NA	1	1	1	0	0	0	0	0	0	1	1	0	0	0.219254	0.0104983	NA
Women	WHIUKB	902	108	6:32595596:C:G	6:32595596:C:G	6	32595596	4.6e-10	319	rs9271880	rs9271880	HLA-DQA1	359	HLA-DQA1	360	0	0	0	0	0	0	0	0	0	0	0	0	0	0.614451	0.215712	NA
Women	WHIUKB	903	108	6:32607370:C:T	6:32607370:T:C	6	32607370	1.6e-12	123	rs35248896	rs35248896	HLA-DQA1	0	HLA-DQA1	0	0	0	0	0	0	0	0	0	0	0	0	0	0	0.088696	0.230902	NA
Women	WHIUKB	904	108	6:32623193:A:G	6:32623193:A:G	6	32623193	7.4e-11	119	rs9273325	rs9273325	HLA-DQB1	4050	HLA-DQB1	4051	0	0	0	0	0	0	0	0	0	1	1	0	0	0.340695	0.000672027	NA
Women	WHIUKB	905	108	6:32632832:A:T	6:32632832:A:T	6	32632832	5e-09	652	rs9274407	rs9274407	HLA-DQB1	0	HLA-DQB1	0	0	0	0	0	0	0	0	0	0	1	1	0	0	0.0146638	0.243322	NA
Women	WHIUKB	906	108	6:32635001:C:T	6:32635001:C:T	6	32635001	6.1e-09	316	rs4993140	rs4993140	HLA-DQB1	0	HLA-DQB1	0	0	0	0	0	0	0	0	0	0	0	0	0	0	0.0058518	0.738148	NA
Women	WHIUKB	907	108	6:32636696:A:G	6:32636696:A:G	6	32636696	2.5e-13	129	rs28371206	rs28371206	HLA-DQB1	535	HLA-DQB1	NA	0	0	0	0	0	0	0	0	0	0	0	0	0	0.0063643	0.409101	NA
Women	WHIUKB	908	108	6:32636997:C:T	6:32636997:T:C	6	32636997	2.7e-08	28	rs9274695	rs9274695	HLA-DQB1	836	HLA-DQB1	837	0	0	0	0	0	0	0	0	0	1	1	0	0	0.297532	0.00400827	NA
Women	WHIUKB	909	108	6:32637497:C:T	6:32637497:C:T	6	32637497	4.7e-15	110	rs3997832	rs3997832	HLA-DQB1	1336	HLA-DQB1	1337	0	0	0	0	0	0	0	0	0	0	0	0	0	0.0421859	0.572189	NA
Women	WHIUKB	910	108	6:32657578:C:T	6:32657578:C:T	6	32657578	2e-08	1	rs7774434	rs7774434	MTCO3P1	16322	MTCO3P1	16323	0	0	0	0	0	0	0	0	0	0	0	0	0	0.864169	0.0360075	NA
Women	WHIUKB	911	108	6:32658310:A:G	6:32658310:A:G	6	32658310	8.9e-16	43	rs9469220	rs9469220	MTCO3P1	15590	MTCO3P1	15591	0	0	0	0	0	0	0	0	0	1	1	0	0	0.144268	0.457807	NA
Women	WHIUKB	912	108	6:32659878:A:G	6:32659878:G:A	6	32659878	1.2e-12	123	rs9275224	rs9275224	MTCO3P1	14022	HLA-DQB1	NA	0	0	0	0	0	0	0	1	1	0	0	0	0	0.601331	0.00123038	NA
Women	WHIUKB	913	108	6:32661293:A:G	6:32661293:A:G	6	32661293	8.2e-23	201	rs2858320	rs2858320	MTCO3P1	12607	MTCO3P1	12608	0	0	0	0	0	1	0	0	0	1	1	0	0	0.265872	0.0191604	NA
Women	WHIUKB	914	108	6:32677846:C:T	6:32677846:T:C	6	32677846	5.9e-09	108	rs4947344	rs4947344	MTCO3P1	3113	MTCO3P1	3114	0	0	0	0	0	0	0	0	0	1	1	0	0	0.0376209	0.813042	NA
Women	WHIUKB	915	108	6:32682394:G:T	6:32682394:G:T	6	32682394	1.1e-08	2	rs3997848	rs3997848	XXbac-BPG254F23.7	3387	XXbac-BPG254F23.7	3388	0	0	0	0	0	0	0	0	0	0	0	0	0	0.0351372	0.248516	NA
Women	WHIUKB	916	108	6:32711857:C:T	6:32711857:C:T	6	32711857	1.2e-08	146	rs9276427	rs9276427	HLA-DQA2	0	HLA-DQA2	0	0	0	0	0	0	0	0	0	0	0	0	0	0	0.83411	0.226719	NA
Women	WHIUKB	917	108	6:32729734:C:G	6:32729734:G:C	6	32729734	1.7e-11	146	rs2008560	rs2008560	HLA-DQB2	0	HLA-DQB2	0	0	0	0	0	0	0	0	0	0	1	1	0	0	0.362773	0.00477921	NA
Women	WHIUKB	918	108	6:32733628:C:T	6:32733628:T:C	6	32733628	1.8e-08	26	rs33998906	rs33998906	HLA-DQB2	2316	HLA-DQB2	2317	0	0	0	0	0	0	0	0	0	0	0	0	0	0.0360353	0.0656377	NA
Women	WHIUKB	919	108	6:32900383:C:CTT	6:32900383:C:CTT	6	32900383	7e-12	50	6:32900383_CTT_C	6:32900383	HLA-DMB	2022	HLA-DMB	NA	0	0	0	0	0	1	0	0	0	0	0	0	0	0.607901	0.000311604	NA
Women	WHIUKB	920	109	6:34048416:A:G	6:34048416:A:G	6	34048416	2.8e-09	7	rs12206376	rs12206376	GRM4	0	GRM4	0	0	0	0	1	0	0	0	0	0	0	0	0	0	0.000614397	0.0211178	NA
Women	WHIUKB	921	109	6:34094919:A:G	6:34094919:G:A	6	34094919	5.7e-52	72	rs115675705	rs115675705	GRM4	0	GRM4	0	0	0	0	0	0	0	0	0	0	0	0	1	1	2.49437e-08	8.47789e-12	NA
Women	WHIUKB	922	109	6:34148997:A:T	6:34148997:A:T	6	34148997	6.6e-22	2	rs1187126	rs1187126	KRT18P9	8559	KRT18P9	8560	0	0	0	0	0	0	0	0	0	0	0	0	1	0.000142435	5.82193e-09	NA
Women	WHIUKB	923	109	6:34151395:A:T	6:34151395:T:A	6	34151395	4.8e-36	10	rs139599289	rs139599289	KRT18P9	6161	GRM4	NA	0	0	0	0	0	0	0	0	0	0	0	0	1	0.000307193	3.28225e-10	NA
Women	WHIUKB	924	109	6:34177510:A:T	6:34177510:A:T	6	34177510	5e-42	6	rs116251328	rs116251328	CYCSP55	9705	CYCSP55	9706	0	0	0	0	0	0	0	0	0	0	0	1	1	3.81916e-06	1.07531e-09	NA
Women	WHIUKB	925	109	6:34185755:C:T	6:34185755:C:T	6	34185755	5.2e-43	15	rs2797964	rs2797964	CYCSP55	1460	CYCSP55	1461	1	1	1	1	0	0	1	1	1	0	0	1	1	1.20561e-06	1.378e-19	NA
Women	WHIUKB	926	109	6:34212537:T:TG	6:34212537:TG:T	6	34212537	3.4e-72	77	rs551980123	rs551980123	HMGA1	0	HMGA1	0	1	1	1	1	0	0	1	0	0	0	0	1	1	5.83019e-10	9.51554e-16	NA
Women	WHIUKB	927	109	6:34225355:C:T	6:34225355:T:C	6	34225355	2.4e-33	32	rs181452300	rs181452300	RPL35P2	5732	RPL35P2	5733	0	0	0	1	1	1	1	1	1	0	0	1	1	1.87837e-08	2.42085e-08	NA
Women	WHIUKB	928	109	6:34237130:C:T	6:34237130:C:T	6	34237130	1.3e-11	30	rs1759637	rs1759637	RPL35P2	5679	RPL35P2	5680	0	0	0	0	0	0	0	1	1	0	0	0	0	0.000141917	4.86688e-05	NA
Women	WHIUKB	929	109	6:34243480:A:G	6:34243480:G:A	6	34243480	3.4e-19	9	rs73420943	rs73420943	RP11-513I15.6:NUDT3	3975:3975	NUDT3,RP11-513I15.6	3976	0	0	0	0	0	0	0	0	0	0	0	1	0	9.70004e-07	4.03064e-05	NA
Women	WHIUKB	930	109	6:34305299:C:T	6:34305299:C:T	6	34305299	1.9e-42	29	rs114563403	rs114563403	NUDT3:RPS10-NUDT3	00:00:00	NUDT3,RPS10-NUDT3	0	0	0	0	0	0	0	0	0	0	0	0	0	1	8.61098e-06	9.85813e-14	NA
Women	WHIUKB	931	109	6:34634953:A:G	6:34634953:G:A	6	34634953	2.1e-12	120	rs2744948	rs2744948	C6orf106	0	C6orf106	0	1	2	1	1	1	1	1	1	1	0	0	0	0	0.0408268	0.82858	NA
Women	WHIUKB	932	109	6:34754858:A:G	6:34754858:A:G	6	34754858	1e-11	304	rs12110321	rs12110321	UHRF1BP1	4998	UHRF1BP1	4999	0	0	0	0	0	1	1	1	1	1	1	0	0	0.00452809	0.139511	NA
Women	WHIUKB	933	109	6:34817079:C:T	6:34817079:T:C	6	34817079	6.9e-24	19	rs147499178	rs147499178	UHRF1BP1	0	UHRF1BP1	0	1	2	1	1	0	0	0	0	0	0	0	0	0	0.000140597	2.3676e-05	NA
Women	WHIUKB	934	109	6:34882626:C:G	6:34882626:G:C	6	34882626	2.4e-08	7	rs143320464	rs143320464	ANKS1A	0	ANKS1A	0	0	0	0	1	0	0	0	0	0	0	0	0	0	0.0740344	0.000222745	NA
Women	WHIUKB	935	109	6:35163020:G:T	6:35163020:T:G	6	35163020	3.8e-09	19	rs12193946	rs12193946	SCUBE3	19169	SCUBE3	19170	0	0	0	0	0	0	0	0	0	0	0	0	1	0.0130446	1.85797e-06	NA
Women	WHIUKB	936	109	6:35206553:A:C	6:35206553:A:C	6	35206553	2.8e-08	1	rs732594	rs732594	SCUBE3	0	SCUBE3	0	1	2	1	1	0	0	1	0	0	0	0	0	0	0.0821049	0.000187905	NA
Women	WHIUKB	937	109	6:35687937:A:G	6:35687937:A:G	6	35687937	5.4e-14	9	rs77379145	rs77379145	FKBP5	0	FKBP5	0	0	0	0	0	0	0	0	0	0	0	0	0	0	5.58068e-05	0.00464146	NA
Women	WHIUKB	938	109	6:35713835:A:T	6:35713835:T:A	6	35713835	8.3e-11	7	rs79354046	rs79354046	ARMC12	0	ARMC12	0	0	0	0	0	0	0	0	0	0	0	0	0	0	0.00158025	9.58736e-06	NA
Women	WHIUKB	939	110	6:43346462:C:G	6:43346462:C:G	6	43346462	4.6e-09	43	rs9369409	rs9369409	ZNF318	9245	ZNF318	9246	1	2	1	0	0	0	0	1	1	0	0	0	0	0.442688	0.00805574	NA
Women	WHIUKB	940	111	6:43711366:A:C	6:43711366:C:A	6	43711366	4.5e-11	4	rs12204413	rs12204413	RP1-261G23.5	5794	RP1-261G23.5	5795	1	2	1	1	0	0	0	0	0	0	0	0	0	0.00238132	0.284277	NA
Women	WHIUKB	941	111	6:43740840:C:T	6:43740840:T:C	6	43740840	6.8e-13	5	rs3024987	rs3024987	VEGFA	0	VEGFA	0	1	1	1	0	0	0	0	0	0	0	0	0	0	3.8182e-05	0.181083	NA
Women	WHIUKB	942	111	6:43750551:C:G	6:43750551:C:G	6	43750551	7.3e-14	3	rs3025028	rs3025028	VEGFA	0	VEGFA	0	0	0	0	0	0	0	0	0	0	0	0	0	0	0.000109479	0.785167	NA
Women	WHIUKB	943	111	6:43753325:A:G	6:43753325:A:G	6	43753325	2.9e-13	1	rs3025053	rs3025053	VEGFA	0	VEGFA	0	1	2	1	1	0	0	0	0	0	0	0	0	0	0.00731635	0.503445	NA
Women	WHIUKB	944	111	6:43756863:A:C	6:43756863:A:C	6	43756863	2.1e-74	4	rs2146324	rs2146324	VEGFA	2638	VEGFA	2639	0	0	0	0	0	0	0	0	0	0	0	1	0	1.65246e-20	0.00152797	NA
Women	WHIUKB	945	111	6:43757256:A:G	6:43757256:G:A	6	43757256	4.6e-13	1	rs115482652	rs115482652	VEGFA	3031	VEGFA	3032	0	0	0	0	0	0	0	0	0	0	0	1	0	7.8033e-07	0.790439	NA
Women	WHIUKB	946	111	6:43757896:A:C	6:43757896:A:C	6	43757896	7.4e-138	5	rs998584	rs998584	VEGFA	3671	VEGFA	NA	1	2	1	1	0	1	1	0	0	0	0	1	0	1.47481e-28	0.000801229	NA
Women	WHIUKB	947	111	6:43758568:T:TAGGCCTTAAG	6:43758568:TAGGCCTTAAG:T	6	43758568	7.5e-23	5	rs11283322	rs11283322	VEGFA	4343	VEGFA	4344	0	0	0	0	0	0	0	0	0	0	0	0	0	2.89949e-05	0.0661952	NA
Women	WHIUKB	948	111	6:43764359:C:T	6:43764359:T:C	6	43764359	1.1e-26	2	rs12204488	rs12204488	VEGFA	10134	VEGFA	10135	0	0	0	0	0	0	0	0	0	0	0	0	0	5.86685e-05	0.337628	NA
Women	WHIUKB	949	111	6:43769589:C:T	6:43769589:C:T	6	43769589	1.2e-12	1	rs73736137	rs73736137	VEGFA	15364	VEGFA	NA	0	0	0	0	0	0	0	0	0	0	0	1	0	4.04215e-06	0.49013	NA
Women	WHIUKB	950	111	6:43780251:C:CTATTT	6:43780251:C:CTATTT	6	43780251	6.7e-10	8	6:43780251_CTATTT_C	6:43780251	VEGFA	26026	VEGFA	26028	0	0	0	0	0	0	0	0	0	0	0	0	0	0.00235783	0.741777	NA
Women	WHIUKB	951	111	6:43781092:G:T	6:43781092:G:T	6	43781092	2.7e-10	1	rs36184164	rs36184164	VEGFA	26867	VEGFA	NA	0	0	0	0	0	0	0	0	0	0	0	0	0	0.000509249	0.0563255	NA
Women	WHIUKB	952	111	6:43785741:C:T	6:43785741:T:C	6	43785741	2.4e-13	1	rs112222843	rs112222843	VEGFA	31516	VEGFA	31517	1	2	1	0	0	0	0	0	0	0	0	0	0	0.00803033	0.169165	NA
Women	WHIUKB	953	111	6:43787855:A:G	6:43787855:A:G	6	43787855	3.7e-14	1	rs10948097	rs10948097	RP11-344J7.2	31638	RP11-344J7.2	31639	0	0	0	0	0	0	0	0	0	0	0	0	0	0.000308132	0.61229	NA
Women	WHIUKB	954	111	6:43789913:A:G	6:43789913:G:A	6	43789913	5.3e-25	14	rs6910726	rs6910726	RP11-344J7.2	29580	RP11-344J7.2	29581	0	0	0	0	0	0	0	0	0	0	0	1	0	1.37382e-09	0.325118	NA
Women	WHIUKB	955	111	6:43793092:C:T	6:43793092:T:C	6	43793092	3.9e-12	4	rs72862280	rs72862280	RP11-344J7.2	26401	RP11-344J7.2	26402	1	2	1	0	0	0	0	0	0	0	0	0	0	2.97037e-05	0.184268	NA
Women	WHIUKB	956	111	6:43805502:C:G	6:43805502:G:C	6	43805502	1.8e-28	28	rs10223666	rs10223666	RP11-344J7.2	13991	RP11-344J7.2	13992	1	2	1	1	0	0	0	0	0	0	0	1	0	2.32053e-06	0.119231	NA
Women	WHIUKB	957	111	6:43809667:A:T	6:43809667:A:T	6	43809667	5.7e-14	13	rs9472134	rs9472134	RP11-344J7.2	9826	RP11-344J7.2	9827	0	0	0	0	0	0	0	0	0	0	0	0	0	0.000918438	0.645274	NA
Women	WHIUKB	958	111	6:43828573:C:T	6:43828573:T:C	6	43828573	5e-15	26	rs9462935	rs9462935	RP11-344J7.2	8502	RP11-344J7.2	8503	0	0	0	0	0	0	0	0	0	0	0	0	0	0.000333687	0.659455	NA
Women	WHIUKB	959	111	6:43829629:A:C	6:43829629:A:C	6	43829629	9.5e-09	5	rs7742835	rs7742835	RP11-344J7.2	9558	RP11-344J7.2	9559	0	0	0	0	0	0	0	0	0	0	0	0	0	0.00146388	0.921067	NA
Women	WHIUKB	960	112	6:80817275:C:CAT	6:80817275:CAT:C	6	80817275	1.7e-08	117	rs71727964	rs71727964	BCKDHB	0	BCKDHB	0	0	0	0	0	0	0	0	0	0	0	0	0	0	0.31006	0.614042	NA
Women	WHIUKB	961	112	6:80934117:C:CT	6:80934117:CT:C	6	80934117	1.6e-12	121	rs113578748	rs113578748	BCKDHB	0	BCKDHB	0	1	1	1	1	0	0	0	0	0	0	0	0	0	0.965062	0.10453	NA
Women	WHIUKB	962	112	6:81079115:G:T	6:81079115:G:T	6	81079115	3.4e-08	80	rs9448944	rs9448944	RPL17P25	4616	RPL17P25	4617	1	2	1	1	0	0	0	0	0	1	1	0	0	0.440871	0.00892693	NA
Women	WHIUKB	963	112	6:81157166:T:TTA	6:81157166:TTA:T	6	81157166	1.1e-13	76	6:81157166_TTA_T	6:81157166	RP11-250B2.3	0	RP11-250B2.3	0	0	0	0	0	0	0	0	0	0	0	0	0	0	3.87371e-05	0.665563	NA
Women	WHIUKB	964	112	6:81161245:A:G	6:81161245:A:G	6	81161245	1.5e-08	6	rs9350858	rs9350858	RP11-250B2.3	0	RP11-250B2.3	0	0	0	0	0	0	0	0	0	0	0	0	0	0	9.33038e-05	0.453978	NA
Women	WHIUKB	965	112	6:81176395:C:T	6:81176395:T:C	6	81176395	1.9e-12	107	rs486831	rs486831	RP11-250B2.5	279	RP11-250B2.5	280	0	0	0	0	0	0	0	0	0	1	1	0	0	0.129758	0.00366247	NA
Women	WHIUKB	966	112	6:81310587:C:T	6:81310587:T:C	6	81310587	1.5e-11	106	rs9449093	rs9449093	RP11-486E2.1	43680	RP11-486E2.1	43681	0	0	0	1	0	0	0	0	0	0	0	0	0	0.000207377	0.0658471	NA
Women	WHIUKB	967	112	6:81318836:C:T	6:81318836:C:T	6	81318836	4.7e-12	139	rs2444793	rs2444793	RP11-486E2.1	51929	BCKDHB	NA	0	0	0	1	0	0	0	0	0	0	0	0	0	0.023893	4.21498e-05	NA
Women	WHIUKB	968	112	6:81335888:A:G	6:81335888:A:G	6	81335888	9.3e-11	6	rs1584899	rs1584899	RP11-486E2.1	68981	RP11-486E2.1	68982	1	2	1	1	0	0	0	0	0	0	0	0	0	0.238522	0.000177021	NA
Women	WHIUKB	969	112	6:81338495:C:T	6:81338495:T:C	6	81338495	5.5e-09	4	rs1902070	rs1902070	RP11-486E2.1	71588	RP11-486E2.1	71589	0	0	0	0	0	0	0	1	2	0	0	0	1	0.214533	7.71204e-07	NA
Women	WHIUKB	970	112	6:81344556:C:T	6:81344556:C:T	6	81344556	9.9e-09	6	rs2444800	rs2444800	RP11-486E2.1	77649	RP11-486E2.1	77650	0	0	0	0	0	0	0	0	0	0	0	0	0	0.0111678	0.268458	NA
Women	WHIUKB	971	112	6:81346033:C:T	6:81346033:T:C	6	81346033	1.6e-18	12	rs1902066	rs1902066	RP11-486E2.1	79126	RP11-486E2.1	79127	1	2	1	0	0	0	0	0	0	1	2	0	0	0.00861478	4.5143e-05	NA
Women	WHIUKB	972	112	6:81358166:A:G	6:81358166:G:A	6	81358166	7.1e-11	6	rs2496694	rs2496694	RP11-486E2.1	91259	RP11-486E2.1	91260	1	2	1	0	0	0	0	0	0	0	0	0	0	0.00040039	0.358499	NA
Women	WHIUKB	973	112	6:81358589:C:T	6:81358589:T:C	6	81358589	1.9e-08	57	rs9361631	rs9361631	RP11-486E2.1	91682	RP11-486E2.1	91683	0	0	0	0	0	0	0	0	0	0	0	0	0	0.0120803	0.295683	NA
Women	WHIUKB	974	112	6:81379924:C:G	6:81379924:C:G	6	81379924	2.6e-18	18	rs2444820	rs2444820	RP11-486E2.1	113017	RP11-486E2.1	113018	0	0	0	0	0	0	0	0	0	0	0	0	0	2.29059e-05	0.0346071	NA
Women	WHIUKB	975	112	6:81392952:A:G	6:81392952:A:G	6	81392952	3.3e-08	12	rs9352851	rs9352851	RP11-486E2.1	126045	RP11-486E2.1	126046	0	0	0	0	0	0	0	0	0	0	0	0	0	1.20086e-05	0.456872	NA
Women	WHIUKB	976	112	6:81401789:C:G	6:81401789:C:G	6	81401789	6.9e-10	9	rs1454467	rs1454467	RP11-486E2.1	134882	RP11-486E2.1	134883	0	0	0	0	0	0	0	0	0	0	0	0	0	0.00674277	0.000105156	NA
Women	WHIUKB	977	112	6:81401898:A:T	6:81401898:T:A	6	81401898	9.9e-16	70	rs72892161	rs72892161	RP11-486E2.1	134991	RP11-486E2.1	134992	1	1	1	0	0	0	0	0	0	0	0	0	0	2.24001e-05	0.0685888	NA
Women	WHIUKB	978	112	6:81430122:C:T	6:81430122:T:C	6	81430122	3.9e-09	4	rs2789753	rs2789753	RP11-486E2.1	163215	RP11-486E2.1	163216	0	0	0	0	0	0	0	0	0	0	0	0	1	0.615355	5.63166e-07	NA
Women	WHIUKB	979	112	6:81436013:A:G	6:81436013:G:A	6	81436013	1.1e-17	93	rs1339382	rs1339382	RP11-486E2.1	169106	RP11-486E2.1	169107	1	2	1	1	0	0	0	0	0	0	0	0	1	0.0141063	1.60073e-07	NA
Women	WHIUKB	980	112	6:81444202:C:T	6:81444202:T:C	6	81444202	5.5e-12	293	rs72624519	rs72624519	RP11-486E2.1	177295	RP11-486E2.1	177296	0	0	0	0	0	0	0	1	1	0	0	0	0	0.0377491	0.0215493	NA
Women	WHIUKB	981	112	6:81450225:C:T	6:81450225:C:T	6	81450225	2.5e-08	10	rs9352859	rs9352859	RP11-486E2.1	183318	RP11-486E2.1	183319	0	0	0	0	0	0	0	0	0	0	0	0	0	0.000145125	0.169361	NA
Women	WHIUKB	982	112	6:81479114:A:G	6:81479114:A:G	6	81479114	1.8e-10	11	rs12524378	rs12524378	RP11-486E2.1	212207	BCKDHB	NA	1	1	1	1	0	0	0	0	0	0	0	0	0	0.107672	0.349564	NA
Women	WHIUKB	983	112	6:81621944:A:C	6:81621944:C:A	6	81621944	3.4e-11	541	rs12174556	rs12174556	RP11-486E2.1	355037	AL359693.1	NA	0	0	0	1	0	0	0	0	0	0	0	0	0	0.0258574	0.194375	NA
Women	WHIUKB	984	112	6:81646180:G:GT	6:81646180:GT:G	6	81646180	1.9e-17	82	rs200606390	rs200606390	RP11-486E2.1	379273	AL359693.1	NA	0	0	0	0	0	0	0	0	0	0	0	0	0	0.0105038	0.000541442	NA
Women	WHIUKB	985	112	6:81648445:A:G	6:81648445:G:A	6	81648445	1.7e-08	34	rs534800	rs534800	RP11-486E2.1	381538	AL359693.1	NA	1	2	1	0	0	0	0	0	0	0	0	0	0	0.554108	0.361701	NA
Women	WHIUKB	986	112	6:81662102:A:C	6:81662102:A:C	6	81662102	2.3e-15	194	rs530894	rs530894	RP11-486E2.1	395195	AL359693.1	NA	0	0	0	0	0	0	0	0	0	0	0	0	1	0.0735898	2.38796e-06	NA
Women	WHIUKB	987	112	6:81684197:A:G	6:81684197:A:G	6	81684197	1.1e-11	7	rs77199079	rs77199079	RP11-486E2.1	417290	AL359693.1	NA	0	0	0	0	0	0	0	0	0	0	0	0	0	0.0136369	0.890431	NA
Women	WHIUKB	988	112	6:81695840:A:AT	6:81695840:A:AT	6	81695840	2.3e-08	385	6:81695840_AT_A	6:81695840	RP11-486E2.1	428933	AL359693.1	NA	0	0	0	0	0	0	0	0	0	0	0	0	0	0.173025	0.000474948	NA
Women	WHIUKB	989	112	6:81705251:A:T	6:81705251:T:A	6	81705251	4.2e-11	204	rs12183665	rs12183665	RP11-486E2.1	438344	AL359693.1	NA	0	0	0	0	0	0	0	0	0	0	0	0	1	0.224186	6.53711e-08	NA
Women	WHIUKB	990	112	6:81723935:C:T	6:81723935:T:C	6	81723935	2.7e-09	13	rs190569074	rs190569074	RP11-486E2.1	457028	AL359693.1	NA	0	0	0	0	0	0	0	0	0	0	0	0	0	0.0926993	0.833313	NA
Women	WHIUKB	991	112	6:81922230:A:G	6:81922230:A:G	6	81922230	1.2e-08	7	rs72899309	rs72899309	FAM46A	278925	AL359693.1	NA	0	0	0	0	0	0	0	0	0	0	0	0	0	0.135288	0.710452	NA
Women	WHIUKB	992	113	6:100600097:C:T	6:100600097:C:T	6	100600097	3.5e-14	5	rs17789218	rs17789218	PRDX2P4	15557	PRDX2P4	15558	1	1	1	0	0	0	0	1	1	0	0	0	0	3.4334e-05	0.0721763	NA
Women	WHIUKB	993	113	6:100607250:A:AT	6:100607250:AT:A	6	100607250	1.4e-18	12	6:100607250_AT_A	6:100607250	RP3-344J20.1	17834	RP3-344J20.1	17834	0	0	0	0	0	0	0	0	0	0	0	0	0	6.26458e-06	0.0228011	NA
Women	WHIUKB	994	113	6:100615652:A:G	6:100615652:G:A	6	100615652	4.4e-30	30	rs2073267	rs2073267	RP3-344J20.1	9432	RP3-344J20.1	9433	1	2	1	0	0	0	0	0	0	0	0	1	0	1.07784e-09	0.051974	NA
Women	WHIUKB	995	113	6:100626344:C:T	6:100626344:T:C	6	100626344	2.1e-19	4	rs732194	rs732194	RP3-344J20.1	275	MCHR2	NA	1	1	1	0	0	0	0	0	0	0	0	1	0	2.22741e-06	0.112076	NA
Women	WHIUKB	996	113	6:100626847:A:G	6:100626847:G:A	6	100626847	2.1e-08	1	rs7756047	rs7756047	RP3-344J20.1	778	RP3-344J20.1	779	0	0	0	0	0	0	0	0	0	0	0	0	0	0.00699349	0.32457	NA
Women	WHIUKB	997	114	6:109189021:C:G	6:109189021:C:G	6	109189021	1e-09	93	rs9480889	rs9480889	ARMC2	0	ARMC2	0	1	1	1	0	0	0	0	0	0	0	0	1	0	3.70415e-06	0.897764	NA
Women	WHIUKB	998	114	6:109554233:C:T	6:109554233:T:C	6	109554233	7.7e-09	19	rs12528081	rs12528081	C6orf183	0	C6orf183	0	0	0	0	0	0	0	0	0	0	0	0	0	0	0.000131707	0.445205	NA
Women	WHIUKB	999	115	6:112518126:A:T	6:112518126:A:T	6	112518126	4.4e-08	1	rs11153345	rs11153345	LAMA4	0	LAMA4	0	0	0	0	0	0	0	0	0	0	0	0	0	0	0.00321363	0.645889	NA
Women	WHIUKB	1000	115	6:112522852:A:G	6:112522852:A:G	6	112522852	1.2e-10	2	rs11757455	rs11757455	LAMA4	0	LAMA4	0	1	2	1	0	0	0	0	0	0	0	0	0	0	0.000427423	0.722562	NA
Women	WHIUKB	1001	116	6:126090916:G:T	6:126090916:T:G	6	126090916	3.7e-08	4	rs117868697	rs117868697	HEY2	8500	NCOA7	NA	0	0	0	0	0	0	0	0	0	0	0	0	0	0.0348329	0.146832	NA
Women	WHIUKB	1002	116	6:126187585:A:G	6:126187585:G:A	6	126187585	1.1e-09	1	rs72969772	rs72969772	NCOA7	0	NCOA7	0	0	0	0	0	0	0	0	0	0	0	0	0	0	0.00177157	0.87792	NA
Women	WHIUKB	1003	116	6:126290265:A:G	6:126290265:G:A	6	126290265	1.5e-14	33	rs62426379	rs62426379	HINT3	0	HINT3	0	0	0	0	0	0	0	0	0	0	0	0	1	0	1.05703e-06	0.000751893	NA
Women	WHIUKB	1004	116	6:126331988:C:T	6:126331988:C:T	6	126331988	7e-13	64	rs6920788	rs6920788	TRMT11	0	TRMT11	0	1	2	1	0	0	0	0	0	0	0	0	0	0	0.0013784	5.15975e-06	NA
Women	WHIUKB	1005	116	6:126450020:A:G	6:126450020:G:A	6	126450020	5.7e-10	19	rs11154345	rs11154345	RP11-527F13.1	48318	RP11-527F13.1	48319	0	0	0	0	0	0	0	0	0	0	0	0	0	0.000784612	0.478779	NA
Women	WHIUKB	1006	116	6:126504799:A:G	6:126504799:G:A	6	126504799	9.1e-31	1	rs72977827	rs72977827	RP11-527F13.1	0	RP11-527F13.1	0	1	2	1	0	0	0	0	0	0	0	0	1	0	4.12556e-08	0.370857	NA
Women	WHIUKB	1007	116	6:126562708:G:T	6:126562708:G:T	6	126562708	1.7e-08	2	rs9401867	rs9401867	PPP1R14BP5	16358	PPP1R14BP5	16359	0	0	0	0	0	0	0	0	0	0	0	0	0	0.0802444	0.966534	NA
Women	WHIUKB	1008	116	6:126573224:A:G	6:126573224:A:G	6	126573224	3.4e-19	1	rs111809096	rs111809096	PPP1R14BP5	5842	PPP1R14BP5	5843	0	0	0	0	0	0	0	0	0	0	0	0	0	3.76974e-05	0.186876	NA
Women	WHIUKB	1009	116	6:126588589:A:G	6:126588589:G:A	6	126588589	3.9e-10	1	rs17753769	rs17753769	PPP1R14BP5	9087	PPP1R14BP5	9088	1	2	1	0	0	0	0	0	0	0	0	0	0	0.000210733	0.870328	NA
Women	WHIUKB	1010	116	6:126591772:A:G	6:126591772:A:G	6	126591772	1.1e-09	45	rs6916556	rs6916556	PPP1R14BP5	12270	PPP1R14BP5	12271	0	0	0	0	0	0	0	0	0	0	0	0	0	0.0859249	0.518899	NA
Women	WHIUKB	1011	116	6:126603940:A:G	6:126603940:G:A	6	126603940	3.8e-16	37	rs2788723	rs2788723	PPP1R14BP5	24438	PPP1R14BP5	24439	1	1	1	0	0	0	0	0	0	0	0	0	0	0.0518247	0.298959	NA
Women	WHIUKB	1012	116	6:126678331:T:TA	6:126678331:TA:T	6	126678331	4.7e-10	96	rs35510806	rs35510806	CENPW	8309	CENPW	8310	0	0	0	0	1	1	1	1	1	0	0	0	1	0.00729167	4.55366e-07	NA
Women	WHIUKB	1013	116	6:126689716:A:G	6:126689716:G:A	6	126689716	6.7e-09	31	rs148738891	rs148738891	CENPW	19694	CENPW	19695	1	2	1	0	0	0	0	0	0	0	0	0	0	0.229304	0.0556373	NA
Women	WHIUKB	1014	116	6:126812609:C:G	6:126812609:G:C	6	126812609	3.1e-15	16	rs10457480	rs10457480	MIR588	6749	MIR588	6750	0	0	0	0	0	0	0	0	0	0	0	1	0	2.04434e-06	5.13275e-05	NA
Women	WHIUKB	1015	116	6:126964940:C:T	6:126964940:T:C	6	126964940	3.6e-31	3	rs12189961	rs12189961	PRELID1P1	0	PRELID1P1	0	0	0	0	0	0	0	0	0	0	0	0	0	0	4.18477e-05	0.0203043	NA
Women	WHIUKB	1016	116	6:127115248:C:CCT	6:127115248:C:CCT	6	127115248	5e-25	5	rs3054944	rs3054944	RPS4XP9	110255	RPS4XP9	110256	0	0	0	0	0	0	0	0	0	0	0	0	0	0.00147449	5.34816e-05	NA
Women	WHIUKB	1017	116	6:127118634:A:G	6:127118634:A:G	6	127118634	8.8e-48	7	rs113026193	rs113026193	RPS4XP9	113641	RPS4XP9	113642	1	1	1	1	0	0	0	0	0	0	0	1	0	1.04861e-07	0.0081748	NA
Women	WHIUKB	1018	116	6:127146879:A:G	6:127146879:A:G	6	127146879	5.6e-27	285	rs1105956	rs1105956	RPS4XP9	141886	RPS4XP9	141887	0	0	0	0	0	0	0	0	0	0	0	1	0	4.44428e-09	0.819675	NA
Women	WHIUKB	1019	116	6:127183470:A:G	6:127183470:G:A	6	127183470	5.5e-18	24	rs138299249	rs138299249	RPS4XP9	178477	RPS4XP9	178478	0	0	0	0	0	1	0	0	0	0	0	0	0	2.80468e-05	0.0685312	NA
Women	WHIUKB	1020	116	6:127202364:C:T	6:127202364:T:C	6	127202364	4.8e-11	2	rs72980836	rs72980836	RPS4XP9	197371	RPS4XP9	197372	1	2	1	0	0	0	0	0	0	0	0	0	0	0.0448518	0.0457358	NA
Women	WHIUKB	1021	116	6:127217492:G:T	6:127217492:G:T	6	127217492	2.5e-10	6	rs2095242	rs2095242	RPS4XP9	212499	RSPO3	NA	0	0	0	0	0	0	0	0	0	0	0	0	0	0.0202423	0.0100551	NA
Women	WHIUKB	1022	116	6:127226685:G:GCTCT	6:127226685:GCTCT:G	6	127226685	5.9e-10	2	rs35998020	rs35998020	RSPO3	213063	RSPO3	NA	0	0	0	0	0	0	0	0	0	0	0	0	0	3.69064e-05	0.0171737	NA
Women	WHIUKB	1023	116	6:127246737:A:G	6:127246737:G:A	6	127246737	5.1e-18	185	rs9401921	rs9401921	RSPO3	193011	RSPO3	193012	1	1	1	1	0	0	0	0	0	0	0	1	0	7.09276e-09	0.22568	NA
Women	WHIUKB	1024	116	6:127252865:C:T	6:127252865:T:C	6	127252865	4.2e-18	3	rs10457485	rs10457485	RSPO3	186883	RSPO3	186884	0	0	0	0	0	0	0	0	0	0	0	0	0	0.00255717	0.321921	NA
Women	WHIUKB	1025	116	6:127255255:C:T	6:127255255:T:C	6	127255255	1.3e-40	16	rs72980888	rs72980888	RSPO3	184493	RSPO3	184494	0	0	0	1	0	0	0	0	0	0	0	1	0	4.31453e-08	0.362898	NA
Women	WHIUKB	1026	116	6:127272929:G:GT	6:127272929:G:GT	6	127272929	5e-28	2	6:127272929_GT_G	6:127272929	RSPO3	166819	RSPO3	166819	0	0	0	0	0	0	0	0	0	0	0	0	0	5.89918e-05	0.0492573	NA
Women	WHIUKB	1027	116	6:127281547:C:T	6:127281547:T:C	6	127281547	2.5e-34	78	rs987763	rs987763	RSPO3	158201	RSPO3	158202	0	0	0	0	0	0	0	0	0	0	0	1	0	1.93782e-09	0.495552	NA
Women	WHIUKB	1028	116	6:127327854:C:CT	6:127327854:CT:C	6	127327854	1e-09	11	rs201604982	rs201604982	RSPO3	111894	RSPO3	111894	0	0	0	0	0	0	0	0	0	0	0	0	0	0.000247905	0.997772	NA
Women	WHIUKB	1029	116	6:127333169:C:T	6:127333169:T:C	6	127333169	6.9e-40	1	rs144081232	rs144081232	RSPO3	106579	RSPO3	106580	0	0	0	0	0	0	0	0	0	0	0	0	0	9.94646e-06	0.00240551	NA
Women	WHIUKB	1030	116	6:127346386:G:T	6:127346386:T:G	6	127346386	7.6e-33	9	rs2800711	rs2800711	RSPO3	93362	RSPO3	93363	1	2	1	1	0	0	0	0	0	0	0	0	0	8.45165e-06	0.483247	NA
Women	WHIUKB	1031	116	6:127373175:A:C	6:127373175:C:A	6	127373175	3.9e-66	16	rs62437231	rs62437231	RSPO3	66573	RSPO3	NA	0	0	0	0	0	0	0	0	0	0	0	1	0	1.20222e-08	0.00594786	NA
Women	WHIUKB	1032	116	6:127378777:A:G	6:127378777:G:A	6	127378777	8.2e-10	3	rs2800712	rs2800712	RSPO3	60971	RSPO3	60972	1	2	1	1	0	0	0	0	0	0	0	0	0	0.0305606	0.0831665	NA
Women	WHIUKB	1033	116	6:127383736:G:GT	6:127383736:GT:G	6	127383736	1.6e-43	24	rs559057137	rs559057137	RSPO3	56012	RSPO3	56012	1	1	1	0	0	0	0	0	0	0	0	1	0	1.55171e-09	0.0726255	NA
Women	WHIUKB	1034	116	6:127383980:A:G	6:127383980:A:G	6	127383980	1.7e-65	7	rs2800713	rs2800713	RSPO3	55768	RSPO3	55769	1	2	1	0	0	0	0	0	0	0	0	1	0	8.00257e-09	0.01762	NA
Women	WHIUKB	1035	116	6:127398893:G:GCT	6:127398893:GCT:G	6	127398893	3.1e-117	7	rs148306315	rs148306315	RSPO3	40855	RSPO3	40855	0	0	0	0	0	0	0	0	0	0	0	1	0	1.35725e-20	8.26513e-05	NA
Women	WHIUKB	1036	116	6:127414440:C:T	6:127414440:C:T	6	127414440	1.5e-12	3	rs139242696	rs139242696	RSPO3	25308	RSPO3	25309	1	1	1	0	0	0	0	0	0	0	0	0	0	0.0103595	0.517579	NA
Women	WHIUKB	1037	116	6:127425630:C:T	6:127425630:C:T	6	127425630	1.6e-81	29	rs1963689	rs1963689	RSPO3	14118	RSPO3	14119	0	0	0	1	0	0	0	1	1	0	0	1	0	5.36278e-14	0.000332166	NA
Women	WHIUKB	1038	116	6:127425941:A:G	6:127425941:G:A	6	127425941	6.8e-09	6	rs2011009	rs2011009	RSPO3	13807	RSPO3	13808	1	2	1	0	0	0	0	0	0	0	0	0	0	0.0025705	0.42379	NA
Women	WHIUKB	1039	116	6:127438642:A:C	6:127438642:A:C	6	127438642	1.3e-92	26	rs10872311	rs10872311	RSPO3	1106	RSPO3	1107	1	2	1	1	0	0	0	0	0	0	0	1	0	2.00681e-20	0.00347911	NA
Women	WHIUKB	1040	116	6:127452581:C:T	6:127452581:T:C	6	127452581	5.6e-95	109	rs2800710	rs2800710	RSPO3	0	RSPO3	0	1	1	1	1	1	1	1	0	0	0	0	1	0	4.24246e-24	0.0146399	NA
Women	WHIUKB	1041	116	6:127454893:A:G	6:127454893:A:G	6	127454893	1.5e-243	5	rs72959041	rs72959041	RSPO3	0	RSPO3	0	1	2	1	1	1	0	0	0	0	0	0	1	1	8.06984e-39	2.19929e-08	NA
Women	WHIUKB	1042	116	6:127465108:C:T	6:127465108:C:T	6	127465108	1.3e-26	1	rs77495054	rs77495054	RSPO3	0	RSPO3	0	0	0	0	0	0	0	0	0	0	0	0	0	0	5.21624e-05	0.0404403	NA
Women	WHIUKB	1043	116	6:127550318:A:G	6:127550318:G:A	6	127550318	4.2e-24	3	rs148084229	rs148084229	RSPO3	31407	RSPO3	31408	1	2	1	1	0	0	0	0	0	0	0	0	0	0.000182841	0.00265966	NA
Women	WHIUKB	1044	116	6:127642575:A:T	6:127642575:A:T	6	127642575	3.3e-13	2	rs141219813	rs141219813	ECHDC1	0	ECHDC1	0	0	0	0	0	0	0	0	0	0	0	0	0	0	0.00782634	0.248961	NA
Women	WHIUKB	1045	116	6:127661791:G:GATAC	6:127661791:GATAC:G	6	127661791	7.7e-09	8	rs139944328	rs139944328	ECHDC1	0	ECHDC1	0	0	0	0	0	0	0	0	0	0	0	0	0	0	0.00831598	0.0838727	NA
Women	WHIUKB	1046	116	6:127719062:C:T	6:127719062:C:T	6	127719062	5.2e-09	1	rs9401955	rs9401955	RP1-177A13.1	18617	RP1-177A13.1	18618	0	0	0	0	0	0	0	0	0	0	0	0	0	0.0531886	0.0297951	NA
Women	WHIUKB	1047	116	6:127762588:A:T	6:127762588:A:T	6	127762588	1.9e-16	3	rs141281941	rs141281941	SOGA3:SOGA3:KIAA0408	00:00:00	SOGA3,KIAA0408	0	0	0	0	0	0	0	0	0	0	0	0	0	0	0.000920732	0.132379	NA
Women	WHIUKB	1048	116	6:127869047:A:G	6:127869047:G:A	6	127869047	1.7e-10	1	rs79618076	rs79618076	C6orf58	0	C6orf58	0	1	2	1	0	0	0	0	0	0	0	0	0	0	0.198842	0.101797	NA
Women	WHIUKB	1049	116	6:127922536:A:G	6:127922536:G:A	6	127922536	1.2e-09	8	rs75123935	rs75123935	C6orf58	9573	C6orf58	9574	1	1	1	0	0	0	0	0	0	0	0	0	0	0.151058	0.00378484	NA
Women	WHIUKB	1050	117	6:132835650:C:T	6:132835650:T:C	6	132835650	7.3e-09	22	rs4470875	rs4470875	STX7	1312	STX7	1313	0	0	0	1	0	0	0	0	0	0	0	0	0	0.353366	0.201177	NA
Women	WHIUKB	1051	118	6:133590930:G:GAT	6:133590930:GAT:G	6	133590930	5e-10	21	rs149692566	rs149692566	EYA4	0	EYA4	0	1	1	1	0	0	0	0	0	0	0	0	0	0	0.0112464	0.402901	NA
Women	WHIUKB	1052	119	6:139806747:A:C	6:139806747:C:A	6	139806747	7.9e-11	10	rs7766444	rs7766444	RP11-12A2.3	12554	RP11-12A2.3	12555	1	2	1	0	0	0	0	0	0	0	0	0	0	0.00212684	0.271685	NA
Women	WHIUKB	1053	119	6:139815878:C:T	6:139815878:T:C	6	139815878	2.3e-15	34	rs9376421	rs9376421	RP11-12A2.3	21685	RP11-12A2.3	21686	0	0	0	0	0	0	0	0	0	0	0	1	0	9.59201e-07	0.844582	NA
Women	WHIUKB	1054	119	6:139823382:T:TA	6:139823382:TA:T	6	139823382	2.3e-08	10	rs201346242	rs201346242	RP11-12A2.3	29189	RP11-12A2.3	29190	0	0	0	0	0	0	0	0	0	0	0	0	0	0.000332019	0.626743	NA
Women	WHIUKB	1055	119	6:139824373:G:T	6:139824373:T:G	6	139824373	3.7e-08	5	rs2908519	rs2908519	RP11-12A2.3	30180	RP11-12A2.3	30181	0	0	0	0	0	0	0	0	0	0	0	0	0	0.00404554	0.663654	NA
Women	WHIUKB	1056	119	6:139824906:A:G	6:139824906:A:G	6	139824906	1.2e-09	3	rs71562508	rs71562508	RP11-12A2.3	30713	RP11-12A2.3	30714	1	2	1	0	0	0	0	0	0	0	0	0	0	0.000699952	0.96383	NA
Women	WHIUKB	1057	119	6:139825675:A:T	6:139825675:A:T	6	139825675	1.6e-08	5	rs653690	rs653690	RP11-12A2.3	31482	RP11-12A2.3	31483	0	0	0	0	0	0	0	0	0	0	0	0	0	2.02925e-05	0.0462747	NA
Women	WHIUKB	1058	119	6:139825880:C:T	6:139825880:C:T	6	139825880	5.1e-19	3	rs2430189	rs2430189	RP11-12A2.3	31687	RP11-12A2.3	31688	0	0	0	0	0	0	0	0	0	0	0	1	0	2.40344e-07	0.772824	NA
Women	WHIUKB	1059	119	6:139827777:C:T	6:139827777:C:T	6	139827777	2.7e-08	1	rs633417	rs633417	RP11-12A2.3	33584	RP11-12A2.3	33585	1	2	1	0	0	0	0	0	0	0	0	0	0	0.000838108	0.950492	NA
Women	WHIUKB	1060	119	6:139834012:G:T	6:139834012:T:G	6	139834012	1e-44	39	rs632057	rs632057	RP11-12A2.3	39819	RP11-12A2.3	39820	1	1	1	1	0	0	0	0	0	0	0	1	0	2.88604e-18	0.360518	NA
Women	WHIUKB	1061	119	6:139836272:A:G	6:139836272:G:A	6	139836272	4e-12	5	rs72976928	rs72976928	RP11-12A2.3	42079	CITED2	NA	0	0	0	0	0	0	0	0	0	0	0	0	0	2.06105e-05	0.87277	NA
Women	WHIUKB	1062	119	6:139837171:A:C	6:139837171:A:C	6	139837171	8.7e-16	2	rs12205386	rs12205386	RP11-12A2.3	42978	RP11-12A2.3	42979	0	0	0	0	0	0	0	0	0	0	0	1	0	3.68679e-07	0.841914	NA
Women	WHIUKB	1063	119	6:139850283:A:T	6:139850283:T:A	6	139850283	1.6e-11	25	rs76771835	rs76771835	RP11-12A2.3	56090	RP11-12A2.3	56091	1	1	1	0	0	0	0	0	0	0	0	0	0	0.000721727	0.158807	NA
Women	WHIUKB	1064	119	6:139860009:C:T	6:139860009:C:T	6	139860009	1.3e-08	7	rs6570352	rs6570352	RP11-12A2.3	65816	CITED2	NA	0	0	0	0	0	0	0	0	0	0	0	0	0	0.000245726	0.459416	NA
Women	WHIUKB	1065	119	6:139900706:A:G	6:139900706:A:G	6	139900706	3e-08	9	rs7759910	rs7759910	ATP5F1P6	34868	ATP5F1P6	34869	1	1	1	0	0	0	0	0	0	0	0	0	0	0.0143638	0.172499	NA
Women	WHIUKB	1066	119	6:139961294:C:T	6:139961294:T:C	6	139961294	4.2e-08	5	rs34036350	rs34036350	RP11-15H7.2	19770	RP11-15H7.2	19771	0	0	0	0	0	0	0	0	0	0	0	0	0	1.00371e-05	0.386865	NA
Women	WHIUKB	1067	120	6:152043290:A:G	6:152043290:G:A	6	152043290	4.3e-09	35	rs3020340	rs3020340	ESR1	0	ESR1	0	0	0	0	0	0	0	1	1	1	0	0	0	0	8.96143e-06	0.56188	NA
Women	WHIUKB	1068	121	6:153444088:A:C	6:153444088:C:A	6	153444088	5.9e-09	16	rs570711	rs570711	RGS17	0	RGS17	0	0	0	0	0	0	0	0	0	0	0	0	0	0	0.039593	0.781078	NA
Women	WHIUKB	1069	121	6:153468733:A:G	6:153468733:G:A	6	153468733	1.5e-09	53	rs1281949	rs1281949	RNA5SP224	11621	RNA5SP224	11622	1	1	1	0	0	0	0	0	0	0	0	0	0	6.86019e-05	0.165954	NA
Women	WHIUKB	1070	122	6:160712194:A:G	6:160712194:A:G	6	160712194	8.3e-11	88	rs381194	rs381194	SLC22A2	13523	SLC22A2	13524	0	0	0	0	0	1	0	0	0	0	0	0	0	0.0155167	0.772088	NA
Women	WHIUKB	1071	122	6:160776653:A:G	6:160776653:A:G	6	160776653	1.1e-20	142	rs673736	rs673736	SLC22A3	0	SLC22A3	0	1	1	1	0	0	1	1	1	1	0	0	0	0	0.000108494	0.685271	NA
Women	WHIUKB	1072	122	6:160778639:C:T	6:160778639:T:C	6	160778639	5.3e-12	66	rs394487	rs394487	SLC22A3	0	SLC22A3	0	0	0	0	0	0	0	0	0	0	0	0	0	0	0.00271714	0.0707585	NA
Women	WHIUKB	1073	122	6:160780883:A:AT	6:160780883:A:AT	6	160780883	3.8e-08	80	6:160780883_AT_A	6:160780883	SLC22A3	0	SLC22A3	0	0	0	0	0	0	0	0	0	0	0	0	0	0	0.0114319	0.888908	NA
Women	WHIUKB	1074	122	6:160822675:A:G	6:160822675:G:A	6	160822675	1.1e-11	11	rs3105751	rs3105751	SLC22A3	0	SLC22A3	0	0	0	0	0	0	0	0	0	0	1	1	0	0	0.000642368	0.394574	NA
Women	WHIUKB	1075	122	6:160856843:C:T	6:160856843:T:C	6	160856843	8e-13	25	rs9365164	rs9365164	SLC22A3	0	SLC22A3	0	0	0	0	0	0	0	1	0	0	1	1	0	0	0.000259516	0.698716	NA
Women	WHIUKB	1076	122	6:160946449:G:T	6:160946449:G:T	6	160946449	2.6e-08	47	rs3124787	rs3124787	LPA	6065	LPA	6066	1	1	1	0	0	0	0	0	0	0	0	0	0	0.00706927	0.264803	NA
Women	WHIUKB	1077	122	6:160953035:A:G	6:160953035:G:A	6	160953035	1e-08	13	rs3127596	rs3127596	LPA	0	LPA	0	0	0	0	0	0	0	0	0	0	0	0	0	0	0.0755584	0.715844	NA
Women	WHIUKB	1078	122	6:160969738:C:G	6:160969738:G:C	6	160969738	1e-13	33	rs10755578	rs10755578	LPA	0	LPA	0	0	0	0	0	0	0	0	0	0	0	0	0	0	0.000718673	0.774444	NA
Women	WHIUKB	1079	123	7:20398192:A:G	7:20398192:A:G	7	20398192	2.7e-10	67	rs13232403	rs13232403	ITGB8	0	ITGB8	0	1	2	1	1	0	0	0	0	0	0	0	0	0	0.109795	0.000148207	NA
Women	WHIUKB	1080	123	7:20399117:A:G	7:20399117:A:G	7	20399117	4.4e-08	38	rs12538581	rs12538581	ITGB8	0	ITGB8	0	1	1	1	1	0	0	0	1	1	0	0	0	1	0.0498997	4.46603e-07	NA
Women	WHIUKB	1081	123	7:20423923:G:GTCTGAACCAAGAT	7:20423923:GTCTGAACCAAGAT:G	7	20423923	5.9e-10	82	rs149317277	rs149317277	ITGB8	0	ITGB8	0	1	1	1	0	0	1	1	0	0	0	0	0	0	0.22852	0.000427113	NA
Women	WHIUKB	1082	123	7:20441065:A:G	7:20441065:G:A	7	20441065	2.7e-08	59	rs13242474	rs13242474	ITGB8	0	ITGB8	0	0	0	0	0	0	0	0	0	0	0	0	0	0	0.863206	1.87098e-05	NA
Women	WHIUKB	1083	124	7:25834535:C:G	7:25834535:C:G	7	25834535	6e-11	7	rs76970939	rs76970939	AC003090.1	43920	AC003090.1	43921	1	2	1	0	0	0	0	0	0	0	0	0	0	0.000372546	0.00341501	NA
Women	WHIUKB	1084	124	7:25847318:A:G	7:25847318:G:A	7	25847318	8e-19	1	rs58937146	rs58937146	AC003090.1	56703	AC003090.1	56704	0	0	0	0	0	0	0	0	0	0	0	0	0	0.000105785	0.000118058	NA
Women	WHIUKB	1085	124	7:25888067:A:G	7:25888067:G:A	7	25888067	4.5e-13	2	rs73093663	rs73093663	AC003090.1	97452	NFE2L3	NA	0	0	0	0	0	0	0	0	0	0	0	0	0	0.00314648	0.0108948	NA
Women	WHIUKB	1086	124	7:25889697:A:G	7:25889697:A:G	7	25889697	1.3e-34	64	rs57246313	rs57246313	CTD-2227E11.1	98579	NFE2L3	NA	1	1	1	1	0	0	0	1	2	0	0	1	0	6.7069e-09	0.000260061	NA
Women	WHIUKB	1087	124	7:25892277:C:T	7:25892277:T:C	7	25892277	1.3e-19	2	rs77601902	rs77601902	CTD-2227E11.1	95999	NFE2L3	NA	0	0	0	0	0	0	0	0	0	0	0	1	0	3.24361e-06	0.0249947	NA
Women	WHIUKB	1088	124	7:25898723:A:T	7:25898723:T:A	7	25898723	3.6e-08	7	rs6961848	rs6961848	CTD-2227E11.1	89553	CTD-2227E11.1	89554	0	0	0	0	0	0	0	0	0	0	0	0	0	0.00300776	0.232854	NA
Women	WHIUKB	1089	124	7:25929821:A:G	7:25929821:A:G	7	25929821	1.5e-08	3	rs140323250	rs140323250	CTD-2227E11.1	58455	NFE2L3	NA	0	0	0	0	0	0	0	0	0	0	0	0	0	0.0118425	0.0247437	NA
Women	WHIUKB	1090	124	7:25938267:C:T	7:25938267:T:C	7	25938267	2.2e-08	14	rs4142754	rs4142754	CTD-2227E11.1	50009	CTD-2227E11.1	50010	0	0	0	0	0	0	0	0	0	0	0	0	0	0.000487068	0.118694	NA
Women	WHIUKB	1091	124	7:25939161:C:T	7:25939161:T:C	7	25939161	2.4e-17	2	rs2122823	rs2122823	CTD-2227E11.1	49115	CTD-2227E11.1	49116	1	2	1	1	0	0	0	0	0	0	0	0	0	0.000130866	0.104922	NA
Women	WHIUKB	1092	124	7:26195594:C:T	7:26195594:T:C	7	26195594	4.4e-09	27	rs10270359	rs10270359	NFE2L3	0	NFE2L3	0	1	2	1	1	0	0	0	0	0	0	0	0	0	0.0449817	0.676286	NA
Women	WHIUKB	1093	124	7:26329385:G:GT	7:26329385:GT:G	7	26329385	1.7e-16	63	rs35902756	rs35902756	SNX10	2155	SNX10	2155	0	0	0	0	0	0	0	0	0	0	0	0	0	0.000124772	0.149673	NA
Women	WHIUKB	1094	124	7:26349213:G:T	7:26349213:T:G	7	26349213	5.3e-10	10	rs4563785	rs4563785	SNX10	0	SNX10	0	0	0	0	0	0	0	0	0	0	0	0	0	0	2.27238e-05	0.459047	NA
Women	WHIUKB	1095	124	7:26369497:C:G	7:26369497:C:G	7	26369497	5.5e-20	27	rs6976271	rs6976271	SNX10	0	SNX10	0	0	0	0	0	0	0	0	0	0	0	0	1	0	1.29076e-08	0.994382	NA
Women	WHIUKB	1096	124	7:26370190:A:G	7:26370190:A:G	7	26370190	3.7e-23	1	rs4722593	rs4722593	SNX10	0	SNX10	0	0	0	0	0	0	0	0	0	0	0	0	1	0	3.33371e-08	0.544909	NA
Women	WHIUKB	1097	124	7:26385763:C:T	7:26385763:T:C	7	26385763	6.6e-14	2	rs73068448	rs73068448	SNX10	0	SNX10	0	1	2	1	1	0	0	0	0	0	0	0	0	0	0.10364	0.0622951	NA
Women	WHIUKB	1098	124	7:26388888:A:G	7:26388888:A:G	7	26388888	7.9e-10	8	rs3801887	rs3801887	SNX10	0	SNX10	0	1	2	1	0	0	0	0	0	0	0	0	0	0	0.000145389	0.772659	NA
Women	WHIUKB	1099	124	7:26389545:A:G	7:26389545:A:G	7	26389545	1.8e-08	1	rs75672713	rs75672713	SNX10	0	SNX10	0	0	0	0	0	0	0	0	0	0	0	0	0	0	8.79955e-05	0.287098	NA
Women	WHIUKB	1100	124	7:26392337:A:G	7:26392337:A:G	7	26392337	9.5e-13	2	rs2698721	rs2698721	SNX10	0	SNX10	0	0	0	0	0	0	0	0	0	0	0	0	0	0	0.000535481	0.389296	NA
Women	WHIUKB	1101	124	7:26395693:A:T	7:26395693:T:A	7	26395693	4.5e-27	1	rs2698720	rs2698720	SNX10	0	SNX10	0	0	0	0	0	0	0	0	0	0	0	0	1	0	4.38508e-10	0.887596	NA
Women	WHIUKB	1102	124	7:26396198:G:T	7:26396198:T:G	7	26396198	2.9e-25	2	rs1406754	rs1406754	SNX10	0	SNX10	0	0	0	0	0	0	0	0	0	0	0	0	1	0	2.12872e-06	0.569875	NA
Women	WHIUKB	1103	124	7:26397239:A:C	7:26397239:C:A	7	26397239	2.2e-55	1	rs1534696	rs1534696	SNX10	0	SNX10	0	1	2	1	1	0	0	0	0	0	0	0	1	0	2.81236e-24	0.481892	NA
Women	WHIUKB	1104	124	7:26406471:G:T	7:26406471:G:T	7	26406471	7e-30	19	rs2699812	rs2699812	SNX10	0	SNX10	0	0	0	0	0	0	0	0	0	0	0	0	1	0	1.24713e-09	0.581624	NA
Women	WHIUKB	1105	124	7:26406660:C:T	7:26406660:C:T	7	26406660	2.6e-15	10	rs2698715	rs2698715	SNX10	0	SNX10	0	0	0	0	0	0	0	0	0	0	0	0	1	0	8.13233e-08	0.796558	NA
Women	WHIUKB	1106	124	7:26418317:C:CTG	7:26418317:C:CTG	7	26418317	1.4e-15	16	7:26418317_CTG_C	7:26418317	AC004540.4	1995	SNX10	NA	1	1	1	0	0	0	0	0	0	0	0	0	0	4.72841e-05	0.911603	NA
Women	WHIUKB	1107	124	7:26428795:A:G	7:26428795:G:A	7	26428795	1e-12	8	rs2525757	rs2525757	AC004540.5	9417	AC004540.5	9418	0	0	0	0	0	0	0	0	0	0	0	0	0	0.00436463	0.682965	NA
Women	WHIUKB	1108	124	7:26440503:A:G	7:26440503:A:G	7	26440503	1.5e-08	5	rs976346	rs976346	AC004540.5	0	AC004540.5	0	1	2	1	1	0	0	0	0	0	0	0	0	0	0.0553622	0.194804	NA
Women	WHIUKB	1109	125	7:27138557:A:T	7:27138557:T:A	7	27138557	6.9e-09	12	rs189603965	rs189603965	HOTAIRM1	0	HOTAIRM1	0	0	0	0	0	0	0	0	0	0	0	0	0	0	0.0359354	0.000194096	NA
Women	WHIUKB	1110	125	7:27144921:C:T	7:27144921:T:C	7	27144921	2.2e-08	27	rs1725074	rs1725074	HOXA3	881	HOXA3	882	0	0	0	0	0	0	0	0	0	0	0	0	0	0.0217391	0.200045	NA
Women	WHIUKB	1111	125	7:27185070:G:T	7:27185070:T:G	7	27185070	4.8e-11	21	rs4265096	rs4265096	HOXA3:RP1-170O19.22:HOXA-AS3:HOXA6	0:0:0:0	RP1-170O19.22,HOXA-AS3,HOXA6,HOXA3	0	0	0	0	0	0	0	0	0	0	0	0	0	0	0.000278875	0.0223449	NA
Women	WHIUKB	1112	125	7:27191696:G:GGT	7:27191696:GGT:G	7	27191696	6.8e-15	41	rs368928402	rs368928402	HOXA3:RP1-170O19.22:HOXA-AS3:RP1-170O19.23	0:0:0:0	RP1-170O19.22,RP1-170O19.23,HOXA-AS3,HOXA3	0	1	1	1	0	0	0	0	0	0	0	0	0	0	0.000240704	0.00664653	NA
Women	WHIUKB	1113	125	7:27200855:C:G	7:27200855:C:G	7	27200855	9.5e-20	26	rs875897	rs875897	HOXA9	1198	HOXA7	NA	0	0	0	1	0	0	0	0	0	0	0	1	0	2.29642e-06	0.00235033	NA
Women	WHIUKB	1114	125	7:27201532:A:C	7:27201532:C:A	7	27201532	1.7e-12	4	rs875896	rs875896	HOXA9	521	HOXA9	NA	0	0	0	0	0	0	0	0	0	0	0	0	0	0.000327351	0.0521534	NA
Women	WHIUKB	1115	125	7:27208018:C:T	7:27208018:T:C	7	27208018	4.4e-08	6	rs2237336	rs2237336	HOXA9:RP1-170O19.20	00:00:00	RP1-170O19.20,HOXA9	0	0	0	0	0	0	0	0	0	0	0	0	0	0	7.0585e-05	0.0870366	NA
Women	WHIUKB	1116	125	7:27211548:C:T	7:27211548:T:C	7	27211548	2.1e-09	1	rs34957925	rs34957925	RP1-170O19.20:HOXA10	00:00:00	RP1-170O19.20,HOXA10	0	0	0	0	0	0	0	0	0	0	0	0	0	0	0.0343996	0.0295593	NA
Women	WHIUKB	1117	125	7:27223082:A:T	7:27223082:T:A	7	27223082	6.6e-18	7	rs17501111	rs17501111	HOXA11	0	HOXA11	0	1	1	1	1	0	0	0	0	0	0	0	0	0	0.00486075	0.0283148	NA
Women	WHIUKB	1118	125	7:27225489:A:G	7:27225489:A:G	7	27225489	1e-09	4	rs61744408	rs61744408	HOXA11-AS	0	HOXA11-AS	0	1	2	1	1	0	0	0	0	0	0	0	0	0	0.597699	0.346542	NA
Women	WHIUKB	1119	125	7:27232126:C:G	7:27232126:C:G	7	27232126	1.5e-11	5	rs9770544	rs9770544	RP1-170O19.14	0	RP1-170O19.14	0	0	0	0	0	0	0	0	0	0	0	0	0	0	2.35895e-05	0.0574085	NA
Women	WHIUKB	1120	125	7:27261193:C:CTCA	7:27261193:C:CTCA	7	27261193	1.5e-09	2	7:27261193_CTCA_C	7:27261193	HOTTIP	14314	HOTTIP	14316	0	0	0	0	0	0	0	0	0	0	0	0	0	0.119034	0.0601081	NA
Women	WHIUKB	1121	126	7:28142213:C:T	7:28142213:C:T	7	28142213	4.7e-09	3	rs28576490	rs28576490	JAZF1	0	JAZF1	0	1	2	1	0	0	0	0	0	0	0	0	0	0	0.0361374	0.0193009	NA
Women	WHIUKB	1122	126	7:28196222:A:G	7:28196222:A:G	7	28196222	5.9e-14	20	rs849134	rs849134	JAZF1	0	JAZF1	0	1	1	1	1	0	1	1	1	1	0	0	0	1	0.412447	2.12724e-08	NA
Women	WHIUKB	1123	126	7:28232457:A:G	7:28232457:A:G	7	28232457	5.3e-13	6	rs849327	rs849327	JAZF1-AS1	0	JAZF1-AS1	0	0	0	0	0	0	0	0	0	0	0	0	0	0	0.0167504	0.0128982	NA
Women	WHIUKB	1124	127	7:30935748:C:T	7:30935748:C:T	7	30935748	1.7e-08	3	rs1465216	rs1465216	AQP1:AQP1	00:00:00	AQP1	0	0	0	0	0	0	0	0	0	0	0	0	0	0	0.000504124	0.516677	NA
Women	WHIUKB	1125	127	7:30936024:C:T	7:30936024:C:T	7	30936024	2.6e-09	7	rs12112389	rs12112389	AQP1:AQP1	00:00:00	AQP1	0	1	1	1	0	0	0	0	0	0	0	0	0	0	0.000255366	0.574943	NA
Women	WHIUKB	1126	128	7:32873362:A:C	7:32873362:A:C	7	32873362	1.8e-08	11	rs35655244	rs35655244	AVL9:DPY19L1P2	00:00:00	DPY19L1P2,AVL9	0	1	1	1	0	0	0	0	0	0	0	0	0	0	0.0069661	0.314094	NA
Women	WHIUKB	1127	128	7:32936999:C:T	7:32936999:T:C	7	32936999	2.6e-08	4	rs12701260	rs12701260	AVL9	0	AVL9	0	0	0	0	0	0	0	0	0	0	0	0	0	0	0.0184346	0.231862	NA
Women	WHIUKB	1128	128	7:32945782:A:G	7:32945782:A:G	7	32945782	1.2e-10	23	rs113931125	rs113931125	AVL9	0	AVL9	0	1	2	1	0	0	0	0	0	0	0	0	0	0	0.0268929	0.0215085	NA
Women	WHIUKB	1129	129	7:37445820:G:T	7:37445820:G:T	7	37445820	1e-08	11	rs4565373	rs4565373	ELMO1	0	ELMO1	0	0	0	0	0	0	0	0	0	0	0	0	0	0	0.00017568	0.839923	NA
Women	WHIUKB	1130	130	7:42667876:A:C	7:42667876:C:A	7	42667876	4.2e-10	80	rs1568799	rs1568799	AC027269.2	33448	AC027269.2	33449	1	2	1	1	0	0	0	0	0	0	0	0	0	0.166263	0.343866	NA
Women	WHIUKB	1131	131	7:72870211:A:G	7:72870211:A:G	7	72870211	4.9e-09	4	rs35489648	rs35489648	BAZ1B	0	BAZ1B	0	1	1	1	0	0	0	0	0	0	0	0	0	0	0.0258908	0.991722	NA
Women	WHIUKB	1132	131	7:72890241:A:G	7:72890241:A:G	7	72890241	5.5e-12	3	rs181981038	rs181981038	BAZ1B	0	BAZ1B	0	1	1	1	0	0	0	0	0	0	0	0	0	0	0.00585974	0.920224	NA
Women	WHIUKB	1133	131	7:72964974:G:GT	7:72964974:GT:G	7	72964974	7.1e-13	38	7:72964974_GT_G	7:72964974	BCL7B	0	BCL7B	0	0	0	0	0	0	0	0	0	0	0	0	0	0	0.00720694	0.18173	NA
Women	WHIUKB	1134	131	7:73029207:C:T	7:73029207:T:C	7	73029207	7.8e-11	5	rs72649044	rs72649044	MLXIPL	0	MLXIPL	0	0	0	0	0	0	0	0	0	0	0	0	0	0	1.45385e-05	0.797306	NA
Women	WHIUKB	1135	131	7:73037366:A:G	7:73037366:A:G	7	73037366	2.2e-25	40	rs55747707	rs55747707	MLXIPL	0	MLXIPL	0	1	2	1	0	0	0	0	0	0	0	0	1	0	3.00111e-07	0.542814	NA
Women	WHIUKB	1136	131	7:73042302:G:GCTTT	7:73042302:G:GCTTT	7	73042302	6.2e-18	61	7:73042302_GCTTT_G	7:73042302	MLXIPL	3428	MLXIPL	3430	1	1	1	0	0	1	1	0	0	1	1	1	0	1.37969e-06	0.414568	NA
Women	WHIUKB	1137	131	7:73047511:C:T	7:73047511:C:T	7	73047511	3.4e-20	18	rs36091304	rs36091304	MLXIPL	8637	MLXIPL	8638	0	0	0	0	0	0	0	0	0	0	0	1	0	4.28728e-06	0.862787	NA
Women	WHIUKB	1138	131	7:73056993:A:T	7:73056993:T:A	7	73056993	2.4e-09	4	rs6975732	rs6975732	MLXIPL	18119	MLXIPL	18120	0	0	0	0	0	0	0	0	0	0	0	0	0	0.000922324	0.281246	NA
Women	WHIUKB	1139	131	7:73059019:C:T	7:73059019:T:C	7	73059019	8.1e-11	3	rs13239670	rs13239670	MLXIPL	20145	MLXIPL	20146	0	0	0	0	0	0	0	0	0	0	0	0	0	0.000193301	0.389788	NA
Women	WHIUKB	1140	132	7:77155228:T:TA	7:77155228:T:TA	7	77155228	9.1e-11	83	rs774339320	rs774339320	PTPN12	11363	PTPN12	11363	0	0	0	0	0	0	0	0	0	0	0	0	0	0.00879477	0.241316	NA
Women	WHIUKB	1141	132	7:77162673:C:G	7:77162673:G:C	7	77162673	4e-08	11	rs58166946	rs58166946	PTPN12	3918	PTPN12	3919	1	1	1	0	0	0	0	0	0	0	0	0	0	0.0252591	0.118941	NA
Women	WHIUKB	1142	132	7:77165499:C:G	7:77165499:C:G	7	77165499	1.7e-08	28	rs6961318	rs6961318	PTPN12	1092	PTPN12	NA	0	0	0	0	0	0	0	0	0	0	0	0	0	0.274643	0.848103	NA
Women	WHIUKB	1143	132	7:77239735:C:T	7:77239735:C:T	7	77239735	3.3e-12	68	rs17381884	rs17381884	PTPN12	0	PTPN12	0	0	0	0	0	0	0	0	0	0	0	0	0	0	0.00180709	0.831605	NA
Women	WHIUKB	1144	132	7:77247821:A:G	7:77247821:G:A	7	77247821	2.4e-08	85	rs9640663	rs9640663	PTPN12	0	PTPN12	0	0	0	0	0	0	0	0	0	0	0	0	0	0	0.115683	0.330068	NA
Women	WHIUKB	1145	132	7:77318098:C:CA	7:77318098:CA:C	7	77318098	3.2e-12	237	rs200056155	rs200056155	RSBN1L-AS1	0	RSBN1L-AS1	0	1	1	1	0	0	1	0	0	0	0	0	0	0	0.0400947	0.717541	NA
Women	WHIUKB	1146	132	7:77319583:A:G	7:77319583:G:A	7	77319583	4.6e-11	125	rs58729654	rs58729654	RSBN1L-AS1	0	RSBN1L-AS1	0	0	0	0	0	0	0	0	1	1	0	0	0	0	0.0222671	0.446836	NA
Women	WHIUKB	1147	132	7:77397637:A:G	7:77397637:G:A	7	77397637	1.8e-09	58	rs6972210	rs6972210	RSBN1L	0	RSBN1L	0	0	0	0	0	0	0	0	0	0	0	0	0	0	0.0296252	0.67618	NA
Women	WHIUKB	1148	132	7:77443977:C:T	7:77443977:C:T	7	77443977	4.3e-09	2	rs6976465	rs6976465	PHTF2	0	PHTF2	0	1	1	1	0	0	0	0	0	0	0	0	0	0	0.00414384	0.857371	NA
Women	WHIUKB	1149	132	7:77449598:A:G	7:77449598:G:A	7	77449598	3.8e-15	127	rs10953356	rs10953356	PHTF2	0	PHTF2	0	1	1	1	0	0	0	0	0	0	0	0	0	0	0.00124219	0.780621	NA
Women	WHIUKB	1150	132	7:77523769:A:G	7:77523769:G:A	7	77523769	8.1e-16	147	rs10270542	rs10270542	PHTF2	0	PHTF2	0	1	2	1	0	0	0	1	0	0	0	0	0	0	0.00465515	0.452059	NA
Women	WHIUKB	1151	132	7:77594628:C:T	7:77594628:T:C	7	77594628	1.1e-09	2	rs848472	rs848472	PHTF2	7809	PHTF2	7810	0	0	0	0	0	0	0	0	0	0	0	0	0	0.0987767	0.261365	NA
Women	WHIUKB	1152	132	7:77606013:C:T	7:77606013:T:C	7	77606013	5.7e-10	85	rs1100237	rs1100237	RP5-1185I7.1	13687	RP5-1185I7.1	13688	0	0	0	0	0	1	1	0	0	0	0	0	0	0.0493543	0.229549	NA
Women	WHIUKB	1153	133	7:80570142:G:T	7:80570142:G:T	7	80570142	4.4e-09	3	rs10262428	rs10262428	SEMA3C	18466	SEMA3C	NA	0	0	0	0	0	0	0	0	0	0	0	0	0	0.000285908	0.500774	NA
Women	WHIUKB	1154	133	7:80570871:C:G	7:80570871:G:C	7	80570871	4.4e-17	9	rs917191	rs917191	SEMA3C	19195	SEMA3C	NA	1	2	1	0	0	0	0	0	0	0	0	1	0	1.11391e-10	0.218182	NA
Women	WHIUKB	1155	133	7:80587737:A:G	7:80587737:A:G	7	80587737	1.7e-09	1	rs740210	rs740210	SEMA3C	36061	SEMA3C	36062	0	0	0	0	0	0	0	0	0	0	0	0	0	6.30671e-05	0.68261	NA
Women	WHIUKB	1156	133	7:80593666:C:T	7:80593666:C:T	7	80593666	3e-08	5	rs7809112	rs7809112	SEMA3C	41990	SEMA3C	41991	0	0	0	0	0	0	0	0	0	0	0	0	0	1.1959e-05	0.992801	NA
Women	WHIUKB	1157	134	7:84621549:A:G	7:84621549:G:A	7	84621549	6.1e-09	185	rs7783234	rs7783234	SEMA3D	3319	SEMA3D	3320	1	1	1	0	0	0	0	0	0	0	0	0	0	0.103298	0.361494	NA
Women	WHIUKB	1158	135	7:106235348:G:T	7:106235348:T:G	7	106235348	2.5e-08	4	rs76306613	rs76306613	CTB-111H14.1:CTB-30L5.1	00:00:00	CTB-30L5.1,CTB-111H14.1	0	1	2	1	0	0	0	0	0	0	0	0	0	0	0.000406932	0.308497	NA
Women	WHIUKB	1159	136	7:107586518:A:C	7:107586518:A:C	7	107586518	1.9e-09	1	rs757931	rs757931	LAMB1	0	LAMB1	0	0	0	0	0	0	0	0	0	0	0	0	0	0	0.00930521	0.0967674	NA
Women	WHIUKB	1160	136	7:107590738:C:G	7:107590738:G:C	7	107590738	2.5e-09	3	rs2237696	rs2237696	LAMB1	0	LAMB1	0	0	0	0	0	0	0	0	0	0	0	0	0	0	0.000242501	0.612475	NA
Women	WHIUKB	1161	136	7:107609506:A:G	7:107609506:G:A	7	107609506	9.9e-12	29	rs76335902	rs76335902	LAMB1	0	LAMB1	0	1	2	1	0	0	0	0	0	0	0	0	0	0	0.103665	0.079741	NA
Women	WHIUKB	1162	136	7:107617327:C:G	7:107617327:G:C	7	107617327	9e-10	20	rs12705426	rs12705426	LAMB1	0	LAMB1	0	1	1	1	1	0	0	0	0	0	0	0	0	0	0.880672	0.774435	NA
Women	WHIUKB	1163	136	7:107630482:G:T	7:107630482:T:G	7	107630482	2.7e-08	7	rs2528656	rs2528656	LAMB1	0	LAMB1	0	0	0	0	0	0	0	0	0	0	0	0	0	0	0.0647184	0.833765	NA
Women	WHIUKB	1164	137	7:116895254:T:TC	7:116895254:TC:T	7	116895254	2.3e-09	30	rs5886848	rs5886848	AC006326.3	7717	AC006326.3	7717	1	1	1	0	0	0	0	0	0	0	0	0	0	0.0350688	0.351557	NA
Women	WHIUKB	1165	137	7:116951671:A:G	7:116951671:A:G	7	116951671	1.5e-08	57	rs39308	rs39308	WNT2:AC002465.2	00:00:00	AC002465.2,WNT2	0	0	0	0	0	0	0	0	0	0	0	0	0	0	0.0372971	0.817637	NA
Women	WHIUKB	1166	137	7:117057233:A:G	7:117057233:A:G	7	117057233	8.3e-11	116	rs2188555	rs2188555	ASZ1	0	ASZ1	0	1	1	1	1	0	0	0	0	0	0	0	0	0	0.0328646	0.568939	NA
Women	WHIUKB	1167	138	7:120806196:A:C	7:120806196:C:A	7	120806196	8.1e-09	119	rs12706319	rs12706319	CPED1	0	CPED1	0	0	0	0	1	0	1	0	1	1	0	0	0	0	0.0809686	0.000100257	NA
Women	WHIUKB	1168	139	7:130435181:C:T	7:130435181:T:C	7	130435181	9.2e-36	21	rs287621	rs287621	KLF14	16292	KLF14	16293	1	1	1	0	1	0	0	0	0	0	0	1	0	1.05138e-24	0.0836289	NA
Women	WHIUKB	1169	139	7:130445847:T:TA	7:130445847:T:TA	7	130445847	4.4e-40	61	7:130445847_TA_T	7:130445847	KLF14	26958	KLF14	26960	1	1	1	0	1	1	1	0	0	0	0	1	0	2.2233e-32	0.374903	NA
Women	WHIUKB	1170	139	7:130465654:A:G	7:130465654:G:A	7	130465654	3.2e-31	44	rs1447059	rs1447059	RP11-36B6.1	9312	RP11-36B6.1	9313	0	0	0	1	0	0	0	0	0	0	0	1	0	3.78462e-26	0.128799	NA
Women	WHIUKB	1171	140	8:10641152:A:G	8:10641152:A:G	8	10641152	2.2e-08	105	rs10095737	rs10095737	SOX7:SOX7:PINX1	00:00:00	SOX7,PINX1	0	1	1	1	0	0	0	0	0	0	0	0	0	0	0.0756661	0.294307	NA
Women	WHIUKB	1172	141	8:11521079:A:T	8:11521079:A:T	8	11521079	4.3e-08	26	rs4500049	rs4500049	GATA4	13388	GATA4	13389	0	0	0	0	0	1	0	1	1	0	0	0	0	0.0723815	0.000118374	NA
Women	WHIUKB	1173	142	8:16012594:A:G	8:16012594:A:G	8	16012594	4.9e-08	1	rs41341748	rs41341748	MSR1	0	MSR1	0	0	0	0	0	0	0	0	0	0	0	0	0	0	0.000281585	0.173513	NA
Women	WHIUKB	1174	143	8:23570211:G:T	8:23570211:T:G	8	23570211	4.5e-15	33	rs57291069	rs57291069	RP11-175E9.1	0	RP11-175E9.1	0	1	1	1	0	0	0	0	0	0	0	0	1	0	4.70369e-10	0.496487	NA
Women	WHIUKB	1175	143	8:23574847:G:T	8:23574847:G:T	8	23574847	4.7e-09	12	rs2033788	rs2033788	RP11-175E9.1	0	RP11-175E9.1	0	0	0	0	0	0	0	0	0	0	0	0	1	0	1.2906e-08	0.97989	NA
Women	WHIUKB	1176	143	8:23599302:C:CTT	8:23599302:C:CTT	8	23599302	6.3e-13	15	8:23599302_CTT_C	8:23599302	RP11-175E9.1:RP11-213G6.2	00:00:00	RP11-213G6.2,RP11-175E9.1	0	0	0	0	0	0	0	0	0	0	0	0	1	0	1.23054e-08	0.411034	NA
Women	WHIUKB	1177	143	8:23610639:A:T	8:23610639:T:A	8	23610639	4.5e-29	44	rs9644033	rs9644033	RP11-175E9.1	0	RP11-175E9.1	0	1	2	1	1	0	0	0	0	0	0	0	1	0	9.46929e-14	0.639326	NA
Women	WHIUKB	1178	143	8:23615779:A:G	8:23615779:G:A	8	23615779	6.5e-09	2	rs10097518	rs10097518	RP11-175E9.1	0	RP11-175E9.1	0	0	0	0	0	0	0	0	0	0	0	0	0	0	6.43184e-06	0.996479	NA
Women	WHIUKB	1179	144	8:25464690:G:T	8:25464690:G:T	8	25464690	1.5e-13	1	rs11992444	rs11992444	RP11-219J21.1	78623	RP11-219J21.1	78624	1	2	1	0	0	0	0	0	0	0	0	0	0	0.0462227	0.0270319	NA
Women	WHIUKB	1180	144	8:25568895:C:T	8:25568895:T:C	8	25568895	1.4e-10	4	rs2874535	rs2874535	RP11-219J21.1	23854	RP11-219J21.1	23855	0	0	0	0	0	0	0	0	0	0	0	0	0	0.000461276	0.372331	NA
Women	WHIUKB	1181	144	8:25641764:A:C	8:25641764:C:A	8	25641764	1.1e-10	105	rs7823561	rs7823561	RP11-219J21.2	6791	RP11-219J21.2	6792	1	2	1	1	0	0	0	0	0	0	0	0	0	0.188617	0.967146	NA
Women	WHIUKB	1182	144	8:25743428:A:G	8:25743428:G:A	8	25743428	1.8e-09	2	rs10503779	rs10503779	EBF2	0	EBF2	0	0	0	0	0	0	0	0	0	0	0	0	0	0	0.00450856	0.241055	NA
Women	WHIUKB	1183	144	8:25767552:C:T	8:25767552:C:T	8	25767552	7.6e-09	41	rs17808864	rs17808864	EBF2	0	EBF2	0	1	1	1	0	0	0	0	0	0	0	0	0	0	0.0124609	0.97036	NA
Women	WHIUKB	1184	145	8:69562014:A:G	8:69562014:G:A	8	69562014	2.6e-08	18	rs12543555	rs12543555	C8orf34	0	C8orf34	0	1	2	1	0	0	0	0	0	0	0	0	0	0	0.140318	0.489025	NA
Women	WHIUKB	1185	146	8:72012331:A:G	8:72012331:A:G	8	72012331	5.1e-09	70	rs1383978	rs1383978	RP11-326E22.1	55360	RP11-326E22.1	55361	1	1	1	0	0	0	0	0	0	0	0	0	0	0.0106297	0.0703125	NA
Women	WHIUKB	1186	147	8:72386394:G:T	8:72386394:T:G	8	72386394	2.7e-08	3	rs146492163	rs146492163	RP11-1102P16.1	0	RP11-1102P16.1	0	0	0	0	0	0	0	0	0	0	0	0	0	0	0.723073	0.777863	NA
Women	WHIUKB	1187	147	8:72399623:C:T	8:72399623:T:C	8	72399623	2.4e-26	58	rs36096231	rs36096231	RP11-1102P16.1	0	RP11-1102P16.1	0	1	1	1	1	0	0	0	0	0	0	0	0	0	0.000428618	0.098927	NA
Women	WHIUKB	1188	147	8:72407665:A:G	8:72407665:G:A	8	72407665	2.2e-09	3	rs4738139	rs4738139	RP11-1102P16.1	0	RP11-1102P16.1	0	1	1	1	0	0	0	0	0	0	0	0	0	0	0.0399164	0.0670763	NA
Women	WHIUKB	1189	147	8:72429942:C:CTATA	8:72429942:CTATA:C	8	72429942	1.6e-27	21	rs377346776	rs377346776	RP11-1102P16.1	0	RP11-1102P16.1	0	0	0	0	0	0	0	0	0	0	0	0	0	0	0.00142215	0.150723	NA
Women	WHIUKB	1190	147	8:72477332:C:T	8:72477332:T:C	8	72477332	1.3e-14	2	rs10099536	rs10099536	RP11-1102P16.1	0	RP11-1102P16.1	0	0	0	0	0	0	0	0	0	0	0	0	0	0	2.49913e-05	0.0631278	NA
Women	WHIUKB	1191	147	8:72482869:A:G	8:72482869:A:G	8	72482869	1.3e-09	19	rs4236988	rs4236988	RP11-1102P16.1	0	RP11-1102P16.1	0	1	1	1	1	0	0	0	0	0	0	0	0	0	0.604262	0.0198985	NA
Women	WHIUKB	1192	147	8:72492249:A:T	8:72492249:T:A	8	72492249	8.7e-11	36	rs35727416	rs35727416	RP11-1102P16.1	0	RP11-1102P16.1	0	1	1	1	0	0	0	0	0	0	0	0	0	0	0.238716	0.7717	NA
Women	WHIUKB	1193	147	8:72493185:C:T	8:72493185:C:T	8	72493185	4.7e-26	16	rs6994124	rs6994124	RP11-1102P16.1	0	RP11-1102P16.1	0	1	2	1	1	0	0	0	0	0	0	0	0	0	0.00611322	0.0888778	NA
Women	WHIUKB	1194	147	8:72531601:A:AT	8:72531601:AT:A	8	72531601	3.6e-23	10	rs544039890	rs544039890	RP11-1102P16.1	27340	RP11-1102P16.1	27341	0	0	0	0	0	0	0	0	0	0	0	0	0	0.00592578	0.0869497	NA
Women	WHIUKB	1195	148	8:89298809:A:AT	8:89298809:AT:A	8	89298809	5.5e-09	159	8:89298809_AT_A	8:89298809	MMP16	0	MMP16	0	0	0	0	0	0	0	0	0	0	0	0	0	0	0.0702574	0.0510531	NA
Women	WHIUKB	1196	148	8:89335647:C:T	8:89335647:C:T	8	89335647	5.9e-12	220	rs7014590	rs7014590	MMP16	0	MMP16	0	1	2	1	1	0	1	0	0	0	0	0	0	0	0.027818	0.217522	NA
Women	WHIUKB	1197	148	8:89373916:A:G	8:89373916:A:G	8	89373916	1.4e-08	260	rs6469372	rs6469372	RP11-586K2.1	0	RP11-586K2.1	0	0	0	0	0	0	0	0	0	0	0	0	0	0	0.0161554	0.152875	NA
Women	WHIUKB	1198	148	8:89581182:G:GA	8:89581182:GA:G	8	89581182	1.4e-09	191	rs567718925	rs567718925	RP11-586K2.1	0	RP11-586K2.1	0	1	1	1	0	0	1	1	0	0	0	0	0	0	0.0315399	0.111317	NA
Women	WHIUKB	1199	148	8:89609651:A:G	8:89609651:G:A	8	89609651	5.8e-09	242	rs4534168	rs4534168	RP11-586K2.1	0	RP11-586K2.1	0	0	0	0	0	0	0	1	0	0	0	0	0	0	0.00617172	0.0332235	NA
Women	WHIUKB	1200	148	8:89755218:A:G	8:89755218:G:A	8	89755218	2.1e-10	49	rs200552205	rs200552205	RP11-586K2.1	5854	RP11-586K2.1	5855	0	0	0	0	0	0	0	0	0	0	0	0	0	0.0012333	0.251212	NA
Women	WHIUKB	1201	149	8:126324432:C:T	8:126324432:C:T	8	126324432	8.4e-09	1	rs17403327	rs17403327	NSMCE2	0	NSMCE2	0	0	0	0	0	0	0	0	0	0	0	0	0	0	3.8959e-05	0.943884	NA
Women	WHIUKB	1202	149	8:126447308:C:T	8:126447308:T:C	8	126447308	3e-11	1	rs2385114	rs2385114	TRIB1	0	TRIB1	0	0	0	0	0	0	0	0	0	0	0	0	0	0	9.76161e-05	0.929772	NA
Women	WHIUKB	1203	149	8:126447840:C:G	8:126447840:G:C	8	126447840	2.3e-18	3	rs10094698	rs10094698	TRIB1	0	TRIB1	0	1	1	1	0	0	0	0	0	0	0	0	1	0	2.22337e-07	0.662263	NA
Women	WHIUKB	1204	149	8:126453911:A:C	8:126453911:A:C	8	126453911	3.9e-14	19	rs35456930	rs35456930	RN7SL590P	2895	RN7SL590P	2896	0	0	0	0	0	0	0	0	0	0	0	1	0	1.55332e-07	0.225133	NA
Women	WHIUKB	1205	149	8:126467086:G:T	8:126467086:T:G	8	126467086	4.1e-16	9	rs6984241	rs6984241	RN7SL590P	10025	RN7SL590P	10026	0	0	0	0	0	0	0	0	0	0	0	1	0	1.61763e-07	0.399263	NA
Women	WHIUKB	1206	149	8:126479907:A:T	8:126479907:A:T	8	126479907	1.5e-10	39	rs12674939	rs12674939	RP11-136O12.2	0	RP11-136O12.2	0	0	0	0	0	0	0	0	0	0	0	0	1	0	3.55092e-06	0.932367	NA
Women	WHIUKB	1207	149	8:126480512:T:TTTTTGAGATGCACCCATGTTTTTGTGTATACTAGCATC	8:126480512:T:TTTTTGAGATGCACCCATGTTTTTGTGTATACTAGCATC	8	126480512	1.7e-24	27	8:126480512_TTTTTGAGATGCACCCATGTTTTTGTGTATACTAGCATC_T	8:126480512	RP11-136O12.2	0	RP11-136O12.2	0	1	1	1	0	0	0	1	0	0	1	1	1	0	1.01356e-14	0.674491	NA
Women	WHIUKB	1208	149	8:126497023:A:G	8:126497023:A:G	8	126497023	3e-15	1	rs144362803	rs144362803	RP11-136O12.2	0	RP11-136O12.2	0	0	0	0	0	0	0	0	0	0	0	0	1	0	4.8049e-09	0.0685235	NA
Women	WHIUKB	1209	149	8:126507308:C:T	8:126507308:T:C	8	126507308	1e-14	33	rs2980888	rs2980888	RP11-136O12.2	0	RP11-136O12.2	0	0	0	0	0	0	0	0	0	0	0	0	1	0	2.35214e-10	0.706271	NA
Women	WHIUKB	1210	149	8:126511216:G:GA	8:126511216:G:GA	8	126511216	4.5e-23	6	8:126511216_GA_G	8:126511216	RP11-136O12.2	0	RP11-136O12.2	0	0	0	0	0	0	0	0	0	0	0	0	1	0	1.16849e-11	0.75104	NA
Women	WHIUKB	1211	149	8:126514676:C:T	8:126514676:C:T	8	126514676	3.1e-19	4	rs7012891	rs7012891	RP11-136O12.2	0	RP11-136O12.2	0	0	0	0	0	0	0	0	0	0	0	0	1	0	5.69268e-11	0.883899	NA
Women	WHIUKB	1212	149	8:126525929:C:T	8:126525929:T:C	8	126525929	3.9e-12	6	rs6470363	rs6470363	RP11-136O12.2	0	RP11-136O12.2	0	0	0	0	0	0	0	0	0	0	0	0	0	0	0.000999433	0.824606	NA
Women	WHIUKB	1213	149	8:126554637:C:T	8:126554637:T:C	8	126554637	5.1e-10	2	rs145644097	rs145644097	RP11-136O12.2	1021	RP11-136O12.2	1022	0	0	0	0	0	0	0	0	0	0	0	0	0	2.89932e-05	0.138268	NA
Women	WHIUKB	1214	150	8:128183871:A:G	8:128183871:G:A	8	128183871	1.5e-09	79	rs191785584	rs191785584	CASC19	14008	CASC19	14009	1	2	1	0	0	0	1	0	0	1	1	0	0	0.00582386	0.315333	NA
Women	WHIUKB	1215	150	8:128286466:T:TA	8:128286466:TA:T	8	128286466	4.6e-08	6	8:128286466_TA_T	8:128286466	CASC8	15595	CASC8	15595	0	0	0	0	0	0	0	0	0	0	0	0	0	2.09213e-05	0.525999	NA
Women	WHIUKB	1216	150	8:128298211:C:T	8:128298211:C:T	8	128298211	3.3e-08	11	rs6980979	rs6980979	CASC8	3850	CASC8	3851	0	0	0	0	0	0	0	0	0	0	0	0	0	0.00109553	0.323798	NA
Women	WHIUKB	1217	150	8:128309591:A:G	8:128309591:A:G	8	128309591	7.6e-11	24	rs12549518	rs12549518	CASC8	0	CASC8	0	0	0	0	0	0	0	0	0	0	0	0	1	0	2.29868e-07	0.801556	NA
Women	WHIUKB	1218	150	8:128335714:C:T	8:128335714:C:T	8	128335714	1.2e-15	52	rs620808	rs620808	CASC8	0	CASC8	0	0	0	0	0	0	0	0	0	0	0	0	1	0	1.63419e-08	0.963335	NA
Women	WHIUKB	1219	150	8:128337278:C:T	8:128337278:T:C	8	128337278	1.2e-17	33	rs442889	rs442889	CASC8	0	CASC8	0	1	1	1	1	0	0	0	0	0	1	1	1	0	3.67547e-06	0.346026	NA
Women	WHIUKB	1220	150	8:128357817:A:G	8:128357817:A:G	8	128357817	5.8e-10	13	rs13267780	rs13267780	CASC8:RP11-382A18.2	00:00:00	RP11-382A18.2,CASC8	0	0	0	0	0	0	0	0	0	0	0	0	0	0	0.00384503	0.674921	NA
Women	WHIUKB	1221	150	8:128370271:A:G	8:128370271:A:G	8	128370271	3e-11	52	rs35112951	rs35112951	CASC8:RP11-382A18.2	00:00:00	RP11-382A18.2,CASC8	0	0	0	0	0	0	0	0	0	0	1	1	0	0	6.63548e-05	0.672138	NA
Women	WHIUKB	1222	150	8:128377774:A:G	8:128377774:A:G	8	128377774	2.6e-12	52	rs9692890	rs9692890	CASC8:RP11-382A18.2	00:00:00	RP11-382A18.2,CASC8	0	0	0	0	0	0	0	0	0	0	1	1	1	0	4.05144e-07	0.261338	NA
Women	WHIUKB	1223	151	8:135657151:C:T	8:135657151:T:C	8	135657151	2.2e-09	5	rs55650389	rs55650389	ZFAT	0	ZFAT	0	0	0	0	0	0	0	0	0	0	0	0	0	0	0.000435909	0.0552865	NA
Women	WHIUKB	1224	151	8:135698274:C:T	8:135698274:C:T	8	135698274	1.3e-13	82	rs7834111	rs7834111	ZFAT	0	ZFAT	0	1	2	1	0	0	0	0	0	0	0	0	0	0	0.000215713	0.808116	NA
Women	WHIUKB	1225	151	8:135714187:A:G	8:135714187:G:A	8	135714187	2.6e-08	2	rs72609897	rs72609897	ZFAT	0	ZFAT	0	0	0	0	0	0	0	0	0	0	0	0	0	0	0.00252107	0.301391	NA
Women	WHIUKB	1226	151	8:135722407:A:C	8:135722407:A:C	8	135722407	3.3e-10	32	rs1806755	rs1806755	ZFAT	0	ZFAT	0	1	1	1	0	0	0	0	0	0	0	0	0	0	0.00377072	0.00250315	NA
Women	WHIUKB	1227	152	9:17367946:A:C	9:17367946:A:C	9	17367946	5.3e-09	353	rs10963067	rs10963067	CNTLN	0	CNTLN	0	1	2	1	1	0	0	0	0	0	0	0	0	0	0.0215802	0.208499	NA
Women	WHIUKB	1228	153	9:21971989:C:G	9:21971989:G:C	9	21971989	2.7e-08	46	rs3731246	rs3731246	RP11-145E5.5:CDKN2A	00:00:00	RP11-145E5.5,CDKN2A	0	0	0	0	0	0	0	0	0	0	1	1	0	0	0.0127906	0.615438	NA
Women	WHIUKB	1229	154	9:93959594:C:T	9:93959594:T:C	9	93959594	2.1e-10	72	rs74508579	rs74508579	RP11-305L7.7	8862	AUH	NA	1	1	1	0	0	0	0	0	0	0	0	0	0	0.0542995	0.632612	NA
Women	WHIUKB	1230	155	9:95291048:A:AT	9:95291048:A:AT	9	95291048	2.9e-12	138	9:95291048_AT_A	9:95291048	CENPP:ECM2	00:00:00	CENPP,ECM2	0	1	1	1	0	0	0	0	0	0	0	0	0	0	0.1121	0.325122	NA
Women	WHIUKB	1231	155	9:95513422:G:T	9:95513422:T:G	9	95513422	3.6e-08	199	rs149049262	rs149049262	BICD2	0	BICD2	0	0	0	0	0	0	0	0	0	0	0	0	0	0	0.192132	0.722362	NA
Women	WHIUKB	1232	155	9:95559852:A:G	9:95559852:A:G	9	95559852	1.8e-09	166	rs1810696	rs1810696	ANKRD19P	11817	ANKRD19P	11818	0	0	0	0	0	0	0	0	0	0	0	0	0	0.0668467	0.606799	NA
Women	WHIUKB	1233	156	9:101749943:A:T	9:101749943:T:A	9	101749943	1.7e-10	31	rs2075665	rs2075665	COL15A1	0	COL15A1	0	1	2	1	1	0	0	0	1	1	1	1	0	0	0.00789612	0.000217528	NA
Women	WHIUKB	1234	157	9:107638507:A:G	9:107638507:G:A	9	107638507	1.7e-09	4	rs4149275	rs4149275	ABCA1	0	ABCA1	0	0	0	0	0	0	0	0	0	0	0	0	0	0	0.00136969	0.433964	NA
Women	WHIUKB	1235	157	9:107664301:C:T	9:107664301:T:C	9	107664301	6.3e-10	3	rs1883025	rs1883025	ABCA1	0	ABCA1	0	1	2	1	0	0	0	0	0	0	0	0	0	0	0.102417	0.340324	NA
Women	WHIUKB	1236	157	9:107665978:C:G	9:107665978:G:C	9	107665978	3.9e-18	5	rs1800978	rs1800978	ABCA1	0	ABCA1	0	1	2	1	0	0	0	0	0	0	0	0	0	0	0.000108756	0.0564982	NA
Women	WHIUKB	1237	157	9:107678278:C:T	9:107678278:T:C	9	107678278	6.7e-16	12	rs4149261	rs4149261	ABCA1	0	ABCA1	0	1	2	1	1	0	0	0	0	0	0	0	0	0	0.000276019	0.871738	NA
Women	WHIUKB	1238	157	9:107684253:A:G	9:107684253:A:G	9	107684253	1.7e-13	6	rs2472508	rs2472508	ABCA1	0	ABCA1	0	1	1	1	0	0	0	0	0	0	0	0	1	0	5.23396e-08	0.540633	NA
Women	WHIUKB	1239	157	9:107685589:C:T	9:107685589:C:T	9	107685589	1.5e-20	4	rs10991414	rs10991414	ABCA1	0	ABCA1	0	0	0	0	0	0	0	0	0	0	0	0	0	0	3.18638e-05	0.159016	NA
Women	WHIUKB	1240	157	9:107686131:A:G	9:107686131:G:A	9	107686131	1e-09	5	rs2515613	rs2515613	ABCA1	0	ABCA1	0	0	0	0	0	0	0	0	0	0	0	0	0	0	0.000137244	0.921522	NA
Women	WHIUKB	1241	157	9:107686592:T:TA	9:107686592:TA:T	9	107686592	2.8e-32	2	rs76908150	rs76908150	ABCA1	0	ABCA1	0	1	1	1	1	0	0	0	0	0	0	0	1	0	7.32933e-09	0.129281	NA
Women	WHIUKB	1242	157	9:107688059:A:G	9:107688059:A:G	9	107688059	2.2e-09	24	rs2515609	rs2515609	ABCA1	0	ABCA1	0	0	0	0	0	0	0	0	0	0	0	0	0	0	0.0447381	0.17295	NA
Women	WHIUKB	1243	157	9:107689352:A:G	9:107689352:G:A	9	107689352	5.3e-35	4	rs4742929	rs4742929	ABCA1	0	ABCA1	0	0	0	0	0	0	0	0	0	0	0	0	1	0	5.44476e-13	0.242504	NA
Women	WHIUKB	1244	157	9:107692242:C:T	9:107692242:C:T	9	107692242	2.9e-14	5	rs10124755	rs10124755	RP11-217B7.2	1068	RP11-217B7.2	1069	0	0	0	0	0	0	0	0	0	0	0	1	0	1.10042e-06	0.148717	NA
Women	WHIUKB	1245	157	9:107694245:A:G	9:107694245:A:G	9	107694245	7.8e-19	12	rs2043664	rs2043664	RP11-217B7.2	3071	RP11-217B7.2	3072	0	0	0	0	0	0	0	0	0	0	0	1	0	1.31315e-09	0.714672	NA
Women	WHIUKB	1246	157	9:107694913:C:G	9:107694913:G:C	9	107694913	9.1e-12	4	rs113610227	rs113610227	RP11-217B7.2	3739	RP11-217B7.2	3740	0	0	0	0	0	0	0	0	0	0	0	0	0	0.000129117	0.336765	NA
Women	WHIUKB	1247	157	9:107698088:A:G	9:107698088:G:A	9	107698088	1.8e-11	13	rs2472491	rs2472491	RP11-217B7.2	6914	RP11-217B7.2	6915	0	0	0	0	0	0	0	0	0	0	0	1	0	9.78651e-08	0.933617	NA
Women	WHIUKB	1248	157	9:107698783:A:G	9:107698783:A:G	9	107698783	2.7e-11	7	rs4098517	rs4098517	RP11-217B7.2	7609	RP11-217B7.2	7610	0	0	0	0	0	0	0	0	0	0	0	1	0	3.67995e-07	0.343024	NA
Women	WHIUKB	1249	157	9:107699368:A:T	9:107699368:A:T	9	107699368	1.3e-12	14	rs4743765	rs4743765	RP11-217B7.2	8194	RP11-217B7.2	8195	0	0	0	0	0	0	0	0	0	0	0	0	0	0.0147704	0.387442	NA
Women	WHIUKB	1250	157	9:107701234:C:T	9:107701234:C:T	9	107701234	1e-08	30	rs2472481	rs2472481	RP11-217B7.2	10060	RP11-217B7.2	10061	0	0	0	0	0	0	0	0	0	0	0	0	0	0.0793824	0.110008	NA
Women	WHIUKB	1251	157	9:107703337:C:T	9:107703337:T:C	9	107703337	6.4e-09	9	rs12006440	rs12006440	RP11-217B7.2	12163	RP11-217B7.2	12164	1	2	1	0	0	0	0	0	0	0	0	0	0	0.0657306	0.421899	NA
Women	WHIUKB	1252	157	9:107706913:A:G	9:107706913:A:G	9	107706913	2.3e-14	5	rs4743768	rs4743768	RP11-217B7.2	15739	RP11-217B7.2	15740	1	1	1	0	0	0	0	0	0	0	0	0	0	0.000253699	0.0122601	NA
Women	WHIUKB	1253	157	9:107712707:A:G	9:107712707:G:A	9	107712707	6e-09	7	rs2472447	rs2472447	RP11-217B7.2	21533	RP11-217B7.2	21534	0	0	0	0	0	0	0	0	0	0	0	0	0	2.78509e-05	0.237276	NA
Women	WHIUKB	1254	157	9:107712927:T:TCTCA	9:107712927:T:TCTCA	9	107712927	3.1e-18	6	rs747756466	rs747756466	RP11-217B7.2	21753	RP11-217B7.2	21755	0	0	0	0	0	0	0	0	0	0	0	1	0	2.69293e-07	0.227729	NA
Women	WHIUKB	1255	157	9:107713860:A:G	9:107713860:G:A	9	107713860	3.7e-29	1	rs1811408	rs1811408	RP11-217B7.2	22686	RP11-217B7.2	22687	0	0	0	0	0	0	0	0	0	0	0	1	0	1.47928e-09	0.0127288	NA
Women	WHIUKB	1256	157	9:107722702:G:GCA	9:107722702:G:GCA	9	107722702	2.6e-15	25	9:107722702_GCA_G	9:107722702	RP11-217B7.3	30374	RP11-217B7.3	30373	1	1	1	1	0	0	0	0	0	0	0	0	0	0.000302024	0.108402	NA
Women	WHIUKB	1257	157	9:107731194:C:T	9:107731194:C:T	9	107731194	3.3e-26	10	rs2900388	rs2900388	RP11-217B7.3	21882	ABCA1	NA	0	0	0	0	0	0	0	0	0	0	0	1	0	7.02883e-10	0.236466	NA
Women	WHIUKB	1258	157	9:107732643:T:TC	9:107732643:TC:T	9	107732643	3.7e-16	14	rs147070987	rs147070987	RP11-217B7.3	20433	RP11-217B7.3	20433	1	1	1	1	0	0	0	0	0	0	0	0	0	5.07546e-06	0.925735	NA
Women	WHIUKB	1259	157	9:107736318:C:T	9:107736318:C:T	9	107736318	3e-13	31	rs735169	rs735169	RP11-217B7.3	16758	RP11-217B7.3	16759	1	1	1	1	0	0	0	0	0	0	0	0	0	0.000199602	0.606704	NA
Women	WHIUKB	1260	157	9:107736706:A:C	9:107736706:A:C	9	107736706	1.4e-16	21	rs5020792	rs5020792	RP11-217B7.3	16370	RP11-217B7.3	16371	1	1	1	1	0	0	0	0	0	0	0	1	0	4.9925e-06	0.349596	NA
Women	WHIUKB	1261	157	9:107737243:A:G	9:107737243:A:G	9	107737243	1.7e-08	1	rs118057579	rs118057579	RP11-217B7.3	15833	RP11-217B7.3	15834	0	0	0	0	0	0	0	0	0	0	0	0	0	0.000191716	0.190208	NA
Women	WHIUKB	1262	157	9:107743466:A:G	9:107743466:G:A	9	107743466	3.5e-20	8	rs62569480	rs62569480	RP11-217B7.3	9610	RP11-217B7.3	9611	1	2	1	1	0	0	0	0	0	0	0	0	0	0.000396749	0.108567	NA
Women	WHIUKB	1263	157	9:107744958:C:T	9:107744958:C:T	9	107744958	7.6e-13	14	rs12342875	rs12342875	RP11-217B7.3	8118	RP11-217B7.3	8119	0	0	0	0	0	0	0	0	0	0	0	0	0	0.00155449	0.288593	NA
Women	WHIUKB	1264	157	9:107750756:C:T	9:107750756:T:C	9	107750756	4.6e-13	13	rs10820753	rs10820753	RP11-217B7.3	2320	RP11-217B7.3	2321	1	1	1	0	0	0	0	0	0	0	0	0	0	0.00039429	0.0129624	NA
Women	WHIUKB	1265	157	9:107822448:C:G	9:107822448:G:C	9	107822448	6.2e-09	3	rs118188190	rs118188190	RN7SKP191	36588	RN7SKP191	36589	0	0	0	0	0	0	0	0	0	0	0	0	0	4.04443e-05	0.259484	NA
Women	WHIUKB	1266	157	9:107822466:A:T	9:107822466:T:A	9	107822466	3.9e-10	1	rs12350344	rs12350344	RN7SKP191	36570	RN7SKP191	36571	0	0	0	0	0	0	0	0	0	0	0	1	0	7.61754e-08	0.352123	NA
Women	WHIUKB	1267	157	9:107849204:G:T	9:107849204:T:G	9	107849204	3.8e-20	8	rs181677504	rs181677504	RN7SKP191	9832	RN7SKP191	9833	0	0	0	0	0	0	0	0	0	0	0	0	0	0.000526116	0.0117474	NA
Women	WHIUKB	1268	157	9:107857329:A:T	9:107857329:A:T	9	107857329	4.4e-24	2	rs117109866	rs117109866	RN7SKP191	1707	RN7SKP191	1708	0	0	0	0	0	0	0	0	0	0	0	0	0	7.72189e-06	0.121409	NA
Women	WHIUKB	1269	157	9:107869224:A:G	9:107869224:A:G	9	107869224	1.8e-11	1	rs2047701	rs2047701	RN7SKP191	9881	RN7SKP191	9882	0	0	0	0	0	0	0	0	0	0	0	0	0	1.59529e-05	0.00632129	NA
Women	WHIUKB	1270	157	9:107873197:C:T	9:107873197:T:C	9	107873197	1.2e-11	4	rs3124017	rs3124017	RN7SKP191	13854	RN7SKP191	13855	1	2	1	1	0	0	0	0	0	0	0	0	0	0.00410985	0.00154226	NA
Women	WHIUKB	1271	157	9:107883621:C:T	9:107883621:T:C	9	107883621	8.7e-30	68	rs547262977	rs547262977	RN7SKP191	24278	RN7SKP191	24279	1	1	1	1	0	0	0	0	0	0	0	0	0	2.6024e-05	0.00727989	NA
Women	WHIUKB	1272	157	9:107910242:A:G	9:107910242:A:G	9	107910242	2.4e-13	9	rs35211598	rs35211598	RP11-112N13.1	34518	RP11-112N13.1	34519	0	0	0	0	0	0	0	0	0	0	0	0	0	0.00452433	0.00608432	NA
Women	WHIUKB	1273	157	9:107916362:C:CAT	9:107916362:C:CAT	9	107916362	6e-12	19	9:107916362_CAT_C	9:107916362	RP11-112N13.1	28398	RP11-112N13.1	28397	0	0	0	0	0	0	0	0	0	0	0	0	0	0.0848931	0.135476	NA
Women	WHIUKB	1274	157	9:107965636:A:G	9:107965636:A:G	9	107965636	3.2e-09	17	rs112794173	rs112794173	RP11-112N13.1	16597	RP11-112N13.1	16598	1	1	1	0	0	0	0	0	0	0	0	0	0	0.0767542	0.526369	NA
Women	WHIUKB	1275	158	9:112534856:A:G	9:112534856:G:A	9	112534856	8.3e-10	3	rs1327793	rs1327793	PALM2	0	PALM2	0	1	1	1	0	0	0	0	0	0	0	0	0	0	0.000110917	0.690695	NA
Women	WHIUKB	1276	159	9:113858933:C:T	9:113858933:T:C	9	113858933	1.1e-09	17	rs1002607	rs1002607	RNY4P18	671	RNY4P18	672	0	0	0	0	0	0	0	0	0	0	0	0	0	0.0363616	0.734569	NA
Women	WHIUKB	1277	159	9:113907225:A:C	9:113907225:C:A	9	113907225	8.7e-11	9	rs10817154	rs10817154	RP11-202G18.1	0	RP11-202G18.1	0	0	0	0	0	0	0	0	0	0	0	0	0	0	0.00341868	0.716066	NA
Women	WHIUKB	1278	159	9:113940717:C:T	9:113940717:C:T	9	113940717	4.9e-11	49	rs17812273	rs17812273	RP11-202G18.1	0	RP11-202G18.1	0	0	0	0	0	0	0	0	0	0	0	0	0	0	0.0315721	0.0958062	NA
Women	WHIUKB	1279	159	9:113945620:G:T	9:113945620:G:T	9	113945620	6.4e-17	25	rs115162333	rs115162333	RP11-202G18.1	0	RP11-202G18.1	0	1	1	1	0	0	0	1	1	1	0	0	0	0	7.33655e-05	0.638799	NA
Women	WHIUKB	1280	159	9:114016774:C:T	9:114016774:C:T	9	114016774	3.3e-08	27	rs12343930	rs12343930	RP11-202G18.1	0	RP11-202G18.1	0	0	0	0	0	0	0	0	0	0	0	0	0	0	0.0235674	0.0334168	NA
Women	WHIUKB	1281	160	9:119313076:A:T	9:119313076:A:T	9	119313076	2.3e-08	122	rs55957960	rs55957960	ASTN2:RP11-264C15.2	00:00:00	RP11-264C15.2,ASTN2	0	1	1	1	0	0	0	0	0	0	0	0	0	0	0.000540787	0.389013	NA
Women	WHIUKB	1282	161	9:124413191:C:G	9:124413191:C:G	9	124413191	2.4e-10	16	rs10818577	rs10818577	DAB2IP	0	DAB2IP	0	0	0	0	0	0	0	0	1	1	0	0	1	0	1.73868e-06	0.159673	NA
Women	WHIUKB	1283	162	9:137577662:T:TCATC	9:137577662:T:TCATC	9	137577662	1.7e-08	63	9:137577662_TCATC_T	9:137577662	COL5A1	0	COL5A1	0	1	1	1	0	0	0	0	0	0	0	0	0	0	0.0258059	0.364233	NA
Women	WHIUKB	1284	163	10:3581221:A:G	10:3581221:A:G	10	3581221	1e-10	19	rs10795055	rs10795055	RP11-482E14.2	1997	KLF6	NA	1	2	1	1	0	0	0	0	0	0	0	0	0	0.00110519	0.788901	NA
Women	WHIUKB	1285	164	10:33481478:A:G	10:33481478:G:A	10	33481478	3.1e-08	22	rs2243920	rs2243920	NRP1	0	NRP1	0	1	1	1	0	0	0	0	0	0	0	0	0	0	0.000519384	0.539951	NA
Women	WHIUKB	1286	164	10:33484577:C:T	10:33484577:T:C	10	33484577	2e-08	7	rs2474724	rs2474724	NRP1	0	NRP1	0	1	2	1	0	0	0	0	0	0	0	0	0	0	0.00515226	0.586369	NA
Women	WHIUKB	1287	165	10:34160764:C:G	10:34160764:G:C	10	34160764	5.8e-09	6	rs17296943	rs17296943	RPL23P11	7112	RPL23P11	7113	0	0	0	0	0	0	0	0	0	0	0	0	0	0.260287	0.0250651	NA
Women	WHIUKB	1288	165	10:34166698:C:T	10:34166698:T:C	10	34166698	2.6e-13	2	rs10763957	rs10763957	RPL23P11	13046	RPL23P11	13047	1	2	1	0	0	0	0	0	0	0	0	0	0	0.00545665	0.0471561	NA
Women	WHIUKB	1289	165	10:34168090:C:T	10:34168090:C:T	10	34168090	1.8e-10	6	rs1757471	rs1757471	RPL23P11	14438	RPL23P11	14439	1	2	1	0	0	0	0	0	0	0	0	0	0	0.0266635	0.604972	NA
Women	WHIUKB	1290	166	10:60462096:C:G	10:60462096:C:G	10	60462096	5.3e-09	50	rs4948540	rs4948540	BICC1	0	BICC1	0	1	1	1	0	0	0	0	0	0	0	0	0	0	0.00160024	0.145715	NA
Women	WHIUKB	1291	167	10:63801030:C:T	10:63801030:C:T	10	63801030	1.9e-08	11	rs7902146	rs7902146	ARID5B	0	ARID5B	0	0	0	0	0	0	1	0	0	0	0	0	0	0	0.0125166	0.564256	NA
Women	WHIUKB	1292	167	10:63808475:C:T	10:63808475:C:T	10	63808475	1.2e-11	33	rs7919055	rs7919055	ARID5B	0	ARID5B	0	1	2	1	0	0	0	0	0	0	0	0	0	0	9.58516e-05	0.381625	NA
Women	WHIUKB	1293	167	10:63813802:G:T	10:63813802:G:T	10	63813802	1e-12	24	rs10761602	rs10761602	ARID5B	0	ARID5B	0	1	1	1	0	0	0	0	0	0	0	0	1	0	2.35839e-06	0.50914	NA
Women	WHIUKB	1294	167	10:63837255:A:G	10:63837255:A:G	10	63837255	4.6e-12	24	rs2393728	rs2393728	ARID5B	0	ARID5B	0	0	0	0	0	0	0	0	0	0	0	0	1	0	6.7947e-08	0.979154	NA
Women	WHIUKB	1295	167	10:63882016:G:T	10:63882016:G:T	10	63882016	7.2e-15	37	rs9415646	rs9415646	AL671972.1	5955	AL671972.1	5956	1	1	1	0	0	0	0	0	0	0	0	1	0	2.30795e-08	0.406452	NA
Women	WHIUKB	1296	167	10:63882682:A:G	10:63882682:G:A	10	63882682	7.2e-11	2	rs7070749	rs7070749	AL671972.1	6621	AL671972.1	6622	1	2	1	0	0	0	0	0	0	0	0	0	0	0.00610372	0.621054	NA
Women	WHIUKB	1297	167	10:63903090:C:T	10:63903090:C:T	10	63903090	3.6e-10	13	rs12358916	rs12358916	AL671972.1	27029	AL671972.1	27030	0	0	0	0	0	0	0	0	0	0	0	0	0	3.21965e-05	0.376016	NA
Women	WHIUKB	1298	167	10:63909518:T:TA	10:63909518:T:TA	10	63909518	3.4e-09	24	10:63909518_TA_T	10:63909518	RTKN2	33275	RTKN2	33275	0	0	0	0	0	0	0	0	0	0	0	0	0	0.00045527	0.880326	NA
Women	WHIUKB	1299	167	10:63921697:A:G	10:63921697:A:G	10	63921697	6.9e-09	22	rs4979770	rs4979770	RTKN2	21096	RTKN2	21097	0	0	0	0	0	0	0	0	0	0	0	0	0	0.00125861	0.760836	NA
Women	WHIUKB	1300	168	10:77295957:A:G	10:77295957:G:A	10	77295957	3.5e-09	90	rs9415106	rs9415106	MIR606	16258	MIR606	16259	1	2	1	0	0	0	0	0	0	0	0	0	0	0.0059243	0.154305	NA
Women	WHIUKB	1301	169	10:80928793:A:G	10:80928793:A:G	10	80928793	1.2e-09	15	rs1815314	rs1815314	ZMIZ1	0	ZMIZ1	0	1	1	1	1	0	0	0	1	2	0	0	0	1	0.347505	2.12223e-08	NA
Women	WHIUKB	1302	170	10:89659153:A:T	10:89659153:A:T	10	89659153	2.3e-09	22	rs1234216	rs1234216	PTEN	0	PTEN	0	1	1	1	0	0	0	0	0	0	0	0	0	0	1.50052e-05	0.777981	NA
Women	WHIUKB	1303	171	10:95312135:A:C	10:95312135:A:C	10	95312135	6.7e-11	64	rs79561207	rs79561207	FFAR4	14286	FFAR4	14287	1	1	1	0	0	0	0	0	0	0	0	0	0	0.00066045	0.967859	NA
Women	WHIUKB	1304	171	10:95313452:T:TTG	10:95313452:TTG:T	10	95313452	1.2e-10	59	10:95313452_TTG_T	10:95313452	FFAR4	12969	FFAR4	12968	0	0	0	0	0	0	0	0	0	0	0	0	0	7.86654e-06	0.725717	NA
Women	WHIUKB	1305	171	10:95337939:C:T	10:95337939:C:T	10	95337939	7.3e-10	16	rs12243124	rs12243124	FFAR4	0	FFAR4	0	0	0	0	0	0	0	0	0	0	0	0	0	0	0.00112433	0.341453	NA
Women	WHIUKB	1306	171	10:95342772:A:T	10:95342772:T:A	10	95342772	1.3e-10	18	rs7091593	rs7091593	FFAR4	0	FFAR4	0	0	0	0	0	0	0	0	0	0	0	0	0	0	0.000104713	0.907953	NA
Women	WHIUKB	1307	171	10:95346067:A:G	10:95346067:A:G	10	95346067	1.1e-14	12	rs10882271	rs10882271	FFAR4	0	FFAR4	0	1	1	1	0	0	0	0	0	0	0	0	1	0	1.03204e-07	0.727811	NA
Women	WHIUKB	1308	172	10:104398582:A:G	10:104398582:G:A	10	104398582	5.6e-13	157	rs3977756	rs3977756	RP11-47A8.5	3966	RP11-47A8.5	3967	1	1	1	1	0	0	0	1	1	0	0	0	1	3.10776e-05	1.2433e-09	NA
Women	WHIUKB	1309	172	10:104486974:C:T	10:104486974:T:C	10	104486974	1.5e-09	8	rs2244524	rs2244524	SFXN2	0	SFXN2	0	0	0	0	0	0	0	0	0	0	0	0	0	0	2.13735e-05	0.000827967	NA
Women	WHIUKB	1310	172	10:104487443:A:G	10:104487443:G:A	10	104487443	2.2e-10	17	rs7917772	rs7917772	SFXN2	0	SFXN2	0	1	2	1	0	0	0	0	0	0	0	0	0	1	1.59354e-05	3.94416e-06	NA
Women	WHIUKB	1311	173	10:114758349:C:T	10:114758349:T:C	10	114758349	6.1e-14	27	rs7903146	rs7903146	TCF7L2	0	TCF7L2	0	1	2	1	1	1	1	1	1	1	1	1	0	0	0.117485	0.254603	NA
Women	WHIUKB	1312	173	10:114768783:A:G	10:114768783:A:G	10	114768783	2e-15	54	rs6585201	rs6585201	TCF7L2	0	TCF7L2	0	1	2	1	1	0	0	0	0	0	1	1	0	0	0.102494	0.0400098	NA
Women	WHIUKB	1313	173	10:114796424:C:CTTCTTTCTTTCT	10:114796424:CTTCTTTCTTTCT:C	10	114796424	4e-12	21	rs142827301	rs142827301	TCF7L2	0	TCF7L2	0	0	0	0	0	0	0	1	0	0	0	0	0	0	0.00903389	0.125263	NA
Women	WHIUKB	1314	173	10:114818754:A:G	10:114818754:A:G	10	114818754	4.7e-10	10	rs35519679	rs35519679	TCF7L2	0	TCF7L2	0	0	0	0	0	0	0	0	0	0	0	0	0	0	0.034282	0.81066	NA
Women	WHIUKB	1315	173	10:114820961:A:G	10:114820961:A:G	10	114820961	6.3e-09	9	rs4918788	rs4918788	TCF7L2	0	TCF7L2	0	0	0	0	0	0	0	0	0	0	0	0	0	0	0.0128353	0.557572	NA
Women	WHIUKB	1316	174	10:119253460:A:AAAAC	10:119253460:AAAAC:A	10	119253460	1.5e-09	5	rs145277525	rs145277525	EMX2OS	0	EMX2OS	0	0	0	0	0	0	0	0	0	0	0	0	0	0	0.00527421	0.460071	NA
Women	WHIUKB	1317	174	10:119319392:C:T	10:119319392:C:T	10	119319392	3e-10	41	rs11198034	rs11198034	CTA-109P11.1	2202	CTA-109P11.1	2203	1	1	1	1	0	0	0	0	0	0	0	0	0	0.104542	0.506604	NA
Women	WHIUKB	1318	175	10:122813319:C:T	10:122813319:C:T	10	122813319	8.2e-13	7	rs12414906	rs12414906	RP11-95I16.2	73105	RP11-95I16.2	73106	0	0	0	0	0	0	0	0	0	0	0	0	0	2.61103e-05	0.463222	NA
Women	WHIUKB	1319	175	10:122830043:C:T	10:122830043:C:T	10	122830043	6.2e-09	8	rs11199747	rs11199747	RP11-159H3.1	62560	WDR11	NA	0	0	0	0	0	0	0	0	0	0	0	0	0	0.0347168	0.441858	NA
Women	WHIUKB	1320	175	10:122836858:C:T	10:122836858:T:C	10	122836858	3.8e-08	17	rs11199755	rs11199755	RP11-159H3.1	55745	RP11-159H3.1	55746	0	0	0	0	0	0	0	0	0	0	0	0	0	0.00479572	0.582087	NA
Women	WHIUKB	1321	175	10:122875040:A:G	10:122875040:G:A	10	122875040	1e-19	90	rs17101456	rs17101456	RP11-159H3.1	17563	RP11-159H3.1	17564	1	2	1	0	0	0	0	0	0	0	0	1	0	4.79239e-07	0.398473	NA
Women	WHIUKB	1322	175	10:122879732:G:T	10:122879732:T:G	10	122879732	1.3e-13	74	rs2130779	rs2130779	RP11-159H3.1	12871	RP11-159H3.1	12872	0	0	0	0	0	0	0	0	0	0	0	0	0	0.000335907	0.989847	NA
Women	WHIUKB	1323	175	10:122882194:A:T	10:122882194:T:A	10	122882194	9.5e-10	28	rs11199781	rs11199781	RP11-159H3.1	10409	RP11-159H3.1	10410	1	2	1	0	0	0	0	0	0	0	0	0	0	0.000341372	0.15454	NA
Women	WHIUKB	1324	175	10:122886458:A:G	10:122886458:A:G	10	122886458	1.2e-09	74	rs75921557	rs75921557	RP11-159H3.1	6145	RP11-159H3.1	6146	0	0	0	0	0	0	0	0	0	1	1	0	0	0.00535248	0.549721	NA
Women	WHIUKB	1325	175	10:122940829:C:T	10:122940829:T:C	10	122940829	3.1e-12	44	rs10788142	rs10788142	LINC01153	0	LINC01153	0	0	0	0	0	0	1	1	0	0	0	0	1	0	6.47467e-08	0.667094	NA
Women	WHIUKB	1326	175	10:122946681:G:GA	10:122946681:G:GA	10	122946681	5.6e-09	8	10:122946681_GA_G	10:122946681	LINC01153	1200	LINC01153	1202	0	0	0	0	0	0	0	0	0	0	0	0	0	0.000267338	0.593218	NA
Women	WHIUKB	1327	175	10:122967170:A:G	10:122967170:G:A	10	122967170	1.5e-10	12	rs10788149	rs10788149	LINC01153	21689	LINC01153	21690	0	0	0	0	0	0	0	0	0	0	0	1	0	2.48791e-08	0.607982	NA
Women	WHIUKB	1328	176	11:778857:A:G	11:778857:G:A	11	778857	1.9e-08	1	rs61876729	rs61876729	AP006621.5	0	AP006621.5	0	1	2	1	1	0	0	0	0	0	0	0	0	0	0.0475953	0.639524	NA
Women	WHIUKB	1329	176	11:784775:G:T	11:784775:G:T	11	784775	1.8e-08	8	rs7107271	rs7107271	AP006621.5	477	AP006621.5	478	0	0	0	0	0	0	0	0	0	0	0	0	0	0.233925	0.0848361	NA
Women	WHIUKB	1330	176	11:822622:A:G	11:822622:A:G	11	822622	2e-09	23	rs7942159	rs7942159	PNPLA2	0	PNPLA2	0	1	1	1	1	0	1	1	0	0	1	1	0	0	0.91113	0.340943	NA
Women	WHIUKB	1331	176	11:823586:C:G	11:823586:G:C	11	823586	6.8e-17	1	rs140201358	rs140201358	PNPLA2	0	PNPLA2	0	1	2	1	1	0	0	0	0	0	0	0	0	0	0.10639	0.753591	NA
Women	WHIUKB	1332	177	11:10015793:A:G	11:10015793:A:G	11	10015793	2.1e-09	148	rs11042583	rs11042583	SBF2	0	SBF2	0	1	1	1	0	0	1	1	0	0	1	1	0	0	0.819344	0.0374077	NA
Women	WHIUKB	1333	178	11:13356159:T:TAGA	11:13356159:T:TAGA	11	13356159	6e-10	2	11:13356159_TAGA_T	11:13356159	ARNTL	0	ARNTL	0	0	0	0	0	0	0	0	0	0	0	0	0	0	0.0175535	0.334458	NA
Women	WHIUKB	1334	179	11:14283454:C:T	11:14283454:T:C	11	14283454	8.1e-12	19	rs11023164	rs11023164	SPON1	0	SPON1	0	0	0	0	0	0	0	0	0	0	0	0	0	0	0.000317518	0.0231258	NA
Women	WHIUKB	1335	179	11:14360435:A:G	11:14360435:G:A	11	14360435	1e-12	4	rs2970332	rs2970332	RRAS2	0	RRAS2	0	1	2	1	0	0	0	0	0	0	0	0	0	0	0.00574577	0.786666	NA
Women	WHIUKB	1336	179	11:14394258:A:G	11:14394258:G:A	11	14394258	1.1e-11	55	rs11023199	rs11023199	RRAS2	8205	RRAS2	8206	1	2	1	0	0	0	0	0	0	0	0	0	0	0.000116084	0.0513387	NA
Women	WHIUKB	1337	179	11:14427402:A:C	11:14427402:A:C	11	14427402	6.2e-11	15	rs76613195	rs76613195	RP11-140L24.3	34930	RP11-140L24.3	34931	1	2	1	0	0	0	0	0	0	0	0	0	0	0.048631	0.0797079	NA
Women	WHIUKB	1338	179	11:14431709:A:G	11:14431709:A:G	11	14431709	8.7e-10	95	rs11023212	rs11023212	RP11-140L24.3	30623	RP11-140L24.3	30624	0	0	0	0	0	0	0	0	0	0	0	0	0	0.00046143	0.294814	NA
Women	WHIUKB	1339	179	11:14436819:C:T	11:14436819:T:C	11	14436819	4.3e-08	26	rs61884028	rs61884028	RP11-140L24.3	25513	RRAS2	NA	0	0	0	0	0	0	0	1	1	0	0	0	1	0.00180138	2.84143e-06	NA
Women	WHIUKB	1340	179	11:14436946:C:G	11:14436946:G:C	11	14436946	6.6e-09	19	rs10832255	rs10832255	RP11-140L24.3	25386	RRAS2	NA	0	0	0	0	0	0	0	0	0	0	0	0	0	0.110373	0.812351	NA
Women	WHIUKB	1341	179	11:14561945:C:G	11:14561945:C:G	11	14561945	6e-11	9	rs79634051	rs79634051	PSMA1	0	PSMA1	0	1	2	1	0	0	0	0	0	0	0	0	1	0	1.18024e-06	0.60454	NA
Women	WHIUKB	1342	179	11:14603992:A:G	11:14603992:A:G	11	14603992	7.5e-09	151	rs10160597	rs10160597	PSMA1	0	PSMA1	0	0	0	0	0	0	0	0	0	0	0	0	0	0	0.000188115	0.946869	NA
Women	WHIUKB	1343	179	11:14864214:A:T	11:14864214:A:T	11	14864214	3.8e-10	31	rs10766194	rs10766194	PDE3B	0	PDE3B	0	0	0	0	0	0	0	0	0	0	0	0	0	0	2.56702e-05	0.12328	NA
Women	WHIUKB	1344	180	11:26074181:A:G	11:26074181:A:G	11	26074181	8.5e-09	20	rs73433432	rs73433432	RP11-336F14.1	5035	RP11-336F14.1	5036	0	0	0	0	0	0	0	0	0	0	0	0	0	0.00444614	0.563292	NA
Women	WHIUKB	1345	180	11:26212866:C:T	11:26212866:C:T	11	26212866	2.4e-10	241	rs11605956	rs11605956	CTD-2507G9.1:ANO3	00:00:00	CTD-2507G9.1,ANO3	0	1	2	1	0	0	0	0	0	0	0	0	0	0	0.000231522	0.926507	NA
Women	WHIUKB	1346	180	11:26279324:A:AACTCCTGTTT	11:26279324:AACTCCTGTTT:A	11	26279324	8.3e-10	37	rs112225170	rs112225170	ANO3	0	ANO3	0	1	1	1	0	0	0	0	0	0	0	0	0	0	0.00218589	0.623143	NA
Women	WHIUKB	1347	181	11:36291554:A:G	11:36291554:G:A	11	36291554	3e-10	53	rs56386213	rs56386213	LINC00610	0	LINC00610	0	0	0	0	0	0	0	0	0	0	0	0	1	0	1.34326e-07	0.0625652	NA
Women	WHIUKB	1348	181	11:36361616:A:C	11:36361616:C:A	11	36361616	2.9e-14	18	rs7128640	rs7128640	PRR5L	0	PRR5L	0	1	1	1	0	0	0	0	0	0	0	0	1	0	2.71517e-06	0.290321	NA
Women	WHIUKB	1349	181	11:36362125:C:G	11:36362125:G:C	11	36362125	1.9e-08	29	rs12364550	rs12364550	PRR5L	0	PRR5L	0	0	0	0	0	0	0	0	0	0	0	0	0	0	0.00127906	0.0859003	NA
Women	WHIUKB	1350	181	11:36372432:C:T	11:36372432:T:C	11	36372432	6.9e-16	15	rs112013938	rs112013938	PRR5L	0	PRR5L	0	1	1	1	0	0	0	0	0	0	0	0	1	0	1.545e-09	0.376666	NA
Women	WHIUKB	1351	181	11:36458997:A:G	11:36458997:G:A	11	36458997	2.9e-08	1	rs62621409	rs62621409	PRR5L	0	PRR5L	0	1	2	1	0	0	0	0	0	0	0	0	0	0	0.011463	0.104478	NA
Women	WHIUKB	1352	182	11:45229091:A:G	11:45229091:G:A	11	45229091	1.5e-08	32	rs2863166	rs2863166	PRDM11	0	PRDM11	0	0	0	0	0	0	0	0	0	0	0	0	0	0	0.00808	0.113882	NA
Women	WHIUKB	1353	183	11:62067151:A:C	11:62067151:A:C	11	62067151	9.4e-09	95	rs1009052	rs1009052	SCGB1D4	614	SCGB1D4	615	0	0	0	0	0	0	0	0	0	0	0	0	0	0.238307	0.166527	NA
Women	WHIUKB	1354	183	11:62160729:A:G	11:62160729:A:G	11	62160729	4.6e-08	122	rs1043789	rs1043789	ASRGL1:CTD-2531D15.5	00:00:00	CTD-2531D15.5,ASRGL1	0	0	0	0	0	0	0	0	0	0	1	1	0	0	0.0310208	0.335452	NA
Women	WHIUKB	1355	183	11:62174721:A:C	11:62174721:C:A	11	62174721	1.5e-08	13	rs3018614	rs3018614	SCGB1A1	0	SCGB1A1	0	1	1	1	0	0	0	0	0	0	0	0	0	0	0.715673	0.722637	NA
Women	WHIUKB	1356	183	11:62175013:A:G	11:62175013:A:G	11	62175013	4.3e-10	26	rs3017101	rs3017101	SCGB1A1	0	SCGB1A1	0	0	0	0	0	0	0	0	0	0	0	0	0	0	0.289121	0.217602	NA
Women	WHIUKB	1357	183	11:62192931:C:T	11:62192931:T:C	11	62192931	1.6e-14	7	rs2509963	rs2509963	CTD-2531D15.4	0	CTD-2531D15.4	0	1	2	1	0	0	0	0	0	0	0	0	0	0	0.117426	0.424821	NA
Women	WHIUKB	1358	183	11:62193621:C:T	11:62193621:C:T	11	62193621	8.5e-11	2	rs1985926	rs1985926	CTD-2531D15.4	0	CTD-2531D15.4	0	0	0	0	0	0	0	0	0	0	0	0	0	0	0.0121066	0.692811	NA
Women	WHIUKB	1359	183	11:62214530:A:G	11:62214530:G:A	11	62214530	3.6e-09	4	rs55869750	rs55869750	AHNAK	0	AHNAK	0	0	0	0	0	0	0	0	0	0	0	0	0	0	0.00475446	0.875692	NA
Women	WHIUKB	1360	183	11:62290876:A:G	11:62290876:A:G	11	62290876	2.4e-10	1	rs77701059	rs77701059	AHNAK	0	AHNAK	0	1	2	1	0	0	0	0	0	0	0	0	0	0	0.00310755	0.338609	NA
Women	WHIUKB	1361	183	11:62312786:C:G	11:62312786:G:C	11	62312786	7.5e-31	76	rs2509967	rs2509967	AHNAK	0	AHNAK	0	1	2	1	1	0	0	0	0	0	0	0	1	0	5.6739e-11	0.0363745	NA
Women	WHIUKB	1362	183	11:62361037:C:T	11:62361037:C:T	11	62361037	3.3e-16	8	rs1058678	rs1058678	MTA2	0	MTA2	0	1	1	1	0	0	0	0	0	0	0	0	1	0	5.95502e-09	0.775797	NA
Women	WHIUKB	1363	183	11:62377359:A:G	11:62377359:A:G	11	62377359	2.6e-20	92	rs67308910	rs67308910	EML3	0	EML3	0	0	0	0	0	0	0	0	0	0	0	0	1	0	1.93351e-07	0.0170332	NA
Women	WHIUKB	1364	183	11:62407483:A:G	11:62407483:A:G	11	62407483	4.1e-17	15	rs9736354	rs9736354	GANAB	0	GANAB	0	1	1	1	0	0	0	0	0	0	0	0	1	0	2.71001e-09	0.267976	NA
Women	WHIUKB	1365	183	11:62421760:G:T	11:62421760:G:T	11	62421760	9e-12	9	rs76300755	rs76300755	RP11-831H9.11	0	RP11-831H9.11	0	0	0	0	0	0	0	0	0	0	0	0	1	0	3.75002e-06	0.132854	NA
Women	WHIUKB	1366	183	11:62424096:C:G	11:62424096:C:G	11	62424096	1e-09	38	rs1893458	rs1893458	RP11-831H9.11	0	RP11-831H9.11	0	0	0	0	0	0	0	0	0	0	0	0	0	0	0.000504539	0.400707	NA
Women	WHIUKB	1367	183	11:62603912:A:G	11:62603912:A:G	11	62603912	4.5e-08	14	rs527481	rs527481	WDR74	0	WDR74	0	0	0	0	0	0	0	0	0	0	0	0	0	0	1.52722e-05	0.881853	NA
Women	WHIUKB	1368	183	11:62659156:A:G	11:62659156:A:G	11	62659156	1.6e-09	4	rs143846972	rs143846972	SLC3A2	2803	SLC3A2	2804	1	2	1	0	0	0	0	0	0	0	0	0	0	7.83822e-05	0.851419	NA
Women	WHIUKB	1369	184	11:63843031:C:T	11:63843031:T:C	11	63843031	8.3e-22	5	rs12799550	rs12799550	MACROD1:RP11-21A7A.2	00:00:00	RP11-21A7A.2,MACROD1	0	0	0	0	0	0	0	0	0	0	0	0	1	0	6.04147e-10	0.923336	NA
Women	WHIUKB	1370	184	11:63849812:C:T	11:63849812:C:T	11	63849812	2e-09	4	rs1006207	rs1006207	MACROD1:RP11-21A7A.2:RP11-21A7A.4	00:00:00	RP11-21A7A.2,RP11-21A7A.4,MACROD1	0	0	0	0	0	0	0	0	0	0	0	0	0	0	0.10387	0.74946	NA
Women	WHIUKB	1371	184	11:63856635:A:G	11:63856635:G:A	11	63856635	5.6e-14	2	rs12805664	rs12805664	MACROD1:RP11-21A7A.2	00:00:00	RP11-21A7A.2,MACROD1	0	1	2	1	0	0	0	0	0	0	0	0	0	0	0.00977693	0.402697	NA
Women	WHIUKB	1372	184	11:63859142:C:T	11:63859142:T:C	11	63859142	6.3e-13	1	rs7947315	rs7947315	MACROD1:RP11-21A7A.2	00:00:00	RP11-21A7A.2,MACROD1	0	0	0	0	0	0	0	0	0	0	0	0	0	0	0.0159318	0.50343	NA
Women	WHIUKB	1373	184	11:63863203:A:G	11:63863203:A:G	11	63863203	9.9e-09	3	rs35741938	rs35741938	MACROD1:RP11-21A7A.2	00:00:00	RP11-21A7A.2,MACROD1	0	0	0	0	0	0	0	0	0	0	0	0	0	0	1.1696e-05	0.678857	NA
Women	WHIUKB	1374	184	11:63868359:A:G	11:63868359:A:G	11	63868359	5.9e-18	1	rs17158803	rs17158803	MACROD1:RP11-21A7A.2	00:00:00	RP11-21A7A.2,MACROD1	0	0	0	0	0	0	0	0	0	0	0	0	1	0	2.03404e-06	0.889086	NA
Women	WHIUKB	1375	184	11:63873083:A:G	11:63873083:G:A	11	63873083	2.8e-09	3	rs4980504	rs4980504	MACROD1:FLRT1	00:00:00	MACROD1,FLRT1	0	0	0	0	0	0	0	0	0	0	0	0	0	0	0.0590336	0.995562	NA
Women	WHIUKB	1376	184	11:63878074:A:G	11:63878074:A:G	11	63878074	1.9e-09	17	rs2186643	rs2186643	MACROD1:FLRT1	00:00:00	MACROD1,FLRT1	0	0	0	0	0	0	0	0	0	0	0	0	0	0	0.328149	0.984061	NA
Women	WHIUKB	1377	184	11:63883985:C:T	11:63883985:T:C	11	63883985	3.5e-12	18	rs614397	rs614397	MACROD1:FLRT1	00:00:00	MACROD1,FLRT1	0	0	0	0	0	0	0	0	0	0	0	0	0	0	0.0240922	0.357228	NA
Women	WHIUKB	1378	184	11:63930594:A:AAAAC	11:63930594:A:AAAAC	11	63930594	6.6e-16	1	rs150202525	rs150202525	MACROD1	0	MACROD1	0	0	0	0	0	0	0	0	0	0	0	0	1	0	1.91661e-07	0.848679	NA
Women	WHIUKB	1379	184	11:63953121:G:T	11:63953121:T:G	11	63953121	5.1e-25	15	rs3751122	rs3751122	STIP1	0	STIP1	0	0	0	0	0	0	0	0	0	0	0	0	1	0	2.32191e-09	0.483652	NA
Women	WHIUKB	1380	184	11:64004723:C:G	11:64004723:C:G	11	64004723	5e-44	26	rs56271783	rs56271783	VEGFB	0	VEGFB	0	1	2	1	1	1	0	1	0	0	0	0	1	0	8.6329e-14	0.598158	NA
Women	WHIUKB	1381	184	11:64047556:A:G	11:64047556:G:A	11	64047556	3.6e-10	17	rs11231742	rs11231742	BAD:GPR137	00:00:00	GPR137,BAD	0	0	0	0	0	0	0	0	0	0	0	0	0	0	0.0149302	0.251252	NA
Women	WHIUKB	1382	184	11:64100401:A:G	11:64100401:A:G	11	64100401	5.1e-26	8	rs73502335	rs73502335	AP003774.1	3424	AP003774.1	3425	1	1	1	0	0	0	0	0	0	0	0	1	0	5.16515e-07	0.223315	NA
Women	WHIUKB	1383	184	11:64100776:A:G	11:64100776:A:G	11	64100776	1.1e-11	7	rs1662185	rs1662185	AP003774.1	3799	AP003774.1	3800	0	0	0	0	0	0	0	0	0	0	0	0	0	0.0708324	0.958046	NA
Women	WHIUKB	1384	184	11:64112050:C:T	11:64112050:T:C	11	64112050	2.2e-29	5	rs35864060	rs35864060	CCDC88B	0	CCDC88B	0	0	0	0	0	0	0	0	0	0	0	0	1	0	1.12252e-10	0.825433	NA
Women	WHIUKB	1385	184	11:64318347:G:T	11:64318347:T:G	11	64318347	2.1e-08	1	rs12795471	rs12795471	SLC22A11	4750	SLC22A11	4751	1	2	1	0	0	0	0	0	0	0	0	0	0	0.078341	0.1875	NA
Women	WHIUKB	1386	185	11:65355650:C:T	11:65355650:T:C	11	65355650	5.4e-09	4	rs61893788	rs61893788	EHBP1L1	0	EHBP1L1	0	0	0	0	1	0	0	0	0	0	0	0	0	0	0.0518176	0.066749	NA
Women	WHIUKB	1387	185	11:65405600:G:T	11:65405600:T:G	11	65405600	3.3e-10	14	rs2306363	rs2306363	SIPA1	0	SIPA1	0	0	0	0	0	0	0	0	0	0	0	0	0	0	0.0469418	0.807647	NA
Women	WHIUKB	1388	185	11:65481640:A:G	11:65481640:A:G	11	65481640	2.9e-16	67	rs4645917	rs4645917	KAT5	0	KAT5	0	1	1	1	0	0	0	0	0	0	0	0	0	0	0.000914005	0.0696546	NA
Women	WHIUKB	1389	185	11:65602413:C:G	11:65602413:G:C	11	65602413	3.5e-12	26	rs36124259	rs36124259	CFL1:SNX32	00:00:00	SNX32,CFL1	0	0	0	0	0	0	0	0	0	0	0	0	0	0	0.000345002	0.28217	NA
Women	WHIUKB	1390	185	11:65781459:A:G	11:65781459:A:G	11	65781459	3.9e-10	7	rs12785292	rs12785292	CST6	482	CST6	483	0	0	0	1	0	0	0	0	0	0	0	0	0	0.0112836	0.000530736	NA
Women	WHIUKB	1391	186	11:66182450:C:T	11:66182450:T:C	11	66182450	4.6e-08	10	rs72940579	rs72940579	RP11-867G23.10	0	RP11-867G23.10	0	0	0	0	0	0	0	0	0	0	0	0	0	0	0.0161746	0.00927365	NA
Women	WHIUKB	1392	186	11:66703817:A:G	11:66703817:G:A	11	66703817	4.9e-08	15	rs34469991	rs34469991	PC	0	PC	0	0	0	0	1	0	0	0	0	0	0	0	0	1	0.00231522	1.29239e-18	NA
Women	WHIUKB	1393	186	11:66897377:C:CAA	11:66897377:C:CAA	11	66897377	8.3e-12	13	11:66897377_CAA_C	11:66897377	KDM2A	0	KDM2A	0	1	1	1	1	0	1	0	1	1	1	1	0	1	0.00542554	1.8964e-21	NA
Women	WHIUKB	1394	186	11:67382429:C:T	11:67382429:T:C	11	67382429	2.6e-08	8	rs35156880	rs35156880	DOC2GP	0	DOC2GP	0	1	2	1	0	0	0	0	1	1	0	0	0	1	0.0570285	1.3463e-10	NA
Women	WHIUKB	1395	187	11:68972714:A:G	11:68972714:A:G	11	68972714	1.8e-10	7	rs61881108	rs61881108	RP11-554A11.8	33681	RP11-554A11.8	33682	1	1	1	0	0	0	0	0	0	0	0	0	0	0.000169619	0.0685527	NA
Women	WHIUKB	1396	187	11:69034247:A:G	11:69034247:G:A	11	69034247	3.1e-09	5	rs72930270	rs72930270	MYEOV	27357	MYEOV	27358	0	0	0	0	0	0	0	0	0	0	0	0	0	0.000264622	0.0580124	NA
Women	WHIUKB	1397	187	11:69040668:C:T	11:69040668:T:C	11	69040668	3.9e-15	6	rs72930274	rs72930274	MYEOV	20936	MYEOV	20937	0	0	0	0	0	0	0	0	0	0	0	0	0	9.78752e-05	0.0856916	NA
Women	WHIUKB	1398	187	11:69056260:G:T	11:69056260:G:T	11	69056260	2.5e-14	4	rs10047435	rs10047435	MYEOV	5344	MYEOV	5345	0	0	0	0	0	0	0	0	0	0	0	0	0	0.00418306	0.0076126	NA
Women	WHIUKB	1399	187	11:69059610:C:G	11:69059610:G:C	11	69059610	8.4e-10	2	rs72930283	rs72930283	MYEOV	1994	MYEOV	NA	0	0	0	0	0	0	0	0	0	0	0	0	0	0.0109637	0.00356742	NA
Women	WHIUKB	1400	187	11:69084550:C:T	11:69084550:C:T	11	69084550	3.7e-09	21	rs7481709	rs7481709	MYEOV	0	MYEOV	0	0	0	0	0	0	0	0	0	0	0	0	0	0	0.067162	0.149645	NA
Women	WHIUKB	1401	187	11:69089219:A:G	11:69089219:G:A	11	69089219	2e-10	22	rs28378931	rs28378931	MYEOV	0	MYEOV	0	0	0	0	0	0	0	0	0	0	0	0	0	0	0.00453983	0.000953326	NA
Women	WHIUKB	1402	187	11:69150850:C:T	11:69150850:T:C	11	69150850	3.6e-11	10	rs7108119	rs7108119	MYEOV	0	MYEOV	0	0	0	0	0	0	0	0	0	0	0	0	0	0	0.0898676	0.0342509	NA
Women	WHIUKB	1403	187	11:69175220:A:T	11:69175220:T:A	11	69175220	1.7e-10	5	rs72932201	rs72932201	MYEOV	0	MYEOV	0	0	0	0	0	0	0	0	0	0	0	0	0	0	0.125332	0.261383	NA
Women	WHIUKB	1404	187	11:69177138:A:G	11:69177138:G:A	11	69177138	5.5e-09	3	rs7938650	rs7938650	MYEOV	0	MYEOV	0	0	0	0	0	0	0	0	0	0	0	0	0	0	0.144528	0.480829	NA
Women	WHIUKB	1405	187	11:69184067:A:G	11:69184067:A:G	11	69184067	2.2e-14	15	rs12293855	rs12293855	MYEOV	1572	MYEOV	1573	1	1	1	0	0	0	0	1	1	0	0	0	0	0.00153426	0.00249201	NA
Women	WHIUKB	1406	187	11:69207996:A:T	11:69207996:T:A	11	69207996	5.7e-09	14	rs12225128	rs12225128	RP11-211G23.2	20716	MYEOV	NA	0	0	0	0	0	0	0	0	0	0	0	0	0	0.00655193	0.00718838	NA
Women	WHIUKB	1407	187	11:69239611:C:T	11:69239611:C:T	11	69239611	9.1e-21	30	rs4980786	rs4980786	AP000439.1	846	AP000439.1	847	1	1	1	0	0	0	0	0	0	1	1	0	0	0.000766778	0.0515512	NA
Women	WHIUKB	1408	187	11:69247354:C:T	11:69247354:C:T	11	69247354	6.7e-20	5	rs11263432	rs11263432	AP000439.1	2964	MYEOV	NA	1	2	1	0	0	0	0	0	0	0	0	0	0	0.00120165	0.0580022	NA
Women	WHIUKB	1409	187	11:69250250:A:G	11:69250250:A:G	11	69250250	1.1e-08	1	rs117736811	rs117736811	AP000439.2	2882	AP000439.2	2883	1	2	1	0	0	0	0	0	0	0	0	0	0	0.114222	0.136559	NA
Women	WHIUKB	1410	187	11:69253255:C:T	11:69253255:T:C	11	69253255	1.2e-09	4	rs11263443	rs11263443	AP000439.2	0	AP000439.2	0	0	0	0	0	0	0	0	0	0	0	0	0	0	0.0354194	0.587644	NA
Women	WHIUKB	1411	187	11:69258074:A:G	11:69258074:G:A	11	69258074	1.3e-12	8	rs7928827	rs7928827	AP000439.2	0	AP000439.2	0	0	0	0	0	0	0	0	0	0	0	0	0	0	0.0138023	0.105611	NA
Women	WHIUKB	1412	187	11:69262383:C:T	11:69262383:T:C	11	69262383	2.9e-11	1	rs35269017	rs35269017	AP000439.2	2871	AP000439.2	2872	0	0	0	0	0	0	0	0	0	0	0	0	0	0.0754499	0.00796119	NA
Women	WHIUKB	1413	187	11:69262916:A:G	11:69262916:A:G	11	69262916	1.1e-17	9	rs7395791	rs7395791	AP000439.2	3404	AP000439.2	3405	1	2	1	1	0	0	0	0	0	0	0	0	0	0.0103799	0.341161	NA
Women	WHIUKB	1414	187	11:69275546:A:G	11:69275546:G:A	11	69275546	3.9e-11	18	rs7394655	rs7394655	AP000439.5	6819	CCND1	NA	0	0	0	1	0	0	0	0	0	1	1	0	0	0.22503	0.0449696	NA
Women	WHIUKB	1415	187	11:69280923:A:G	11:69280923:A:G	11	69280923	1.1e-10	1	rs57212245	rs57212245	AP000439.5	1442	AP000439.5	1443	1	2	1	0	0	0	0	0	0	0	0	0	0	0.105843	0.572811	NA
Women	WHIUKB	1416	187	11:69456901:C:G	11:69456901:G:C	11	69456901	1.7e-08	3	rs3017621	rs3017621	CCND1	0	CCND1	0	1	2	1	1	0	0	0	0	0	0	0	0	0	0.611597	0.219358	NA
Women	WHIUKB	1417	188	11:69924352:C:G	11:69924352:G:C	11	69924352	7.7e-10	21	rs11233117	rs11233117	ANO1	55	ANO1	56	1	1	1	0	0	0	0	1	1	0	0	0	0	0.000147046	0.951674	NA
Women	WHIUKB	1418	189	11:111384426:G:T	11:111384426:G:T	11	111384426	3.2e-08	11	rs28690953	rs28690953	MIR34C	185	C11orf88	NA	0	0	0	0	0	0	0	0	0	0	0	0	0	0.0016889	0.30217	NA
Women	WHIUKB	1419	189	11:111560028:A:G	11:111560028:A:G	11	111560028	4.6e-11	31	rs11213979	rs11213979	SIK2	0	SIK2	0	0	0	0	0	0	0	0	0	0	0	0	0	0	0.0360874	0.00443129	NA
Women	WHIUKB	1420	189	11:111642119:A:G	11:111642119:A:G	11	111642119	6.5e-24	145	rs3829258	rs3829258	RP11-108O10.2	0	RP11-108O10.2	0	1	2	1	1	0	0	0	0	0	0	0	0	0	0.00117552	0.0056165	NA
Women	WHIUKB	1421	189	11:111661686:A:T	11:111661686:A:T	11	111661686	1.4e-11	47	rs625477	rs625477	ALG9:ALG9	00:00:00	ALG9	0	0	0	0	0	0	0	0	0	0	1	1	0	0	0.0257126	0.00504935	NA
Women	WHIUKB	1422	189	11:111703191:G:T	11:111703191:T:G	11	111703191	6.5e-12	14	rs11214013	rs11214013	ALG9:ALG9	00:00:00	ALG9	0	1	1	1	1	0	0	0	0	0	0	0	0	0	0.00140266	0.134541	NA
Women	WHIUKB	1423	189	11:111845332:G:T	11:111845332:T:G	11	111845332	9e-09	1	rs72991443	rs72991443	DIXDC1	0	DIXDC1	0	1	2	1	0	0	0	0	0	0	0	0	0	0	0.152461	0.824957	NA
Women	WHIUKB	1424	190	11:130270855:C:T	11:130270855:T:C	11	130270855	2.1e-09	12	rs59317921	rs59317921	ADAMTS8	3964	ADAMTS8	NA	1	1	1	0	0	0	0	0	0	0	0	0	0	0.00155111	0.0693803	NA
Women	WHIUKB	1425	191	12:383842:G:T	12:383842:G:T	12	383842	3.3e-08	195	rs495316	rs495316	RP11-283I3.6	0	RP11-283I3.6	0	0	0	0	0	0	0	0	0	0	0	0	0	0	7.40352e-06	0.0860866	NA
Women	WHIUKB	1426	191	12:475579:A:T	12:475579:A:T	12	475579	3.5e-08	22	rs4140962	rs4140962	KDM5A	0	KDM5A	0	0	0	0	0	0	0	0	0	0	0	0	0	0	0.00757366	0.0562061	NA
Women	WHIUKB	1427	192	12:1180714:G:GT	12:1180714:G:GT	12	1180714	2.3e-08	100	12:1180714_GT_G	12:1180714	ERC1	0	ERC1	0	0	0	0	0	0	0	0	0	0	0	0	0	0	0.0159542	0.746615	NA
Women	WHIUKB	1428	193	12:20474706:A:G	12:20474706:G:A	12	20474706	4.3e-09	10	rs79719909	rs79719909	RP11-284H19.1	39959	RP11-284H19.1	39960	0	0	0	0	0	0	0	0	0	0	0	0	0	1.93834e-05	0.959426	NA
Women	WHIUKB	1429	194	12:23693029:T:TA	12:23693029:TA:T	12	23693029	1.1e-08	4	12:23693029_T_TA	12:23693029	SOX5	0	SOX5	0	0	0	0	0	0	0	0	0	0	0	0	0	0	0.000189506	0.292295	NA
Women	WHIUKB	1430	195	12:26259919:A:G	12:26259919:A:G	12	26259919	2.6e-14	5	rs10842675	rs10842675	BHLHE41	13039	BHLHE41	13040	0	0	0	0	0	0	0	0	0	0	0	1	0	4.66309e-07	0.0004958	NA
Women	WHIUKB	1431	195	12:26265751:G:T	12:26265751:G:T	12	26265751	1e-10	7	rs7978072	rs7978072	BHLHE41	7207	BHLHE41	7208	0	0	0	0	0	0	0	0	0	0	0	1	0	9.93737e-07	0.0182276	NA
Women	WHIUKB	1432	195	12:26276232:C:T	12:26276232:T:C	12	26276232	2.5e-09	3	rs77757339	rs77757339	BHLHE41:SSPN	00:00:00	SSPN,BHLHE41	0	0	0	0	0	0	0	0	0	0	0	0	1	0	1.28891e-09	0.994676	NA
Women	WHIUKB	1433	195	12:26297647:A:ATTC	12:26297647:A:ATTC	12	26297647	8e-13	42	12:26297647_ATTC_A	12:26297647	SSPN	0	SSPN	0	0	0	0	0	0	0	0	0	0	0	0	0	0	6.89491e-06	0.334107	NA
Women	WHIUKB	1434	195	12:26320656:C:T	12:26320656:C:T	12	26320656	1.3e-10	22	rs10842685	rs10842685	SSPN	0	SSPN	0	0	0	0	0	0	0	0	0	0	0	0	0	0	2.10648e-05	0.0719711	NA
Women	WHIUKB	1435	195	12:26339731:C:T	12:26339731:T:C	12	26339731	6.7e-09	28	rs7955859	rs7955859	SSPN	0	SSPN	0	0	0	0	0	0	0	0	0	0	0	0	0	0	0.00204104	0.267837	NA
Women	WHIUKB	1436	195	12:26356032:A:G	12:26356032:A:G	12	26356032	3.6e-18	18	rs1480029	rs1480029	SSPN	0	SSPN	0	1	2	1	0	0	0	0	0	0	0	0	1	0	3.02761e-07	0.0121207	NA
Women	WHIUKB	1437	195	12:26358170:C:T	12:26358170:C:T	12	26358170	1.1e-09	3	rs7134738	rs7134738	SSPN	0	SSPN	0	0	0	0	0	0	0	0	0	0	0	0	0	0	0.000351771	0.200689	NA
Women	WHIUKB	1438	195	12:26367359:A:G	12:26367359:G:A	12	26367359	1.7e-10	11	rs755987	rs755987	SSPN:RP11-283G6.4	00:00:00	RP11-283G6.4,SSPN	0	0	0	0	0	0	0	0	0	0	1	1	0	0	0.000354765	0.223707	NA
Women	WHIUKB	1439	195	12:26389038:A:G	12:26389038:A:G	12	26389038	3.7e-08	4	rs4575373	rs4575373	SSPN:RP11-283G6.4:RP11-283G6.5	00:00:00	RP11-283G6.4,RP11-283G6.5,SSPN	0	0	0	0	0	0	0	0	0	0	0	0	0	0	0.00036919	0.0591415	NA
Women	WHIUKB	1440	195	12:26393615:G:T	12:26393615:T:G	12	26393615	5.4e-12	1	rs7968316	rs7968316	SSPN:RP11-283G6.4:RP11-283G6.5	00:00:00	RP11-283G6.4,RP11-283G6.5,SSPN	0	0	0	0	0	0	0	0	0	0	0	0	0	0	0.000584252	0.0216278	NA
Women	WHIUKB	1441	195	12:26396792:C:CTTTAG	12:26396792:CTTTAG:C	12	26396792	6.1e-10	1	12:26396792_CTTTAG_C	12:26396792	SSPN:RP11-283G6.4:RP11-283G6.5	00:00:00	RP11-283G6.4,RP11-283G6.5,SSPN	0	0	0	0	0	0	0	0	0	0	0	0	1	0	2.12172e-07	0.191348	NA
Women	WHIUKB	1442	195	12:26398707:C:T	12:26398707:C:T	12	26398707	2.7e-15	4	rs2343872	rs2343872	SSPN:RP11-283G6.4:RP11-283G6.5	00:00:00	RP11-283G6.4,RP11-283G6.5,SSPN	0	0	0	0	0	0	0	0	0	0	0	0	0	0	6.49589e-06	0.18424	NA
Women	WHIUKB	1443	195	12:26404141:C:T	12:26404141:T:C	12	26404141	2.3e-08	9	rs148732284	rs148732284	SSPN:RP11-283G6.4:RP11-283G6.5	00:00:00	RP11-283G6.4,RP11-283G6.5,SSPN	0	0	0	0	0	0	0	0	0	0	0	0	0	0	0.00115476	0.118415	NA
Women	WHIUKB	1444	195	12:26413116:C:T	12:26413116:T:C	12	26413116	1.7e-14	9	rs7963683	rs7963683	SSPN:RP11-283G6.4:RP11-283G6.5	00:00:00	RP11-283G6.4,RP11-283G6.5,SSPN	0	0	0	0	0	0	0	0	0	0	0	0	0	0	0.000259832	0.58602	NA
Women	WHIUKB	1445	195	12:26421434:A:T	12:26421434:A:T	12	26421434	1e-08	7	rs9668178	rs9668178	SSPN:RP11-283G6.4:RP11-283G6.5	00:00:00	RP11-283G6.4,RP11-283G6.5,SSPN	0	0	0	0	0	0	0	0	0	0	0	0	0	0	0.0107287	0.694026	NA
Women	WHIUKB	1446	195	12:26430452:A:G	12:26430452:A:G	12	26430452	2e-13	7	rs60906625	rs60906625	SSPN:RP11-283G6.4:RP11-283G6.5	00:00:00	RP11-283G6.4,RP11-283G6.5,SSPN	0	1	2	1	0	0	0	0	0	0	1	1	0	0	3.70463e-05	0.363351	NA
Women	WHIUKB	1447	195	12:26435223:C:T	12:26435223:T:C	12	26435223	3.9e-13	1	rs6487542	rs6487542	SSPN:RP11-283G6.4:RP11-283G6.5	00:00:00	RP11-283G6.4,RP11-283G6.5,SSPN	0	0	0	0	0	0	0	0	0	0	0	0	1	0	3.40063e-07	0.811894	NA
Women	WHIUKB	1448	195	12:26438048:A:T	12:26438048:T:A	12	26438048	4.5e-14	13	rs73072489	rs73072489	SSPN:RP11-283G6.4:RP11-283G6.5	00:00:00	RP11-283G6.4,RP11-283G6.5,SSPN	0	0	0	0	0	0	0	0	0	0	0	0	1	0	1.18274e-06	0.700437	NA
Women	WHIUKB	1449	195	12:26438964:A:T	12:26438964:T:A	12	26438964	4.9e-08	2	rs34589387	rs34589387	SSPN:RP11-283G6.4:RP11-283G6.5	00:00:00	RP11-283G6.4,RP11-283G6.5,SSPN	0	1	1	1	0	0	0	0	0	0	0	0	0	0	0.0545514	0.477607	NA
Women	WHIUKB	1450	195	12:26439726:C:T	12:26439726:T:C	12	26439726	1.9e-08	1	rs1513221	rs1513221	SSPN:RP11-283G6.4:RP11-283G6.5	00:00:00	RP11-283G6.4,RP11-283G6.5,SSPN	0	0	0	0	0	0	0	0	0	0	0	0	0	0	0.00107201	0.421931	NA
Women	WHIUKB	1451	195	12:26440059:C:G	12:26440059:C:G	12	26440059	1.9e-21	1	rs10842702	rs10842702	SSPN:RP11-283G6.4:RP11-283G6.5	00:00:00	RP11-283G6.4,RP11-283G6.5,SSPN	0	0	0	0	0	0	0	0	0	0	0	0	1	0	1.00918e-07	0.164662	NA
Women	WHIUKB	1452	195	12:26442630:C:T	12:26442630:T:C	12	26442630	5.3e-16	54	rs6487546	rs6487546	SSPN:RP11-283G6.4:RP11-283G6.5	00:00:00	RP11-283G6.4,RP11-283G6.5,SSPN	0	0	0	0	0	0	0	0	0	0	0	0	1	0	1.19337e-09	0.190751	NA
Women	WHIUKB	1453	195	12:26453283:A:G	12:26453283:G:A	12	26453283	2.4e-58	33	rs718314	rs718314	RP11-283G6.4:RP11-283G6.5	00:00:00	RP11-283G6.4,RP11-283G6.5	0	1	2	1	1	0	1	1	0	0	1	2	1	0	6.81335e-23	0.441636	NA
Women	WHIUKB	1454	195	12:26453764:C:T	12:26453764:C:T	12	26453764	3.8e-09	2	rs931384	rs931384	RP11-283G6.4:RP11-283G6.5	00:00:00	RP11-283G6.4,RP11-283G6.5	0	0	0	0	0	0	0	0	0	0	0	0	0	0	3.26103e-05	0.804311	NA
Women	WHIUKB	1455	195	12:26458544:A:T	12:26458544:T:A	12	26458544	4.8e-16	39	rs61914547	rs61914547	RP11-283G6.4:RP11-283G6.5	00:00:00	RP11-283G6.4,RP11-283G6.5	0	1	1	1	1	0	0	0	0	0	0	0	0	0	0.000155356	0.715891	NA
Women	WHIUKB	1456	195	12:26475469:C:T	12:26475469:T:C	12	26475469	9e-10	4	rs11048465	rs11048465	RP11-283G6.4:RP11-513G19.1	00:00:00	RP11-283G6.4,RP11-513G19.1	0	0	0	0	0	0	0	0	0	0	0	0	0	0	0.00226118	0.818913	NA
Women	WHIUKB	1457	195	12:26487658:A:T	12:26487658:A:T	12	26487658	2.9e-30	18	rs4963983	rs4963983	RP11-283G6.4:RP11-513G19.1	00:00:00	RP11-283G6.4,RP11-513G19.1	0	0	0	0	0	0	0	0	1	1	0	0	1	0	1.61616e-13	0.238796	NA
Women	WHIUKB	1458	195	12:26497128:A:G	12:26497128:G:A	12	26497128	2.9e-10	1	rs111652906	rs111652906	RP11-513G19.1:ITPR2	00:00:00	RP11-513G19.1,ITPR2	0	0	0	0	0	0	0	0	0	0	0	0	1	0	4.45629e-09	0.808339	NA
Women	WHIUKB	1459	195	12:26499487:C:T	12:26499487:C:T	12	26499487	2.9e-26	11	rs10842716	rs10842716	RP11-513G19.1:ITPR2	00:00:00	RP11-513G19.1,ITPR2	0	0	0	0	0	0	0	0	0	0	0	0	1	0	1.25876e-16	0.60857	NA
Women	WHIUKB	1460	195	12:26507016:A:G	12:26507016:A:G	12	26507016	7e-11	1	rs10842717	rs10842717	RP11-513G19.1:ITPR2	00:00:00	RP11-513G19.1,ITPR2	0	0	0	0	0	0	0	0	0	0	0	0	1	0	5.96538e-07	0.162454	NA
Women	WHIUKB	1461	195	12:26513100:C:T	12:26513100:C:T	12	26513100	2.7e-15	8	rs10842720	rs10842720	RP11-513G19.1:ITPR2	00:00:00	RP11-513G19.1,ITPR2	0	0	0	0	0	0	0	0	0	0	0	0	1	0	2.76443e-12	0.867403	NA
Women	WHIUKB	1462	195	12:26534308:C:T	12:26534308:C:T	12	26534308	2.4e-09	1	rs144621478	rs144621478	RP11-513G19.1:ITPR2	00:00:00	RP11-513G19.1,ITPR2	0	0	0	0	0	0	0	0	0	0	0	0	1	0	1.01181e-07	0.679293	NA
Women	WHIUKB	1463	195	12:26645451:C:T	12:26645451:C:T	12	26645451	4.8e-08	1	rs76684599	rs76684599	ITPR2	0	ITPR2	0	0	0	0	0	0	0	0	0	0	0	0	0	0	2.76406e-05	0.931492	NA
Women	WHIUKB	1464	195	12:26681453:A:T	12:26681453:T:A	12	26681453	7.5e-10	3	rs78440544	rs78440544	ITPR2	0	ITPR2	0	0	0	0	0	0	0	0	0	0	0	0	1	0	1.66098e-07	0.401812	NA
Women	WHIUKB	1465	196	12:27498209:G:T	12:27498209:T:G	12	27498209	2.6e-09	5	rs1037925	rs1037925	ARNTL2	0	ARNTL2	0	0	0	0	0	0	0	0	0	0	0	0	0	0	0.000353314	0.747197	NA
Women	WHIUKB	1466	196	12:27528072:A:G	12:27528072:A:G	12	27528072	1.6e-08	52	rs7302352	rs7302352	ARNTL2	0	ARNTL2	0	1	1	1	0	0	0	0	0	0	0	0	0	0	0.00156871	0.359471	NA
Women	WHIUKB	1467	197	12:45968598:A:G	12:45968598:A:G	12	45968598	7e-10	2	rs7310959	rs7310959	RP11-352M15.1	0	RP11-352M15.1	0	0	0	0	0	0	0	0	0	0	0	0	0	0	3.42177e-05	0.991995	NA
Women	WHIUKB	1468	197	12:45985272:G:T	12:45985272:T:G	12	45985272	3.4e-16	13	rs73108788	rs73108788	RP11-352M15.1	0	RP11-352M15.1	0	1	2	1	0	0	0	0	0	0	0	0	1	0	6.14864e-09	0.378862	NA
Women	WHIUKB	1469	198	12:48143315:A:G	12:48143315:G:A	12	48143315	5e-18	2	rs145878042	rs145878042	RAPGEF3	0	RAPGEF3	0	1	2	1	1	0	0	1	1	2	0	0	0	0	0.000200229	0.000524841	NA
Women	WHIUKB	1470	198	12:48216529:A:G	12:48216529:A:G	12	48216529	5e-09	5	rs2544027	rs2544027	HDAC7	0	HDAC7	0	1	2	1	1	0	0	0	0	0	0	0	0	0	0.0960256	0.0600004	NA
Women	WHIUKB	1471	199	12:53750337:A:G	12:53750337:A:G	12	53750337	9.1e-09	3	rs144737537	rs144737537	SP7	11237	SP7	11238	1	2	1	0	0	0	0	0	0	0	0	0	0	0.0156992	0.474832	NA
Women	WHIUKB	1472	199	12:54184927:C:T	12:54184927:T:C	12	54184927	1.8e-09	2	rs12426763	rs12426763	SNORD81	161	SNORD81	162	0	0	0	0	0	0	0	0	0	0	0	0	0	0.00889978	0.265418	NA
Women	WHIUKB	1473	199	12:54320490:A:G	12:54320490:G:A	12	54320490	8.8e-13	12	rs75824359	rs75824359	HOXC13-AS	8621	HOXC13-AS	8622	1	2	1	1	0	0	0	0	0	0	0	0	0	0.0229554	0.308278	NA
Women	WHIUKB	1474	199	12:54322588:C:G	12:54322588:C:G	12	54322588	2.7e-21	6	rs61921763	rs61921763	HOXC13-AS	6523	HOXC13-AS	6524	1	2	1	1	0	0	0	0	0	0	0	0	0	0.000227017	0.758936	NA
Women	WHIUKB	1475	199	12:54325796:G:T	12:54325796:G:T	12	54325796	2.7e-12	20	rs7301643	rs7301643	HOXC13-AS	3315	HOXC13-AS	3316	0	0	0	0	0	0	0	0	0	0	0	0	0	0.00961215	0.862881	NA
Women	WHIUKB	1476	199	12:54343551:A:AG	12:54343551:A:AG	12	54343551	1.1e-16	2	12:54343551_AG_A	12:54343551	HOXC13	3222	HOXC13	3224	1	1	1	1	0	0	0	0	0	0	0	0	0	0.0373357	0.0250835	NA
Women	WHIUKB	1477	199	12:54346495:C:G	12:54346495:C:G	12	54346495	1.6e-31	12	rs10747688	rs10747688	HOXC12	2122	HOXC12	2123	1	1	1	0	0	0	0	0	0	0	0	0	0	0.000526344	0.475595	NA
Women	WHIUKB	1478	199	12:54347698:G:T	12:54347698:T:G	12	54347698	1e-37	18	rs2366149	rs2366149	HOXC12	919	HOXC12	920	1	1	1	0	0	0	0	0	0	0	0	1	0	2.55168e-07	0.80053	NA
Women	WHIUKB	1479	199	12:54348153:G:T	12:54348153:T:G	12	54348153	9.2e-11	13	rs4332564	rs4332564	HOXC12	464	HOXC12	465	0	0	0	0	0	0	0	0	0	0	0	0	0	0.00252986	0.549828	NA
Women	WHIUKB	1480	199	12:54353102:C:G	12:54353102:G:C	12	54353102	1.5e-10	1	rs58494653	rs58494653	AC012531.23	356	AC012531.23	357	1	2	1	1	0	0	0	0	0	0	0	0	0	0.338639	0.16406	NA
Women	WHIUKB	1481	199	12:54389179:A:C	12:54389179:A:C	12	54389179	3.9e-09	1	rs75493807	rs75493807	RP11-834C11.12:HOXC6:HOXC-AS2:HOXC9	0:0:0:0	RP11-834C11.12,HOXC-AS2,HOXC6,HOXC9	0	1	2	1	1	0	0	0	0	0	0	0	0	0	0.00288845	0.531076	NA
Women	WHIUKB	1482	199	12:54393783:C:G	12:54393783:C:G	12	54393783	6.2e-33	29	rs56154542	rs56154542	RP11-834C11.12:HOXC6:HOXC9:HOXC-AS1	0:0:0:0	RP11-834C11.12,HOXC-AS1,HOXC6,HOXC9	0	1	1	1	1	0	0	0	0	0	0	0	0	0	0.00323973	0.00834085	NA
Women	WHIUKB	1483	199	12:54400228:A:C	12:54400228:A:C	12	54400228	4.9e-21	12	rs12822416	rs12822416	RP11-834C11.12:HOXC6	00:00:00	RP11-834C11.12,HOXC6	0	1	2	1	1	0	0	0	0	0	0	0	0	0	0.00139985	0.266741	NA
Women	WHIUKB	1484	199	12:54418857:C:T	12:54418857:C:T	12	54418857	1e-18	24	rs2077177	rs2077177	RP11-834C11.12:HOXC6:HOXC4:RP11-834C11.14	0:0:0:0	RP11-834C11.12,RP11-834C11.14,HOXC4,HOXC6	0	1	1	1	1	0	0	0	0	0	0	0	0	0	0.302491	0.290845	NA
Women	WHIUKB	1485	199	12:54433483:A:C	12:54433483:C:A	12	54433483	1.9e-09	34	rs12426667	rs12426667	HOXC4	0	HOXC4	0	0	0	0	0	0	0	0	0	0	0	0	0	0	0.544891	0.0250317	NA
Women	WHIUKB	1486	199	12:54449723:C:T	12:54449723:C:T	12	54449723	1.3e-08	2	rs11554014	rs11554014	HOXC4:HOXC4	00:00:00	HOXC4	0	1	2	1	1	0	0	0	0	0	0	0	0	0	0.102912	0.750274	NA
Women	WHIUKB	1487	199	12:54532119:C:G	12:54532119:C:G	12	54532119	3.4e-09	1	rs73112592	rs73112592	RP11-834C11.4	5491	SMUG1	NA	0	0	0	0	0	0	0	0	0	0	0	0	0	0.0880781	0.142315	NA
Women	WHIUKB	1488	200	12:60220121:T:TAG	12:60220121:TAG:T	12	60220121	9.6e-09	58	rs10627814	rs10627814	RP11-813P10.2	13763	RP11-813P10.2	13764	0	0	0	0	0	0	0	0	0	0	0	0	0	0.00014295	0.0248856	NA
Women	WHIUKB	1489	201	12:62921978:A:G	12:62921978:G:A	12	62921978	1.1e-08	65	rs7303825	rs7303825	MON2	0	MON2	0	0	0	0	0	0	0	0	0	0	0	0	0	0	0.000654419	0.32635	NA
Women	WHIUKB	1490	202	12:66424504:C:T	12:66424504:C:T	12	66424504	6e-09	1	rs7137538	rs7137538	RP11-366L20.4	0	RP11-366L20.4	0	0	0	0	0	0	0	0	0	0	0	0	0	0	0.000295121	0.289851	NA
Women	WHIUKB	1491	202	12:66444227:C:T	12:66444227:T:C	12	66444227	1.6e-20	20	rs11176017	rs11176017	RP11-118B13.1	12732	RP11-118B13.1	12733	1	1	1	1	0	0	0	0	0	0	0	0	0	1.29269e-05	0.303165	NA
Women	WHIUKB	1492	203	12:94092690:C:G	12:94092690:G:C	12	94092690	3.7e-08	108	rs10745659	rs10745659	CRADD	0	CRADD	0	1	2	1	0	1	1	0	1	1	0	0	0	1	0.000256152	2.37892e-08	NA
Women	WHIUKB	1493	204	12:101602103:A:G	12:101602103:A:G	12	101602103	3.7e-08	4	rs7296340	rs7296340	SLC5A8	0	SLC5A8	0	0	0	0	0	0	0	0	0	0	0	0	0	0	5.68731e-06	0.0136864	NA
Women	WHIUKB	1494	205	12:107015551:C:T	12:107015551:T:C	12	107015551	2.3e-10	61	rs716446	rs716446	RP11-144F15.1:RFX4	00:00:00	RP11-144F15.1,RFX4	0	0	0	0	0	0	0	0	0	0	0	0	0	0	0.00881291	0.476361	NA
Women	WHIUKB	1495	205	12:107077232:A:G	12:107077232:A:G	12	107077232	3.4e-14	144	rs1922432	rs1922432	RP11-144F15.1:RFX4:RP11-482D24.2	00:00:00	RP11-482D24.2,RP11-144F15.1,RFX4	0	1	1	1	0	0	0	0	0	0	0	0	0	0	0.000345641	0.0974061	NA
Women	WHIUKB	1496	205	12:107187780:A:G	12:107187780:G:A	12	107187780	1.4e-09	13	rs1216006	rs1216006	RIC8B	0	RIC8B	0	1	2	1	0	0	0	0	0	0	0	0	0	0	0.142792	0.710387	NA
Women	WHIUKB	1497	205	12:107325648:C:T	12:107325648:T:C	12	107325648	3.8e-08	38	rs1348566	rs1348566	RPL30P12	20760	RPL30P12	20761	0	0	0	0	0	0	0	1	1	0	0	0	0	0.00536129	0.0427281	NA
Women	WHIUKB	1498	206	12:108618630:C:T	12:108618630:T:C	12	108618630	5.6e-09	7	rs3764002	rs3764002	WSCD2	0	WSCD2	0	1	2	1	1	0	1	1	0	0	0	0	0	0	0.138455	0.887106	NA
Women	WHIUKB	1499	207	12:113512945:C:T	12:113512945:T:C	12	113512945	1.3e-09	15	rs10850127	rs10850127	DTX1	0	DTX1	0	1	2	1	0	0	0	0	0	0	0	0	0	0	0.117225	0.0210655	NA
Women	WHIUKB	1500	208	12:122381427:A:C	12:122381427:A:C	12	122381427	2.8e-11	7	rs189392453	rs189392453	WDR66	0	WDR66	0	1	1	1	0	0	0	1	0	0	0	0	0	0	0.000112273	0.591129	NA
Women	WHIUKB	1501	208	12:122498002:C:G	12:122498002:G:C	12	122498002	1.1e-19	33	rs28384349	rs28384349	BCL7A	0	BCL7A	0	1	2	1	0	0	0	0	0	0	0	0	1	0	2.4194e-07	0.333596	NA
Women	WHIUKB	1502	208	12:122614060:G:T	12:122614060:T:G	12	122614060	4e-15	174	rs7487608	rs7487608	MLXIP	0	MLXIP	0	0	0	0	0	0	0	1	1	1	0	0	1	0	1.5497e-10	0.0170627	NA
Women	WHIUKB	1503	208	12:122619486:G:T	12:122619486:T:G	12	122619486	7.1e-09	3	rs11057291	rs11057291	MLXIP	0	MLXIP	0	0	0	0	0	0	0	0	0	0	0	0	0	0	0.000509466	0.790211	NA
Women	WHIUKB	1504	208	12:122622795:A:G	12:122622795:G:A	12	122622795	1.1e-12	4	rs74580294	rs74580294	MLXIP	0	MLXIP	0	0	0	0	0	0	0	1	0	0	0	0	0	0	0.000299162	0.569771	NA
Women	WHIUKB	1505	208	12:122634003:C:T	12:122634003:T:C	12	122634003	1.1e-13	33	rs925460	rs925460	MLXIP	2108	MLXIP	2109	0	0	0	0	0	0	0	0	0	0	0	0	0	0.000113694	0.27725	NA
Women	WHIUKB	1506	208	12:122646221:C:CAA	12:122646221:C:CAA	12	122646221	7e-10	27	rs757171557	rs757171557	LRRC43	6063	LRRC43	6062	0	0	0	0	0	0	0	0	0	0	0	1	0	4.85073e-06	0.00869784	NA
Women	WHIUKB	1507	208	12:122657383:C:G	12:122657383:G:C	12	122657383	3e-08	29	rs7977932	rs7977932	LRRC43:IL31	00:00:00	IL31,LRRC43	0	0	0	0	0	0	0	0	0	0	0	0	0	0	5.10276e-05	0.184466	NA
Women	WHIUKB	1508	208	12:122659906:A:G	12:122659906:A:G	12	122659906	1.2e-08	6	rs142318298	rs142318298	LRRC43	0	LRRC43	0	0	0	0	0	0	0	0	0	0	0	0	0	0	0.00225615	0.215904	NA
Women	WHIUKB	1509	208	12:122688256:A:G	12:122688256:G:A	12	122688256	3.2e-08	66	rs61955587	rs61955587	B3GNT4	0	B3GNT4	0	0	0	0	0	0	0	0	0	0	0	0	0	0	1.50436e-05	0.0539722	NA
Women	WHIUKB	1510	208	12:122693602:G:T	12:122693602:G:T	12	122693602	5.5e-13	6	rs7957117	rs7957117	DIABLO:RP11-512M8.5	00:00:00	RP11-512M8.5,DIABLO	0	0	0	0	0	0	0	0	0	0	0	0	0	0	4.64937e-05	0.304827	NA
Women	WHIUKB	1511	208	12:122829870:A:AT	12:122829870:A:AT	12	122829870	9.8e-09	96	rs5801470	rs5801470	CLIP1	0	CLIP1	0	0	0	0	0	0	0	0	0	0	0	0	1	0	1.97076e-06	0.145314	NA
Women	WHIUKB	1512	208	12:122887313:A:G	12:122887313:G:A	12	122887313	5.6e-20	6	rs77251835	rs77251835	CLIP1	0	CLIP1	0	0	0	0	0	0	0	0	0	0	0	0	1	0	6.81847e-09	0.21233	NA
Women	WHIUKB	1513	208	12:122947265:A:G	12:122947265:A:G	12	122947265	7.3e-12	163	rs7316114	rs7316114	ZCCHC8	10151	ZCCHC8	10152	0	0	0	0	0	1	1	1	1	0	0	1	0	9.02013e-08	0.119597	NA
Women	WHIUKB	1514	208	12:122963550:C:T	12:122963550:T:C	12	122963550	3e-29	5	rs12369179	rs12369179	ZCCHC8	0	ZCCHC8	0	1	2	1	0	1	1	1	1	1	1	2	1	0	2.65252e-12	0.199121	NA
Women	WHIUKB	1515	208	12:123018475:C:T	12:123018475:C:T	12	123018475	5.3e-14	2	rs11615433	rs11615433	KNTC1	0	KNTC1	0	0	0	0	0	0	0	0	0	0	0	0	1	0	4.4363e-07	0.251895	NA
Women	WHIUKB	1516	208	12:123074487:C:T	12:123074487:T:C	12	123074487	7.8e-11	2	rs146677327	rs146677327	KNTC1	0	KNTC1	0	0	0	0	0	0	0	0	0	0	0	0	0	0	0.0080178	0.142589	NA
Women	WHIUKB	1517	208	12:123094720:C:G	12:123094720:C:G	12	123094720	7.5e-09	50	rs2277346	rs2277346	KNTC1	0	KNTC1	0	0	0	0	0	0	1	1	0	0	0	0	0	0	0.000934998	0.0067855	NA
Women	WHIUKB	1518	208	12:123118476:C:T	12:123118476:T:C	12	123118476	1.2e-12	5	rs117269855	rs117269855	HCAR1	0	HCAR1	0	0	0	0	0	0	0	0	0	0	0	0	0	0	3.10501e-05	0.505017	NA
Women	WHIUKB	1519	208	12:123125851:A:G	12:123125851:A:G	12	123125851	5.4e-09	4	rs544440191	rs544440191	HCAR1	0	HCAR1	0	0	0	0	0	0	0	0	0	0	0	0	0	0	0.0116503	0.293308	NA
Women	WHIUKB	1520	208	12:123155683:C:T	12:123155683:T:C	12	123155683	2e-11	8	rs34371863	rs34371863	HCAR1	0	HCAR1	0	0	0	0	0	0	0	0	0	0	0	0	0	0	0.000153196	0.191297	NA
Women	WHIUKB	1521	208	12:123156676:C:G	12:123156676:C:G	12	123156676	3.3e-09	1	rs7350636	rs7350636	HCAR1	0	HCAR1	0	0	0	0	0	0	0	0	0	0	0	0	0	0	0.0157912	0.090443	NA
Women	WHIUKB	1522	208	12:123160886:A:G	12:123160886:G:A	12	123160886	2.2e-13	12	rs645987	rs645987	HCAR1	0	HCAR1	0	1	1	1	0	0	0	0	0	0	0	0	0	0	6.40255e-05	0.0442885	NA
Women	WHIUKB	1523	208	12:123189794:C:T	12:123189794:C:T	12	123189794	5.5e-21	47	rs7133768	rs7133768	HCAR1:RP11-324E6.6	00:00:00	RP11-324E6.6,HCAR1	0	1	1	1	0	0	0	0	0	0	0	0	0	0	0.000287371	0.470719	NA
Women	WHIUKB	1524	208	12:123192599:C:T	12:123192599:T:C	12	123192599	1e-28	1	rs11059476	rs11059476	HCAR1:RP11-324E6.6	00:00:00	RP11-324E6.6,HCAR1	0	1	2	1	0	0	0	1	0	0	0	0	1	0	2.26145e-09	0.478602	NA
Women	WHIUKB	1525	208	12:123196078:C:G	12:123196078:G:C	12	123196078	7.6e-19	1	rs73226103	rs73226103	HCAR1:RP11-324E6.6	00:00:00	RP11-324E6.6,HCAR1	0	1	2	1	0	0	0	0	0	0	0	0	1	0	2.03027e-12	0.401515	NA
Women	WHIUKB	1526	208	12:123200016:C:T	12:123200016:T:C	12	123200016	8.1e-18	2	rs139948644	rs139948644	HCAR1:RP11-324E6.6:HCAR3	00:00:00	RP11-324E6.6,HCAR3,HCAR1	0	0	0	0	1	0	0	0	0	0	0	0	1	0	5.30516e-11	0.0816512	NA
Women	WHIUKB	1527	208	12:123209295:A:T	12:123209295:A:T	12	123209295	4.9e-38	64	rs3922628	rs3922628	HCAR1	0	HCAR1	0	1	1	1	1	0	0	0	0	0	0	0	1	0	8.61247e-15	0.777406	NA
Women	WHIUKB	1528	208	12:123216752:C:CAA	12:123216752:CAA:C	12	123216752	1e-19	5	rs34511689	rs34511689	HCAR1	1361	HCAR1	1362	1	1	1	0	0	0	0	0	0	0	0	1	0	1.5806e-09	0.313056	NA
Women	WHIUKB	1529	208	12:123270853:C:T	12:123270853:C:T	12	123270853	1.8e-08	86	rs1696319	rs1696319	CCDC62	0	CCDC62	0	0	0	0	0	0	0	0	0	0	0	0	0	0	0.0021677	0.427286	NA
Women	WHIUKB	1530	208	12:123275773:C:T	12:123275773:T:C	12	123275773	1.5e-12	92	rs12319160	rs12319160	CCDC62	0	CCDC62	0	0	0	0	0	0	0	0	0	0	0	0	0	0	0.000788818	0.704609	NA
Women	WHIUKB	1531	208	12:123285110:C:G	12:123285110:C:G	12	123285110	1.7e-13	6	rs138436155	rs138436155	CCDC62	0	CCDC62	0	1	2	1	1	0	0	0	0	0	0	0	0	0	0.000610799	0.62475	NA
Women	WHIUKB	1532	208	12:123292503:A:C	12:123292503:C:A	12	123292503	1.9e-18	2	rs11060112	rs11060112	CCDC62	0	CCDC62	0	0	0	0	0	0	0	1	0	0	0	0	0	0	0.00033638	0.067233	NA
Women	WHIUKB	1533	208	12:123296204:A:G	12:123296204:A:G	12	123296204	6.6e-12	1	rs138062324	rs138062324	CCDC62	0	CCDC62	0	0	0	0	0	0	0	0	0	0	0	0	0	0	9.37881e-05	0.000403398	NA
Women	WHIUKB	1534	208	12:123310521:C:G	12:123310521:G:C	12	123310521	7.6e-19	2	rs11060212	rs11060212	CCDC62	0	CCDC62	0	0	0	0	0	0	0	0	0	0	0	0	1	0	4.09131e-06	0.20187	NA
Women	WHIUKB	1535	208	12:123311243:A:G	12:123311243:A:G	12	123311243	1.9e-08	9	rs77166802	rs77166802	CCDC62	0	CCDC62	0	0	0	0	0	0	0	0	0	0	0	0	0	0	0.000151707	0.20486	NA
Women	WHIUKB	1536	208	12:123318455:A:G	12:123318455:A:G	12	123318455	1.8e-24	5	rs146459385	rs146459385	HIP1R	544	HIP1R	545	0	0	0	0	0	0	1	0	0	0	0	1	0	1.32044e-10	0.495553	NA
Women	WHIUKB	1537	208	12:123329101:A:G	12:123329101:G:A	12	123329101	8.7e-43	2	rs11060344	rs11060344	HIP1R	0	HIP1R	0	1	2	1	1	0	0	0	0	0	0	0	1	0	4.80957e-14	0.196418	NA
Women	WHIUKB	1538	208	12:123335488:A:G	12:123335488:G:A	12	123335488	7.1e-17	68	rs2271049	rs2271049	HIP1R	0	HIP1R	0	1	2	1	0	0	0	0	0	0	0	0	1	0	1.03276e-10	0.218702	NA
Women	WHIUKB	1539	208	12:123339117:C:T	12:123339117:T:C	12	123339117	1.3e-22	5	rs11060406	rs11060406	HIP1R	0	HIP1R	0	0	0	0	0	0	0	0	1	2	0	0	1	0	9.65697e-08	0.132526	NA
Women	WHIUKB	1540	208	12:123348440:A:AGAT	12:123348440:AGAT:A	12	123348440	8.6e-11	22	rs142265900	rs142265900	HIP1R	932	HIP1R	933	0	0	0	0	0	0	0	0	0	0	0	0	0	9.33155e-05	0.107967	NA
Women	WHIUKB	1541	208	12:123350135:A:G	12:123350135:A:G	12	123350135	5.9e-11	9	rs149654682	rs149654682	RP11-463O12.3:VPS37B	00:00:00	RP11-463O12.3,VPS37B	0	1	1	1	0	0	0	0	0	0	0	0	0	0	8.01579e-05	0.551315	NA
Women	WHIUKB	1542	208	12:123354980:A:G	12:123354980:A:G	12	123354980	4.1e-11	74	rs74985067	rs74985067	VPS37B	0	VPS37B	0	1	1	1	0	0	0	0	0	0	0	0	0	0	0.000319191	0.28738	NA
Women	WHIUKB	1543	208	12:123356476:C:T	12:123356476:T:C	12	123356476	2.3e-08	2	rs118162845	rs118162845	VPS37B	0	VPS37B	0	0	0	0	0	0	0	0	0	0	0	0	0	0	0.00316997	0.00485135	NA
Women	WHIUKB	1544	208	12:123400869:A:T	12:123400869:A:T	12	123400869	3.9e-11	77	rs74418502	rs74418502	ABCB9	4628	ABCB9	4629	0	0	0	0	0	0	0	0	0	0	0	0	0	0.0010744	0.252939	NA
Women	WHIUKB	1545	208	12:123430152:C:T	12:123430152:T:C	12	123430152	3.1e-16	2	rs117572343	rs117572343	ABCB9	0	ABCB9	0	1	1	1	0	0	0	0	0	0	0	0	1	0	1.74588e-06	0.0800202	NA
Women	WHIUKB	1546	208	12:123460297:T:TAGAG	12:123460297:T:TAGAG	12	123460297	1.9e-17	5	12:123460297_TAGAG_T	12:123460297	ABCB9:OGFOD2:RP11-197N18.2	00:00:00	RP11-197N18.2,ABCB9,OGFOD2	0	0	0	0	0	0	0	0	0	0	0	0	0	0	0.000206718	0.0258603	NA
Women	WHIUKB	1547	208	12:123491266:G:GTAA	12:123491266:GTAA:G	12	123491266	5.7e-09	1	12:123491266_GTAA_G	12:123491266	PITPNM2	0	PITPNM2	0	0	0	0	0	0	0	0	0	0	0	0	0	0	6.50844e-05	0.972015	NA
Women	WHIUKB	1548	208	12:123491572:A:G	12:123491572:G:A	12	123491572	2.5e-21	238	rs940904	rs940904	PITPNM2	0	PITPNM2	0	0	0	0	0	0	1	1	0	0	0	0	1	0	2.24149e-07	0.00113052	NA
Women	WHIUKB	1549	208	12:123593899:C:T	12:123593899:T:C	12	123593899	6.4e-26	7	rs73230058	rs73230058	PITPNM2	0	PITPNM2	0	0	0	0	0	0	0	0	0	0	0	0	1	0	2.06732e-11	0.162342	NA
Women	WHIUKB	1550	208	12:123601955:C:CCT	12:123601955:C:CCT	12	123601955	5.7e-15	1	12:123601955_CCT_C	12:123601955	PITPNM2	0	PITPNM2	0	0	0	0	0	0	0	0	0	0	0	0	0	0	1.20079e-05	0.397334	NA
Women	WHIUKB	1551	208	12:123624009:C:T	12:123624009:T:C	12	123624009	1.5e-08	12	rs71456786	rs71456786	PITPNM2	0	PITPNM2	0	0	0	0	0	0	0	0	0	0	0	0	0	0	0.00063211	0.396579	NA
Women	WHIUKB	1552	208	12:123688283:A:T	12:123688283:A:T	12	123688283	2.5e-10	15	rs144354883	rs144354883	MPHOSPH9	0	MPHOSPH9	0	0	0	0	0	0	0	0	0	0	0	0	0	0	0.00231663	0.045162	NA
Women	WHIUKB	1553	208	12:123719955:T:TTG	12:123719955:TTG:T	12	123719955	5.7e-12	286	rs568819278	rs568819278	MPHOSPH9:C12orf65	00:00:00	C12orf65,MPHOSPH9	0	1	1	1	1	0	0	0	0	0	0	0	0	0	0.00438069	0.00775766	NA
Women	WHIUKB	1554	208	12:123736084:G:T	12:123736084:T:G	12	123736084	5.8e-16	68	rs10773000	rs10773000	C12orf65	0	C12orf65	0	0	0	0	0	0	0	0	0	0	0	0	0	0	0.000193247	0.0273443	NA
Women	WHIUKB	1555	208	12:123742061:A:G	12:123742061:G:A	12	123742061	5.5e-25	397	rs1969355	rs1969355	C12orf65:RP11-282O18.3	00:00:00	RP11-282O18.3,C12orf65	0	1	1	1	0	1	0	0	1	1	0	0	0	0	8.51047e-06	2.93402e-05	NA
Women	WHIUKB	1556	208	12:123763339:A:G	12:123763339:A:G	12	123763339	2.4e-15	134	rs10846498	rs10846498	RNA5SP375	4123	CDK2AP1	NA	0	0	0	0	0	0	0	0	0	0	0	0	0	6.82805e-05	0.346768	NA
Women	WHIUKB	1557	208	12:123765690:C:G	12:123765690:C:G	12	123765690	1.8e-10	7	rs75033629	rs75033629	RNA5SP375	1772	RNA5SP375	1773	1	1	1	0	0	0	0	0	0	0	0	0	0	0.000255894	0.831493	NA
Women	WHIUKB	1558	208	12:123817477:A:C	12:123817477:A:C	12	123817477	1.1e-23	4	rs147530811	rs147530811	SBNO1	0	SBNO1	0	1	2	1	0	0	0	0	0	0	0	0	1	0	2.27636e-10	0.590974	NA
Women	WHIUKB	1559	208	12:123837003:A:G	12:123837003:A:G	12	123837003	3.4e-17	87	rs73231994	rs73231994	SBNO1	0	SBNO1	0	1	2	1	1	0	0	0	0	0	0	0	1	0	3.07952e-06	0.377355	NA
Women	WHIUKB	1560	208	12:123901480:C:T	12:123901480:T:C	12	123901480	2.7e-19	8	rs28713448	rs28713448	RILPL2	0	RILPL2	0	0	0	0	0	0	0	0	0	0	0	0	0	0	0.00143313	0.000926703	NA
Women	WHIUKB	1561	208	12:123918076:C:G	12:123918076:G:C	12	123918076	4.3e-10	3	rs28469812	rs28469812	RILPL2	0	RILPL2	0	0	0	0	0	0	0	0	0	0	0	0	0	0	2.92733e-05	0.99072	NA
Women	WHIUKB	1562	208	12:123921264:G:T	12:123921264:T:G	12	123921264	4.8e-13	3	rs28434767	rs28434767	RILPL2	0	RILPL2	0	0	0	0	0	0	0	0	0	0	0	0	0	0	0.000921785	0.0476674	NA
Women	WHIUKB	1563	208	12:123960474:A:G	12:123960474:A:G	12	123960474	3.2e-12	14	rs9777754	rs9777754	RILPL1	0	RILPL1	0	0	0	0	0	0	0	0	0	0	0	0	0	0	1.13462e-05	0.177145	NA
Women	WHIUKB	1564	208	12:123989436:A:G	12:123989436:G:A	12	123989436	4.7e-08	1	rs28722199	rs28722199	RILPL1	0	RILPL1	0	0	0	0	0	0	0	0	0	0	0	0	0	0	0.00653686	0.866186	NA
Women	WHIUKB	1565	208	12:123997072:C:CTG	12:123997072:C:CTG	12	123997072	6e-17	31	12:123997072_CTG_C	12:123997072	RILPL1	0	RILPL1	0	0	0	0	1	0	0	0	0	0	0	0	0	0	8.62101e-05	0.808181	NA
Women	WHIUKB	1566	208	12:124006100:A:G	12:124006100:G:A	12	124006100	3.4e-09	35	rs13303364	rs13303364	RILPL1	0	RILPL1	0	0	0	0	0	0	0	0	0	0	0	0	0	0	0.000911732	0.000991422	NA
Women	WHIUKB	1567	208	12:124014251:C:T	12:124014251:T:C	12	124014251	1.9e-18	43	rs117209788	rs117209788	RILPL1	0	RILPL1	0	1	2	1	0	0	0	0	0	0	0	0	0	0	1.35761e-05	0.939191	NA
Women	WHIUKB	1568	208	12:124020685:A:T	12:124020685:A:T	12	124020685	7.3e-17	2	rs137963709	rs137963709	MIR3908	270	MIR3908	271	0	0	0	0	0	0	0	0	0	0	0	0	0	0.000330147	0.812482	NA
Women	WHIUKB	1569	208	12:124022249:A:G	12:124022249:A:G	12	124022249	1e-08	3	rs117198691	rs117198691	MIR3908	1167	MIR3908	1168	0	0	0	0	0	0	0	0	0	0	0	0	0	3.95483e-05	0.267592	NA
Women	WHIUKB	1570	208	12:124034690:C:T	12:124034690:T:C	12	124034690	1.2e-24	2	rs73216963	rs73216963	MIR3908	13608	MIR3908	13609	1	2	1	1	0	0	0	0	0	0	0	1	0	2.19257e-10	0.00292404	NA
Women	WHIUKB	1571	208	12:124052384:A:G	12:124052384:G:A	12	124052384	1.4e-18	3	rs117871720	rs117871720	RP11-486O12.2	14382	RP11-486O12.2	14383	0	0	0	0	0	0	0	0	0	0	0	1	0	4.24178e-06	0.738724	NA
Women	WHIUKB	1572	208	12:124068131:C:G	12:124068131:G:C	12	124068131	3.9e-20	2	rs35958962	rs35958962	RP11-486O12.2	0	RP11-486O12.2	0	0	0	0	0	0	0	0	0	0	0	0	1	0	5.91362e-09	0.0472932	NA
Women	WHIUKB	1573	208	12:124113319:C:G	12:124113319:G:C	12	124113319	6.8e-10	212	rs908373	rs908373	EIF2B1	0	EIF2B1	0	0	0	0	0	0	0	0	1	1	0	0	0	0	0.00042306	0.00101924	NA
Women	WHIUKB	1574	208	12:124184369:C:T	12:124184369:T:C	12	124184369	6.6e-09	1	rs117614122	rs117614122	TCTN2	0	TCTN2	0	1	2	1	1	0	0	0	0	0	0	0	0	0	0.00724146	0.229899	NA
Women	WHIUKB	1575	208	12:124201996:T:TC	12:124201996:T:TC	12	124201996	9.2e-19	296	rs148118721	rs148118721	ATP6V0A2	0	ATP6V0A2	0	1	1	1	0	0	0	0	0	0	0	0	1	0	7.51317e-08	0.00100375	NA
Women	WHIUKB	1576	208	12:124203832:A:G	12:124203832:G:A	12	124203832	1.7e-16	1	rs6488898	rs6488898	ATP6V0A2	0	ATP6V0A2	0	0	0	0	0	0	0	1	0	0	0	0	0	0	9.04852e-06	0.920573	NA
Women	WHIUKB	1577	208	12:124227961:A:G	12:124227961:A:G	12	124227961	1.6e-16	2	rs112769474	rs112769474	ATP6V0A2	0	ATP6V0A2	0	0	0	0	0	0	0	0	0	0	0	0	1	0	3.39901e-09	0.0142837	NA
Women	WHIUKB	1578	208	12:124242557:A:G	12:124242557:G:A	12	124242557	4.2e-09	4	rs75279884	rs75279884	ATP6V0A2	0	ATP6V0A2	0	0	0	0	0	0	0	0	0	0	0	0	0	0	3.84952e-05	0.817654	NA
Women	WHIUKB	1579	208	12:124267638:A:G	12:124267638:A:G	12	124267638	6.6e-29	7	rs11057354	rs11057354	DNAH10	0	DNAH10	0	1	2	1	1	0	0	0	0	0	0	0	1	0	5.73691e-10	0.957604	NA
Women	WHIUKB	1580	208	12:124278808:C:T	12:124278808:C:T	12	124278808	2.1e-35	42	rs9888323	rs9888323	DNAH10	0	DNAH10	0	0	0	0	0	0	0	0	0	0	0	0	1	0	4.90518e-14	0.0213273	NA
Women	WHIUKB	1581	208	12:124286766:A:G	12:124286766:A:G	12	124286766	4.4e-31	4	rs75873028	rs75873028	DNAH10	0	DNAH10	0	0	0	0	0	0	0	0	0	0	0	0	1	0	3.16002e-16	0.000154915	NA
Women	WHIUKB	1582	208	12:124289284:G:T	12:124289284:T:G	12	124289284	2.5e-11	2	rs79641926	rs79641926	DNAH10	0	DNAH10	0	0	0	0	0	0	0	0	0	0	0	0	0	0	0.0130132	0.0386196	NA
Women	WHIUKB	1583	208	12:124317416:A:G	12:124317416:G:A	12	124317416	2e-38	37	rs4930731	rs4930731	DNAH10	0	DNAH10	0	1	2	1	1	0	0	0	0	0	0	0	1	0	3.01912e-12	0.00754911	NA
Women	WHIUKB	1584	208	12:124319864:G:T	12:124319864:T:G	12	124319864	4e-32	12	rs4930730	rs4930730	DNAH10	0	DNAH10	0	0	0	0	0	0	0	0	0	0	0	0	1	0	1.9106e-13	0.120083	NA
Women	WHIUKB	1585	208	12:124322727:C:CA	12:124322727:CA:C	12	124322727	2.1e-30	15	rs137998108	rs137998108	DNAH10	0	DNAH10	0	1	1	1	0	0	0	0	0	0	0	0	1	0	1.80563e-16	0.000610043	NA
Women	WHIUKB	1586	208	12:124323772:A:G	12:124323772:G:A	12	124323772	1.6e-16	3	rs2341780	rs2341780	DNAH10	0	DNAH10	0	1	2	1	0	0	0	0	0	0	0	0	1	0	9.67706e-08	0.0504395	NA
Women	WHIUKB	1587	208	12:124324280:A:G	12:124324280:A:G	12	124324280	1.1e-20	8	rs10846560	rs10846560	DNAH10	0	DNAH10	0	0	0	0	0	0	0	0	0	0	0	0	1	0	1.116e-06	0.00163157	NA
Women	WHIUKB	1588	208	12:124330440:A:G	12:124330440:A:G	12	124330440	1.4e-26	3	rs4930728	rs4930728	DNAH10	0	DNAH10	0	0	0	0	0	0	0	0	0	0	0	0	1	0	1.11504e-07	0.00950562	NA
Women	WHIUKB	1589	208	12:124336478:A:G	12:124336478:G:A	12	124336478	5.3e-24	22	rs7959043	rs7959043	DNAH10	0	DNAH10	0	1	1	1	1	0	0	0	0	0	0	0	1	0	1.6195e-06	0.000163319	NA
Women	WHIUKB	1590	208	12:124348787:A:G	12:124348787:A:G	12	124348787	6.1e-11	2	rs141193534	rs141193534	DNAH10	0	DNAH10	0	0	0	0	0	0	0	0	0	0	0	0	0	0	0.00457756	0.247953	NA
Women	WHIUKB	1591	208	12:124372277:A:G	12:124372277:A:G	12	124372277	4.7e-14	1	rs11057385	rs11057385	DNAH10	0	DNAH10	0	0	0	0	0	0	0	0	0	0	0	0	0	0	9.7763e-05	0.565549	NA
Women	WHIUKB	1592	208	12:124378866:C:T	12:124378866:C:T	12	124378866	6.5e-11	29	rs10773047	rs10773047	DNAH10	0	DNAH10	0	0	0	0	0	0	0	0	0	0	0	0	0	0	0.00421051	0.00214046	NA
Women	WHIUKB	1593	208	12:124380047:A:G	12:124380047:G:A	12	124380047	6.9e-40	11	rs76355371	rs76355371	DNAH10	0	DNAH10	0	0	0	0	0	0	0	0	0	0	0	0	1	0	1.52616e-16	0.000994574	NA
Women	WHIUKB	1594	208	12:124380505:C:T	12:124380505:T:C	12	124380505	6.2e-10	17	rs144196238	rs144196238	DNAH10	0	DNAH10	0	0	0	0	0	0	0	0	0	0	0	0	0	0	0.11738	0.609258	NA
Women	WHIUKB	1595	208	12:124393697:G:T	12:124393697:T:G	12	124393697	1e-51	12	rs6488910	rs6488910	DNAH10	0	DNAH10	0	0	0	0	0	0	0	0	0	0	0	0	1	0	2.23304e-14	0.000659996	NA
Women	WHIUKB	1596	208	12:124398843:A:ACTG	12:124398843:ACTG:A	12	124398843	8.7e-17	25	rs113172657	rs113172657	DNAH10	0	DNAH10	0	1	1	1	1	0	0	0	0	0	0	0	0	0	0.000918003	0.110241	NA
Women	WHIUKB	1597	208	12:124400089:C:G	12:124400089:G:C	12	124400089	3.1e-09	1	rs140249421	rs140249421	DNAH10	0	DNAH10	0	0	0	0	0	0	0	0	0	0	0	0	0	0	0.000830551	0.444891	NA
Women	WHIUKB	1598	208	12:124400261:C:T	12:124400261:C:T	12	124400261	2.2e-32	1	rs10846577	rs10846577	DNAH10	0	DNAH10	0	0	0	0	0	0	0	0	1	2	0	0	1	0	9.95963e-12	0.000163458	NA
Women	WHIUKB	1599	208	12:124412928:A:G	12:124412928:A:G	12	124412928	1e-09	12	rs139192229	rs139192229	DNAH10:CCDC92:DNAH10OS	00:00:00	DNAH10OS,DNAH10,CCDC92	0	1	2	1	0	0	0	0	0	0	0	0	0	0	0.000177316	0.766891	NA
Women	WHIUKB	1600	208	12:124416054:C:T	12:124416054:C:T	12	124416054	5.2e-12	1	rs61953572	rs61953572	DNAH10:CCDC92:DNAH10OS	00:00:00	DNAH10OS,DNAH10,CCDC92	0	0	0	0	0	0	0	0	0	0	0	0	0	0	0.00103473	0.00364004	NA
Women	WHIUKB	1601	208	12:124424636:C:T	12:124424636:T:C	12	124424636	7.7e-26	2	rs7973103	rs7973103	CCDC92	0	CCDC92	0	1	2	1	1	0	0	0	0	0	0	0	1	0	1.20344e-08	0.00308362	NA
Women	WHIUKB	1602	208	12:124444409:C:T	12:124444409:C:T	12	124444409	8.7e-31	1	rs10773048	rs10773048	CCDC92	0	CCDC92	0	0	0	0	0	0	0	0	0	0	0	0	1	0	4.74303e-11	0.0780071	NA
Women	WHIUKB	1603	208	12:124444653:A:C	12:124444653:C:A	12	124444653	3.6e-09	3	rs117633377	rs117633377	CCDC92	0	CCDC92	0	0	0	0	0	0	0	0	0	0	0	0	0	0	3.75878e-05	0.845629	NA
Women	WHIUKB	1604	208	12:124457223:C:T	12:124457223:T:C	12	124457223	3.8e-09	2	rs192451380	rs192451380	CCDC92:ZNF664	00:00:00	ZNF664,CCDC92	0	0	0	0	0	0	0	0	0	0	0	0	0	0	0.000216565	0.940579	NA
Women	WHIUKB	1605	208	12:124463278:A:G	12:124463278:A:G	12	124463278	5.6e-17	7	rs35981630	rs35981630	ZNF664:FAM101A	00:00:00	ZNF664,FAM101A	0	0	0	0	0	0	0	0	0	0	0	0	1	0	1.09286e-06	0.198123	NA
Women	WHIUKB	1606	208	12:124464676:A:G	12:124464676:G:A	12	124464676	6e-47	19	rs74816775	rs74816775	ZNF664:FAM101A	00:00:00	ZNF664,FAM101A	0	0	0	0	0	0	1	1	0	0	0	0	1	0	2.03987e-19	0.000779848	NA
Women	WHIUKB	1607	208	12:124468572:C:G	12:124468572:C:G	12	124468572	3.7e-101	111	rs7978610	rs7978610	ZNF664:FAM101A	00:00:00	ZNF664,FAM101A	0	1	2	1	1	1	1	1	0	0	0	0	1	0	2.89757e-34	1.6834e-05	NA
Women	WHIUKB	1608	208	12:124470523:G:GT	12:124470523:GT:G	12	124470523	9e-16	4	rs150670203	rs150670203	ZNF664:FAM101A	00:00:00	ZNF664,FAM101A	0	1	1	1	1	0	0	0	0	0	0	0	0	0	0.00181126	0.0799163	NA
Women	WHIUKB	1609	208	12:124479161:C:T	12:124479161:C:T	12	124479161	2.8e-26	6	rs4765568	rs4765568	ZNF664:FAM101A	00:00:00	ZNF664,FAM101A	0	0	0	0	0	0	0	0	0	0	0	0	1	0	1.35554e-08	0.0711465	NA
Women	WHIUKB	1610	208	12:124484163:A:AT	12:124484163:A:AT	12	124484163	2e-08	20	12:124484163_AT_A	12:124484163	ZNF664:FAM101A	00:00:00	ZNF664,FAM101A	0	1	1	1	0	0	0	0	0	0	0	0	0	0	0.0259717	0.038201	NA
Women	WHIUKB	1611	208	12:124484345:C:T	12:124484345:C:T	12	124484345	7.5e-10	6	rs79533202	rs79533202	ZNF664:FAM101A	00:00:00	ZNF664,FAM101A	0	1	1	1	1	0	0	0	0	0	0	0	0	0	0.0344892	0.668642	NA
Women	WHIUKB	1612	208	12:124492715:A:G	12:124492715:G:A	12	124492715	2.2e-15	7	rs57818143	rs57818143	ZNF664:FAM101A	00:00:00	ZNF664,FAM101A	0	0	0	0	0	0	0	0	0	0	0	0	1	0	7.77383e-08	0.474928	NA
Women	WHIUKB	1613	208	12:124500722:G:GAA	12:124500722:G:GAA	12	124500722	4.5e-69	3	rs752843328	rs752843328	FAM101A	0	FAM101A	0	0	0	0	0	0	0	0	1	1	0	0	1	0	1.84617e-23	8.43672e-05	NA
Women	WHIUKB	1614	208	12:124504283:C:T	12:124504283:T:C	12	124504283	9.1e-21	3	rs825508	rs825508	FAM101A	0	FAM101A	0	0	0	0	0	0	0	0	0	0	0	0	0	0	0.000732529	0.965198	NA
Women	WHIUKB	1615	208	12:124506631:C:T	12:124506631:C:T	12	124506631	3.9e-89	39	rs10773049	rs10773049	FAM101A	0	FAM101A	0	1	2	1	1	0	1	1	0	0	0	0	1	0	3.44437e-20	0.0679612	NA
Women	WHIUKB	1616	208	12:124508976:C:G	12:124508976:C:G	12	124508976	3.8e-59	9	rs11057418	rs11057418	FAM101A	0	FAM101A	0	1	2	1	1	0	0	0	0	0	0	0	1	0	4.88195e-15	0.361879	NA
Women	WHIUKB	1617	208	12:124510391:C:T	12:124510391:T:C	12	124510391	3.8e-71	12	rs10773051	rs10773051	FAM101A	0	FAM101A	0	0	0	0	0	0	0	0	0	0	0	0	1	0	1.71631e-16	0.0889032	NA
Women	WHIUKB	1618	208	12:124510406:G:T	12:124510406:G:T	12	124510406	2.3e-10	11	rs10773052	rs10773052	FAM101A	0	FAM101A	0	0	0	0	0	0	0	0	0	0	0	0	0	0	0.160929	0.888009	NA
Women	WHIUKB	1619	208	12:124511908:C:T	12:124511908:C:T	12	124511908	2.3e-66	21	rs7296124	rs7296124	FAM101A	0	FAM101A	0	1	1	1	1	0	0	0	0	0	0	0	1	0	4.3479e-21	0.00852401	NA
Women	WHIUKB	1620	208	12:124519846:C:T	12:124519846:T:C	12	124519846	1.6e-60	21	rs1716403	rs1716403	FAM101A	0	FAM101A	0	0	0	0	0	0	0	0	0	0	0	0	1	0	3.29443e-19	0.117023	NA
Women	WHIUKB	1621	208	12:124521977:C:T	12:124521977:T:C	12	124521977	3.5e-30	2	rs71458832	rs71458832	FAM101A	0	FAM101A	0	0	0	0	0	0	0	0	0	0	0	0	1	0	5.9684e-10	0.062043	NA
Women	WHIUKB	1622	208	12:124524638:A:T	12:124524638:T:A	12	124524638	1e-34	7	rs139254114	rs139254114	FAM101A	0	FAM101A	0	0	0	0	0	0	0	0	0	0	0	0	1	0	8.48976e-13	0.972071	NA
Women	WHIUKB	1623	208	12:124539537:A:C	12:124539537:A:C	12	124539537	1.5e-64	2	rs1906937	rs1906937	FAM101A	0	FAM101A	0	0	0	0	0	0	0	0	0	0	0	0	1	0	2.6837e-22	0.43722	NA
Women	WHIUKB	1624	208	12:124547824:A:G	12:124547824:A:G	12	124547824	4.3e-15	3	rs34682942	rs34682942	FAM101A	0	FAM101A	0	0	0	0	0	0	0	0	0	0	0	0	0	0	0.000825107	0.498614	NA
Women	WHIUKB	1625	208	12:124565757:A:G	12:124565757:A:G	12	124565757	2.1e-10	2	rs73221443	rs73221443	FAM101A	0	FAM101A	0	1	2	1	0	0	0	0	0	0	0	0	0	0	6.15457e-05	0.881996	NA
Women	WHIUKB	1626	208	12:124577177:A:G	12:124577177:A:G	12	124577177	3.2e-14	41	rs372527826	rs372527826	FAM101A	0	FAM101A	0	0	0	0	0	0	0	0	0	0	0	0	0	0	0.000669471	0.689578	NA
Women	WHIUKB	1627	208	12:124578145:G:GTGA	12:124578145:G:GTGA	12	124578145	8.1e-42	12	12:124578145_GTGA_G	12:124578145	FAM101A	0	FAM101A	0	0	0	0	0	0	0	0	0	0	0	0	1	0	4.36552e-11	0.597237	NA
Women	WHIUKB	1628	208	12:124583131:C:T	12:124583131:T:C	12	124583131	6.9e-13	3	rs117204049	rs117204049	FAM101A	0	FAM101A	0	0	0	0	0	0	0	0	0	0	0	0	0	0	9.08276e-05	0.399783	NA
Women	WHIUKB	1629	208	12:124585946:C:T	12:124585946:T:C	12	124585946	1.1e-46	55	rs11057452	rs11057452	FAM101A	0	FAM101A	0	1	1	1	0	0	0	0	0	0	0	0	1	0	1.37129e-10	0.62538	NA
Women	WHIUKB	1630	208	12:124592709:T:TTTCACTAATG	12:124592709:T:TTTCACTAATG	12	124592709	5.4e-69	20	rs779762282	rs779762282	FAM101A	0	FAM101A	0	0	0	0	0	0	0	0	0	0	0	0	1	0	6.79321e-20	0.130851	NA
Women	WHIUKB	1631	208	12:124601014:A:G	12:124601014:A:G	12	124601014	2.1e-12	11	rs394854	rs394854	FAM101A	0	FAM101A	0	0	0	0	0	0	0	0	0	0	0	0	0	0	0.00189589	0.0784637	NA
Women	WHIUKB	1632	208	12:124602920:C:T	12:124602920:T:C	12	124602920	1.3e-08	58	rs379457	rs379457	FAM101A	0	FAM101A	0	0	0	0	0	0	0	0	0	0	0	0	0	0	7.06437e-05	0.604365	NA
Women	WHIUKB	1633	208	12:124620185:C:G	12:124620185:G:C	12	124620185	2.9e-33	12	rs10846606	rs10846606	FAM101A	0	FAM101A	0	0	0	0	0	0	0	0	0	0	0	0	1	0	2.46155e-08	0.289887	NA
Women	WHIUKB	1634	208	12:124629165:A:G	12:124629165:G:A	12	124629165	4.7e-23	6	rs35739223	rs35739223	FAM101A	0	FAM101A	0	0	0	0	0	0	0	0	0	0	0	0	1	0	4.45233e-07	0.203879	NA
Women	WHIUKB	1635	208	12:124633209:C:T	12:124633209:T:C	12	124633209	2e-17	1	rs61953638	rs61953638	FAM101A	0	FAM101A	0	0	0	0	0	0	0	0	0	0	0	0	0	0	5.57266e-05	0.902849	NA
Women	WHIUKB	1636	208	12:124634713:C:T	12:124634713:C:T	12	124634713	2.3e-23	1	rs3926666	rs3926666	FAM101A	0	FAM101A	0	1	2	1	1	0	0	0	0	0	0	0	1	0	1.77829e-06	0.0409385	NA
Women	WHIUKB	1637	208	12:124637290:A:G	12:124637290:G:A	12	124637290	3.7e-11	4	rs4765316	rs4765316	FAM101A	0	FAM101A	0	1	1	1	0	0	0	0	0	0	0	0	0	0	0.000963088	0.88685	NA
Women	WHIUKB	1638	208	12:124637757:C:T	12:124637757:T:C	12	124637757	7.1e-22	18	rs11057468	rs11057468	FAM101A	0	FAM101A	0	0	0	0	0	0	0	0	0	0	0	0	1	0	1.60097e-06	0.21184	NA
Women	WHIUKB	1639	208	12:124641489:T:TAA	12:124641489:TAA:T	12	124641489	5.8e-09	5	rs59364353	rs59364353	FAM101A	0	FAM101A	0	0	0	0	0	0	0	0	0	0	0	0	0	0	0.010963	0.868837	NA
Women	WHIUKB	1640	208	12:124645824:C:G	12:124645824:C:G	12	124645824	5.4e-15	9	rs9888360	rs9888360	FAM101A	0	FAM101A	0	0	0	0	0	0	0	0	0	0	0	0	0	0	5.25898e-05	0.657049	NA
Women	WHIUKB	1641	208	12:124667587:A:C	12:124667587:C:A	12	124667587	1.4e-09	43	rs10846621	rs10846621	FAM101A	0	FAM101A	0	0	0	0	0	0	0	0	0	0	0	0	1	0	5.39812e-07	0.0380818	NA
Women	WHIUKB	1642	208	12:124670551:C:G	12:124670551:C:G	12	124670551	3.9e-09	19	rs12816763	rs12816763	FAM101A	0	FAM101A	0	0	0	0	0	0	0	0	0	0	0	0	0	0	0.000980382	0.0439881	NA
Women	WHIUKB	1643	208	12:124684414:C:T	12:124684414:C:T	12	124684414	1.5e-15	12	rs80257761	rs80257761	FAM101A	0	FAM101A	0	0	0	0	0	0	0	0	0	0	0	0	1	0	3.92576e-08	0.765124	NA
Women	WHIUKB	1644	208	12:124695007:A:C	12:124695007:A:C	12	124695007	3.7e-15	1	rs143786003	rs143786003	FAM101A	0	FAM101A	0	0	0	0	0	0	0	0	0	0	0	0	0	0	1.58081e-05	0.655069	NA
Women	WHIUKB	1645	208	12:124745296:A:AAAAG	12:124745296:AAAAG:A	12	124745296	2.9e-08	21	rs113560872	rs113560872	FAM101A	0	FAM101A	0	1	1	1	1	0	0	0	0	0	0	0	0	0	0.487325	5.34907e-05	NA
Women	WHIUKB	1646	208	12:124792273:G:T	12:124792273:G:T	12	124792273	1.2e-11	1	rs61933973	rs61933973	FAM101A	0	FAM101A	0	0	0	0	0	0	0	0	0	0	0	0	0	0	8.55328e-05	0.856521	NA
Women	WHIUKB	1647	208	12:124795283:A:G	12:124795283:A:G	12	124795283	2e-09	4	rs117285912	rs117285912	FAM101A	0	FAM101A	0	0	0	0	0	0	0	0	0	0	0	0	0	0	0.0357121	0.58337	NA
Women	WHIUKB	1648	209	12:125329313:C:T	12:125329313:C:T	12	125329313	2.5e-08	2	rs11057853	rs11057853	SCARB1	0	SCARB1	0	0	0	0	0	0	0	0	0	0	0	0	0	0	0.000275653	0.823293	NA
Women	WHIUKB	1649	209	12:125335253:A:C	12:125335253:C:A	12	125335253	4.3e-08	6	rs7954697	rs7954697	SCARB1	0	SCARB1	0	1	2	1	0	0	0	0	0	0	0	0	0	0	2.09911e-05	0.612995	NA
Women	WHIUKB	1650	210	13:22473593:A:C	13:22473593:C:A	13	22473593	1.7e-08	4	rs7993238	rs7993238	LINC00424	23887	LINC00424	23888	1	2	1	0	0	0	0	0	0	0	0	0	0	0.0918514	0.870341	NA
Women	WHIUKB	1651	211	13:29145323:A:C	13:29145323:C:A	13	29145323	2.2e-08	2	rs1340819	rs1340819	EIF4A1P7	27646	EIF4A1P7	27647	1	2	1	0	0	0	0	0	0	0	0	0	0	0.00255404	0.0381262	NA
Women	WHIUKB	1652	212	13:50581922:A:C	13:50581922:A:C	13	50581922	2.1e-09	16	rs35937141	rs35937141	TRIM13	0	TRIM13	0	1	1	1	0	0	0	0	0	0	0	0	0	0	2.5165e-05	0.600649	NA
Women	WHIUKB	1653	212	13:50931768:A:C	13:50931768:C:A	13	50931768	3.8e-11	46	rs150801689	rs150801689	DLEU1	0	DLEU1	0	0	0	0	0	0	0	0	0	0	0	0	0	0	0.487343	0.439766	NA
Women	WHIUKB	1654	212	13:51035164:C:T	13:51035164:T:C	13	51035164	3e-13	89	rs9568416	rs9568416	DLEU1	0	DLEU1	0	1	1	1	0	0	0	0	0	0	0	0	0	0	0.00284039	0.0295864	NA
Women	WHIUKB	1655	212	13:51133298:A:C	13:51133298:A:C	13	51133298	3.3e-14	57	rs17074568	rs17074568	DLEU1	0	DLEU1	0	1	1	1	1	0	0	0	0	0	0	0	0	0	0.0530887	0.528105	NA
Women	WHIUKB	1656	212	13:51174638:G:T	13:51174638:T:G	13	51174638	3.2e-10	38	rs9535468	rs9535468	DLEU1	0	DLEU1	0	0	0	0	0	0	0	0	0	0	0	0	1	0	3.28321e-07	0.553181	NA
Women	WHIUKB	1657	212	13:51181492:C:T	13:51181492:T:C	13	51181492	1.2e-10	1	rs759395	rs759395	DLEU1	0	DLEU1	0	0	0	0	0	0	0	0	0	0	0	0	0	1	0.116498	2.26324e-06	NA
Women	WHIUKB	1658	212	13:51184425:A:G	13:51184425:A:G	13	51184425	6.9e-24	11	rs1262720	rs1262720	DLEU1	0	DLEU1	0	1	2	1	0	1	0	0	1	1	0	0	0	0	0.154948	0.00113267	NA
Women	WHIUKB	1659	212	13:51193971:A:AACAC	13:51193971:AACAC:A	13	51193971	1e-23	1	13:51193971_AACAC_A	13:51193971	DLEU1	0	DLEU1	0	0	0	0	0	0	0	0	0	0	0	0	0	0	0.0891158	0.000330166	NA
Women	WHIUKB	1660	212	13:51194405:C:T	13:51194405:T:C	13	51194405	1.4e-09	2	rs573666	rs573666	DLEU1	0	DLEU1	0	0	0	0	0	0	0	0	0	0	1	2	1	0	1.546e-06	0.0354372	NA
Women	WHIUKB	1661	212	13:51211742:A:AT	13:51211742:A:AT	13	51211742	4.3e-17	42	rs537814862	rs537814862	DLEU1	0	DLEU1	0	1	1	1	0	0	0	0	0	0	0	0	1	0	1.34365e-08	0.129741	NA
Women	WHIUKB	1662	212	13:51252981:A:G	13:51252981:A:G	13	51252981	2.2e-10	21	rs9535475	rs9535475	DLEU1	0	DLEU1	0	0	0	0	0	0	0	0	0	0	0	0	0	0	0.129781	0.597654	NA
Women	WHIUKB	1663	213	13:110925952:G:T	13:110925952:T:G	13	110925952	9.6e-10	15	rs61963358	rs61963358	COL4A1	0	COL4A1	0	0	0	0	0	0	0	0	0	0	0	0	0	0	0.000403339	0.951461	NA
Women	WHIUKB	1664	213	13:110931438:A:G	13:110931438:A:G	13	110931438	2.3e-09	8	rs73617438	rs73617438	COL4A1	0	COL4A1	0	1	1	1	0	0	0	0	0	0	0	0	0	0	0.0301069	0.481839	NA
Women	WHIUKB	1665	214	14:52266357:C:G	14:52266357:C:G	14	52266357	9.7e-09	1	rs201612157	rs201612157	RP11-280K24.4	0	RP11-280K24.4	0	0	0	0	0	0	0	0	0	0	0	0	1	0	4.12544e-08	0.152451	NA
Women	WHIUKB	1666	214	14:52275527:C:T	14:52275527:T:C	14	52275527	7.5e-09	2	rs34706081	rs34706081	RP11-280K24.4	0	RP11-280K24.4	0	0	0	0	0	0	0	0	0	0	0	0	0	0	9.20825e-05	0.207054	NA
Women	WHIUKB	1667	214	14:52321987:G:T	14:52321987:T:G	14	52321987	1.8e-12	1	rs140664623	rs140664623	GNG2	0	GNG2	0	1	2	1	0	0	0	0	0	0	0	0	1	0	5.1373e-07	0.0142736	NA
Women	WHIUKB	1668	214	14:52363937:A:G	14:52363937:G:A	14	52363937	3.2e-09	1	rs117311385	rs117311385	GNG2	0	GNG2	0	0	0	0	0	0	0	0	0	0	0	0	0	0	0.000235471	0.315596	NA
Women	WHIUKB	1669	214	14:52506441:A:G	14:52506441:A:G	14	52506441	4e-08	6	rs142859682	rs142859682	NID2	0	NID2	0	0	0	0	0	0	0	0	0	0	0	0	0	0	1.05281e-05	0.0427752	NA
Women	WHIUKB	1670	214	14:52531408:C:T	14:52531408:T:C	14	52531408	2e-09	54	rs146182298	rs146182298	NID2	0	NID2	0	1	2	1	0	0	0	0	0	0	0	0	0	0	0.233238	0.163446	NA
Women	WHIUKB	1671	215	14:58748452:C:CT	14:58748452:CT:C	14	58748452	9e-14	123	14:58748452_CT_C	14:58748452	C14orf37:RP11-349A22.5	00:00:00	RP11-349A22.5,C14orf37	0	1	1	1	0	0	0	0	0	0	0	0	0	0	8.46941e-05	0.308709	NA
Women	WHIUKB	1672	215	14:58757493:G:GT	14:58757493:G:GT	14	58757493	1.1e-09	50	rs57030829	rs57030829	C14orf37:RP11-349A22.5	00:00:00	RP11-349A22.5,C14orf37	0	1	1	1	0	0	0	0	0	0	0	0	0	0	0.0074388	0.149667	NA
Women	WHIUKB	1673	215	14:59001272:C:T	14:59001272:C:T	14	59001272	2.4e-09	5	rs8005231	rs8005231	KIAA0586	0	KIAA0586	0	0	0	0	0	0	0	0	0	0	0	0	0	0	0.00137516	0.638573	NA
Women	WHIUKB	1674	216	14:61072658:A:G	14:61072658:G:A	14	61072658	3.3e-08	136	rs28711886	rs28711886	U3	1126	U3	1127	1	1	1	0	1	1	0	1	1	0	0	0	0	0.0313733	0.000387849	NA
Women	WHIUKB	1675	217	14:69250915:C:T	14:69250915:T:C	14	69250915	2.6e-08	10	rs7146217	rs7146217	ZFP36L1	3461	ZFP36L1	3462	0	0	0	0	0	0	0	0	0	0	0	0	0	9.60347e-05	0.751161	NA
Women	WHIUKB	1676	218	14:91435705:C:T	14:91435705:C:T	14	91435705	2.6e-15	137	rs3783832	rs3783832	RPS6KA5	0	RPS6KA5	0	0	0	0	0	0	0	0	0	0	0	0	0	0	0.017755	0.036104	NA
Women	WHIUKB	1677	218	14:91502442:T:TG	14:91502442:T:TG	14	91502442	1.4e-13	50	rs11432593	rs11432593	RPS6KA5	0	RPS6KA5	0	0	0	0	0	0	0	0	0	0	0	0	0	0	0.000827885	0.703682	NA
Women	WHIUKB	1678	218	14:91531842:G:T	14:91531842:T:G	14	91531842	8.9e-23	83	rs11159989	rs11159989	C14orf159	0	C14orf159	0	1	2	1	1	0	0	1	1	1	0	0	0	0	0.000196534	0.126111	NA
Women	WHIUKB	1679	218	14:91556695:A:G	14:91556695:A:G	14	91556695	3.9e-08	1	rs77314340	rs77314340	C14orf159	0	C14orf159	0	1	2	1	0	0	0	0	0	0	0	0	0	0	0.0356557	0.604436	NA
Women	WHIUKB	1680	218	14:91560779:A:C	14:91560779:A:C	14	91560779	2.8e-12	15	rs10139308	rs10139308	C14orf159	0	C14orf159	0	0	0	0	0	0	0	0	0	0	0	0	0	0	0.212607	0.152006	NA
Women	WHIUKB	1681	219	14:98342603:C:T	14:98342603:C:T	14	98342603	2.2e-12	85	rs10130842	rs10130842	C14orf64	49343	C14orf64	49344	1	1	1	0	0	0	0	0	0	0	0	0	0	8.58967e-05	0.0110276	NA
Women	WHIUKB	1682	219	14:98351517:C:T	14:98351517:T:C	14	98351517	4.9e-09	2	rs2859997	rs2859997	C14orf64	40429	C14orf64	40430	0	0	0	0	0	0	0	0	0	0	0	0	0	0.00505879	0.000289024	NA
Women	WHIUKB	1683	219	14:98390607:C:CA	14:98390607:CA:C	14	98390607	3.9e-10	110	rs751706906	rs751706906	C14orf64	1339	C14orf64	1339	0	0	0	0	0	0	0	0	0	0	0	0	0	5.35945e-05	0.0359518	NA
Women	WHIUKB	1684	219	14:98431156:C:T	14:98431156:T:C	14	98431156	3e-08	1	rs1551540	rs1551540	C14orf64	0	C14orf64	0	0	0	0	0	0	0	0	0	0	0	0	1	0	4.29843e-06	0.84741	NA
Women	WHIUKB	1685	219	14:98436637:A:G	14:98436637:A:G	14	98436637	3.7e-10	29	rs2616764	rs2616764	C14orf64	0	C14orf64	0	0	0	0	0	0	0	0	0	0	0	0	0	0	6.38935e-06	0.0255673	NA
Women	WHIUKB	1686	220	15:31679470:A:T	15:31679470:A:T	15	31679470	6.4e-10	22	rs4779523	rs4779523	KLF13	0	KLF13	0	1	1	1	0	0	0	0	0	0	0	0	0	0	0.722902	0.0232867	NA
Women	WHIUKB	1687	220	15:31705683:A:T	15:31705683:T:A	15	31705683	1.1e-11	34	rs4779526	rs4779526	KLF13	0	KLF13	0	1	2	1	0	0	0	0	0	0	0	0	0	0	0.641761	0.0570585	NA
Women	WHIUKB	1688	221	15:40644246:A:T	15:40644246:A:T	15	40644246	7e-11	17	rs35777573	rs35777573	PHGR1	0	PHGR1	0	1	1	1	1	0	0	0	0	0	0	0	0	0	0.0600706	0.0575107	NA
Women	WHIUKB	1689	221	15:40893976:A:C	15:40893976:C:A	15	40893976	5.7e-09	155	rs75795656	rs75795656	CASC5	0	CASC5	0	1	1	1	0	0	0	0	0	0	0	0	0	0	0.000141234	0.291254	NA
Women	WHIUKB	1690	222	15:41818917:A:G	15:41818917:A:G	15	41818917	5.8e-11	34	rs1473781	rs1473781	RPAP1	0	RPAP1	0	0	0	0	1	0	0	0	0	0	0	0	1	0	3.39197e-06	0.598071	NA
Women	WHIUKB	1691	222	15:41887891:A:G	15:41887891:A:G	15	41887891	1.3e-09	60	rs62003873	rs62003873	RP11-380D11.2	13772	RP11-380D11.2	13773	0	0	0	0	0	0	0	0	0	0	0	0	0	4.50906e-05	0.947623	NA
Women	WHIUKB	1692	222	15:42071562:C:T	15:42071562:T:C	15	42071562	2.3e-09	5	rs111707068	rs111707068	MAPKBP1	0	MAPKBP1	0	0	0	0	0	0	0	0	0	0	0	0	0	0	1.22028e-05	0.716817	NA
Women	WHIUKB	1693	222	15:42091212:A:G	15:42091212:A:G	15	42091212	1.3e-12	72	rs2925339	rs2925339	MAPKBP1	0	MAPKBP1	0	1	1	1	1	0	0	0	0	0	0	0	0	0	7.35914e-06	0.434531	NA
Women	WHIUKB	1694	222	15:42100725:C:G	15:42100725:C:G	15	42100725	1.3e-10	25	rs28671571	rs28671571	MAPKBP1	0	MAPKBP1	0	1	1	1	0	0	0	0	0	0	0	0	0	0	8.49417e-05	0.222772	NA
Women	WHIUKB	1695	222	15:42115747:C:G	15:42115747:C:G	15	42115747	7.5e-11	72	rs3959569	rs3959569	MAPKBP1	0	MAPKBP1	0	1	2	1	0	0	0	0	0	0	0	0	0	0	0.00102434	0.657563	NA
Women	WHIUKB	1696	222	15:42120437:C:G	15:42120437:C:G	15	42120437	1.4e-09	5	rs13380315	rs13380315	PLA2G4B:JMJD7:JMJD7-PLA2G4B	00:00:00	JMJD7,PLA2G4B,JMJD7-PLA2G4B	0	0	0	0	0	0	0	0	0	0	0	0	0	0	0.00203208	0.91223	NA
Women	WHIUKB	1697	222	15:42123132:C:T	15:42123132:C:T	15	42123132	1.3e-08	2	rs11637616	rs11637616	PLA2G4B:JMJD7:JMJD7-PLA2G4B	00:00:00	JMJD7,PLA2G4B,JMJD7-PLA2G4B	0	0	0	0	0	0	0	0	0	0	0	0	0	0	0.0300532	0.673307	NA
Women	WHIUKB	1698	222	15:42162957:G:T	15:42162957:T:G	15	42162957	3.5e-08	10	rs890509	rs890509	SPTBN5	0	SPTBN5	0	0	0	0	0	0	0	0	0	0	0	0	0	0	0.00156625	0.466229	NA
Women	WHIUKB	1699	222	15:42180405:A:G	15:42180405:A:G	15	42180405	1.2e-08	23	rs11638188	rs11638188	SPTBN5	0	SPTBN5	0	0	0	0	1	0	0	0	0	0	0	0	0	0	0.00032653	0.217289	NA
Women	WHIUKB	1700	223	15:56599832:A:G	15:56599832:A:G	15	56599832	1.4e-08	92	rs28604556	rs28604556	TEX9	0	TEX9	0	0	0	0	0	0	0	0	0	0	0	0	0	0	0.00401049	0.0805529	NA
Women	WHIUKB	1701	223	15:56710389:G:T	15:56710389:G:T	15	56710389	1e-11	88	rs79028033	rs79028033	TEX9	0	TEX9	0	0	0	0	0	0	0	0	0	0	0	0	0	0	0.014757	0.705945	NA
Women	WHIUKB	1702	223	15:56718824:C:T	15:56718824:C:T	15	56718824	9.3e-10	226	rs5005389	rs5005389	TEX9:MNS1	00:00:00	TEX9,MNS1	0	0	0	0	0	0	0	0	0	0	0	0	0	0	0.00107713	0.0606254	NA
Women	WHIUKB	1703	223	15:56746570:T:TTTTAG	15:56746570:T:TTTTAG	15	56746570	6e-17	245	rs140739203	rs140739203	MNS1	0	MNS1	0	1	1	1	1	0	0	0	0	0	0	0	0	0	0.000473946	0.0997247	NA
Women	WHIUKB	1704	223	15:56759232:A:C	15:56759232:A:C	15	56759232	1e-08	12	rs34884411	rs34884411	MNS1	1896	MNS1	1897	1	1	1	1	0	0	0	0	0	0	0	0	0	0.00405658	0.0892485	NA
Women	WHIUKB	1705	223	15:56765899:A:G	15:56765899:G:A	15	56765899	6.5e-14	291	rs72742677	rs72742677	MNS1	8563	MNS1	8564	1	2	1	0	0	0	0	0	0	1	1	0	0	0.00197546	0.674022	NA
Women	WHIUKB	1706	223	15:56779966:C:G	15:56779966:C:G	15	56779966	3.6e-09	3	rs11635206	rs11635206	MNS1	22630	MNS1	22631	0	0	0	0	0	0	0	0	0	0	0	0	0	0.0623934	0.416659	NA
Women	WHIUKB	1707	224	15:63747842:A:G	15:63747842:G:A	15	63747842	1.5e-08	25	rs28420376	rs28420376	AC007950.1	650	AC007950.1	651	0	0	0	0	0	0	0	0	0	0	0	0	0	0.00797437	0.0974984	NA
Women	WHIUKB	1708	224	15:63781143:A:G	15:63781143:A:G	15	63781143	5.2e-09	35	rs62011281	rs62011281	USP3	15649	USP3	NA	0	0	0	1	0	0	1	1	1	0	0	0	0	0.00335219	0.0357012	NA
Women	WHIUKB	1709	224	15:63792486:A:C	15:63792486:C:A	15	63792486	1.7e-08	3	rs17184382	rs17184382	USP3	4306	USP3	4307	1	2	1	1	0	0	0	0	0	0	0	0	0	8.4466e-05	0.18407	NA
Women	WHIUKB	1710	224	15:63800013:A:G	15:63800013:G:A	15	63800013	2.8e-08	50	rs62011291	rs62011291	USP3	0	USP3	0	0	0	0	0	0	0	0	0	0	0	0	0	0	0.00132861	0.124753	NA
Women	WHIUKB	1711	224	15:63803829:A:G	15:63803829:A:G	15	63803829	8.4e-10	79	rs6494407	rs6494407	USP3	0	USP3	0	1	1	1	0	0	0	0	0	0	0	0	0	0	0.000232805	0.229997	NA
Women	WHIUKB	1712	224	15:63944239:A:C	15:63944239:C:A	15	63944239	3.2e-09	154	rs143267946	rs143267946	HERC1	0	HERC1	0	1	1	1	1	0	0	0	0	0	0	0	0	0	0.0780323	0.223166	NA
Women	WHIUKB	1713	225	15:74223620:C:CT	15:74223620:CT:C	15	74223620	1.7e-08	18	rs5813732	rs5813732	LOXL1	0	LOXL1	0	0	0	0	0	0	0	0	0	0	0	0	0	0	0.0654077	0.000175263	NA
Women	WHIUKB	1714	225	15:74234902:C:T	15:74234902:C:T	15	74234902	3.2e-08	17	rs12441130	rs12441130	LOXL1	0	LOXL1	0	1	1	1	1	0	1	1	1	1	0	0	0	1	0.332319	2.64441e-07	NA
Women	WHIUKB	1715	226	16:1347862:C:T	16:1347862:T:C	16	1347862	1.3e-09	18	rs11647740	rs11647740	RP11-616M22.7	0	RP11-616M22.7	0	0	0	0	0	0	0	0	0	0	0	0	1	0	4.56526e-08	0.070292	NA
Women	WHIUKB	1716	226	16:1351027:A:C	16:1351027:A:C	16	1351027	2.8e-10	12	rs28625102	rs28625102	RP11-616M22.7	1859	UBE2I	NA	0	0	0	0	0	0	0	0	0	0	0	0	0	1.63641e-05	0.0536129	NA
Women	WHIUKB	1717	227	16:4330940:C:T	16:4330940:C:T	16	4330940	1.2e-08	36	rs72766527	rs72766527	TFAP4	7863	TFAP4	7864	1	1	1	0	0	0	0	0	0	0	0	0	0	0.876839	0.0664622	NA
Women	WHIUKB	1718	227	16:4395241:A:G	16:4395241:A:G	16	4395241	1.1e-08	5	rs611704	rs611704	PAM16:CORO7-PAM16	00:00:00	PAM16,CORO7-PAM16	0	1	2	1	0	0	0	0	0	0	0	0	0	0	0.0052583	0.904118	NA
Women	WHIUKB	1719	227	16:4408941:C:T	16:4408941:T:C	16	4408941	4.2e-08	20	rs7191812	rs7191812	CORO7-PAM16:CORO7	00:00:00	CORO7,CORO7-PAM16	0	0	0	0	0	0	0	0	0	0	0	0	0	0	0.851391	0.275131	NA
Women	WHIUKB	1720	227	16:4422607:G:T	16:4422607:G:T	16	4422607	1.1e-15	40	rs7200336	rs7200336	CORO7-PAM16:CORO7:VASN	00:00:00	CORO7,VASN,CORO7-PAM16	0	1	2	1	0	1	0	0	0	0	0	0	0	0	0.180417	0.293461	NA
Women	WHIUKB	1721	227	16:4428884:A:G	16:4428884:G:A	16	4428884	2.6e-08	1	rs1291695	rs1291695	CORO7-PAM16:CORO7:VASN	00:00:00	CORO7,VASN,CORO7-PAM16	0	0	0	0	0	0	0	0	0	0	0	0	0	0	0.496701	0.892017	NA
Women	WHIUKB	1722	227	16:4439131:C:T	16:4439131:C:T	16	4439131	2.1e-08	21	rs1530088	rs1530088	CORO7-PAM16:CORO7	00:00:00	CORO7,CORO7-PAM16	0	1	1	1	0	0	0	0	0	0	0	0	0	0	0.211443	0.371637	NA
Women	WHIUKB	1723	227	16:4453319:C:G	16:4453319:C:G	16	4453319	1.4e-11	143	rs4785960	rs4785960	CORO7-PAM16:CORO7	00:00:00	CORO7,CORO7-PAM16	0	1	1	1	0	0	0	0	0	0	0	0	0	0	0.635253	0.503928	NA
Women	WHIUKB	1724	227	16:4570350:C:T	16:4570350:C:T	16	4570350	4.1e-08	114	rs8046785	rs8046785	CDIP1	0	CDIP1	0	0	0	0	0	0	0	0	0	0	0	0	0	0	0.848026	0.536868	NA
Women	WHIUKB	1725	227	16:4593040:A:C	16:4593040:A:C	16	4593040	2.3e-08	156	rs1641866	rs1641866	CDIP1	4210	CDIP1	4211	0	0	0	0	0	0	0	0	0	0	0	0	0	0.829879	0.448983	NA
Women	WHIUKB	1726	228	16:10964118:G:T	16:10964118:G:T	16	10964118	1.4e-10	14	rs6498114	rs6498114	RP11-876N24.2	0	RP11-876N24.2	0	1	2	1	0	0	0	0	0	0	0	0	0	0	0.000148502	0.553615	NA
Women	WHIUKB	1727	228	16:11154190:AG:AGG	16:11154190:AGG:AG	16	11154190	4.5e-09	115	rs111475485	rs111475485	CLEC16A	0	CLEC16A	0	0	0	0	0	0	0	0	0	0	0	0	1	0	2.16552e-08	0.379247	NA
Women	WHIUKB	1728	229	16:11624488:A:T	16:11624488:A:T	16	11624488	9.3e-10	34	rs35555135	rs35555135	CTD-3088G3.8	7043	CTD-3088G3.8	NA	1	1	1	0	0	0	0	0	0	0	0	0	0	7.4744e-05	0.270364	NA
Women	WHIUKB	1729	229	16:11633767:C:G	16:11633767:G:C	16	11633767	1.1e-10	15	rs35782593	rs35782593	LITAF	8085	LITAF	8086	1	1	1	0	0	0	0	0	0	0	0	0	0	7.79248e-05	0.346536	NA
Women	WHIUKB	1730	229	16:11645198:C:T	16:11645198:C:T	16	11645198	1.3e-12	48	rs57792815	rs57792815	LITAF	0	LITAF	0	1	1	1	0	0	0	0	0	0	0	0	1	0	8.54294e-08	0.0784358	NA
Women	WHIUKB	1731	230	16:53428284:A:G	16:53428284:A:G	16	53428284	2.9e-09	82	rs2192868	rs2192868	RP11-44F14.8	5286	RP11-44F14.8	5287	0	0	0	0	0	0	0	0	0	0	0	0	0	0.00226156	0.5089	NA
Women	WHIUKB	1732	230	16:53503943:C:G	16:53503943:G:C	16	53503943	1.4e-13	44	rs11540358	rs11540358	RBL2	0	RBL2	0	1	1	1	0	0	1	0	1	1	0	0	0	0	1.31638e-05	0.00890767	NA
Women	WHIUKB	1733	231	16:67298731:T:TC	16:67298731:T:TC	16	67298731	1.4e-11	412	16:67298731_TC_T	16:67298731	SLC9A5	0	SLC9A5	0	1	1	1	1	0	0	0	0	0	0	0	0	0	0.00244179	0.000461251	NA
Women	WHIUKB	1734	231	16:67845106:C:CAAGCATCCT	16:67845106:CAAGCATCCT:C	16	67845106	6.5e-10	264	rs796083684	rs796083684	TSNAXIP1	0	TSNAXIP1	0	1	1	1	0	0	0	0	0	0	0	0	0	0	0.00559792	0.0133632	NA
Women	WHIUKB	1735	232	16:81460477:G:T	16:81460477:G:T	16	81460477	1.3e-08	1	rs2447470	rs2447470	CMIP	18297	CMIP	18298	0	0	0	0	0	0	0	0	0	0	0	0	0	8.25036e-06	0.391752	NA
Women	WHIUKB	1736	232	16:81460969:C:T	16:81460969:C:T	16	81460969	3.1e-11	3	rs2550766	rs2550766	CMIP	17805	CMIP	17806	0	0	0	0	0	0	0	0	0	0	0	0	0	1.3577e-05	0.0316718	NA
Women	WHIUKB	1737	232	16:81470787:A:C	16:81470787:C:A	16	81470787	4.9e-10	4	rs310016	rs310016	CMIP	7987	CMIP	7988	0	0	0	0	0	0	0	0	0	0	0	0	0	0.000118355	0.162211	NA
Women	WHIUKB	1738	232	16:81492643:A:G	16:81492643:A:G	16	81492643	8.1e-12	6	rs9746731	rs9746731	CMIP	0	CMIP	0	1	1	1	0	0	0	0	0	0	0	0	0	0	1.53944e-05	0.854632	NA
Women	WHIUKB	1739	232	16:81497952:A:G	16:81497952:A:G	16	81497952	5.2e-12	5	rs898962	rs898962	CMIP	0	CMIP	0	0	0	0	0	0	0	0	0	0	0	0	1	0	4.92419e-07	0.360767	NA
Women	WHIUKB	1740	232	16:81498296:C:T	16:81498296:T:C	16	81498296	1.9e-09	6	rs8044403	rs8044403	CMIP	0	CMIP	0	0	0	0	0	0	0	0	0	0	0	0	0	0	2.60045e-05	0.226839	NA
Women	WHIUKB	1741	232	16:81510046:C:T	16:81510046:C:T	16	81510046	1.4e-14	3	rs2925999	rs2925999	CMIP:RP11-391L3.5	00:00:00	RP11-391L3.5,CMIP	0	0	0	0	0	0	0	0	0	0	0	0	1	0	6.45336e-08	0.386944	NA
Women	WHIUKB	1742	232	16:81511534:A:T	16:81511534:T:A	16	81511534	7.1e-27	26	rs2927327	rs2927327	CMIP	0	CMIP	0	0	0	0	0	0	0	0	0	0	0	0	1	0	6.87626e-16	0.544599	NA
Women	WHIUKB	1743	232	16:81515640:C:T	16:81515640:T:C	16	81515640	2.9e-19	8	rs35081994	rs35081994	CMIP	0	CMIP	0	0	0	0	0	0	0	0	0	0	0	0	1	0	1.09013e-10	0.174782	NA
Women	WHIUKB	1744	232	16:81516228:C:T	16:81516228:T:C	16	81516228	2e-10	13	rs7187136	rs7187136	CMIP	0	CMIP	0	0	0	0	0	0	0	0	0	0	0	0	0	0	6.3763e-06	0.484205	NA
Women	WHIUKB	1745	232	16:81516634:A:G	16:81516634:A:G	16	81516634	4.1e-35	22	rs2966085	rs2966085	CMIP	0	CMIP	0	0	0	0	0	0	0	0	0	0	0	0	1	0	1.31006e-18	0.596855	NA
Women	WHIUKB	1746	232	16:81516858:C:T	16:81516858:T:C	16	81516858	2.7e-25	16	rs2966086	rs2966086	CMIP	0	CMIP	0	0	0	0	0	0	0	0	0	0	0	0	1	0	1.62551e-12	0.949426	NA
Women	WHIUKB	1747	232	16:81518146:C:T	16:81518146:T:C	16	81518146	1.5e-12	28	rs898970	rs898970	CMIP	0	CMIP	0	0	0	0	0	0	0	0	0	0	0	0	1	0	3.68169e-08	0.0106494	NA
Women	WHIUKB	1748	232	16:81521294:C:G	16:81521294:G:C	16	81521294	1e-17	8	rs2125202	rs2125202	CMIP	0	CMIP	0	0	0	0	0	0	0	0	0	0	0	0	1	0	7.24373e-10	0.185239	NA
Women	WHIUKB	1749	232	16:81523013:C:T	16:81523013:C:T	16	81523013	5.7e-09	1	rs17197883	rs17197883	CMIP	0	CMIP	0	0	0	0	0	0	0	0	0	0	0	0	1	0	3.64354e-06	0.383731	NA
Women	WHIUKB	1750	232	16:81527741:G:T	16:81527741:G:T	16	81527741	6.4e-10	1	rs74986809	rs74986809	CMIP	0	CMIP	0	0	0	0	0	0	0	0	0	0	0	0	1	0	3.20067e-07	0.194039	NA
Women	WHIUKB	1751	232	16:81531029:A:T	16:81531029:T:A	16	81531029	1.6e-08	11	rs2925995	rs2925995	CMIP	0	CMIP	0	0	0	0	0	0	0	0	0	0	0	0	0	0	9.31077e-05	0.0338237	NA
Women	WHIUKB	1752	232	16:81533922:C:G	16:81533922:G:C	16	81533922	2.3e-19	14	rs11641142	rs11641142	CMIP	0	CMIP	0	1	1	1	0	0	0	0	0	0	0	0	1	0	4.80712e-11	0.317849	NA
Women	WHIUKB	1753	232	16:81534790:C:T	16:81534790:T:C	16	81534790	4.3e-58	11	rs2925979	rs2925979	CMIP	0	CMIP	0	1	2	1	1	0	0	0	0	0	0	0	1	0	1.28271e-32	0.979534	NA
Women	WHIUKB	1754	232	16:81543832:A:G	16:81543832:G:A	16	81543832	3.2e-31	5	rs2927307	rs2927307	CMIP	0	CMIP	0	0	0	0	0	0	0	0	0	0	0	0	1	0	8.31194e-21	0.0658578	NA
Women	WHIUKB	1755	232	16:81545903:G:T	16:81545903:T:G	16	81545903	4.5e-30	1	rs2927305	rs2927305	CMIP	0	CMIP	0	0	0	0	0	0	0	0	0	0	0	0	1	0	3.30578e-19	0.150807	NA
Women	WHIUKB	1756	232	16:81547656:C:CAA	16:81547656:C:CAA	16	81547656	1.4e-16	5	rs200324483	rs200324483	CMIP	0	CMIP	0	0	0	0	0	0	0	0	0	0	0	0	1	0	6.99688e-11	0.635761	NA
Women	WHIUKB	1757	232	16:81550651:C:G	16:81550651:G:C	16	81550651	3.9e-15	2	rs2966100	rs2966100	CMIP	0	CMIP	0	0	0	0	0	0	0	0	0	0	0	0	1	0	5.66933e-10	0.324339	NA
Women	WHIUKB	1758	233	16:85249184:A:G	16:85249184:G:A	16	85249184	1.6e-09	17	rs56078619	rs56078619	CTC-786C10.1	30214	CTC-786C10.1	30215	1	1	1	1	0	0	0	0	0	0	0	0	0	0.000507397	0.00266978	NA
Women	WHIUKB	1759	234	17:2030507:C:G	17:2030507:G:C	17	2030507	1.5e-08	8	rs2641431	rs2641431	SMG6	0	SMG6	0	0	0	0	0	0	0	0	0	0	0	0	0	0	0.00285729	0.85129	NA
Women	WHIUKB	1760	235	17:7418511:C:T	17:7418511:T:C	17	7418511	5.6e-10	118	rs4796309	rs4796309	POLR2A	577	POLR2A	NA	1	1	1	0	0	0	0	0	0	0	0	0	0	0.012712	8.02282e-06	NA
Women	WHIUKB	1761	235	17:7437181:C:T	17:7437181:C:T	17	7437181	3.5e-10	48	rs11654638	rs11654638	Y_RNA	3231	Y_RNA	3232	0	0	0	1	0	0	0	1	1	0	0	0	0	0.0256768	0.000702211	NA
Women	WHIUKB	1762	235	17:7438050:A:G	17:7438050:A:G	17	7438050	6.6e-10	37	rs6503037	rs6503037	Y_RNA	2362	Y_RNA	2363	0	0	0	0	0	0	0	0	0	0	0	0	0	0.0117682	0.162169	NA
Women	WHIUKB	1763	235	17:7438834:A:T	17:7438834:T:A	17	7438834	3.4e-11	7	rs8081548	rs8081548	Y_RNA	1578	Y_RNA	1579	0	0	0	0	0	1	1	0	0	0	0	0	0	0.000352835	0.0963315	NA
Women	WHIUKB	1764	235	17:7521764:T:TTTTTTG	17:7521764:TTTTTTG:T	17	7521764	2.4e-11	5	17:7521764_TTTTTTG_T	17:7521764	SHBG	0	SHBG	0	0	0	0	0	0	0	0	0	0	0	0	0	0	1.76602e-05	3.19893e-05	NA
Women	WHIUKB	1765	235	17:7537792:C:T	17:7537792:T:C	17	7537792	4e-16	8	rs727428	rs727428	SHBG	1091	SHBG	NA	1	2	1	0	0	0	0	0	0	0	0	0	0	0.000492611	0.149561	NA
Women	WHIUKB	1766	236	17:8216468:C:T	17:8216468:C:T	17	8216468	8.4e-10	14	rs871841	rs871841	ARHGEF15	0	ARHGEF15	0	1	1	1	0	0	0	0	0	0	0	0	1	0	1.72301e-06	0.0884392	NA
Women	WHIUKB	1767	237	17:17351643:C:T	17:17351643:C:T	17	17351643	2.4e-09	18	rs1242484	rs1242484	TSEN15P1	8097	TSEN15P1	8098	0	0	0	0	0	0	0	0	0	0	0	0	0	0.057385	0.181687	NA
Women	WHIUKB	1768	237	17:17364762:A:G	17:17364762:A:G	17	17364762	1e-08	9	rs1242508	rs1242508	Y_RNA	925	Y_RNA	926	0	0	0	0	0	0	0	0	0	0	0	1	0	6.38948e-07	0.775546	NA
Women	WHIUKB	1769	237	17:17369970:C:G	17:17369970:G:C	17	17369970	4.7e-15	52	rs1242511	rs1242511	Y_RNA	6133	Y_RNA	6134	0	0	0	0	0	0	0	1	1	0	0	0	0	0.034117	0.339272	NA
Women	WHIUKB	1770	237	17:17400972:G:T	17:17400972:T:G	17	17400972	6.5e-13	9	rs3760183	rs3760183	RASD1	1262	RASD1	1263	1	1	1	0	0	0	0	0	0	0	0	0	0	6.34578e-05	0.251903	NA
Women	WHIUKB	1771	237	17:17425631:C:T	17:17425631:T:C	17	17425631	1.1e-09	41	rs897453	rs897453	PEMT	0	PEMT	0	1	2	1	0	0	0	0	0	0	0	0	0	0	0.238545	0.338009	NA
Women	WHIUKB	1772	237	17:17431208:A:C	17:17431208:A:C	17	17431208	3.2e-13	96	rs8078513	rs8078513	PEMT	0	PEMT	0	1	2	1	0	0	0	0	0	0	0	0	0	0	0.000380165	0.832015	NA
Women	WHIUKB	1773	237	17:17455192:A:G	17:17455192:A:G	17	17455192	2.3e-15	7	rs8075019	rs8075019	PEMT	0	PEMT	0	0	0	0	0	0	0	0	0	0	0	0	1	0	2.546e-07	0.671763	NA
Women	WHIUKB	1774	237	17:17480187:A:G	17:17480187:G:A	17	17480187	6.1e-09	31	rs8068641	rs8068641	PEMT	0	PEMT	0	0	0	0	0	0	0	0	0	0	0	0	0	0	9.53295e-05	0.574983	NA
Women	WHIUKB	1775	237	17:17515891:G:T	17:17515891:G:T	17	17515891	4.8e-13	16	rs12453139	rs12453139	RP11-524F11.2	2091	RP11-524F11.2	2092	0	0	0	0	0	0	0	0	0	0	0	1	0	7.83641e-08	0.765324	NA
Women	WHIUKB	1776	237	17:17516023:A:G	17:17516023:A:G	17	17516023	1.6e-10	1	rs12150263	rs12150263	RP11-524F11.2	2223	RP11-524F11.2	2224	1	2	1	0	0	0	0	0	0	0	0	0	0	0.00195103	0.107382	NA
Women	WHIUKB	1777	237	17:17543100:C:T	17:17543100:T:C	17	17543100	6.5e-13	65	rs58251514	rs58251514	RP11-524F11.2	29300	RAI1	NA	1	1	1	0	1	0	0	0	0	0	0	0	0	0.991989	0.655762	NA
Women	WHIUKB	1778	237	17:17632919:C:G	17:17632919:C:G	17	17632919	7.3e-11	27	rs7209595	rs7209595	RAI1	0	RAI1	0	0	0	0	0	0	0	0	0	0	0	0	0	0	0.69712	0.73622	NA
Women	WHIUKB	1779	237	17:17644271:C:CGGGTGGGAG	17:17644271:C:CGGGTGGGAG	17	17644271	2.4e-09	133	17:17644271_CGGGTGGGAG_C	17:17644271	RAI1	0	RAI1	0	0	0	0	0	0	0	0	0	0	0	0	0	0	0.00535141	0.306211	NA
Women	WHIUKB	1780	237	17:17645951:C:G	17:17645951:G:C	17	17645951	5.4e-11	6	rs720856	rs720856	RAI1	0	RAI1	0	0	0	0	0	0	0	0	0	0	0	0	0	0	0.18486	0.0677129	NA
Women	WHIUKB	1781	237	17:17707105:C:T	17:17707105:T:C	17	17707105	4.5e-18	78	rs3818717	rs3818717	RAI1	0	RAI1	0	0	0	0	0	0	0	1	0	0	0	0	0	0	0.0779774	0.0246317	NA
Women	WHIUKB	1782	237	17:17752809:C:T	17:17752809:T:C	17	17752809	2.1e-10	184	rs12951376	rs12951376	TOM1L2	0	TOM1L2	0	0	0	0	0	0	1	0	0	0	1	1	0	0	0.304216	0.00303945	NA
Women	WHIUKB	1783	237	17:17884801:A:G	17:17884801:G:A	17	17884801	1e-10	310	rs4925133	rs4925133	LRRC48:ATPAF2:AC087163.3	00:00:00	AC087163.3,LRRC48,ATPAF2	0	0	0	0	0	0	0	0	0	0	0	0	0	0	0.224473	0.00831868	NA
Women	WHIUKB	1784	237	17:17974887:A:G	17:17974887:G:A	17	17974887	6.2e-16	316	rs2955360	rs2955360	GID4	3168	GID4	3169	1	1	1	1	0	1	0	0	0	0	0	0	0	0.066044	0.00184345	NA
Women	WHIUKB	1785	237	17:18030524:A:G	17:18030524:A:G	17	18030524	1.2e-08	54	rs854793	rs854793	MYO15A	0	MYO15A	0	0	0	0	0	0	0	0	0	0	0	0	0	0	0.423759	0.00114252	NA
Women	WHIUKB	1786	237	17:18036283:A:G	17:18036283:G:A	17	18036283	2.2e-09	67	rs854786	rs854786	MYO15A	0	MYO15A	0	0	0	0	0	0	0	0	0	0	0	0	0	0	0.36017	0.00688852	NA
Women	WHIUKB	1787	237	17:18073284:C:CAAAAAAAAAAAA	17:18073284:CAAAAAAAAAAAA:C	17	18073284	2.7e-08	7	17:18073284_CAAAAAAAAAAAA_C	17:18073284	MYO15A	0	MYO15A	0	0	0	0	0	0	0	0	0	0	0	0	0	0	0.17408	0.0335364	NA
Women	WHIUKB	1788	237	17:18073643:T:TTTTTA	17:18073643:TTTTTA:T	17	18073643	6.3e-12	4	17:18073643_TTTTTA_T	17:18073643	MYO15A	0	MYO15A	0	0	0	0	0	0	0	0	0	0	0	0	0	0	0.00273078	0.146647	NA
Women	WHIUKB	1789	237	17:18104322:C:CCA	17:18104322:C:CCA	17	18104322	4.5e-14	47	17:18104322_CCA_C	17:18104322	ALKBH5	0	ALKBH5	0	0	0	0	0	0	0	0	0	0	1	1	0	0	0.0539981	0.161621	NA
Women	WHIUKB	1790	237	17:18126918:A:C	17:18126918:C:A	17	18126918	9.4e-09	142	rs62072500	rs62072500	LLGL1	1982	LLGL1	1983	0	0	0	0	0	0	0	0	0	0	0	0	0	8.30334e-06	0.550086	NA
Women	WHIUKB	1791	237	17:18247362:C:T	17:18247362:T:C	17	18247362	4.4e-13	102	rs7207306	rs7207306	SHMT1	0	SHMT1	0	1	2	1	1	0	0	0	0	0	0	0	0	0	0.0361822	0.115356	NA
Women	WHIUKB	1792	238	17:27878029:A:AAAG	17:27878029:AAAG:A	17	27878029	8e-13	149	rs5819871	rs5819871	TAOK1	0	TAOK1	0	1	1	1	0	0	0	0	0	0	0	0	1	0	8.16341e-07	0.886238	NA
Women	WHIUKB	1793	238	17:27889643:C:T	17:27889643:T:C	17	27889643	1.5e-14	1	rs62070804	rs62070804	ABHD15:RP11-68I3.2	00:00:00	RP11-68I3.2,ABHD15	0	1	2	1	0	0	0	0	0	0	0	0	1	0	2.0679e-08	0.559273	NA
Women	WHIUKB	1794	239	17:40395211:A:T	17:40395211:T:A	17	40395211	2.8e-13	66	rs79843305	rs79843305	STAT5B	0	STAT5B	0	1	1	1	1	0	0	0	0	0	0	0	0	0	0.0142309	0.128397	NA
Women	WHIUKB	1795	239	17:40455553:C:T	17:40455553:C:T	17	40455553	3.1e-09	22	rs112488574	rs112488574	STAT5A	0	STAT5A	0	0	0	0	0	0	0	0	0	0	0	0	0	0	0.0260913	0.269013	NA
Women	WHIUKB	1796	239	17:40567260:C:G	17:40567260:C:G	17	40567260	5.2e-13	13	rs72823057	rs72823057	PTRF	0	PTRF	0	1	2	1	0	0	0	0	0	0	0	0	0	0	0.0011826	0.102638	NA
Women	WHIUKB	1797	239	17:40635401:C:T	17:40635401:T:C	17	40635401	1.1e-08	32	rs62075812	rs62075812	ATP6V0A1	0	ATP6V0A1	0	0	0	0	0	0	0	0	0	0	0	0	0	0	0.0447438	0.455513	NA
Women	WHIUKB	1798	239	17:40644832:A:G	17:40644832:A:G	17	40644832	4.3e-10	3	rs113339028	rs113339028	ATP6V0A1	0	ATP6V0A1	0	0	0	0	0	0	0	0	0	0	0	0	0	0	0.0123022	0.253679	NA
Women	WHIUKB	1799	239	17:40698158:C:T	17:40698158:T:C	17	40698158	2.9e-13	33	rs601999	rs601999	RP11-400F19.8	0	RP11-400F19.8	0	1	1	1	0	0	0	0	0	0	0	0	0	0	0.000142027	0.139549	NA
Women	WHIUKB	1800	239	17:40721042:C:T	17:40721042:T:C	17	40721042	8.7e-09	36	rs650558	rs650558	MLX	0	MLX	0	1	1	1	0	0	1	1	0	0	0	0	0	0	0.0131272	0.433151	NA
Women	WHIUKB	1801	239	17:40841906:A:G	17:40841906:A:G	17	40841906	1.2e-08	51	rs3760385	rs3760385	CNTNAP1:CTD-3193K9.3	00:00:00	CTD-3193K9.3,CNTNAP1	0	1	1	1	0	0	0	0	1	1	0	0	0	0	6.66415e-05	0.708075	NA
Women	WHIUKB	1802	239	17:40896077:C:T	17:40896077:T:C	17	40896077	2.4e-13	42	rs7215553	rs7215553	EZH1	0	EZH1	0	1	1	1	0	0	0	0	1	1	0	0	1	0	4.62404e-06	0.266182	NA
Women	WHIUKB	1803	239	17:40919453:A:C	17:40919453:A:C	17	40919453	5.1e-14	6	rs55999482	rs55999482	RAMP2	4393	RAMP2	4394	0	0	0	0	0	0	0	0	0	0	0	1	0	9.90938e-08	0.988127	NA
Women	WHIUKB	1804	239	17:40919596:A:C	17:40919596:C:A	17	40919596	1.8e-09	4	rs56228409	rs56228409	RAMP2	4536	RAMP2	4537	0	0	0	0	0	0	0	0	0	0	0	0	0	0.000410294	0.896972	NA
Women	WHIUKB	1805	240	17:43457886:A:G	17:43457886:A:G	17	43457886	9.6e-09	11	rs9895436	rs9895436	CTB-39G8.2	8462	CTB-39G8.2	8463	0	0	0	0	0	0	0	0	0	0	0	0	0	0.0106561	0.376901	NA
Women	WHIUKB	1806	240	17:43460374:A:G	17:43460374:G:A	17	43460374	1.5e-09	176	rs62064595	rs62064595	ARHGAP27	10900	ARHGAP27	10901	0	0	0	0	0	0	0	0	0	1	1	0	0	0.0493155	0.648035	NA
Women	WHIUKB	1807	240	17:43757419:C:CAGAT	17:43757419:C:CAGAT	17	43757419	2.7e-08	12	17:43757419_CAGAT_C	17:43757419	CRHR1:RP11-105N13.4	00:00:00	RP11-105N13.4,CRHR1	0	1	1	1	0	0	0	0	0	0	0	0	0	0	0.238488	0.494369	NA
Women	WHIUKB	1808	240	17:43798348:T:TTTG	17:43798348:T:TTTG	17	43798348	3.7e-13	3192	rs3072094	rs3072094	CRHR1:RP11-105N13.4	00:00:00	RP11-105N13.4,CRHR1	0	1	1	1	0	0	0	0	1	1	1	2	0	0	0.0274926	0.925512	NA
Women	WHIUKB	1809	240	17:43923180:A:G	17:43923180:G:A	17	43923180	3.3e-08	7	rs242944	rs242944	MAPT-AS1:SPPL2C	00:00:00	MAPT-AS1,SPPL2C	0	0	0	0	0	0	0	0	0	0	0	0	0	0	0.0366399	0.958133	NA
Women	WHIUKB	1810	240	17:43950322:A:G	17:43950322:G:A	17	43950322	3.1e-13	8	rs9898399	rs9898399	MAPT-AS1	0	MAPT-AS1	0	0	0	0	0	0	0	0	0	0	0	0	0	0	0.000597943	0.429897	NA
Women	WHIUKB	1811	240	17:43979972:A:G	17:43979972:A:G	17	43979972	1.7e-12	5	rs930119	rs930119	MAPT	0	MAPT	0	0	0	0	0	0	0	0	0	0	0	0	0	0	0.0483082	0.444053	NA
Women	WHIUKB	1812	240	17:43996140:C:T	17:43996140:T:C	17	43996140	1.2e-11	4	rs8080903	rs8080903	MAPT	0	MAPT	0	0	0	0	0	0	0	0	0	0	0	0	0	0	0.290445	0.221118	NA
Women	WHIUKB	1813	240	17:44050828:C:G	17:44050828:C:G	17	44050828	3.4e-08	4	rs9896485	rs9896485	MAPT	0	MAPT	0	0	0	0	0	0	0	0	0	0	0	0	0	0	0.251781	0.303359	NA
Women	WHIUKB	1814	240	17:44054696:A:G	17:44054696:G:A	17	44054696	1.5e-08	1	rs754593	rs754593	MAPT	0	MAPT	0	0	0	0	0	0	0	0	0	0	0	0	0	0	0.16393	0.750214	NA
Women	WHIUKB	1815	240	17:44068492:A:G	17:44068492:G:A	17	44068492	2e-08	8	rs11656151	rs11656151	MAPT	0	MAPT	0	1	1	1	0	0	0	1	0	0	0	0	0	0	0.182766	0.115392	NA
Women	WHIUKB	1816	240	17:44078982:A:T	17:44078982:T:A	17	44078982	4e-08	4	rs2435201	rs2435201	MAPT	0	MAPT	0	1	2	1	0	0	0	0	0	0	0	0	0	0	0.0214845	0.407177	NA
Women	WHIUKB	1817	240	17:44189067:A:G	17:44189067:G:A	17	44189067	4.9e-08	5	rs7225002	rs7225002	KANSL1	0	KANSL1	0	0	0	0	0	0	0	0	0	0	0	0	0	0	0.417952	0.408619	NA
Women	WHIUKB	1818	240	17:44862162:A:G	17:44862162:A:G	17	44862162	9.8e-11	2210	rs199503	rs199503	WNT3	0	WNT3	0	0	0	0	0	0	0	0	0	0	1	1	0	0	0.0103537	0.709026	NA
Women	WHIUKB	1819	241	17:53718448:A:C	17:53718448:A:C	17	53718448	1.4e-09	151	rs919134	rs919134	TMEM100	78539	TMEM100	78540	1	1	1	0	0	0	0	0	0	0	0	0	0	0.00141151	0.257431	NA
Women	WHIUKB	1820	242	17:59497487:C:G	17:59497487:C:G	17	59497487	5.9e-12	13	rs10853031	rs10853031	C17orf82	6845	C17orf82	6846	1	1	1	1	0	0	1	1	2	0	0	0	1	0.755708	2.15517e-13	NA
Women	WHIUKB	1821	243	17:60637258:A:C	17:60637258:A:C	17	60637258	1.6e-08	1	rs146385050	rs146385050	TLK2	0	TLK2	0	1	2	1	0	0	0	0	0	0	0	0	1	0	2.56216e-06	0.51113	NA
Women	WHIUKB	1822	244	17:65367094:C:T	17:65367094:T:C	17	65367094	7.7e-09	1	rs8073599	rs8073599	PSMD12	4350	PSMD12	4351	1	2	1	0	0	0	0	0	0	0	0	0	0	0.00104548	0.135527	NA
Women	WHIUKB	1823	244	17:65368899:G:T	17:65368899:G:T	17	65368899	4e-09	7	rs12450700	rs12450700	PITPNC1	4675	PITPNC1	4676	1	2	1	0	0	0	0	0	0	0	0	0	0	0.0255257	0.454573	NA
Women	WHIUKB	1824	245	17:67588790:A:G	17:67588790:A:G	17	67588790	1.5e-11	40	rs916779	rs916779	AC003051.1	0	AC003051.1	0	0	0	0	0	0	0	0	0	0	0	0	1	0	4.49685e-08	0.608442	NA
Women	WHIUKB	1825	245	17:67613734:A:G	17:67613734:A:G	17	67613734	2.5e-09	55	rs9910286	rs9910286	AC003051.1	0	AC003051.1	0	0	0	0	0	0	0	0	0	0	0	0	0	0	6.86425e-05	0.620671	NA
Women	WHIUKB	1826	246	17:68219222:C:T	17:68219222:T:C	17	68219222	1.4e-10	35	rs236534	rs236534	CALM2P1	18242	CALM2P1	18243	1	1	1	1	0	0	0	0	0	0	0	0	0	0.0269575	0.470495	NA
Women	WHIUKB	1827	246	17:68253304:A:G	17:68253304:G:A	17	68253304	1.4e-09	3	rs28621943	rs28621943	CALM2P1	15401	CALM2P1	15402	0	0	0	0	0	0	0	0	0	0	0	0	0	8.18431e-05	0.962301	NA
Women	WHIUKB	1828	246	17:68268736:C:T	17:68268736:C:T	17	68268736	2.4e-21	2	rs236504	rs236504	CALM2P1	30833	CALM2P1	30834	0	0	0	0	0	0	0	0	0	0	0	1	0	1.76681e-13	0.449992	NA
Women	WHIUKB	1829	246	17:68269838:A:G	17:68269838:A:G	17	68269838	9e-15	124	rs180505	rs180505	CALM2P1	31935	CALM2P1	31936	1	1	1	0	0	0	0	0	0	0	0	1	0	3.90412e-10	0.680755	NA
Women	WHIUKB	1830	246	17:68294991:C:T	17:68294991:C:T	17	68294991	4.9e-15	2	rs2529683	rs2529683	CTD-2378E21.1	13980	CTD-2378E21.1	13981	0	0	0	0	0	0	0	0	0	0	0	1	0	1.03028e-12	0.405467	NA
Women	WHIUKB	1831	246	17:68332898:A:G	17:68332898:A:G	17	68332898	4e-21	44	rs312685	rs312685	CTD-2378E21.1	0	CTD-2378E21.1	0	0	0	0	0	0	0	0	0	0	0	0	1	0	4.35855e-17	0.853547	NA
Women	WHIUKB	1832	246	17:68347928:G:GA	17:68347928:GA:G	17	68347928	6.7e-23	12	rs71356607	rs71356607	CTD-2378E21.1	0	CTD-2378E21.1	0	0	0	0	0	0	0	1	0	0	0	0	1	0	2.2397e-12	0.71684	NA
Women	WHIUKB	1833	246	17:68385709:G:T	17:68385709:G:T	17	68385709	1.9e-22	29	rs35444446	rs35444446	CTD-2378E21.1	20651	CTD-2378E21.1	20652	0	0	0	0	0	0	0	0	0	0	0	1	0	1.6834e-14	0.873286	NA
Women	WHIUKB	1834	246	17:68393282:G:GTC	17:68393282:G:GTC	17	68393282	2.3e-09	38	17:68393282_GTC_G	17:68393282	CTD-2378E21.1	28224	CTD-2378E21.1	28226	0	0	0	0	0	0	0	0	0	0	0	0	0	0.00243712	0.373902	NA
Women	WHIUKB	1835	246	17:68398782:G:GA	17:68398782:GA:G	17	68398782	5.4e-14	36	rs756916254	rs756916254	CTD-2378E21.1	33724	CTD-2378E21.1	33726	0	0	0	0	0	0	0	0	0	0	0	1	0	9.10177e-12	0.473612	NA
Women	WHIUKB	1836	246	17:68411445:C:T	17:68411445:C:T	17	68411445	3.8e-08	7	rs1468572	rs1468572	CTD-2378E21.1	46387	CTD-2378E21.1	46388	0	0	0	0	0	0	0	0	0	0	0	0	0	0.0240447	0.326117	NA
Women	WHIUKB	1837	246	17:68419330:A:G	17:68419330:A:G	17	68419330	5.9e-41	7	rs16975758	rs16975758	CTD-2378E21.1	54272	CTD-2378E21.1	54273	0	0	0	0	0	0	0	0	0	0	0	1	0	4.97635e-24	0.546179	NA
Women	WHIUKB	1838	246	17:68423059:C:T	17:68423059:T:C	17	68423059	2.7e-12	19	rs16975768	rs16975768	CTD-2378E21.1	58001	CTD-2378E21.1	58002	1	2	1	0	0	0	0	0	0	0	0	0	0	0.000422696	0.761118	NA
Women	WHIUKB	1839	246	17:68429311:C:T	17:68429311:C:T	17	68429311	1.2e-31	20	rs73387155	rs73387155	CTD-2378E21.1	64253	CTD-2378E21.1	64254	1	1	1	0	0	0	0	0	0	0	0	1	0	1.15653e-18	0.286923	NA
Women	WHIUKB	1840	246	17:68439660:A:G	17:68439660:A:G	17	68439660	4.2e-45	50	rs2159437	rs2159437	CTD-2378E21.1	74602	CTD-2378E21.1	74603	1	1	1	0	1	0	1	0	0	0	0	1	0	1.52848e-22	0.950296	NA
Women	WHIUKB	1841	246	17:68451074:C:CAAAA	17:68451074:C:CAAAA	17	68451074	9.7e-23	112	17:68451074_CAAAA_C	17:68451074	CTD-2378E21.1	86016	CTD-2378E21.1	86018	0	0	0	0	0	0	0	0	0	0	0	1	0	1.11962e-15	0.368821	NA
Women	WHIUKB	1842	246	17:68479345:A:G	17:68479345:A:G	17	68479345	4.3e-13	14	rs4399570	rs4399570	CTD-2378E21.1	114287	CTD-2378E21.1	114288	0	0	0	0	0	0	0	0	0	0	0	1	0	1.10819e-06	0.780892	NA
Women	WHIUKB	1843	246	17:68490143:G:T	17:68490143:G:T	17	68490143	2.2e-18	107	rs199667588	rs199667588	CTD-2378E21.1	125085	CTD-2378E21.1	125086	0	0	0	0	0	0	0	0	0	0	0	1	0	1.9853e-08	0.850745	NA
Women	WHIUKB	1844	246	17:68498125:C:G	17:68498125:G:C	17	68498125	2e-10	2	rs34280469	rs34280469	RP11-1058G23.1	126932	RP11-1058G23.1	126933	0	0	0	0	0	0	0	0	0	0	0	1	0	1.18037e-11	0.827062	NA
Women	WHIUKB	1845	247	17:74163247:C:T	17:74163247:T:C	17	74163247	1.1e-10	2	rs72868716	rs72868716	RNF157	0	RNF157	0	0	0	0	0	0	0	0	0	0	0	0	0	0	0.00111422	0.695615	NA
Women	WHIUKB	1846	247	17:74198987:G:GTCT	17:74198987:G:GTCT	17	74198987	2.1e-09	6	17:74198987_GTCT_G	17:74198987	RNF157	0	RNF157	0	0	0	0	0	0	0	0	0	0	0	0	0	0	0.00358727	0.287395	NA
Women	WHIUKB	1847	247	17:74221685:A:ATCTT	17:74221685:ATCTT:A	17	74221685	2.8e-15	75	rs148951821	rs148951821	RNF157	0	RNF157	0	1	1	1	0	0	0	0	0	0	0	0	0	0	0.00106676	0.587989	NA
Women	WHIUKB	1848	247	17:74280991:A:C	17:74280991:A:C	17	74280991	1.6e-10	6	rs67017503	rs67017503	QRICH2	0	QRICH2	0	0	0	0	0	0	0	0	0	0	0	0	0	0	0.000200607	0.449247	NA
Women	WHIUKB	1849	248	18:2846499:C:T	18:2846499:C:T	18	2846499	7.1e-38	1	rs3810068	rs3810068	EMILIN2	528	EMILIN2	529	1	2	1	0	0	0	0	0	0	0	0	1	0	1.821e-15	0.144868	NA
Women	WHIUKB	1850	248	18:2855023:A:G	18:2855023:A:G	18	2855023	4.8e-08	13	rs4798035	rs4798035	EMILIN2	0	EMILIN2	0	1	1	1	0	0	0	0	0	0	0	0	0	0	0.00698053	0.475337	NA
Women	WHIUKB	1851	249	18:20708321:A:G	18:20708321:G:A	18	20708321	3.5e-11	39	rs9947743	rs9947743	CABLES1	6206	CABLES1	6207	1	1	1	1	1	1	1	1	1	0	0	0	1	0.327862	2.08313e-20	NA
Women	WHIUKB	1852	249	18:20758310:A:G	18:20758310:G:A	18	20758310	3.6e-08	30	rs34302357	rs34302357	CABLES1	0	CABLES1	0	1	1	1	0	0	0	1	1	2	0	0	0	1	0.986082	3.09309e-11	NA
Women	WHIUKB	1853	250	18:23146252:C:T	18:23146252:T:C	18	23146252	1.1e-08	163	rs8089388	rs8089388	ZNF521	214097	ZNF521	NA	0	0	0	0	0	0	0	0	0	0	0	1	0	3.25416e-06	0.393814	NA
Women	WHIUKB	1854	251	18:42440538:C:T	18:42440538:T:C	18	42440538	7.6e-09	39	rs1276250	rs1276250	SETBP1	0	SETBP1	0	1	2	1	0	0	0	0	0	0	0	0	0	0	0.0190372	0.985136	NA
Women	WHIUKB	1855	251	18:42739509:C:T	18:42739509:C:T	18	42739509	4.8e-08	35	rs72902641	rs72902641	RP11-846C15.2	0	RP11-846C15.2	0	1	1	1	0	0	0	0	0	0	0	0	0	0	0.000271435	0.290474	NA
Women	WHIUKB	1856	252	18:46578171:C:T	18:46578171:T:C	18	46578171	8.2e-10	71	rs74475730	rs74475730	DYM	0	DYM	0	0	0	0	0	0	0	0	1	1	0	0	0	0	0.0356413	0.0258597	NA
Women	WHIUKB	1857	253	18:48184678:C:G	18:48184678:C:G	18	48184678	4e-08	2	rs59699754	rs59699754	MAPK4	0	MAPK4	0	0	0	0	0	0	0	0	0	0	0	0	1	0	6.23918e-07	0.577063	NA
Women	WHIUKB	1858	254	18:60845884:C:T	18:60845884:C:T	18	60845884	4.8e-25	1	rs12454712	rs12454712	BCL2	0	BCL2	0	1	2	1	0	0	0	1	1	2	0	0	1	0	3.49892e-12	0.458538	NA
Women	WHIUKB	1859	254	18:60846430:C:G	18:60846430:C:G	18	60846430	4.1e-12	36	rs74625348	rs74625348	BCL2	0	BCL2	0	1	1	1	0	0	0	1	0	0	0	0	0	0	1.09074e-05	0.91194	NA
Women	WHIUKB	1860	254	18:60877735:G:T	18:60877735:G:T	18	60877735	3.1e-08	1	rs4987786	rs4987786	BCL2	0	BCL2	0	0	0	0	0	0	0	0	0	0	0	0	0	0	0.000296656	0.901289	NA
Women	WHIUKB	1861	255	18:74980601:A:T	18:74980601:T:A	18	74980601	5.5e-09	20	rs77169818	rs77169818	GALR1	0	GALR1	0	0	0	0	0	0	1	0	1	1	0	0	0	0	2.7723e-05	0.188477	NA
Women	WHIUKB	1862	256	19:2131675:C:T	19:2131675:C:T	19	2131675	2.7e-09	68	rs35976665	rs35976665	AP3D1	0	AP3D1	0	0	0	0	0	0	0	0	0	0	0	0	0	0	0.000385234	0.00137728	NA
Women	WHIUKB	1863	256	19:2190774:A:T	19:2190774:A:T	19	2190774	5.4e-09	81	rs2074553	rs2074553	DOT1L	0	DOT1L	0	1	1	1	0	1	1	0	1	1	0	0	0	0	0.000440865	0.00161709	NA
Women	WHIUKB	1864	256	19:2232049:A:G	19:2232049:A:G	19	2232049	7.9e-09	10	rs740404	rs740404	DOT1L:PLEKHJ1	00:00:00	PLEKHJ1,DOT1L	0	0	0	0	0	0	0	1	0	0	0	0	0	0	0.00226532	0.414043	NA
Women	WHIUKB	1865	257	19:4499850:A:G	19:4499850:A:G	19	4499850	2.4e-10	27	rs35632432	rs35632432	HDGFRP2	0	HDGFRP2	0	1	2	1	0	0	0	0	0	0	1	1	0	0	2.13326e-05	0.0938336	NA
Women	WHIUKB	1866	257	19:4502201:C:T	19:4502201:T:C	19	4502201	6e-10	29	rs8887	rs8887	HDGFRP2	0	HDGFRP2	0	0	0	0	0	0	0	0	0	0	0	0	0	0	0.000508739	0.701361	NA
Women	WHIUKB	1867	258	19:7125519:A:G	19:7125519:A:G	19	7125519	2.4e-15	1	rs1799815	rs1799815	INSR	0	INSR	0	1	2	1	0	0	0	0	0	0	0	0	1	0	3.77454e-08	0.0352459	NA
Women	WHIUKB	1868	258	19:7164600:A:G	19:7164600:G:A	19	7164600	1.3e-08	22	rs62124506	rs62124506	INSR	0	INSR	0	1	1	1	0	0	0	0	0	0	1	1	0	0	0.0146336	0.567004	NA
Women	WHIUKB	1869	258	19:7182171:C:G	19:7182171:C:G	19	7182171	3.7e-15	5	rs4325676	rs4325676	INSR	0	INSR	0	0	0	0	0	0	0	0	0	0	0	0	1	0	5.95816e-08	0.0476989	NA
Women	WHIUKB	1870	258	19:7183551:C:T	19:7183551:T:C	19	7183551	1.1e-08	60	rs3786680	rs3786680	INSR	0	INSR	0	1	2	1	0	0	0	0	0	0	0	0	0	0	0.0340121	0.715358	NA
Women	WHIUKB	1871	258	19:7183926:C:T	19:7183926:T:C	19	7183926	1.3e-13	7	rs34013042	rs34013042	INSR	0	INSR	0	1	1	1	0	1	0	0	1	1	0	0	1	0	8.66308e-08	0.0143293	NA
Women	WHIUKB	1872	258	19:7193980:G:GAT	19:7193980:G:GAT	19	7193980	9e-14	55	rs376338027	rs376338027	INSR	0	INSR	0	1	1	1	0	0	0	0	0	0	1	1	1	0	6.1598e-08	0.899807	NA
Women	WHIUKB	1873	258	19:7210810:A:G	19:7210810:A:G	19	7210810	1.6e-10	4	rs2042904	rs2042904	INSR	0	INSR	0	0	0	0	0	0	0	0	0	0	0	0	1	0	8.71731e-08	0.0254335	NA
Women	WHIUKB	1874	258	19:7218635:A:T	19:7218635:A:T	19	7218635	4.2e-08	8	rs112630404	rs112630404	INSR	0	INSR	0	0	0	0	0	0	0	0	0	0	0	0	0	0	1.46708e-05	0.256029	NA
Women	WHIUKB	1875	258	19:7220013:C:G	19:7220013:G:C	19	7220013	1.6e-10	9	rs62112763	rs62112763	INSR	0	INSR	0	0	0	0	0	0	0	0	1	1	0	0	1	0	2.12718e-07	0.443159	NA
Women	WHIUKB	1876	259	19:10332547:A:T	19:10332547:A:T	19	10332547	9.2e-09	11	rs55818584	rs55818584	DNMT1:CTD-2369P2.2	00:00:00	CTD-2369P2.2,DNMT1	0	1	2	1	0	0	0	0	0	0	0	0	0	0	0.00152816	0.810141	NA
Women	WHIUKB	1877	260	19:10910780:A:G	19:10910780:G:A	19	10910780	4.1e-08	23	rs55660036	rs55660036	DNM2	0	DNM2	0	0	0	0	0	0	0	0	0	0	0	0	0	0	0.000348518	0.434966	NA
Women	WHIUKB	1878	261	19:17184820:T:TAAATAA	19:17184820:T:TAAATAA	19	17184820	3.6e-10	1	19:17184820_TAAATAA_T	19:17184820	HAUS8	0	HAUS8	0	0	0	0	0	0	0	0	0	0	0	0	0	0	0.0525459	0.79965	NA
Women	WHIUKB	1879	261	19:17207790:A:ACGCCCGGC	19:17207790:A:ACGCCCGGC	19	17207790	4.4e-10	50	19:17207790_ACGCCCGGC_A	19:17207790	MYO9B:CTD-2528A14.5	00:00:00	CTD-2528A14.5,MYO9B	0	1	1	1	0	0	0	0	0	0	0	0	0	0	0.00558014	0.540092	NA
Women	WHIUKB	1880	261	19:17212182:G:T	19:17212182:T:G	19	17212182	9.1e-11	29	rs56937714	rs56937714	MYO9B	0	MYO9B	0	1	1	1	1	0	0	0	0	0	1	1	0	0	0.112429	0.542644	NA
Women	WHIUKB	1881	261	19:17222584:A:G	19:17222584:G:A	19	17222584	3e-11	32	rs1077795	rs1077795	MYO9B	0	MYO9B	0	1	2	1	0	0	0	0	0	0	0	0	0	0	0.0053824	0.702723	NA
Women	WHIUKB	1882	262	19:18221964:A:C	19:18221964:C:A	19	18221964	6.2e-11	38	rs273507	rs273507	MAST3	0	MAST3	0	1	1	1	1	0	0	0	0	0	0	0	0	0	0.497092	0.894468	NA
Women	WHIUKB	1883	262	19:18226606:A:C	19:18226606:A:C	19	18226606	1.1e-08	53	rs62123566	rs62123566	MAST3	0	MAST3	0	0	0	0	0	0	0	0	0	0	0	0	0	0	0.000264936	0.0181752	NA
Women	WHIUKB	1884	262	19:18299171:A:C	19:18299171:A:C	19	18299171	3.6e-11	25	rs62120366	rs62120366	MPV17L2	4820	MPV17L2	4821	1	1	1	0	0	0	0	0	0	0	0	0	0	0.0535367	0.115395	NA
Women	WHIUKB	1885	262	19:18325947:C:T	19:18325947:T:C	19	18325947	1.5e-10	47	rs7246274	rs7246274	AC068499.10:PDE4C	00:00:00	AC068499.10,PDE4C	0	0	0	0	0	0	0	0	0	0	0	0	0	0	0.0104343	0.00874623	NA
Women	WHIUKB	1886	262	19:18346228:A:G	19:18346228:A:G	19	18346228	9.9e-13	21	rs12460047	rs12460047	PDE4C	0	PDE4C	0	0	0	0	0	0	1	1	0	0	0	0	0	0	0.563712	0.607527	NA
Women	WHIUKB	1887	262	19:18355956:T:TTTTGTTTGTTTG	19:18355956:TTTTGTTTGTTTG:T	19	18355956	8.3e-09	1	19:18355956_TTTTGTTTGTTTG_T	19:18355956	PDE4C	0	PDE4C	0	0	0	0	0	0	0	0	0	0	0	0	0	0	0.0205968	0.228796	NA
Women	WHIUKB	1888	262	19:18359524:A:G	19:18359524:A:G	19	18359524	6.2e-12	47	rs12461581	rs12461581	PDE4C	0	PDE4C	0	0	0	0	0	0	0	0	0	0	0	0	0	0	0.0487052	0.0661842	NA
Women	WHIUKB	1889	262	19:18360539:C:T	19:18360539:C:T	19	18360539	1.8e-08	1	rs4808773	rs4808773	PDE4C	0	PDE4C	0	1	2	1	0	0	0	0	0	0	0	0	0	0	0.167765	0.597712	NA
Women	WHIUKB	1890	262	19:18383506:C:T	19:18383506:T:C	19	18383506	4e-23	22	rs11666808	rs11666808	KIAA1683	0	KIAA1683	0	1	2	1	1	0	1	1	0	0	0	0	0	0	0.0963006	0.906341	NA
Women	WHIUKB	1891	262	19:18397788:A:G	19:18397788:A:G	19	18397788	1.6e-13	8	rs12463315	rs12463315	RPL39P38	1482	JUND	NA	0	0	0	0	0	0	0	0	0	0	0	0	0	0.0201367	0.205063	NA
Women	WHIUKB	1892	262	19:18398335:G:T	19:18398335:T:G	19	18398335	1.2e-17	20	rs12610691	rs12610691	RPL39P38	2029	RPL39P38	2030	0	0	0	0	0	0	0	0	0	0	0	0	0	0.0713146	0.159511	NA
Women	WHIUKB	1893	262	19:18405351:G:T	19:18405351:T:G	19	18405351	1.2e-13	63	rs1549143	rs1549143	RPL39P38	9045	JUND	NA	1	2	1	1	0	0	0	0	0	0	0	0	0	0.00129568	0.067016	NA
Women	WHIUKB	1894	262	19:18635389:A:G	19:18635389:G:A	19	18635389	1.5e-08	86	rs12162221	rs12162221	ELL	2451	ELL	2452	1	2	1	0	0	0	0	1	1	1	1	0	0	0.330139	0.0159559	NA
Women	WHIUKB	1895	263	19:33787954:C:T	19:33787954:T:C	19	33787954	4.9e-08	3	rs113504807	rs113504807	CTD-2540B15.11:CEBPA	2885:2885	CEBPA	NA	0	0	0	0	0	0	0	0	0	0	0	0	0	0.00054499	0.885867	NA
Women	WHIUKB	1896	263	19:33789901:A:G	19:33789901:A:G	19	33789901	4.5e-16	36	rs73024222	rs73024222	CTD-2540B15.11:CEBPA	938:938	CTD-2540B15.11,CEBPA	939	0	0	0	1	0	0	0	0	0	0	0	0	0	0.876995	0.859618	NA
Women	WHIUKB	1897	263	19:33790502:A:G	19:33790502:G:A	19	33790502	7.5e-20	2	rs10403561	rs10403561	CTD-2540B15.11:CEBPA	337:337	CTD-2540B15.11,CEBPA	338	1	1	1	1	0	0	0	0	0	0	0	0	0	0.611904	0.443927	NA
Women	WHIUKB	1898	263	19:33790556:A:G	19:33790556:A:G	19	33790556	2.7e-10	5	rs41355649	rs41355649	CTD-2540B15.11:CEBPA	283:283	CTD-2540B15.11,CEBPA	284	1	2	1	1	0	0	1	0	0	0	0	0	0	0.210223	0.469879	NA
Women	WHIUKB	1899	263	19:33806139:C:T	19:33806139:T:C	19	33806139	1.1e-18	32	rs17529595	rs17529595	CTD-2540B15.9	5845	CTD-2540B15.9	5846	0	0	0	0	0	0	0	0	0	0	0	0	0	0.7663	0.274816	NA
Women	WHIUKB	1900	263	19:33812241:C:T	19:33812241:T:C	19	33812241	6.4e-24	41	rs62126643	rs62126643	CTD-2540B15.9	11947	CTD-2540B15.9	11948	1	2	1	0	0	0	0	0	0	0	0	0	0	0.282127	0.0389419	NA
Women	WHIUKB	1901	263	19:33852667:A:C	19:33852667:A:C	19	33852667	6.4e-12	2	rs117451113	rs117451113	AKR1B1P7	312	AKR1B1P7	313	0	0	0	0	0	0	0	0	0	0	0	0	0	0.902373	0.107539	NA
Women	WHIUKB	1902	263	19:33853260:C:T	19:33853260:T:C	19	33853260	1.8e-09	39	rs56187503	rs56187503	AKR1B1P7	905	AKR1B1P7	906	1	1	1	0	0	0	0	0	0	0	0	0	0	0.00265284	0.176369	NA
Women	WHIUKB	1903	263	19:33873435:G:T	19:33873435:G:T	19	33873435	3.2e-16	32	rs2772	rs2772	CEBPG	0	CEBPG	0	0	0	0	1	0	0	0	0	0	0	0	0	0	0.794492	0.0144631	NA
Women	WHIUKB	1904	263	19:33876394:A:G	19:33876394:G:A	19	33876394	6.8e-11	5	rs4805877	rs4805877	PEPD	1461	PEPD	1462	0	0	0	0	0	0	0	0	0	0	0	0	0	0.0165117	0.755524	NA
Women	WHIUKB	1905	263	19:33880349:A:G	19:33880349:G:A	19	33880349	2.2e-08	1	rs12610925	rs12610925	PEPD	0	PEPD	0	0	0	0	0	0	0	0	0	0	0	0	0	0	0.580736	0.246778	NA
Women	WHIUKB	1906	263	19:33886341:C:T	19:33886341:C:T	19	33886341	1.8e-17	38	rs13343443	rs13343443	PEPD	0	PEPD	0	1	1	1	1	0	0	0	0	0	0	0	0	0	0.521584	0.188151	NA
Women	WHIUKB	1907	263	19:33886354:C:T	19:33886354:T:C	19	33886354	1e-16	4	rs7258031	rs7258031	PEPD	0	PEPD	0	1	2	1	0	0	0	0	0	0	0	0	0	0	0.0771889	0.0433775	NA
Women	WHIUKB	1908	263	19:33887275:A:G	19:33887275:G:A	19	33887275	2.1e-08	9	rs7247486	rs7247486	PEPD	0	PEPD	0	0	0	0	0	0	0	0	0	0	0	0	0	0	0.00356595	0.313219	NA
Women	WHIUKB	1909	263	19:33887537:G:GC	19:33887537:G:GC	19	33887537	1.4e-17	8	19:33887537_GC_G	19:33887537	PEPD	0	PEPD	0	0	0	0	0	0	0	1	0	0	0	0	0	0	0.91267	0.280745	NA
Women	WHIUKB	1910	263	19:33896195:A:G	19:33896195:A:G	19	33896195	1e-23	14	rs10403360	rs10403360	PEPD	0	PEPD	0	1	1	1	1	0	0	0	1	1	0	0	0	0	0.213293	0.0616447	NA
Women	WHIUKB	1911	263	19:33897934:G:T	19:33897934:G:T	19	33897934	9.3e-18	20	rs10425465	rs10425465	PEPD	0	PEPD	0	0	0	0	0	0	0	0	0	0	0	0	0	0	0.324906	0.0314209	NA
Women	WHIUKB	1912	263	19:33910149:A:G	19:33910149:A:G	19	33910149	4.4e-10	3	rs77346928	rs77346928	PEPD	0	PEPD	0	0	0	0	0	0	0	0	0	0	0	0	0	0	0.371664	0.27735	NA
Women	WHIUKB	1913	263	19:33912685:G:T	19:33912685:T:G	19	33912685	1.4e-11	16	rs4534971	rs4534971	PEPD	0	PEPD	0	0	0	0	0	0	0	0	0	0	0	0	0	0	0.101694	0.0625537	NA
Women	WHIUKB	1914	263	19:33927000:A:G	19:33927000:G:A	19	33927000	6.5e-14	11	rs11084735	rs11084735	PEPD	0	PEPD	0	0	0	0	0	0	0	0	0	0	0	0	0	0	0.000408303	0.0579149	NA
Women	WHIUKB	1915	263	19:33930344:C:T	19:33930344:T:C	19	33930344	2.4e-10	4	rs73035072	rs73035072	PEPD	0	PEPD	0	0	0	0	0	0	0	0	0	0	0	0	0	0	0.63266	0.604881	NA
Women	WHIUKB	1916	263	19:33977396:C:T	19:33977396:C:T	19	33977396	1.8e-08	40	rs10425678	rs10425678	PEPD	0	PEPD	0	0	0	0	0	0	0	0	0	0	0	0	0	0	0.00925769	0.0533593	NA
Women	WHIUKB	1917	263	19:33978723:A:G	19:33978723:G:A	19	33978723	1.8e-11	57	rs59339349	rs59339349	PEPD	0	PEPD	0	1	1	1	0	0	0	1	0	0	0	0	0	0	0.107833	0.0138619	NA
Women	WHIUKB	1918	263	19:33986750:C:T	19:33986750:T:C	19	33986750	3.6e-21	46	rs10445599	rs10445599	PEPD	0	PEPD	0	0	0	0	0	0	0	0	0	0	0	0	0	0	0.0212533	0.0104427	NA
Women	WHIUKB	1919	263	19:34003255:C:T	19:34003255:T:C	19	34003255	4.8e-11	8	rs153701	rs153701	PEPD	0	PEPD	0	0	0	0	0	0	0	0	0	0	0	0	0	0	0.38609	0.37006	NA
Women	WHIUKB	1920	263	19:34006477:C:T	19:34006477:T:C	19	34006477	3.8e-19	3	rs62100698	rs62100698	PEPD	0	PEPD	0	0	0	0	0	0	0	0	0	0	0	0	0	0	0.143393	0.168828	NA
Women	WHIUKB	1921	263	19:34015206:A:C	19:34015206:A:C	19	34015206	1.8e-09	31	rs33846	rs33846	PEPD	2505	PEPD	2506	0	0	0	0	0	0	0	0	0	0	0	0	0	0.268265	0.451073	NA
Women	WHIUKB	1922	263	19:34032863:C:G	19:34032863:C:G	19	34032863	1.6e-11	2	rs73023513	rs73023513	CTD-2329C7.2	13610	CTD-2329C7.2	13611	0	0	0	1	0	0	0	0	0	0	0	0	0	0.280166	0.42513	NA
Women	WHIUKB	1923	264	19:37440363:A:G	19:37440363:A:G	19	37440363	1.4e-08	21	rs17242235	rs17242235	ZNF568	0	ZNF568	0	0	0	0	0	0	0	0	0	0	0	0	0	0	0.000780614	0.0185061	NA
Women	WHIUKB	1924	264	19:37617609:A:C	19:37617609:A:C	19	37617609	2.5e-08	22	rs10416428	rs10416428	ZNF420:CTC-454I21.3:ZNF585A	00:00:00	CTC-454I21.3,ZNF420,ZNF585A	0	0	0	0	0	0	0	0	0	0	0	0	0	0	0.000233292	0.0023086	NA
Women	WHIUKB	1925	264	19:37747799:A:G	19:37747799:A:G	19	37747799	3.5e-08	248	rs1226598	rs1226598	AC012309.5	0	AC012309.5	0	0	0	0	0	0	0	0	1	1	0	0	1	0	5.94688e-07	0.000747294	NA
Women	WHIUKB	1926	265	19:45396665:G:T	19:45396665:T:G	19	45396665	1e-11	10	rs59007384	rs59007384	TOMM40	0	TOMM40	0	1	1	1	1	0	1	1	0	0	0	0	0	0	0.0184363	0.240667	NA
Women	WHIUKB	1927	265	19:45411941:C:T	19:45411941:C:T	19	45411941	4e-11	11	rs429358	rs429358	APOE	0	APOE	0	1	2	1	0	0	0	1	1	2	1	1	0	0	0.249981	0.183845	NA
Women	WHIUKB	1928	265	19:45418790:C:T	19:45418790:C:T	19	45418790	4.2e-14	5	rs5117	rs5117	APOC1	0	APOC1	0	1	2	1	0	0	0	0	0	0	0	0	0	0	0.00384332	0.103125	NA
Women	WHIUKB	1929	266	19:55999142:C:G	19:55999142:G:C	19	55999142	1.3e-12	1	rs8103017	rs8103017	NAT14	206	SSC5D	NA	1	2	1	0	0	0	0	0	0	0	0	0	0	0.0491098	0.701571	NA
Women	WHIUKB	1930	267	20:571467:A:C	20:571467:C:A	20	571467	1.8e-15	2	rs144033177	rs144033177	TCF15	12973	TCF15	12974	1	2	1	0	0	0	0	0	0	0	0	1	0	4.18091e-07	0.729161	NA
Women	WHIUKB	1931	267	20:633682:C:T	20:633682:C:T	20	633682	7.8e-10	3	rs140994111	rs140994111	SRXN1:RP5-850E9.3	00:00:00	SRXN1,RP5-850E9.3	0	0	0	0	0	0	0	0	0	0	0	0	0	0	0.000102823	0.887146	NA
Women	WHIUKB	1932	268	20:5666891:C:T	20:5666891:T:C	20	5666891	3.7e-08	2	rs805768	rs805768	C20orf196	64147	C20orf196	64148	1	2	1	0	0	0	0	0	0	0	0	0	0	0.347314	0.305072	NA
Women	WHIUKB	1933	268	20:5668714:C:T	20:5668714:T:C	20	5668714	3.9e-20	3	rs805770	rs805770	C20orf196	62324	C20orf196	NA	1	2	1	0	0	0	0	0	0	0	0	0	0	0.321167	0.670341	NA
Women	WHIUKB	1934	268	20:5669759:G:T	20:5669759:T:G	20	5669759	1.4e-12	2	rs6038248	rs6038248	C20orf196	61279	C20orf196	NA	0	0	0	0	0	0	0	0	0	0	0	0	0	0.0950603	0.755397	NA
Women	WHIUKB	1935	269	20:6442961:A:G	20:6442961:A:G	20	6442961	3.9e-09	4	rs6077004	rs6077004	CASC20	0	CASC20	0	0	0	0	0	0	0	0	0	0	0	0	0	1	0.886963	4.37482e-07	NA
Women	WHIUKB	1936	269	20:6488806:A:C	20:6488806:A:C	20	6488806	4.3e-11	20	rs1411297	rs1411297	CASC20	0	CASC20	0	0	0	0	0	0	0	0	0	0	0	0	0	1	0.0705417	5.76074e-12	NA
Women	WHIUKB	1937	269	20:6549953:A:G	20:6549953:A:G	20	6549953	1.2e-10	60	rs6085604	rs6085604	CASC20	40846	CASC20	40847	1	1	1	1	0	0	0	0	0	0	0	0	1	0.540987	1.20819e-08	NA
Women	WHIUKB	1938	269	20:6626140:A:T	20:6626140:T:A	20	6626140	1.1e-11	31	rs2145271	rs2145271	RP5-859D4.3	85764	RP5-859D4.3	85765	1	2	1	1	0	1	1	1	1	0	0	0	1	2.48408e-05	6.376e-17	NA
Women	WHIUKB	1939	270	20:39179822:C:G	20:39179822:C:G	20	39179822	3.7e-23	4	rs1883711	rs1883711	SNORD112	134235	SNORD112	134236	1	2	1	0	0	0	0	0	0	0	0	1	0	1.18077e-08	0.0115326	NA
Women	WHIUKB	1940	270	20:39203782:A:G	20:39203782:A:G	20	39203782	3.2e-16	49	rs2865505	rs2865505	MAFB	110705	MAFB	110706	1	2	1	1	0	0	0	1	1	0	0	0	0	0.00116621	0.31597	NA
Women	WHIUKB	1941	271	20:39714890:A:G	20:39714890:A:G	20	39714890	3.4e-08	4	rs7261376	rs7261376	TOP1	0	TOP1	0	0	0	0	0	0	0	0	0	0	0	0	0	0	0.0272137	0.719305	NA
Women	WHIUKB	1942	271	20:39811275:C:G	20:39811275:C:G	20	39811275	3.7e-10	102	rs4297946	rs4297946	PLCG1:ZHX3:RP3-511B24.6	00:00:00	RP3-511B24.6,ZHX3,PLCG1	0	1	1	1	0	0	0	1	0	0	1	1	0	0	0.11172	0.326504	NA
Women	WHIUKB	1943	271	20:39858871:A:G	20:39858871:G:A	20	39858871	8.4e-11	5	rs77625458	rs77625458	ZHX3	0	ZHX3	0	1	2	1	0	0	0	0	0	0	0	0	0	0	0.00382082	0.463465	NA
Women	WHIUKB	1944	271	20:39908689:C:T	20:39908689:T:C	20	39908689	3.1e-12	51	rs6093462	rs6093462	ZHX3	0	ZHX3	0	1	1	1	0	0	0	0	0	0	0	0	0	0	0.0160865	0.951918	NA
Women	WHIUKB	1945	271	20:39930208:C:T	20:39930208:C:T	20	39930208	9e-10	102	rs6029619	rs6029619	ZHX3	0	ZHX3	0	0	0	0	0	0	0	0	0	0	0	0	0	0	0.00150875	0.278879	NA
Women	WHIUKB	1946	272	20:45461109:A:G	20:45461109:A:G	20	45461109	4.9e-09	1	rs10485462	rs10485462	AL031055.1	21547	AL031055.1	21548	0	0	0	0	0	0	0	0	0	0	0	0	0	0.532089	0.493999	NA
Women	WHIUKB	1947	272	20:45486817:C:T	20:45486817:T:C	20	45486817	4.3e-16	14	rs12481092	rs12481092	RN7SKP33	1154	RN7SKP33	1155	0	0	0	0	0	0	0	0	0	0	0	0	0	0.446103	0.0220708	NA
Women	WHIUKB	1948	272	20:45522102:A:G	20:45522102:A:G	20	45522102	1e-24	15	rs6063031	rs6063031	EYA2	1160	EYA2	1161	1	1	1	1	0	0	0	0	0	0	0	0	0	0.378055	0.215507	NA
Women	WHIUKB	1949	272	20:45529571:A:G	20:45529571:A:G	20	45529571	2.3e-33	28	rs2236519	rs2236519	EYA2	0	EYA2	0	1	2	1	0	0	0	1	0	0	0	0	0	0	0.00226306	0.332102	NA
Women	WHIUKB	1950	272	20:45549871:A:G	20:45549871:A:G	20	45549871	3.9e-29	41	rs4810576	rs4810576	EYA2	0	EYA2	0	1	1	1	0	0	1	0	0	0	0	0	0	0	0.173354	0.142824	NA
Women	WHIUKB	1951	272	20:45557017:A:G	20:45557017:G:A	20	45557017	6.5e-34	9	rs1412956	rs1412956	EYA2	0	EYA2	0	1	1	1	0	0	0	0	0	0	0	0	0	0	1.75914e-05	0.288954	NA
Women	WHIUKB	1952	272	20:45573210:T:TGAG	20:45573210:T:TGAG	20	45573210	4.7e-20	39	rs3092457	rs3092457	EYA2	0	EYA2	0	1	1	1	0	0	0	0	0	0	0	0	0	0	0.0730231	0.639821	NA
Women	WHIUKB	1953	272	20:45575431:C:T	20:45575431:T:C	20	45575431	2.6e-17	1	rs6124902	rs6124902	EYA2	0	EYA2	0	0	0	0	0	0	0	0	0	0	0	0	0	0	0.184687	0.760185	NA
Women	WHIUKB	1954	272	20:45589259:A:C	20:45589259:A:C	20	45589259	4.4e-19	7	rs12480223	rs12480223	EYA2	0	EYA2	0	1	1	1	0	0	0	0	0	0	0	0	1	0	4.24542e-06	0.947537	NA
Women	WHIUKB	1955	272	20:45595453:C:CA	20:45595453:CA:C	20	45595453	7.3e-17	19	20:45595453_C_CA	20:45595453	EYA2	0	EYA2	0	0	0	0	0	0	1	1	0	0	0	0	1	0	1.95903e-10	0.197155	NA
Women	WHIUKB	1956	272	20:45728165:A:C	20:45728165:C:A	20	45728165	1.9e-08	3	rs6018272	rs6018272	EYA2	0	EYA2	0	0	0	0	0	0	0	0	0	0	0	0	0	0	0.00824997	0.285164	NA
Women	WHIUKB	1957	272	20:45739056:G:GT	20:45739056:G:GT	20	45739056	2.7e-08	15	20:45739056_GT_G	20:45739056	EYA2	0	EYA2	0	0	0	0	0	0	0	0	0	0	0	0	0	0	0.00436444	0.534382	NA
Women	WHIUKB	1958	273	20:50999627:C:T	20:50999627:T:C	20	50999627	3.1e-11	295	rs2426439	rs2426439	RP4-723E3.1	0	RP4-723E3.1	0	1	1	1	1	0	0	1	0	0	0	0	0	0	0.470937	0.688289	NA
Women	WHIUKB	1959	273	20:51156432:A:G	20:51156432:A:G	20	51156432	1.9e-08	219	rs6068216	rs6068216	RP4-723E3.1	0	RP4-723E3.1	0	0	0	0	0	0	0	0	0	0	0	0	0	0	0.89693	0.6247	NA
Women	WHIUKB	1960	273	20:51257272:C:CAT	20:51257272:C:CAT	20	51257272	1.6e-09	201	rs140120854	rs140120854	RP4-723E3.1	0	RP4-723E3.1	0	0	0	0	0	0	0	0	0	0	0	0	0	0	0.476269	0.815908	NA
Women	WHIUKB	1961	274	20:51575910:A:G	20:51575910:G:A	20	51575910	4.7e-10	20	rs6013578	rs6013578	TSHZ2	13035	TSHZ2	NA	1	1	1	0	0	0	0	0	0	0	0	1	0	2.07953e-07	0.945837	NA
Women	WHIUKB	1962	274	20:51691899:C:T	20:51691899:T:C	20	51691899	8.8e-10	6	rs1936965	rs1936965	TSHZ2	0	TSHZ2	0	0	0	0	0	0	0	0	0	0	0	0	0	0	0.0152134	0.340667	NA
Women	WHIUKB	1963	274	20:51696096:C:T	20:51696096:T:C	20	51696096	7.7e-27	10	rs1892203	rs1892203	TSHZ2	0	TSHZ2	0	1	2	1	1	0	0	0	0	0	0	0	1	0	1.36176e-07	0.611119	NA
Women	WHIUKB	1964	274	20:51708340:G:T	20:51708340:T:G	20	51708340	4.9e-10	6	rs62206548	rs62206548	TSHZ2	0	TSHZ2	0	0	0	0	0	0	0	0	0	0	0	0	0	0	0.000713661	0.346276	NA
Women	WHIUKB	1965	274	20:51712678:C:T	20:51712678:T:C	20	51712678	1.9e-16	74	rs28710106	rs28710106	TSHZ2	0	TSHZ2	0	1	2	1	1	0	0	0	0	0	0	0	0	0	1.17431e-05	0.69249	NA
Women	WHIUKB	1966	274	20:51778970:A:C	20:51778970:A:C	20	51778970	1.4e-08	67	rs1293401	rs1293401	TSHZ2	0	TSHZ2	0	0	0	0	0	0	0	0	0	0	0	0	0	0	0.0523617	0.627802	NA
Women	WHIUKB	1967	275	20:62690683:C:T	20:62690683:C:T	20	62690683	6.1e-10	1	rs2105063	rs2105063	TCEA2	0	TCEA2	0	0	0	0	0	0	0	0	0	0	0	0	0	0	0.00623529	0.893366	NA
Women	WHIUKB	1968	275	20:62693378:C:T	20:62693378:T:C	20	62693378	3.8e-09	13	rs57642905	rs57642905	TCEA2	0	TCEA2	0	0	0	0	0	0	0	1	1	1	0	0	0	0	0.000256592	0.0027277	NA
Women	WHIUKB	1969	275	20:62711459:C:T	20:62711459:T:C	20	62711459	1.2e-20	8	rs8126001	rs8126001	OPRL1	66	OPRL1	NA	1	2	1	1	0	0	0	0	0	0	0	1	0	1.59857e-07	0.141714	NA
Women	WHIUKB	1970	275	20:62761699:A:G	20:62761699:G:A	20	62761699	2e-12	19	rs6062643	rs6062643	MYT1	21444	MYT1	21445	0	0	0	0	0	0	0	0	0	0	0	0	0	0.000124484	0.166723	NA
Women	WHIUKB	1971	276	21:39421574:G:T	21:39421574:T:G	21	39421574	2.7e-08	17	rs2257130	rs2257130	DSCR4	0	DSCR4	0	0	0	0	0	0	0	0	0	0	0	0	0	0	0.112286	0.667092	NA
Women	WHIUKB	1972	276	21:39526409:A:G	21:39526409:A:G	21	39526409	2.2e-15	207	rs2836171	rs2836171	DSCR8	0	DSCR8	0	1	2	1	0	0	0	0	0	0	0	0	0	0	0.00161224	0.00555959	NA
Women	WHIUKB	1973	276	21:39582227:C:G	21:39582227:G:C	21	39582227	1.7e-09	175	rs9305635	rs9305635	KCNJ15	0	KCNJ15	0	1	1	1	0	0	0	0	0	0	0	0	0	0	0.116998	0.141399	NA
Women	WHIUKB	1974	276	21:39644386:A:T	21:39644386:A:T	21	39644386	2.9e-09	12	rs13050229	rs13050229	KCNJ15	0	KCNJ15	0	0	0	0	0	0	0	0	0	0	0	0	0	0	0.0442735	0.0537781	NA
Women	WHIUKB	1975	276	21:39674570:G:T	21:39674570:T:G	21	39674570	3.2e-10	36	rs12329856	rs12329856	KCNJ15	0	KCNJ15	0	1	1	1	0	0	0	0	0	0	0	0	0	0	0.0320474	0.00800992	NA
Women	WHIUKB	1976	276	21:39675980:G:GT	21:39675980:G:GT	21	39675980	1.5e-12	32	rs113321764	rs113321764	KCNJ15	0	KCNJ15	0	0	0	0	0	0	0	0	1	1	0	0	0	0	0.0013879	3.24505e-05	NA
Women	WHIUKB	1977	277	21:46780105:G:GCAGCCCCCACCAAAATCTTCCC	21:46780105:GCAGCCCCCACCAAAATCTTCCC:G	21	46780105	4.2e-14	13	rs759304654	rs759304654	MTCO1P3	16000	COL18A1	NA	1	1	1	0	0	0	0	0	0	0	0	1	0	5.48641e-07	0.752161	NA
Women	WHIUKB	1978	277	21:46780699:C:T	21:46780699:T:C	21	46780699	1.2e-10	28	rs35565513	rs35565513	MTCO1P3	15406	MTCO1P3	15407	0	0	0	0	0	0	0	0	0	0	0	1	0	9.02824e-07	0.698473	NA
Women	WHIUKB	1979	277	21:46807499:A:G	21:46807499:G:A	21	46807499	3.4e-08	22	rs4818775	rs4818775	BX322559.3	7948	BX322559.3	7949	0	0	0	0	0	0	0	0	0	0	0	0	0	2.84894e-05	0.581959	NA
Women	WHIUKB	1980	278	21:47538071:A:G	21:47538071:G:A	21	47538071	1.8e-09	16	rs12483267	rs12483267	COL6A2	0	COL6A2	0	0	0	0	0	0	0	0	0	0	0	0	0	0	0.00188202	0.131653	NA
Women	WHIUKB	1981	279	22:29160314:A:G	22:29160314:G:A	22	29160314	1.2e-10	8	rs5752793	rs5752793	HSCB	6810	HSCB	6811	0	0	0	0	0	0	0	0	0	0	0	0	0	0.0024505	0.622851	NA
Women	WHIUKB	1982	279	22:29333123:C:T	22:29333123:T:C	22	29333123	4.6e-13	43	rs7290364	rs7290364	ZNRF3	0	ZNRF3	0	1	2	1	0	0	0	0	0	0	0	0	0	0	0.0484927	0.0662287	NA
Women	WHIUKB	1983	279	22:29449477:A:G	22:29449477:G:A	22	29449477	9.4e-22	13	rs2294239	rs2294239	ZNRF3	0	ZNRF3	0	1	2	1	1	0	0	0	0	0	0	0	0	0	0.504654	0.400736	NA
Women	WHIUKB	1984	279	22:29454029:A:G	22:29454029:A:G	22	29454029	5.2e-11	13	rs9608723	rs9608723	ZNRF3	553	ZNRF3	554	0	0	0	0	0	0	0	0	0	0	0	0	0	0.411511	0.184324	NA
Women	WHIUKB	1985	280	22:30677722:C:T	22:30677722:T:C	22	30677722	1.6e-08	19	rs13056562	rs13056562	GATSL3	3383	GATSL3	3384	1	2	1	0	0	0	0	0	0	0	0	0	0	0.658446	0.523041	NA
Women	WHIUKB	1986	281	22:31745274:A:C	22:31745274:C:A	22	31745274	3.7e-09	89	rs9609263	rs9609263	AC005003.1	603	AC005003.1	604	1	1	1	1	0	0	0	0	0	0	0	0	0	0.0263302	0.034467	NA
Women	WHIUKB	1987	282	22:41660645:A:G	22:41660645:A:G	22	41660645	3.1e-08	6	rs2235851	rs2235851	RANGAP1	0	RANGAP1	0	0	0	0	0	0	0	0	0	0	0	0	0	0	7.26386e-05	0.705415	NA
Women	WHIUKB	1988	282	22:41701456:A:G	22:41701456:G:A	22	41701456	7.9e-09	15	rs138363830	rs138363830	ZC3H7B	0	ZC3H7B	0	0	0	0	0	0	0	0	0	0	0	0	0	0	4.47237e-05	0.173237	NA
Women	WHR	1	1	1:2973433:A:T	1:2973433:T:A	1	2973433	2.7e-11	114	rs2993481	rs2993481	LINC00982	2745	LINC00982	2746	1	2	1	1	0	0	0	0	0	0	0	0	0	0.430128	0.403144	NA
Women	WHR	2	2	1:9336116:A:C	1:9336116:A:C	1	9336116	1e-20	13	rs72641832	rs72641832	Z98044.1	2333	SPSB1	NA	1	2	1	0	0	0	0	0	0	0	0	0	0	0.000100537	0.000241304	NA
Women	WHR	3	2	1:9336586:C:T	1:9336586:T:C	1	9336586	9.7e-09	8	rs7544514	rs7544514	Z98044.1	1863	Z98044.1	1864	0	0	0	0	0	0	0	0	0	0	0	0	0	0.261122	0.0831255	NA
Women	WHR	4	2	1:9337231:A:G	1:9337231:G:A	1	9337231	1.8e-08	14	rs2871655	rs2871655	Z98044.1	1218	Z98044.1	1219	0	0	0	0	0	0	0	0	0	0	0	0	0	0.0109735	0.0340556	NA
Women	WHR	5	2	1:9338622:C:T	1:9338622:T:C	1	9338622	5.2e-09	8	rs61783466	rs61783466	Z98044.1	29	SPSB1	NA	0	0	0	1	0	0	0	0	0	0	0	0	0	0.0187701	0.161135	NA
Women	WHR	6	2	1:9340737:C:T	1:9340737:T:C	1	9340737	7.6e-17	5	rs916385	rs916385	Z98044.1	2144	SPSB1	NA	0	0	0	0	0	0	0	0	0	0	0	0	0	1.94443e-05	0.00969102	NA
Women	WHR	7	2	1:9341132:C:T	1:9341132:T:C	1	9341132	1.2e-11	9	rs61783468	rs61783468	Z98044.1	2539	SPSB1	NA	0	0	0	0	0	0	0	0	0	0	0	0	0	0.0138077	0.0727648	NA
Women	WHR	8	2	1:9347278:A:G	1:9347278:A:G	1	9347278	2e-14	7	rs4465231	rs4465231	SPSB1	5660	SPSB1	5661	1	2	1	0	0	0	0	0	0	0	0	0	0	1.58434e-05	0.0394849	NA
Women	WHR	9	2	1:9350779:A:C	1:9350779:A:C	1	9350779	9e-09	13	rs77946689	rs77946689	SPSB1	2159	SPSB1	2160	0	0	0	0	0	0	0	0	0	0	0	0	0	0.00522803	0.000119323	NA
Women	WHR	10	2	1:9352704:C:G	1:9352704:G:C	1	9352704	1.1e-12	10	rs114709597	rs114709597	SPSB1	234	SPSB1	NA	1	2	1	0	0	0	0	0	0	0	0	0	0	0.00169354	0.430713	NA
Women	WHR	11	2	1:9352783:A:ACGCGCCC	1:9352783:A:ACGCGCCC	1	9352783	1.1e-11	1	rs564101206	rs564101206	SPSB1	155	SPSB1	NA	0	0	0	0	0	0	0	0	0	0	0	0	0	0.00119954	0.444885	NA
[truncated: 11,547 more rows]

## Sheet: leadSNPs
Sex	Index	No	GenomicLocus	uniqID	rsID	chr	pos	p	nIndSigSNPs	IndSigSNPs	SNP	gcSNP	nearestGene	dist	NEAREST_GENES	NEAREST_DIST	Catalog	CatalogDir	Height	HeightDir	Cancer	CancerDir
Women	WHIUKB	1	1	1:2973433:A:T	1:2973433:T:A	1	2973433	4.6e-11	1	1:2973433:T:A	rs2993481	rs2993481	LINC00982	2745	LINC00982	2746	1	2	0	0	0	0
Women	WHIUKB	2	2	1:6417930:C:CTT	1:6417930:CTT:C	1	6417930	2.6e-08	1	1:6417930:CTT:C	rs766839874	rs766839874	ACOT7	0	ACOT7	0	0	0	0	0	0	0
Women	WHIUKB	3	3	1:9336116:A:C	1:9336116:A:C	1	9336116	2.6e-19	3	1:9336116:A:C;1:9338719:G:A;1:9340737:T:C	rs72641832	rs72641832	Z98044.1	2333	SPSB1	NA	1	2	0	0	0	0
Women	WHIUKB	4	3	1:9347278:A:G	1:9347278:A:G	1	9347278	9.2e-14	6	1:9347278:A:G;1:9336586:T:C;1:9338622:T:C;1:9340737:T:C;1:9341132:T:C;1:9352704:G:C	rs4465231	rs4465231	SPSB1	5660	SPSB1	5661	1	2	0	0	0	0
Women	WHIUKB	5	3	1:9352783:A:ACGCGCCC	1:9352783:A:ACGCGCCC	1	9352783	6.9e-12	2	1:9352783:A:ACGCGCCC;1:9352704:G:C	rs564101206	rs564101206	SPSB1	155	SPSB1	NA	1	1	0	0	0	0
Women	WHIUKB	6	4	1:17306948:C:T	1:17306948:T:C	1	17306948	1.1e-09	4	1:17306948:T:C;1:17289911:T:C;1:17327429:C:T;1:17404802:T:C	rs55779591	rs55779591	MFAP2:RP1-37C10.3	00:00:00	RP1-37C10.3,MFAP2	0	1	1	0	0	0	0
Women	WHIUKB	7	5	1:23700811:C:T	1:23700811:T:C	1	23700811	1.4e-09	3	1:23700811:T:C;1:23613344:T:C;1:23681232:G:T	rs9887921	rs9887921	C1orf213	2478	C1orf213	2479	1	1	0	0	0	0
Women	WHIUKB	8	5	1:23831960:A:T	1:23831960:T:A	1	23831960	1.7e-09	1	1:23831960:T:A	rs2999140	rs2999140	E2F2	961	E2F2	962	0	0	0	0	0	0
Women	WHIUKB	9	6	1:26528181:C:CTT	1:26528181:C:CTT	1	26528181	4.2e-09	1	1:26528181:C:CTT	rs369709025	rs369709025	CATSPER4	0	CATSPER4	0	0	0	1	1	0	0
Women	WHIUKB	10	7	1:65975132:G:GT	1:65975132:GT:G	1	65975132	1.6e-08	1	1:65975132:GT:G	rs141707226	rs141707226	LEPR	0	LEPR	0	0	0	1	1	0	0
Women	WHIUKB	11	8	1:78444764:C:CGGCCG	1:78444764:CGGCCG:C	1	78444764	2.3e-11	1	1:78444764:CGGCCG:C	rs140681455	rs140681455	FUBP1	0	FUBP1	0	0	0	1	1	1	1
Women	WHIUKB	12	9	1:86072408:G:T	1:86072408:G:T	1	86072408	1e-08	3	1:86072408:G:T;1:86248138:A:C;1:86326624:T:C	rs11578464	rs11578464	RP11-290M5.2	5990	CYR61	NA	1	1	0	0	0	0
Women	WHIUKB	13	10	1:119128188:C:T	1:119128188:T:C	1	119128188	1.4e-08	6	1:119128188:T:C;1:119014845:T:C;1:119427467:C:A;1:119462864:G:A;1:119500219:C:T;1:119679784:T:C	rs2659207	rs2659207	PSMC1P12	28767	PSMC1P12	28768	1	2	0	0	0	0
Women	WHIUKB	14	10	1:119432437:A:AT	1:119432437:A:AT	1	119432437	4.6e-11	7	1:119432437:A:AT;1:119114493:C:G;1:119282169:GA:G;1:119516405:G:A;1:119544674:C:CACACAG;1:119608826:C:T;1:119789289:T:C	rs397976022	rs397976022	TBX15	0	TBX15	0	1	1	1	1	0	0
Women	WHIUKB	15	10	1:119500773:A:G	1:119500773:A:G	1	119500773	1.6e-17	8	1:119500773:A:G;1:119498186:C:A;1:119508412:T:C;1:119516405:G:A;1:119531764:A:T;1:119567788:C:T;1:119608826:C:T;1:119659849:A:G	rs985036	rs985036	TBX15	0	TBX15	0	1	1	0	0	0	0
Women	WHIUKB	16	10	1:119550480:A:C	1:119550480:A:C	1	119550480	4.8e-36	19	1:119550480:A:C;1:119452617:T:C;1:119456589:T:C;1:119462864:G:A;1:119483816:A:G;1:119508412:T:C;1:119531764:A:T;1:119544674:C:CACACAG;1:119567788:C:T;1:119572541:T:C;1:119605227:T:C;1:119608826:C:T;1:119659849:A:G;1:119679784:T:C;1:119734551:G:C;1:119743191:G:A;1:119762593:A:G;1:119765828:C:A;1:119789289:T:C	rs6428789	rs6428789	RP4-712E4.2	6451	RP4-712E4.2	6452	1	2	0	0	0	0
Women	WHIUKB	17	10	1:119680851:A:T	1:119680851:A:T	1	119680851	5.1e-28	13	1:119680851:A:T;1:119014845:T:C;1:119427467:C:A;1:119462864:G:A;1:119500219:C:T;1:119508412:T:C;1:119659849:A:G;1:119679784:T:C;1:119794411:T:C;1:119803012:A:G;1:119816255:A:C;1:119831694:C:CAGA;1:119864893:T:C	rs77261529	rs77261529	WARS2	0	WARS2	0	1	2	0	0	0	0
Women	WHIUKB	18	10	1:119764128:C:T	1:119764128:C:T	1	119764128	2.4e-09	6	1:119764128:C:T;1:119516405:G:A;1:119544674:C:CACACAG;1:119567788:C:T;1:119608826:C:T;1:119789289:T:C	rs12731215	rs12731215	RP11-418J17.1	0	RP11-418J17.1	0	1	1	0	0	0	0
Women	WHIUKB	19	11	1:150697783:G:T	1:150697783:G:T	1	150697783	1.8e-08	1	1:150697783:G:T	rs200492635	rs200492635	HORMAD1	4418	HORMAD1	4419	0	0	1	1	1	1
Women	WHIUKB	20	11	1:150999737:A:G	1:150999737:G:A	1	150999737	3.9e-08	1	1:150999737:G:A	rs11204762	rs11204762	PRUNE	0	PRUNE	0	1	2	0	0	0	0
Women	WHIUKB	21	12	1:154938662:C:T	1:154938662:C:T	1	154938662	4.4e-08	2	1:154938662:C:T;1:154980341:C:T	rs8191979	rs8191979	SHC1	0	SHC1	0	1	1	0	0	0	0
Women	WHIUKB	22	12	1:154987704:C:T	1:154987704:T:C	1	154987704	1.7e-14	4	1:154987704:T:C;1:154836444:A:C;1:155001281:A:G;1:155118588:T:C	rs141845046	rs141845046	ZBTB7B	0	ZBTB7B	0	1	2	0	0	0	0
Women	WHIUKB	23	12	1:154991389:C:T	1:154991389:C:T	1	154991389	1.4e-19	4	1:154991389:C:T;1:154980341:C:T;1:155001281:A:G;1:155004880:A:G	rs905938	rs905938	DCST2	0	DCST2	0	1	2	1	2	1	1
Women	WHIUKB	24	12	1:155321214:C:T	1:155321214:T:C	1	155321214	1.8e-10	3	1:155321214:T:C;1:154980341:C:T;1:155004880:A:G	rs114760481	rs114760481	ASH1L	0	ASH1L	0	1	1	0	0	1	1
Women	WHIUKB	25	13	1:156473114:C:G	1:156473114:C:G	1	156473114	3.6e-09	2	1:156473114:C:G;1:156415673:C:T	rs12136856	rs12136856	MEF2D	2493	MEF2D	2494	1	1	1	1	0	0
Women	WHIUKB	26	14	1:164740405:C:G	1:164740405:C:G	1	164740405	1.9e-08	2	1:164740405:C:G;1:164738727:T:C	rs2279469	rs2279469	PBX1:RP11-506O24.1	00:00:00	RP11-506O24.1,PBX1	0	1	2	0	0	0	0
Women	WHIUKB	27	15	1:170161011:A:C	1:170161011:A:C	1	170161011	1.9e-09	2	1:170161011:A:C;1:170193063:G:A	rs77849060	rs77849060	RP11-297H3.3	0	RP11-297H3.3	0	1	1	0	0	0	0
Women	WHIUKB	28	15	1:170202563:A:C	1:170202563:A:C	1	170202563	4.4e-09	6	1:170202563:A:C;1:170180338:T:C;1:170208227:C:T;1:170219705:T:C;1:170259844:A:G;1:170308387:T:G	rs2225588	rs2225588	RP11-297H3.3	0	RP11-297H3.3	0	1	1	0	0	0	0
Women	WHIUKB	29	15	1:170352113:C:T	1:170352113:T:C	1	170352113	8.2e-54	15	1:170352113:T:C;1:170180338:T:C;1:170212480:A:G;1:170219705:T:C;1:170244231:G:T;1:170259844:A:G;1:170273131:A:C;1:170308387:T:G;1:170336085:C:T;1:170343372:T:G;1:170343553:C:T;1:170352101:A:G;1:170372435:C:T;1:170513186:T:G;1:170554331:C:A	rs3119837	rs3119837	HAUS4P1	12604	HAUS4P1	12605	1	2	0	0	0	0
Women	WHIUKB	30	15	1:170382956:C:CTATATA	1:170382956:CTATATA:C	1	170382956	1.1e-08	6	1:170382956:CTATATA:C;1:170244231:G:T;1:170343372:T:G;1:170343553:C:T;1:170352101:A:G;1:170513186:T:G	rs539172939	rs539172939	HAUS4P1	43447	HAUS4P1	43448	1	1	0	0	0	0
Women	WHIUKB	31	15	1:170510459:C:T	1:170510459:T:C	1	170510459	2.7e-08	2	1:170510459:T:C;1:170513186:T:G	rs17346300	rs17346300	GORAB	0	GORAB	0	1	2	0	0	0	0
Women	WHIUKB	32	15	1:170560767:A:G	1:170560767:G:A	1	170560767	1.2e-10	1	1:170560767:G:A	rs11808978	rs11808978	RP11-545I10.2	3389	GORAB	NA	0	0	0	0	0	0
Women	WHIUKB	33	15	1:170641733:A:T	1:170641733:T:A	1	170641733	5.5e-11	3	1:170641733:T:A;1:170193063:G:A;1:170786995:C:T	rs78710246	rs78710246	PRRX1	0	PRRX1	0	1	2	0	0	0	0
Women	WHIUKB	34	16	1:172361516:C:T	1:172361516:C:T	1	172361516	2.3e-38	11	1:172361516:C:T;1:172302544:C:A;1:172323134:A:G;1:172348823:T:C;1:172366891:AT:A;1:172372260:T:C;1:172376359:CA:C;1:172377745:A:G;1:172381383:C:T;1:172410531:T:A;1:172416860:C:T	rs2001127	rs2001127	DNM3:PIGC	00:00:00	DNM3,PIGC	0	1	1	0	0	1	1
Women	WHIUKB	35	16	1:172380926:A:G	1:172380926:A:G	1	172380926	4.6e-16	6	1:172380926:A:G;1:172323134:A:G;1:172348823:T:C;1:172366891:AT:A;1:172377745:A:G;1:172416860:C:T	rs76166162	rs76166162	DNM3:PIGC	00:00:00	DNM3,PIGC	0	1	2	0	0	0	0
Women	WHIUKB	36	17	1:196580039:A:G	1:196580039:A:G	1	196580039	9.9e-10	1	1:196580039:A:G	rs10801551	rs10801551	KCNT2	1683	KCNT2	1684	1	1	0	0	0	0
Women	WHIUKB	37	18	1:203094406:A:G	1:203094406:A:G	1	203094406	6.2e-09	1	1:203094406:A:G	rs1874142	rs1874142	ADORA1	0	ADORA1	0	1	2	0	0	0	0
Women	WHIUKB	38	19	1:203517292:A:G	1:203517292:A:G	1	203517292	2.2e-11	1	1:203517292:A:G	rs2821226	rs2821226	OPTC	39299	OPTC	NA	1	1	0	0	0	0
Women	WHIUKB	39	20	1:205045087:A:G	1:205045087:A:G	1	205045087	7.8e-10	1	1:205045087:A:G	rs1572993	rs1572993	CNTN2	0	CNTN2	0	0	0	0	0	0	0
Women	WHIUKB	40	20	1:205181062:C:T	1:205181062:T:C	1	205181062	4.6e-11	1	1:205181062:T:C	rs2369633	rs2369633	DSTYK	334	DSTYK	NA	1	2	0	0	1	2
Women	WHIUKB	41	21	1:212464461:A:T	1:212464461:A:T	1	212464461	8.4e-10	2	1:212464461:A:T;1:212523996:CA:C	rs381204	rs381204	PPP2R5A	0	PPP2R5A	0	1	1	1	1	0	0
Women	WHIUKB	42	22	1:219294570:C:T	1:219294570:T:C	1	219294570	9.6e-18	5	1:219294570:T:C;1:219248660:A:G;1:219560818:G:C;1:219608231:GA:G;1:219704939:A:G	rs61823192	rs61823192	RP11-135J2.4	0	RP11-135J2.4	0	1	2	0	0	0	0
Women	WHIUKB	43	22	1:219392230:C:T	1:219392230:T:C	1	219392230	4.7e-11	6	1:219392230:T:C;1:219452487:A:G;1:219540176:T:G;1:219580735:G:A;1:219587384:T:C;1:219662035:T:C	rs77278027	rs77278027	RP11-135J2.3	3359	RP11-135J2.3	3360	1	1	0	0	0	0
Women	WHIUKB	44	22	1:219573841:C:CT	1:219573841:C:CT	1	219573841	2.9e-17	9	1:219573841:C:CT;1:219416691:C:CA;1:219452487:A:G;1:219560818:G:C;1:219573200:G:A;1:219580735:G:A;1:219608231:GA:G;1:219619538:G:A;1:219620569:T:A	rs796959510	rs796959510	RP11-392O17.1	9181	RP11-392O17.1	9181	1	1	0	0	0	0
Women	WHIUKB	45	22	1:219574557:A:T	1:219574557:A:T	1	219574557	8.3e-18	10	1:219574557:A:T;1:219452487:A:G;1:219540176:T:G;1:219550982:A:G;1:219560818:G:C;1:219573200:G:A;1:219580735:G:A;1:219608231:GA:G;1:219617036:G:A;1:219646807:C:G	rs2605090	rs2605090	RP11-392O17.1	8465	RP11-392O17.1	8466	1	1	0	0	0	0
Women	WHIUKB	46	22	1:219623230:A:G	1:219623230:A:G	1	219623230	1e-12	1	1:219623230:A:G	rs12740837	rs12740837	RP11-95P13.1	7245	RP11-95P13.1	7246	1	2	0	0	0	0
Women	WHIUKB	47	22	1:219640746:A:G	1:219640746:A:G	1	219640746	6.3e-09	4	1:219640746:A:G;1:219646807:C:G;1:219685466:T:C;1:219734829:GA:G	rs115328987	rs115328987	RP11-95P13.1	24761	RP11-95P13.1	24762	1	2	0	0	0	0
Women	WHIUKB	48	22	1:219643649:A:G	1:219643649:A:G	1	219643649	4.9e-84	25	1:219643649:A:G;1:219452487:A:G;1:219540176:T:G;1:219550982:A:G;1:219580735:G:A;1:219617036:G:A;1:219619538:G:A;1:219620569:T:A;1:219633311:A:G;1:219646807:C:G;1:219653292:C:T;1:219662035:T:C;1:219670148:C:T;1:219685466:T:C;1:219696755:A:G;1:219707074:A:G;1:219713864:G:C;1:219734829:GA:G;1:219736051:C:CT;1:219748784:T:G;1:219753509:C:T;1:219755188:TC:T;1:219787413:G:C;1:219797675:A:G;1:219798632:…	rs2605098	rs2605098	RP11-95P13.1	27664	RP11-95P13.1	27665	1	1	0	0	0	0
Women	WHIUKB	49	22	1:219760462:C:T	1:219760462:T:C	1	219760462	2.1e-08	2	1:219760462:T:C;1:219662035:T:C	rs9431594	rs9431594	ZC3H11B	22396	ZC3H11B	22397	0	0	0	0	0	0
Women	WHIUKB	50	22	1:219762070:G:T	1:219762070:G:T	1	219762070	9.3e-38	17	1:219762070:G:T;1:219416691:C:CA;1:219560818:G:C;1:219573200:G:A;1:219608231:GA:G;1:219617036:G:A;1:219619538:G:A;1:219620569:T:A;1:219646807:C:G;1:219670148:C:T;1:219704939:A:G;1:219713864:G:C;1:219734829:GA:G;1:219736051:C:CT;1:219753509:C:T;1:219755188:TC:T;1:219787413:G:C	rs6683926	rs6683926	ZC3H11B	20788	ZC3H11B	20789	1	1	0	0	0	0
Women	WHIUKB	51	22	1:219929286:C:CAAA	1:219929286:CAAA:C	1	219929286	3.9e-09	2	1:219929286:CAAA:C;1:219797675:A:G	1:219929286_CAAA_C	1:219929286	SLC30A10	0	SLC30A10	0	0	0	0	0	0	0
Women	WHIUKB	52	23	1:220990086:A:C	1:220990086:C:A	1	220990086	7.1e-11	4	1:220990086:C:A;1:220983017:G:A;1:220991171:T:C;1:221094068:A:G	rs11118610	rs11118610	2001-03-01	2350	2001-03-01	2351	1	2	0	0	0	0
Women	WHIUKB	53	23	1:221001142:A:C	1:221001142:C:A	1	221001142	4.7e-08	3	1:221001142:C:A;1:220983017:G:A;1:220991171:T:C	rs61830291	rs61830291	RP11-295M18.6	875	RP11-295M18.6	876	1	2	0	0	0	0
Women	WHIUKB	54	23	1:221357227:A:T	1:221357227:T:A	1	221357227	1.6e-08	1	1:221357227:T:A	rs12126632	rs12126632	RP11-453O22.1	49663	RP11-453O22.1	49664	0	0	0	0	0	0
Women	WHIUKB	55	24	1:227957591:C:T	1:227957591:T:C	1	227957591	3.7e-09	2	1:227957591:T:C;1:227731073:T:TCC	rs10916205	rs10916205	SNAP47	0	SNAP47	0	1	1	0	0	0	0
Women	WHIUKB	56	25	2:11308842:A:G	2:11308842:G:A	2	11308842	3.5e-10	1	2:11308842:G:A	rs62120155	rs62120155	PQLC3	0	PQLC3	0	1	2	1	1	0	0
Women	WHIUKB	57	26	2:13073967:A:G	2:13073967:G:A	2	13073967	2.8e-12	2	2:13073967:G:A;2:13090181:G:A	rs711869	rs711869	AC064875.2	32942	AC064875.2	32943	1	2	0	0	0	0
Women	WHIUKB	58	27	2:20205541:C:T	2:20205541:T:C	2	20205541	4.1e-08	1	2:20205541:T:C	rs52826764	rs52826764	MATN3	0	MATN3	0	1	1	1	2	0	0
Women	WHIUKB	59	28	2:24236496:A:T	2:24236496:A:T	2	24236496	1.8e-08	1	2:24236496:A:T	rs56036119	rs56036119	MFSD2B	0	MFSD2B	0	0	0	0	0	0	0
Women	WHIUKB	60	29	2:25262928:C:T	2:25262928:T:C	2	25262928	2.7e-15	8	2:25262928:T:C;2:25348546:A:G;2:25369369:G:T;2:25447500:A:C;2:25510276:T:C;2:25584162:A:G;2:24952740:C:CT;2:25259953:A:G	rs116734066	rs116734066	DNAJC27-AS1	364	DNAJC27-AS1	365	1	2	1	1	0	0
Women	WHIUKB	61	29	2:25458379:A:G	2:25458379:G:A	2	25458379	4.1e-10	3	2:25458379:G:A;2:25510276:T:C;2:25369369:G:T	rs10084238	rs10084238	DNMT3A	0	DNMT3A	0	1	1	0	0	0	0
Women	WHIUKB	62	29	2:25586594:A:G	2:25586594:G:A	2	25586594	1.5e-09	2	2:25586594:G:A;2:25575523:G:A	rs73920689	rs73920689	AC012074.2	5447	DNMT3A	NA	1	1	0	0	0	0
Women	WHIUKB	63	29	2:25729690:C:T	2:25729690:C:T	2	25729690	3.3e-10	6	2:25729690:C:T;2:25348546:A:G;2:25447500:A:C;2:25510276:T:C;2:25551130:T:C;2:25584162:A:G	rs67442259	rs67442259	DTNB	0	DTNB	0	1	1	0	0	0	0
Women	WHIUKB	64	30	2:43589064:A:T	2:43589064:T:A	2	43589064	1.7e-13	6	2:43589064:T:A;2:43757293:T:A;2:43453721:A:G;2:43458611:C:T;2:43484556:G:A;2:43549229:C:T	rs11679731	rs11679731	THADA	0	THADA	0	1	1	0	0	0	0
Women	WHIUKB	65	31	2:48962291:G:T	2:48962291:T:G	2	48962291	9.2e-17	5	2:48962291:T:G;2:48967682:C:T;2:48976577:G:C;2:48976886:C:A;2:48980507:T:G	rs17326656	rs17326656	STON1-GTF2A1L:LHCGR	00:00:00	LHCGR,STON1-GTF2A1L	0	1	2	0	0	0	0
Women	WHIUKB	66	31	2:48990167:C:T	2:48990167:T:C	2	48990167	6.9e-10	3	2:48990167:T:C;2:48993597:T:C;2:48967682:C:T	rs4953627	rs4953627	STON1-GTF2A1L	0	STON1-GTF2A1L	0	0	0	0	0	0	0
Women	WHIUKB	67	32	2:66238005:C:T	2:66238005:C:T	2	66238005	2.6e-16	9	2:66238005:C:T;2:66239896:A:AT;2:66288663:C:A;2:66320548:G:A;2:66177582:C:G;2:66196726:T:C;2:66208119:T:A;2:66213206:GA:G;2:66228401:C:G	rs6719428	rs6719428	AC074391.1	0	AC074391.1	0	1	2	0	0	0	0
Women	WHIUKB	68	33	2:66783940:A:G	2:66783940:G:A	2	66783940	1.3e-08	3	2:66783940:G:A;2:66759176:C:T;2:66771047:A:G	rs2284706	rs2284706	MEIS1	0	MEIS1	0	1	2	0	0	0	0
Women	WHIUKB	69	33	2:66806603:C:T	2:66806603:C:T	2	66806603	7e-13	3	2:66806603:C:T;2:66771047:A:G;2:66806278:C:T	rs13432332	rs13432332	AC007392.3	0	AC007392.3	0	1	2	0	0	0	0
Women	WHIUKB	70	34	2:67717409:C:T	2:67717409:T:C	2	67717409	9.8e-11	4	2:67717409:T:C;2:67730416:C:T;2:67740214:T:C;2:67755321:GA:G	rs75472612	rs75472612	AC007422.1	71789	AC007422.1	71790	1	1	0	0	0	0
Women	WHIUKB	71	34	2:67745577:A:AG	2:67745577:AG:A	2	67745577	5.6e-10	3	2:67745577:AG:A;2:67746462:A:G;2:67755321:GA:G	2:67745577_AG_A	2:67745577	AC007422.1	43621	AC007422.1	43621	1	1	0	0	0	0
Women	WHIUKB	72	34	2:67848671:G:T	2:67848671:G:T	2	67848671	6.6e-11	5	2:67848671:G:T;2:67852836:G:A;2:67746462:A:G;2:67768340:A:C;2:67823832:A:AATATT	rs62156325	rs62156325	AC010987.5	0	AC010987.5	0	1	1	0	0	0	0
Women	WHIUKB	73	34	2:67855332:C:T	2:67855332:T:C	2	67855332	1.4e-14	6	2:67855332:T:C;2:67730416:C:T;2:67755321:GA:G;2:67795200:A:G;2:67823832:A:AATATT;2:67852836:G:A	rs2861699	rs2861699	AC010987.5	0	AC010987.5	0	1	1	0	0	0	0
Women	WHIUKB	74	35	2:100280022:A:G	2:100280022:G:A	2	100280022	1.2e-12	2	2:100280022:G:A;2:100387559:C:T	rs4851221	rs4851221	AFF3	0	AFF3	0	1	2	0	0	0	0
Women	WHIUKB	75	36	2:111923086:G:GT	2:111923086:GT:G	2	111923086	3.4e-19	3	2:111923086:GT:G;2:112007943:G:A;2:112019157:C:T	rs68021656	rs68021656	BCL2L11	0	BCL2L11	0	1	1	0	0	0	0
Women	WHIUKB	76	36	2:111925731:C:CTTATGTT	2:111925731:C:CTTATGTT	2	111925731	2.3e-18	2	2:111925731:C:CTTATGTT;2:111900904:T:G	2:111925731_CTTATGTT_C	2:111925731	BCL2L11	0	BCL2L11	0	1	1	0	0	0	0
Women	WHIUKB	77	36	2:111979815:A:C	2:111979815:A:C	2	111979815	8e-09	3	2:111979815:A:C;2:112007943:G:A;2:112019157:C:T	rs6542368	rs6542368	MIR4435-1HG	0	MIR4435-1HG	0	1	2	0	0	0	0
Women	WHIUKB	78	36	2:112135951:A:G	2:112135951:G:A	2	112135951	3.3e-09	1	2:112135951:G:A	rs550931537	rs550931537	MIR4435-1HG	0	MIR4435-1HG	0	0	0	0	0	0	0
Women	WHIUKB	79	36	2:112256611:C:G	2:112256611:C:G	2	112256611	5.7e-21	2	2:112256611:C:G;2:112263474:T:C	rs200104212	rs200104212	AC017002.1	0	AC017002.1	0	1	1	0	0	0	0
Women	WHIUKB	80	37	2:114516873:A:C	2:114516873:C:A	2	114516873	5.3e-10	3	2:114516873:C:A;2:114541449:T:C;2:114562603:G:A	rs4560122	rs4560122	SLC35F5	2472	SLC35F5	2473	1	1	0	0	0	0
Women	WHIUKB	81	37	2:114643687:C:CA	2:114643687:CA:C	2	114643687	2.9e-11	4	2:114643687:CA:C;2:114694830:G:A;2:114541449:T:C;2:114571647:A:G	rs757793886	rs757793886	RP11-141B14.1	2092	RP11-141B14.1	2092	1	1	0	0	0	0
Women	WHIUKB	82	38	2:119444229:A:G	2:119444229:G:A	2	119444229	1.8e-09	1	2:119444229:G:A	rs332105	rs332105	RP11-19E11.1	147046	EN1	NA	1	2	0	0	0	0
Women	WHIUKB	83	39	2:121308660:G:T	2:121308660:T:G	2	121308660	2.4e-10	2	2:121308660:T:G;2:121304548:C:T	rs7578604	rs7578604	AC073257.1	2658	LINC01101	NA	1	1	0	0	0	0
Women	WHIUKB	84	40	2:158412701:G:T	2:158412701:G:T	2	158412701	4.6e-19	3	2:158412701:G:T;2:158604296:A:G;2:158393301:C:T	rs55920843	rs55920843	ACVR1C	0	ACVR1C	0	1	2	0	0	0	0
Women	WHIUKB	85	40	2:158415564:A:G	2:158415564:G:A	2	158415564	4.3e-13	1	2:158415564:G:A	rs57198438	rs57198438	ACVR1C	0	ACVR1C	0	0	0	0	0	0	0
Women	WHIUKB	86	40	2:158499902:C:G	2:158499902:G:C	2	158499902	1.7e-09	3	2:158499902:G:C;2:158516337:G:A;2:158525226:C:T	rs1220128	rs1220128	ACVR1C	14384	ACVR1C	14385	1	1	0	0	0	0
Women	WHIUKB	87	41	2:160725411:A:C	2:160725411:A:C	2	160725411	1.7e-09	2	2:160725411:A:C;2:160832858:AAC:A	rs56186131	rs56186131	LY75:LY75-CD302	00:00:00	LY75-CD302,LY75	0	0	0	0	0	0	0
Women	WHIUKB	88	42	2:164593148:C:G	2:164593148:G:C	2	164593148	1e-08	1	2:164593148:G:C	rs62173861	rs62173861	FIGN	625	FIGN	NA	0	0	0	0	0	0
Women	WHIUKB	89	43	2:165346064:A:G	2:165346064:G:A	2	165346064	7.9e-15	6	2:165346064:G:A;2:165347169:A:G;2:165358672:A:G;2:165463020:G:A;2:165313614:A:G;2:165339873:G:A	rs4667462	rs4667462	GRB14	3257	GRB14	3258	0	0	0	0	0	0
Women	WHIUKB	90	43	2:165452986:C:G	2:165452986:C:G	2	165452986	3.6e-09	4	2:165452986:C:G;2:165731062:G:GA;2:165438660:A:C;2:165452415:C:G	rs66756157	rs66756157	GRB14	0	GRB14	0	0	0	0	0	0	0
Women	WHIUKB	91	43	2:165477903:C:G	2:165477903:G:C	2	165477903	2.1e-21	8	2:165477903:G:C;2:165481589:T:C;2:165487916:G:A;2:165358672:A:G;2:165413448:AT:A;2:165452415:C:G;2:165452742:C:T;2:165455035:T:C	rs62173895	rs62173895	GRB14	0	GRB14	0	0	0	0	0	0	0
Women	WHIUKB	92	43	2:165528876:C:T	2:165528876:T:C	2	165528876	5.2e-127	17	2:165528876:T:C;2:165558252:C:T;2:165562893:C:T;2:165566877:G:A;2:165602181:G:A;2:165610498:C:T;2:165647332:T:C;2:165647341:A:G;2:165705906:G:A;2:165708792:C:T;2:165736705:G:GA;2:165739014:C:T;2:165786330:T:G;2:165821681:G:A;2:165487916:G:A;2:165504841:A:G;2:165524499:A:G	rs13389219	rs13389219	COBLL1	0	COBLL1	0	1	2	0	0	0	0
Women	WHIUKB	93	43	2:165537092:C:T	2:165537092:T:C	2	165537092	1.6e-09	4	2:165537092:T:C;2:165569779:G:A;2:165620305:G:A;2:165504841:A:G	rs76383094	rs76383094	COBLL1	0	COBLL1	0	1	1	0	0	0	0
Women	WHIUKB	94	43	2:165559101:A:G	2:165559101:G:A	2	165559101	2.6e-22	3	2:165559101:G:A;2:165569779:G:A;2:165657255:T:C	rs115631825	rs115631825	COBLL1	0	COBLL1	0	1	2	0	0	0	0
Women	WHIUKB	95	43	2:165562607:C:T	2:165562607:T:C	2	165562607	8.4e-11	2	2:165562607:T:C;2:165541308:T:A	rs115862987	rs115862987	COBLL1	0	COBLL1	0	0	0	0	0	0	0
Women	WHIUKB	96	43	2:165565548:C:T	2:165565548:T:C	2	165565548	9.1e-21	8	2:165565548:T:C;2:165573702:T:C;2:165602181:G:A;2:165620305:G:A;2:165709551:G:A;2:165727448:T:C;2:165731062:G:GA;2:165559843:A:G	rs3769872	rs3769872	COBLL1	0	COBLL1	0	1	1	0	0	0	0
Women	WHIUKB	97	43	2:165604221:A:G	2:165604221:A:G	2	165604221	4e-17	5	2:165604221:A:G;2:165610498:C:T;2:165736705:G:GA;2:165739014:C:T;2:165578602:T:C	rs113238768	rs113238768	COBLL1	0	COBLL1	0	1	2	0	0	0	0
Women	WHIUKB	98	43	2:165636332:C:T	2:165636332:C:T	2	165636332	2.3e-52	16	2:165636332:C:T;2:165647341:A:G;2:165694898:T:C;2:165707855:G:A;2:165708792:C:T;2:165709551:G:A;2:165724348:C:T;2:165736705:G:GA;2:165739014:C:T;2:165822242:A:G;2:165504841:A:G;2:165558252:C:T;2:165573702:T:C;2:165577164:C:G;2:165602181:G:A;2:165610498:C:T	rs355897	rs355897	COBLL1	0	COBLL1	0	1	1	0	0	0	0
Women	WHIUKB	99	43	2:165737931:C:T	2:165737931:T:C	2	165737931	6.5e-26	15	2:165737931:T:C;2:165739014:C:T;2:165775200:C:T;2:165786330:T:G;2:165786654:A:C;2:165814743:G:A;2:165821681:G:A;2:165833240:A:T;2:165524499:A:G;2:165566877:G:A;2:165610498:C:T;2:165708792:C:T;2:165724348:C:T;2:165727448:T:C;2:165736705:G:GA	rs1509097	rs1509097	RNA5SP111	14255	RNA5SP111	14256	1	1	0	0	0	0
Women	WHIUKB	100	43	2:165785586:A:G	2:165785586:A:G	2	165785586	1e-21	15	2:165785586:A:G;2:165786330:T:G;2:165786654:A:C;2:165821268:T:A;2:165822242:A:G;2:165840009:A:G;2:165562893:C:T;2:165566877:G:A;2:165610498:C:T;2:165647332:T:C;2:165705906:G:A;2:165708792:C:T;2:165736705:G:GA;2:165739014:C:T;2:165775200:C:T	rs1840328	rs1840328	SLC38A11	0	SLC38A11	0	1	1	0	0	0	0
Women	WHIUKB	101	43	2:165806462:A:ATTGTGGAGT	2:165806462:ATTGTGGAGT:A	2	165806462	9.5e-10	10	2:165806462:ATTGTGGAGT:A;2:165822242:A:G;2:165825401:T:C;2:165504841:A:G;2:165577164:C:G;2:165602181:G:A;2:165647341:A:G;2:165694898:T:C;2:165741845:ATTTTTTT:A;2:165786330:T:G	rs142423523	rs142423523	SLC38A11	0	SLC38A11	0	1	1	0	0	0	0
Women	WHIUKB	102	43	2:165846592:A:G	2:165846592:A:G	2	165846592	1e-11	5	2:165846592:A:G;2:165739014:C:T;2:165833240:A:T;2:165837101:T:C;2:165840009:A:G	rs12692755	rs12692755	AC013463.2	1901	AC013463.2	1902	0	0	0	0	0	0
Women	WHIUKB	103	44	2:171398605:C:CAT	2:171398605:C:CAT	2	171398605	2.4e-10	2	2:171398605:C:CAT;2:171421125:A:G	rs781693294	rs781693294	MYO3B	0	MYO3B	0	1	1	0	0	0	0
Women	WHIUKB	104	45	2:172408827:C:CA	2:172408827:C:CA	2	172408827	1.9e-12	4	2:172408827:C:CA;2:172433850:T:C;2:172375786:T:C;2:172380243:T:TCA	2:172408827_CA_C	2:172408827	CYBRD1	0	CYBRD1	0	1	1	0	0	0	0
Women	WHIUKB	105	46	2:174134902:A:G	2:174134902:A:G	2	174134902	3.7e-09	1	2:174134902:A:G	rs4246610	rs4246610	MLK7-AS1	0	MLK7-AS1	0	0	0	0	0	0	0
Women	WHIUKB	106	47	2:188129127:A:C	2:188129127:C:A	2	188129127	1.1e-17	7	2:188129127:C:A;2:188172979:AAC:A;2:188231433:C:T;2:188350975:T:C;2:187836723:A:T;2:187908848:G:A;2:188028317:A:G	rs13406361	rs13406361	AC007319.1	0	AC007319.1	0	1	1	0	0	0	0
Women	WHIUKB	107	48	2:191746748:G:T	2:191746748:T:G	2	191746748	2e-08	1	2:191746748:T:G	rs61613340	rs61613340	AC005540.3:GLS	00:00:00	AC005540.3,GLS	0	1	1	0	0	0	0
Women	WHIUKB	108	49	2:216303053:A:G	2:216303053:A:G	2	216303053	3.9e-12	1	2:216303053:A:G	rs3910516	rs3910516	AC012462.1	1337	AC012462.1	1338	1	1	0	0	0	0
Women	WHIUKB	109	50	2:218393389:A:G	2:218393389:A:G	2	218393389	2.1e-13	4	2:218393389:A:G;2:218353391:C:T;2:218359846:T:C;2:218374066:T:C	rs7579468	rs7579468	DIRC3	0	DIRC3	0	1	2	0	0	0	0
Women	WHIUKB	110	51	2:219590348:A:G	2:219590348:A:G	2	219590348	9.3e-11	2	2:219590348:A:G;2:219279230:A:G	rs148358468	rs148358468	TTLL4	0	TTLL4	0	1	2	0	0	0	0
Women	WHIUKB	111	52	2:226867995:A:G	2:226867995:G:A	2	226867995	1.8e-11	3	2:226867995:G:A;2:226903750:A:G;2:227038818:C:T	rs6436586	rs6436586	AC080002.1	10081	AC080002.1	10082	1	1	0	0	0	0
Women	WHIUKB	112	53	2:239719323:A:G	2:239719323:A:G	2	239719323	2e-09	2	2:239719323:A:G;2:239666710:T:C	rs35419826	rs35419826	AC144525.1	20965	AC144525.1	20966	1	2	0	0	0	0
Women	WHIUKB	113	53	2:239790695:G:GTC	2:239790695:GTC:G	2	239790695	3e-09	1	2:239790695:GTC:G	rs143351834	rs143351834	TWIST2	0	TWIST2	0	0	0	0	0	0	0
Women	WHIUKB	114	54	3:12025146:G:T	3:12025146:G:T	3	12025146	3.1e-11	6	3:12025146:G:T;3:12126877:A:G;3:12227819:A:G;3:12302208:T:C;3:12334416:T:C;3:12004940:A:G	rs4684092	rs4684092	SYN2	20729	SYN2	20730	1	1	0	0	0	0
Women	WHIUKB	115	54	3:12271918:A:AT	3:12271918:AT:A	3	12271918	8.4e-13	14	3:12271918:AT:A;3:12296469:A:G;3:12297989:C:T;3:12327431:G:T;3:12334416:T:C;3:12396588:G:A;3:12419366:T:C;3:12437978:A:G;3:12441507:A:G;3:12457922:T:C;3:12470239:C:A;3:12130162:TAA:T;3:12259089:A:T;3:12259545:T:G	rs11456863	rs11456863	GSTM5P1	27381	GSTM5P1	27381	1	1	0	0	0	0
Women	WHIUKB	116	54	3:12291417:C:T	3:12291417:C:T	3	12291417	9.4e-23	16	3:12291417:C:T;3:12296469:A:G;3:12297989:C:T;3:12302208:T:C;3:12303710:G:C;3:12322168:C:G;3:12334416:T:C;3:12437237:G:C;3:12457922:T:C;3:12468410:A:G;3:12489012:T:C;3:12126877:A:G;3:12130162:TAA:T;3:12227819:A:G;3:12239852:C:T;3:12259545:T:G	rs6804173	rs6804173	GSTM5P1	7882	GSTM5P1	7883	1	2	0	0	0	0
Women	WHIUKB	117	54	3:12475994:C:T	3:12475994:T:C	3	12475994	3.5e-08	6	3:12475994:T:C;3:12489012:T:C;3:12493293:T:G;3:12126877:A:G;3:12437237:G:C;3:12468410:A:G	rs4135300	rs4135300	PPARG	138	PPARG	139	1	1	0	0	0	0
Women	WHIUKB	118	54	3:12481174:C:T	3:12481174:C:T	3	12481174	3.9e-29	5	3:12481174:C:T;3:12485844:G:A;3:12659114:A:G;3:12059925:G:A;3:12465956:A:G	rs114496946	rs114496946	PPARG	5318	TSEN2	NA	1	2	0	0	0	0
Women	WHIUKB	119	54	3:12496461:A:G	3:12496461:A:G	3	12496461	1.1e-44	20	3:12496461:A:G;3:12497594:T:C;3:12500065:C:T;3:12500242:A:T;3:12503893:T:C;3:12515602:C:T;3:12701802:C:CT;3:12297989:C:T;3:12322168:C:G;3:12327431:G:T;3:12334416:T:C;3:12437978:A:G;3:12441507:A:G;3:12470239:C:A;3:12475557:T:C;3:12484849:A:G;3:12487612:G:T;3:12489012:T:C;3:12493293:T:G;3:12493863:G:C	rs9872031	rs9872031	PPARG	20605	PPARG	20606	1	2	0	0	0	0
Women	WHIUKB	120	54	3:12504775:A:G	3:12504775:G:A	3	12504775	1.4e-11	7	3:12504775:G:A;3:12572704:ACAATT:A;3:12484849:A:G;3:12485844:G:A;3:12487612:G:T;3:12493863:G:C;3:12503893:T:C	rs1699347	rs1699347	TSEN2	21155	TSEN2	NA	1	1	0	0	0	0
Women	WHIUKB	121	54	3:12537629:A:G	3:12537629:A:G	3	12537629	4.6e-08	3	3:12537629:A:G;3:12614616:G:T;3:12512276:T:C	rs115415354	rs115415354	TSEN2	0	TSEN2	0	0	0	0	0	0	0
Women	WHIUKB	122	54	3:12688284:A:G	3:12688284:G:A	3	12688284	2.9e-17	11	3:12688284:G:A;3:12701802:C:CT;3:12743953:A:G;3:12795627:T:C;3:12795799:A:C;3:12806123:A:C;3:12512276:T:C;3:12515602:C:T;3:12572704:ACAATT:A;3:12614616:G:T;3:12624070:C:T	rs73132351	rs73132351	RAF1	0	RAF1	0	1	1	0	0	0	0
Women	WHIUKB	123	54	3:12848822:C:T	3:12848822:T:C	3	12848822	2.6e-09	3	3:12848822:T:C;3:12572704:ACAATT:A;3:12803104:C:CA	rs11718898	rs11718898	CAND2	0	CAND2	0	1	2	0	0	0	0
Women	WHIUKB	124	55	3:35674248:C:G	3:35674248:G:C	3	35674248	8.4e-11	1	3:35674248:G:C	rs9867068	rs9867068	ARPP21	6188	ARPP21	6189	1	2	0	0	0	0
Women	WHIUKB	125	56	3:43732496:A:G	3:43732496:A:G	3	43732496	5.2e-10	2	3:43732496:A:G;3:43219129:C:T	rs141365045	rs141365045	ANO10:ABHD5	00:00:00	ANO10,ABHD5	0	1	2	0	0	0	0
Women	WHIUKB	126	57	3:46982737:C:T	3:46982737:C:T	3	46982737	7.3e-17	6	3:46982737:C:T;3:46988561:T:C;3:47582724:C:A;3:47769926:A:G;3:46925539:T:C;3:46941116:A:G	rs4682844	rs4682844	CCDC12	0	CCDC12	0	1	1	0	0	1	1
Women	WHIUKB	127	57	3:48808531:C:T	3:48808531:T:C	3	48808531	1.8e-16	5	3:48808531:T:C;3:49706736:C:G;3:48234492:G:A;3:48556339:A:G;3:48649457:T:C	rs7429596	rs7429596	PRKAR2A	0	PRKAR2A	0	1	1	0	0	0	0
Women	WHIUKB	128	57	3:49200137:G:T	3:49200137:T:G	3	49200137	9.1e-09	1	3:49200137:T:G	rs1134043	rs1134043	CCDC71	0	CCDC71	0	0	0	0	0	0	0
Women	WHIUKB	129	57	3:50187080:C:T	3:50187080:T:C	3	50187080	3.3e-08	1	3:50187080:T:C	rs2526399	rs2526399	RP11-493K19.3	0	RP11-493K19.3	0	1	2	0	0	0	0
Women	WHIUKB	130	58	3:52488745:T:TCA	3:52488745:TCA:T	3	52488745	6.9e-17	12	3:52488745:TCA:T;3:52501451:G:T;3:52520867:T:C;3:52532118:A:G;3:52536308:A:C;3:52693366:C:G;3:52830764:T:C;3:52880740:T:C;3:53019964:T:G;3:53086614:G:C;3:53174745:C:CTA;3:52407412:G:A	rs763607523	rs763607523	NISCH	388	NISCH	387	1	1	0	0	0	0
Women	WHIUKB	131	58	3:52507782:A:G	3:52507782:A:G	3	52507782	6.9e-09	3	3:52507782:A:G;3:52733106:T:C;3:52497778:T:C	rs56114678	rs56114678	NISCH	0	NISCH	0	1	2	0	0	0	0
Women	WHIUKB	132	58	3:52637486:C:G	3:52637486:C:G	3	52637486	3.4e-20	17	3:52637486:C:G;3:52670773:CAAAAA:C;3:52733106:T:C;3:52830764:T:C;3:52849549:C:T;3:52880740:T:C;3:53060449:T:C;3:53160360:A:G;3:53225193:A:C;3:53249359:C:T;3:53281183:G:T;3:52261031:G:A;3:52333671:G:C;3:52497778:T:C;3:52538300:C:G;3:52551284:G:T;3:52609242:CCAAA:C	rs2276824	rs2276824	PBRM1	0	PBRM1	0	1	2	0	0	0	0
Women	WHIUKB	133	58	3:53265766:C:T	3:53265766:T:C	3	53265766	5.2e-09	5	3:53265766:T:C;3:53281183:G:T;3:53204163:CTG:C;3:53248422:AAAG:A;3:53249359:C:T	rs11130362	rs11130362	TKT	0	TKT	0	1	1	0	0	0	0
Women	WHIUKB	134	59	3:64584862:C:T	3:64584862:T:C	3	64584862	2.3e-11	2	3:64584862:T:C;3:64631274:C:T	rs11718560	rs11718560	ADAMTS9	0	ADAMTS9	0	1	2	0	0	0	0
Women	WHIUKB	135	59	3:64652329:A:AT	3:64652329:AT:A	3	64652329	3.6e-13	5	3:64652329:AT:A;3:64680589:A:T;3:64681210:T:C;3:64684941:T:C;3:64688757:A:G	rs769072678	rs769072678	ADAMTS9	0	ADAMTS9	0	1	1	0	0	0	0
Women	WHIUKB	136	59	3:64670232:C:T	3:64670232:T:C	3	64670232	3.4e-09	5	3:64670232:T:C;3:64687358:G:A;3:64713815:T:C;3:64835496:T:C;3:64917702:A:C	rs116703588	rs116703588	ADAMTS9	0	ADAMTS9	0	1	2	0	0	0	0
Women	WHIUKB	137	59	3:64684683:A:G	3:64684683:G:A	3	64684683	1.8e-09	5	3:64684683:G:A;3:64684941:T:C;3:64674272:A:T;3:64680589:A:T;3:64681210:T:C	rs13084009	rs13084009	ADAMTS9-AS2	0	ADAMTS9-AS2	0	1	1	0	0	0	0
Women	WHIUKB	138	59	3:64684919:A:G	3:64684919:A:G	3	64684919	5.2e-11	4	3:64684919:A:G;3:64690101:AAAAAC:A;3:64751449:A:G;3:64851143:A:G	rs28546794	rs28546794	ADAMTS9-AS2	0	ADAMTS9-AS2	0	1	1	0	0	0	0
Women	WHIUKB	139	59	3:64695014:A:G	3:64695014:G:A	3	64695014	2.3e-16	10	3:64695014:G:A;3:64712944:A:C;3:64713815:T:C;3:64724553:C:T;3:64917702:A:C;3:64680589:A:T;3:64681210:T:C;3:64684941:T:C;3:64687358:G:A;3:64688757:A:G	rs76329608	rs76329608	ADAMTS9-AS2	0	ADAMTS9-AS2	0	1	1	0	0	0	0
Women	WHIUKB	140	59	3:64695626:G:T	3:64695626:T:G	3	64695626	1.6e-08	4	3:64695626:T:G;3:64697471:T:C;3:64698713:C:T;3:64688757:A:G	rs80028515	rs80028515	ADAMTS9-AS2	0	ADAMTS9-AS2	0	1	1	0	0	0	0
Women	WHIUKB	141	59	3:64718258:C:G	3:64718258:C:G	3	64718258	1.5e-84	20	3:64718258:C:G;3:64723072:A:G;3:64724553:C:T;3:64733407:G:A;3:64776933:A:G;3:64793541:A:G;3:64835496:T:C;3:64839737:C:A;3:64851143:A:G;3:64674272:A:T;3:64680589:A:T;3:64681210:T:C;3:64684941:T:C;3:64688757:A:G;3:64690101:AAAAAC:A;3:64697471:T:C;3:64698713:C:T;3:64698714:C:T;3:64713815:T:C;3:64715467:A:G	rs2371767	rs2371767	ADAMTS9-AS2	0	ADAMTS9-AS2	0	1	2	0	0	0	0
Women	WHIUKB	142	59	3:64834827:G:T	3:64834827:G:T	3	64834827	3.9e-09	4	3:64834827:G:T;3:64835496:T:C;3:64839737:C:A;3:64857303:A:C	rs877523	rs877523	ADAMTS9-AS2	0	ADAMTS9-AS2	0	1	1	0	0	0	0
Women	WHIUKB	143	59	3:64907375:C:T	3:64907375:T:C	3	64907375	5.1e-15	9	3:64907375:T:C;3:64917702:A:C;3:64938530:A:T;3:64958161:C:A;3:64688757:A:G;3:64712944:A:C;3:64879209:G:C;3:64891099:G:T;3:64898094:T:C	rs6800340	rs6800340	ADAMTS9-AS2	0	ADAMTS9-AS2	0	1	1	0	0	0	0
Women	WHIUKB	144	59	3:64952910:C:T	3:64952910:T:C	3	64952910	1.1e-09	5	3:64952910:T:C;3:64958161:C:A;3:64898094:T:C;3:64917702:A:C;3:64938530:A:T	rs1720543	rs1720543	ADAMTS9-AS2	0	ADAMTS9-AS2	0	1	1	0	0	0	0
Women	WHIUKB	145	59	3:65004554:C:T	3:65004554:C:T	3	65004554	1.2e-08	2	3:65004554:C:T;3:64958161:C:A	rs9854642	rs9854642	ADAMTS9-AS2	7410	ADAMTS9-AS2	7411	0	0	0	0	0	0
Women	WHIUKB	146	60	3:70028317:A:G	3:70028317:G:A	3	70028317	1.7e-08	2	3:70028317:G:A;3:69797326:A:C	rs7630455	rs7630455	MITF	10828	MITF	10829	0	0	0	0	0	0
Women	WHIUKB	147	61	3:78835738:A:C	3:78835738:A:C	3	78835738	2.8e-08	1	3:78835738:A:C	rs4681011	rs4681011	ROBO1	0	ROBO1	0	1	2	0	0	0	0
Women	WHIUKB	148	62	3:99229169:A:G	3:99229169:A:G	3	99229169	2.9e-08	1	3:99229169:A:G	rs58717744	rs58717744	RP11-779P15.2	0	RP11-779P15.2	0	1	1	0	0	0	0
Women	WHIUKB	149	63	3:101084604:C:T	3:101084604:C:T	3	101084604	4.6e-09	1	3:101084604:C:T	rs62280667	rs62280667	SENP7	0	SENP7	0	0	0	1	1	0	0
Women	WHIUKB	150	64	3:123158152:A:G	3:123158152:A:G	3	123158152	9.9e-09	1	3:123158152:A:G	rs35596775	rs35596775	ADCY5	0	ADCY5	0	1	1	0	0	0	0
Women	WHIUKB	151	65	3:128829457:A:G	3:128829457:A:G	3	128829457	6.9e-09	3	3:128829457:A:G;3:129138304:A:G;3:129468415:T:C	rs141807517	rs141807517	RAB43:ISY1-RAB43	00:00:00	ISY1-RAB43,RAB43	0	1	2	0	0	0	0
Women	WHIUKB	152	65	3:128994633:C:G	3:128994633:G:C	3	128994633	1.1e-10	6	3:128994633:G:C;3:129035031:T:C;3:129117664:T:C;3:129293146:T:C;3:129326320:A:C;3:129603906:T:C	rs62266885	rs62266885	COPG1	0	COPG1	0	1	1	0	0	0	0
Women	WHIUKB	153	65	3:129108158:A:AG	3:129108158:AG:A	3	129108158	6.6e-16	5	3:129108158:AG:A;3:129336656:C:CT;3:129092491:C:T;3:129099871:A:G;3:129099972:T:C	rs58915955	rs58915955	RP11-529F4.1:RPL32P3	00:00:00	RPL32P3,RP11-529F4.1	0	1	1	0	0	0	0
Women	WHIUKB	154	65	3:129284127:A:G	3:129284127:A:G	3	129284127	1.7e-10	2	3:129284127:A:G;3:129672676:A:G	rs80245809	rs80245809	PLXND1	0	PLXND1	0	1	2	0	0	0	0
Women	WHIUKB	155	65	3:129287004:A:G	3:129287004:G:A	3	129287004	1.6e-26	7	3:129287004:G:A;3:129398165:G:T;3:129468415:T:C;3:129640015:G:T;3:129677841:A:G;3:129116419:C:T;3:129138304:A:G	rs72628504	rs72628504	PLXND1	0	PLXND1	0	1	2	0	0	0	0
Women	WHIUKB	156	65	3:129289978:A:G	3:129289978:A:G	3	129289978	2.8e-12	2	3:129289978:A:G;3:129336656:C:CT	rs144843366	rs144843366	PLXND1	0	PLXND1	0	1	2	0	0	0	0
Women	WHIUKB	157	65	3:129329292:C:T	3:129329292:C:T	3	129329292	6.2e-59	17	3:129329292:C:T;3:129333206:C:T;3:129342469:A:G;3:129345155:G:A;3:129394834:G:C;3:129603906:T:C;3:129646689:C:T;3:129667456:A:G;3:129706148:A:G;3:129117664:T:C;3:129152144:T:C;3:129281458:A:G;3:129289258:C:T;3:129292948:T:C;3:129293146:T:C;3:129324608:G:C;3:129326320:A:C	rs11929498	rs11929498	PLXND1	3630	PLXND1	3631	1	1	0	0	0	0
Women	WHIUKB	158	65	3:129706993:A:G	3:129706993:A:G	3	129706993	4.3e-08	5	3:129706993:A:G;3:129345155:G:A;3:129646689:C:T;3:129667456:A:G;3:129706148:A:G	rs10934899	rs10934899	TRH	10211	TRH	10212	1	1	0	0	0	0
Women	WHIUKB	159	65	3:129733968:G:T	3:129733968:G:T	3	129733968	3e-08	2	3:129733968:G:T;3:129677841:A:G	rs2953796	rs2953796	RP11-93K22.7	1583	RP11-93K22.7	1584	1	1	1	2	0	0
Women	WHIUKB	160	66	3:138117985:C:T	3:138117985:T:C	3	138117985	5.8e-16	3	3:138117985:T:C;3:137997742:T:G;3:138104027:G:A	rs9872754	rs9872754	MRAS	0	MRAS	0	1	2	0	0	0	0
Women	WHIUKB	161	67	3:150066540:A:T	3:150066540:A:T	3	150066540	1.8e-27	5	3:150066540:A:T;3:150074251:A:G;3:150018637:A:G;3:150047893:G:A;3:150056728:A:T	rs62271373	rs62271373	TSC22D2	59581	TSC22D2	NA	1	2	0	0	0	0
Women	WHIUKB	162	68	3:156795408:C:T	3:156795408:T:C	3	156795408	5.8e-37	3	3:156795408:T:C;3:156813672:G:GA;3:156817040:A:C	rs56406311	rs56406311	LINC00880	4047	LINC00880	4048	1	2	1	1	0	0
Women	WHIUKB	163	69	3:171759410:C:CT	3:171759410:CT:C	3	171759410	5.9e-10	1	3:171759410:CT:C	rs11386443	rs11386443	FNDC3B	0	FNDC3B	0	1	1	0	0	0	0
Women	WHIUKB	164	70	3:185522224:C:CA	3:185522224:CA:C	3	185522224	4.3e-12	1	3:185522224:CA:C	rs558655224	rs558655224	IGF2BP2	0	IGF2BP2	0	1	1	0	0	0	0
Women	WHIUKB	165	71	3:196806180:G:T	3:196806180:G:T	3	196806180	1.1e-08	1	3:196806180:G:T	rs3773842	rs3773842	DLG1	0	DLG1	0	1	1	0	0	0	0
Women	WHIUKB	166	72	4:873417:G:T	4:873417:G:T	4	873417	1.8e-10	6	4:873417:G:T;4:893913:A:G;4:939087:T:C;4:941290:C:A;4:944210:C:A;4:960713:A:G	rs58036322	rs58036322	GAK	0	GAK	0	1	1	0	0	0	0
Women	WHIUKB	167	72	4:951947:C:T	4:951947:C:T	4	951947	3.6e-16	6	4:951947:C:T;4:960713:A:G;4:976598:C:T;4:708242:T:C;4:939087:T:C;4:941290:C:A	rs34311866	rs34311866	TMEM175	0	TMEM175	0	1	2	0	0	0	0
Women	WHIUKB	168	73	4:4917971:A:C	4:4917971:A:C	4	4917971	2.7e-08	1	4:4917971:A:C	rs4639019	rs4639019	RN7SKP113	4525	RN7SKP113	4526	0	0	0	0	0	0
Women	WHIUKB	169	73	4:4990298:A:G	4:4990298:G:A	4	4990298	2.4e-27	1	4:4990298:G:A	rs4450871	rs4450871	CYTL1	26014	CYTL1	26015	1	2	0	0	0	0
Women	WHIUKB	170	73	4:5005627:A:G	4:5005627:A:G	4	5005627	1.1e-08	1	4:5005627:A:G	rs13102541	rs13102541	CYTL1	10685	CYTL1	NA	1	1	0	0	0	0
Women	WHIUKB	171	73	4:5016883:A:G	4:5016883:A:G	4	5016883	7.7e-11	1	4:5016883:A:G	rs11722554	rs11722554	CYTL1	0	CYTL1	0	1	2	1	2	0	0
Women	WHIUKB	172	73	4:5019932:C:G	4:5019932:C:G	4	5019932	5.1e-11	1	4:5019932:C:G	rs6446312	rs6446312	CYTL1	0	CYTL1	0	1	1	1	1	0	0
Women	WHIUKB	173	74	4:26075240:C:CAA	4:26075240:CAA:C	4	26075240	2.6e-19	8	4:26075240:CAA:C;4:26085368:T:C;4:26085511:A:G;4:26006133:T:A;4:26007090:C:T;4:26025642:A:G;4:26025740:G:A;4:26031965:C:T	rs372081641	rs372081641	RP11-324H7.1	38246	RP11-324H7.1	38246	1	1	0	0	0	0
Women	WHIUKB	174	74	4:26099652:A:G	4:26099652:A:G	4	26099652	9.3e-10	3	4:26099652:A:G;4:26085368:T:C;4:26085511:A:G	rs7678753	rs7678753	RP11-324H7.1	13834	RP11-324H7.1	13835	0	0	0	0	0	0
Women	WHIUKB	175	74	4:26303026:A:C	4:26303026:C:A	4	26303026	1.9e-10	2	4:26303026:C:A;4:26331471:A:G	rs7695004	rs7695004	RBPJ	0	RBPJ	0	1	1	0	0	0	0
Women	WHIUKB	176	75	4:56204865:A:C	4:56204865:A:C	4	56204865	4.1e-13	5	4:56204865:A:C;4:56215631:G:C;4:56289785:C:T;4:56335296:A:AT;4:56203199:T:C	rs11935857	rs11935857	SRD5A3	7410	SRD5A3	7411	1	1	0	0	0	0
Women	WHIUKB	177	75	4:56298300:A:G	4:56298300:A:G	4	56298300	2.3e-26	11	4:56298300:A:G;4:56335296:A:AT;4:56475338:A:G;4:56510254:T:G;4:56197513:T:C;4:56202872:T:C;4:56203199:T:C;4:56226243:A:G;4:56273287:C:G;4:56279530:A:G;4:56289785:C:T	rs10462028	rs10462028	TMEM165:CLOCK	00:00:00	CLOCK,TMEM165	0	1	2	0	0	0	0
Women	WHIUKB	178	76	4:89621241:C:CT	4:89621241:C:CT	4	89621241	8.1e-12	2	4:89621241:C:CT;4:89669233:C:T	4:89621241_CT_C	4:89621241	HERC3	0	HERC3	0	0	0	0	0	0	0
Women	WHIUKB	179	76	4:89670614:C:T	4:89670614:C:T	4	89670614	3.9e-27	7	4:89670614:C:T;4:89676867:CTA:C;4:89686967:G:C;4:89691714:GA:G;4:89566203:T:C;4:89619961:G:T;4:89669233:C:T	rs3775389	rs3775389	FAM13A	0	FAM13A	0	1	2	0	0	0	0
Women	WHIUKB	180	76	4:89712158:C:T	4:89712158:T:C	4	89712158	2.5e-10	2	4:89712158:T:C;4:89686967:G:C	rs1377291	rs1377291	FAM13A	0	FAM13A	0	0	0	0	0	0	0
Women	WHIUKB	181	76	4:89730074:C:T	4:89730074:T:C	4	89730074	2.5e-54	5	4:89730074:T:C;4:89806959:C:CA;4:89533004:C:G;4:89708850:G:A;4:89717863:G:GT	rs2167750	rs2167750	FAM13A	0	FAM13A	0	1	2	0	0	0	0
Women	WHIUKB	182	76	4:89768821:C:T	4:89768821:T:C	4	89768821	6.2e-24	11	4:89768821:T:C;4:89768883:T:C;4:89806959:C:CA;4:89810395:A:G;4:89851186:AT:A;4:89883979:C:T;4:89886723:T:TA;4:89708850:G:A;4:89743821:T:G;4:89747394:C:G;4:89753037:AT:A	rs28514678	rs28514678	FAM13A	0	FAM13A	0	1	1	0	0	0	0
Women	WHIUKB	183	76	4:89828544:C:T	4:89828544:T:C	4	89828544	2.6e-09	7	4:89828544:T:C;4:89875694:G:A;4:89717863:G:GT;4:89730403:A:G;4:89753037:AT:A;4:89791075:G:A;4:89806959:C:CA	rs79524934	rs79524934	FAM13A	0	FAM13A	0	0	0	0	0	0	0
Women	WHIUKB	184	76	4:89906989:C:T	4:89906989:T:C	4	89906989	7.1e-13	7	4:89906989:T:C;4:89927174:A:AG;4:89768883:T:C;4:89810395:A:G;4:89828352:TG:T;4:89883979:C:T;4:89886723:T:TA	rs55734202	rs55734202	FAM13A	0	FAM13A	0	1	1	0	0	0	0
Women	WHIUKB	185	77	4:103188709:C:T	4:103188709:T:C	4	103188709	2.7e-14	1	4:103188709:T:C	rs13107325	rs13107325	SLC39A8	0	SLC39A8	0	1	2	1	2	0	0
Women	WHIUKB	186	78	4:106071064:A:G	4:106071064:G:A	4	106071064	9.1e-16	3	4:106071064:G:A;4:106160133:A:G;4:106063987:T:C	rs974801	rs974801	TET2	0	TET2	0	1	2	1	1	0	0
Women	WHIUKB	187	78	4:106123638:A:T	4:106123638:T:A	4	106123638	7e-09	3	4:106123638:T:A;4:106156187:T:C;4:106160133:A:G	rs78632895	rs78632895	TET2	0	TET2	0	1	1	0	0	1	1
Women	WHIUKB	188	79	4:120297981:G:GT	4:120297981:G:GT	4	120297981	1.4e-13	4	4:120297981:G:GT;4:120516693:A:G;4:120685052:C:T;4:120134796:GATATAT:G	4:120297981_GT_G	4:120297981	KLHL2P1	0	KLHL2P1	0	1	1	0	0	0	0
Women	WHIUKB	189	80	4:122622600:A:C	4:122622600:C:A	4	122622600	5.1e-09	1	4:122622600:C:A	rs9995019	rs9995019	ANXA5	4331	ANXA5	4332	1	1	1	1	0	0
Women	WHIUKB	190	81	4:123923955:A:G	4:123923955:A:G	4	123923955	3.7e-08	1	4:123923955:A:G	rs149921263	rs149921263	SPATA5	0	SPATA5	0	1	2	0	0	0	0
Women	WHIUKB	191	81	4:124087773:A:G	4:124087773:A:G	4	124087773	1.5e-11	2	4:124087773:A:G;4:124045441:C:T	rs216101	rs216101	SPATA5	0	SPATA5	0	1	2	0	0	0	0
Women	WHIUKB	192	82	4:125039896:A:T	4:125039896:A:T	4	125039896	6.7e-09	1	4:125039896:A:T	rs13132681	rs13132681	CTD-2325B11.1	30635	CTD-2325B11.1	30636	1	2	0	0	0	0
Women	WHIUKB	193	83	4:145434688:C:T	4:145434688:T:C	4	145434688	5e-10	6	4:145434688:T:C;4:145655389:A:T;4:145839264:A:G;4:145905213:C:CA;4:145939305:G:A;4:145371346:G:A	rs1032296	rs1032296	RP11-361D14.2	4534	RP11-361D14.2	4535	1	1	0	0	0	0
Women	WHIUKB	194	83	4:145659064:C:T	4:145659064:C:T	4	145659064	9.1e-16	6	4:145659064:C:T;4:145905213:C:CA;4:145939305:G:A;4:145986745:G:T;4:145383334:A:G;4:145655389:A:T	rs11727676	rs11727676	HHIP	0	HHIP	0	1	2	0	0	1	2
Women	WHIUKB	195	84	5:3597830:A:G	5:3597830:G:A	5	3597830	3.6e-12	1	5:3597830:G:A	rs2166365	rs2166365	IRX1:CTD-2012M11.3	00:00:00	CTD-2012M11.3,IRX1	0	1	2	0	0	0	0
Women	WHIUKB	196	85	5:4027324:C:T	5:4027324:T:C	5	4027324	7.8e-17	3	5:4027324:T:C;5:4024922:A:T;5:4082732:A:G	rs2459732	rs2459732	CTD-2383I20.1	6501	CTD-2383I20.1	6502	1	2	0	0	0	0
Women	WHIUKB	197	86	5:32773314:C:T	5:32773314:T:C	5	32773314	2.6e-11	2	5:32773314:T:C;5:32771938:G:A	rs3792751	rs3792751	NPR3	0	NPR3	0	1	2	0	0	0	0
Women	WHIUKB	198	87	5:34042097:A:G	5:34042097:A:G	5	34042097	2.7e-08	1	5:34042097:A:G	rs299615	rs299615	RP11-1084J3.4:C1QTNF3	00:00:00	RP11-1084J3.4,C1QTNF3	0	1	2	0	0	0	0
Women	WHIUKB	199	88	5:38794396:C:T	5:38794396:C:T	5	38794396	8.5e-10	2	5:38794396:C:T;5:38736142:T:A	rs62353354	rs62353354	CTD-2127H9.1	0	CTD-2127H9.1	0	1	2	0	0	0	0
Women	WHIUKB	200	89	5:54886681:A:G	5:54886681:A:G	5	54886681	4.3e-17	5	5:54886681:A:G;5:54849702:G:C;5:54889959:A:C;5:54992679:G:A;5:55022038:T:C	rs1983189	rs1983189	SLC38A9	34991	SLC38A9	34992	1	2	1	1	0	0
Women	WHIUKB	201	90	5:55812130:A:G	5:55812130:G:A	5	55812130	3.5e-19	7	5:55812130:G:A;5:55801933:CT:C;5:55802776:C:T;5:55810449:A:G;5:55811346:C:A;5:55812682:T:C;5:55832426:T:C	rs465983	rs465983	AC022431.2	0	AC022431.2	0	1	2	1	1	0	0
Women	WHIUKB	202	90	5:55840393:A:C	5:55840393:A:C	5	55840393	6.3e-12	9	5:55840393:A:C;5:55776257:T:C;5:55785321:C:G;5:55802776:C:T;5:55833892:A:G;5:55869594:C:A;5:55876283:A:G;5:55890340:G:A;5:56155672:G:A	rs71624136	rs71624136	AC022431.2	0	AC022431.2	0	1	1	0	0	0	0
Women	WHIUKB	203	90	5:55853721:G:T	5:55853721:T:G	5	55853721	7.4e-19	5	5:55853721:T:G;5:55846919:TA:T;5:55854153:T:C;5:55857876:T:C;5:55876283:A:G	rs621127	rs621127	AC022431.2	0	AC022431.2	0	1	1	0	0	0	0
Women	WHIUKB	204	90	5:55860866:G:T	5:55860866:T:G	5	55860866	4.3e-49	6	5:55860866:T:G;5:55832426:T:C;5:55833892:A:G;5:55851318:G:A;5:55854153:T:C;5:55876283:A:G	rs3936510	rs3936510	AC022431.2	0	AC022431.2	0	1	2	0	0	0	0
Women	WHIUKB	205	91	5:57567840:A:C	5:57567840:C:A	5	57567840	1.8e-09	1	5:57567840:C:A	rs12186959	rs12186959	PGAM1P1	110260	PGAM1P1	110261	0	0	0	0	0	0
Women	WHIUKB	206	92	5:60586625:C:T	5:60586625:T:C	5	60586625	1.4e-09	2	5:60586625:T:C;5:60490651:T:TA	rs4352559	rs4352559	CTC-436P18.3	25868	ZSWIM6	NA	0	0	0	0	0	0
Women	WHIUKB	207	93	5:76440463:C:T	5:76440463:T:C	5	76440463	4.9e-08	1	5:76440463:T:C	rs9293709	rs9293709	ZBED3-AS1	0	ZBED3-AS1	0	1	1	0	0	0	0
Women	WHIUKB	208	94	5:101750853:A:T	5:101750853:A:T	5	101750853	4.2e-08	1	5:101750853:A:T	rs62369345	rs62369345	SLCO6A1	0	SLCO6A1	0	0	0	0	0	0	0
Women	WHIUKB	209	95	5:102558044:A:G	5:102558044:A:G	5	102558044	3.1e-09	2	5:102558044:A:G;5:102705969:TAG:T	rs246915	rs246915	PPIP5K2	9543	PPIP5K2	9544	1	1	0	0	0	0
Women	WHIUKB	210	96	5:118711834:A:G	5:118711834:G:A	5	118711834	5.5e-27	10	5:118711834:G:A;5:118650964:A:G;5:118682789:T:C;5:118683065:C:T;5:118690998:A:G;5:118714992:C:G;5:118730451:G:A;5:118757436:C:T;5:118792721:G:A;5:118926100:G:A	rs12234017	rs12234017	TNFAIP8	0	TNFAIP8	0	1	1	0	0	0	0
Women	WHIUKB	211	96	5:118804539:A:T	5:118804539:A:T	5	118804539	2.3e-11	4	5:118804539:A:T;5:118730451:G:A;5:118745203:A:G;5:118792721:G:A	rs2678067	rs2678067	HSD17B4	0	HSD17B4	0	0	0	0	0	0	0
Women	WHIUKB	212	96	5:118887746:G:T	5:118887746:T:G	5	118887746	4.8e-11	5	5:118887746:T:G;5:118661882:G:T;5:118690998:A:G;5:118714992:C:G;5:118792721:G:A	rs1620133	rs1620133	HSD17B4	0	HSD17B4	0	1	1	0	0	0	0
Women	WHIUKB	213	97	5:132444128:A:G	5:132444128:A:G	5	132444128	9.7e-11	4	5:132444128:A:G;5:132184083:C:G;5:132322505:TG:T;5:132443411:C:G	rs72801474	rs72801474	HSPA4	1986	HSPA4	1987	1	2	0	0	0	0
Women	WHIUKB	214	98	5:134398345:A:AAAT	5:134398345:AAAT:A	5	134398345	1.6e-09	1	5:134398345:AAAT:A	rs140814212	rs140814212	C5orf66	0	C5orf66	0	0	0	0	0	0	0
Women	WHIUKB	215	99	5:141769375:A:G	5:141769375:A:G	5	141769375	2.4e-09	1	5:141769375:A:G	rs254431	rs254431	AC005592.2	0	AC005592.2	0	0	0	0	0	0	0
Women	WHIUKB	216	99	5:141973501:C:T	5:141973501:C:T	5	141973501	4.6e-11	1	5:141973501:C:T	rs34000	rs34000	AC005592.2:FGF1	00:00:00	AC005592.2,FGF1	0	1	2	0	0	0	0
Women	WHIUKB	217	99	5:142077715:A:G	5:142077715:G:A	5	142077715	3.6e-23	5	5:142077715:G:A;5:142076661:T:C;5:142081944:C:T;5:142086694:G:A;5:142095967:C:T	rs10477191	rs10477191	FGF1	97	FGF1	NA	1	2	0	0	0	0
Women	WHIUKB	218	99	5:142081528:G:T	5:142081528:T:G	5	142081528	2.9e-10	5	5:142081528:T:G;5:142076661:T:C;5:142077627:C:CT;5:142081944:C:T;5:142086694:G:A	rs1860228	rs1860228	AC005592.3	1818	AC005592.3	1819	1	1	0	0	0	0
Women	WHIUKB	219	100	5:171857419:A:G	5:171857419:A:G	5	171857419	6.9e-09	1	5:171857419:A:G	rs6893600	rs6893600	SH3PXD2B	0	SH3PXD2B	0	1	1	0	0	0	0
Women	WHIUKB	220	101	5:172748501:T:TG	5:172748501:TG:T	5	172748501	1.6e-14	1	5:172748501:TG:T	rs3836828	rs3836828	STC2	0	STC2	0	0	0	0	0	0	0
Women	WHIUKB	221	102	5:173301982:A:G	5:173301982:A:G	5	173301982	1.8e-32	12	5:173301982:A:G;5:173269500:G:C;5:173269669:C:T;5:173270328:G:A;5:173279808:T:C;5:173290977:T:G;5:173305432:C:T;5:173334792:A:G;5:173390694:T:C;5:173392315:A:T;5:173401464:C:T;5:173540441:A:T	rs6897617	rs6897617	CPEB4	13300	CPEB4	13301	1	2	0	0	0	0
Women	WHIUKB	222	103	5:176534886:A:G	5:176534886:G:A	5	176534886	5.8e-13	4	5:176534886:G:A;5:176516631:A:G;5:176527577:T:G;5:176530831:G:C	rs244723	rs244723	FGFR4	9740	FGFR4	9741	1	2	0	0	0	0
Women	WHIUKB	223	104	6:6740633:A:G	6:6740633:G:A	6	6740633	2.4e-42	5	6:6740633:G:A;6:6727363:C:G;6:6739854:G:A;6:6755126:A:T;6:6757542:A:T	rs1294415	rs1294415	RP3-470L22.1	17875	RP3-470L22.1	17876	1	1	0	0	0	0
Women	WHIUKB	224	104	6:6782298:A:G	6:6782298:G:A	6	6782298	2.1e-32	4	6:6782298:G:A;6:6757542:A:T;6:6760863:G:C;6:6766704:A:G	rs4960246	rs4960246	BTF3P7	12849	BTF3P7	12850	1	1	0	0	0	0
Women	WHIUKB	225	105	6:14595873:G:T	6:14595873:G:T	6	14595873	3.1e-09	1	6:14595873:G:T	rs6932767	rs6932767	RP11-330A16.1	1871	RP11-330A16.1	1872	1	2	0	0	0	0
Women	WHIUKB	226	106	6:20404420:C:T	6:20404420:T:C	6	20404420	3.8e-08	1	6:20404420:T:C	rs73382439	rs73382439	E2F3	0	E2F3	0	0	0	0	0	0	0
Women	WHIUKB	227	107	6:26569135:C:T	6:26569135:C:T	6	26569135	8.4e-09	2	6:26569135:C:T;6:25894609:A:G	rs36162392	rs36162392	HMGN4	22652	ABT1	NA	0	0	0	0	1	2
Women	WHIUKB	228	108	6:29937784:C:T	6:29937784:C:T	6	29937784	9.7e-11	7	6:29937784:C:T;6:29708904:T:TC;6:29730848:G:A;6:29806901:C:G;6:29922754:T:C;6:30342753:A:G;6:30452963:A:C	rs2523972	rs2523972	MICD	793	MICD	794	0	0	0	0	0	0
Women	WHIUKB	229	108	6:30279074:C:G	6:30279074:G:C	6	30279074	5e-09	10	6:30279074:G:C;6:29708904:T:TC;6:29806901:C:G;6:30342753:A:G;6:30452963:A:C;6:30900427:T:G;6:31065071:T:C;6:31081205:C:T;6:31232451:G:C;6:31239449:G:C	rs1264587	rs1264587	HCG17:HCG18	00:00:00	HCG17,HCG18	0	1	1	1	1	0	0
Women	WHIUKB	230	108	6:31242174:A:G	6:31242174:A:G	6	31242174	3.8e-10	47	6:31242174:A:G;6:30900427:T:G;6:31022828:T:C;6:31029126:A:AG;6:31035191:T:G;6:31046494:A:G;6:31081251:A:G;6:31091992:A:G;6:31106459:A:C;6:31221351:C:T;6:31229723:G:A;6:31235261:A:G;6:31236175:T:C;6:31239449:G:C;6:31239518:T:C;6:31240712:A:C;6:31241092:C:G;6:31242151:C:T;6:31242223:C:G;6:31247414:T:C;6:31249398:C:T;6:31249732:C:T;6:31268114:T:C;6:31272553:A:G;6:31297772:C:T;6:31311376:A:G;6:313192…	rs2524079	rs2524079	USP8P1	1174	USP8P1	1175	1	1	0	0	0	0
Women	WHIUKB	231	108	6:31253305:T:TA	6:31253305:TA:T	6	31253305	1.1e-26	88	6:31253305:TA:T;6:30342753:A:G;6:30808762:T:C;6:30900427:T:G;6:30990055:T:C;6:31002452:G:A;6:31002527:G:A;6:31022828:T:C;6:31029126:A:AG;6:31065071:T:C;6:31080704:G:T;6:31081205:C:T;6:31081251:A:G;6:31107187:A:G;6:31141209:A:G;6:31170014:C:T;6:31172351:T:C;6:31177510:T:C;6:31181419:CAAAAAAAAAAAA:C;6:31195218:T:C;6:31221351:C:T;6:31229723:G:A;6:31232451:G:C;6:31232824:A:G;6:31235261:A:G;6:31236175…	6:31253305_TA_T	6:31253305	WASF5P	1981	WASF5P	1981	1	1	0	0	0	0
Women	WHIUKB	232	108	6:31364076:C:T	6:31364076:T:C	6	31364076	1.5e-09	22	6:31364076:T:C;6:31002527:G:A;6:31091992:A:G;6:31195218:T:C;6:31237703:A:G;6:31241092:C:G;6:31242082:C:T;6:31242223:C:G;6:31303279:A:G;6:31311376:A:G;6:31319222:C:T;6:31329092:A:C;6:31329135:A:C;6:31331037:G:A;6:31346978:A:T;6:31347204:T:A;6:31351530:C:T;6:31358943:C:T;6:31358955:T:A;6:31430799:T:G;6:31433558:A:G;6:31562764:T:C	rs28366133	rs28366133	XXbac-BPG181B23.7	803	XXbac-BPG181B23.7	804	1	1	0	0	1	1
Women	WHIUKB	233	108	6:31461043:A:G	6:31461043:A:G	6	31461043	4e-10	26	6:31461043:A:G;6:30976349:A:G;6:31091992:A:G;6:31177510:T:C;6:31240712:A:C;6:31242151:C:T;6:31311376:A:G;6:31320870:CTGA:C;6:31321856:G:A;6:31321915:G:A;6:31325235:CA:C;6:31325847:G:C;6:31329092:A:C;6:31329135:A:C;6:31331037:G:A;6:31351530:C:T;6:31358943:C:T;6:31430799:T:G;6:31462931:A:T;6:31476297:A:C;6:31483136:G:A;6:31562764:T:C;6:31565537:C:A;6:31610189:T:TAAAG;6:32181182:A:G;6:32341353:G:A	rs12195665	rs12195665	MICB	1614	MICB	1615	1	1	0	0	1	1
Women	WHIUKB	234	108	6:31564167:A:G	6:31564167:G:A	6	31564167	7.2e-11	27	6:31564167:G:A;6:31181419:CAAAAAAAAAAAA:C;6:31241092:C:G;6:31242223:C:G;6:31311376:A:G;6:31325235:CA:C;6:31329092:A:C;6:31331037:G:A;6:31430799:T:G;6:31442731:A:T;6:31476297:A:C;6:31538497:A:T;6:31562764:T:C;6:31565537:C:A;6:31572956:C:A;6:31574156:AAATTAGC:A;6:31587870:T:A;6:31603591:G:A;6:31610189:T:TAAAG;6:31611498:CAAAAAAAAAA:C;6:31786963:A:G;6:31838713:A:G;6:31851469:A:C;6:31869673:T:C;6:319…	rs2515919	rs2515919	NCR3	3404	NCR3	3405	1	1	0	0	0	0
Women	WHIUKB	235	108	6:31840415:C:T	6:31840415:T:C	6	31840415	1.2e-08	24	6:31840415:T:C;6:30990055:T:C;6:31035191:T:G;6:31141209:A:G;6:31229723:G:A;6:31241270:G:A;6:31297772:C:T;6:31319586:C:T;6:31346166:C:A;6:31485354:G:A;6:31532814:A:G;6:31610189:T:TAAAG;6:31762843:C:G;6:31838490:C:T;6:31838713:A:G;6:31840021:T:A;6:31841009:A:G;6:31851469:A:C;6:31882024:G:A;6:32278635:G:A;6:32406245:CA:C;6:32433746:G:T;6:32569305:A:G;6:32632832:A:T	rs9267653	rs9267653	SLC44A4	0	SLC44A4	0	1	1	0	0	0	0
Women	WHIUKB	236	108	6:32166384:C:G	6:32166384:G:C	6	32166384	1.4e-14	22	6:32166384:G:C;6:31221351:C:T;6:31232824:A:G;6:31268114:T:C;6:31435869:T:C;6:31462605:CAAAA:C;6:31476297:A:C;6:31565537:C:A;6:31572956:C:A;6:31574156:AAATTAGC:A;6:31587870:T:A;6:31786963:A:G;6:31851469:A:C;6:31869673:T:C;6:32181182:A:G;6:32338986:T:C;6:32522148:T:C;6:32575432:T:C;6:32607370:T:C;6:32635001:C:T;6:32636696:A:G;6:32733628:T:C	rs8192575	rs8192575	NOTCH4	0	NOTCH4	0	0	0	0	0	1	1
Women	WHIUKB	237	108	6:32212694:A:G	6:32212694:A:G	6	32212694	2e-13	45	6:32212694:A:G;6:31311376:A:G;6:31325090:C:T;6:31572956:C:A;6:31603591:G:A;6:31762843:C:G;6:31838490:C:T;6:31838713:A:G;6:31840021:T:A;6:31851234:G:A;6:31851469:A:C;6:31882024:G:A;6:31922254:A:C;6:31930441:G:T;6:32011358:A:G;6:32213052:T:A;6:32217846:A:G;6:32223258:T:C;6:32279622:T:G;6:32295878:A:G;6:32306090:A:G;6:32331465:T:TA;6:32337150:A:ATT;6:32338986:T:C;6:32373538:C:CT;6:32376788:T:C;6:323…	rs9267952	rs9267952	XXbac-BPG154L12.4	10793	NOTCH4	NA	1	1	0	0	0	0
Women	WHIUKB	238	108	6:32590635:A:T	6:32590635:A:T	6	32590635	2.8e-23	45	6:32590635:A:T;6:31818108:T:C;6:31840021:T:A;6:31922254:A:C;6:31930441:G:T;6:32011358:A:G;6:32153406:A:C;6:32213052:T:A;6:32223258:T:C;6:32278635:G:A;6:32306090:A:G;6:32331465:T:TA;6:32337150:A:ATT;6:32338986:T:C;6:32341353:G:A;6:32368558:C:T;6:32373538:C:CT;6:32376788:T:C;6:32389512:C:G;6:32410691:A:G;6:32414290:A:G;6:32414668:A:G;6:32428115:A:G;6:32433746:G:T;6:32445499:T:C;6:32522148:T:C;6:325…	rs9271578	rs9271578	HLA-DQA1	5320	HLA-DQA1	NA	1	1	0	0	1	1
Women	WHIUKB	239	108	6:32682394:G:T	6:32682394:G:T	6	32682394	1.1e-08	21	6:32682394:G:T;6:31838490:C:T;6:31840021:T:A;6:31922254:A:C;6:32181182:A:G;6:32223258:T:C;6:32306090:A:G;6:32373538:C:CT;6:32414290:A:G;6:32414668:A:G;6:32428115:A:G;6:32575432:T:C;6:32588031:A:G;6:32635001:C:T;6:32636696:A:G;6:32637497:C:T;6:32658310:A:G;6:32661293:A:G;6:32711857:C:T;6:32729734:G:C;6:32733628:T:C	rs3997848	rs3997848	XXbac-BPG254F23.7	3387	XXbac-BPG254F23.7	3388	1	1	0	0	0	0
Women	WHIUKB	240	108	6:32900383:C:CTT	6:32900383:C:CTT	6	32900383	7e-12	18	6:32900383:C:CTT;6:31922254:A:C;6:32153406:A:C;6:32159956:C:T;6:32223258:T:C;6:32279622:T:G;6:32295878:A:G;6:32337150:A:ATT;6:32352616:T:C;6:32410691:A:G;6:32414290:A:G;6:32445499:T:C;6:32565808:A:G;6:32573629:G:A;6:32583653:A:G;6:32595596:C:G;6:32623193:A:G;6:32661293:A:G	6:32900383_CTT_C	6:32900383	HLA-DMB	2022	HLA-DMB	NA	1	1	0	0	0	0
Women	WHIUKB	241	109	6:34048416:A:G	6:34048416:A:G	6	34048416	2.8e-09	1	6:34048416:A:G	rs12206376	rs12206376	GRM4	0	GRM4	0	0	0	0	0	0	0
[truncated: 3,844 more rows]

## Sheet: GenomicRiskLoci
Sex	Index	GenomicLocus	uniqID	rsID	chr	pos	p	start	end	nSNPs	nIndSigSNPs	IndSigSNPs	nLeadSNPs	LeadSNPs	SNP	gcSNP	nearestGene	dist	NEAREST_GENES	NEAREST_DIST	Catalog	CatalogDir	Height	HeightDir	Cancer	CancerDir
[truncated: 2,297 more rows]

[truncated: 6 more sheets: magma.genes, magma.regions, magma.gsa, magma.eqtl, anthropometry_traits, efo_traits]
