# Supplementary material for: GWAS of allometric body-shape indices in UK Biobank identifies loci suggesting associations with morphogenesis, organogenesis, adrenal cell renewal and cancer
Source: Sci Rep. 2021 May 21;11:10688. doi: 10.1038/s41598-021-89176-6 (PMC8139988; doi:10.1038/s41598-021-89176-6)
Supplement: Supplementary file 4 — Supplementary Table S11. [file 41598_2021_89176_MOESM4_ESM.zip]

Archive with 2 entries (2 files):
- TABS11a_gwas.bolt.snps.f_2021-02-24.csv
- TABS11b_gwas.bolt.snps.m_2021-02-24.csv
