# Supplementary material for: GWAS of allometric body-shape indices in UK Biobank identifies loci suggesting associations with morphogenesis, organogenesis, adrenal cell renewal and cancer
Source: Sci Rep. 2021 May 21;11:10688. doi: 10.1038/s41598-021-89176-6 (PMC8139988; doi:10.1038/s41598-021-89176-6)
Supplement: Supplementary file 4 — Supplementary Table S11. [file 41598_2021_89176_MOESM4_ESM.zip › TABS11a_gwas.bolt.snps.f_2021-02-24.csv]

rsID	SNP	CHR	BP	A1	A2	MAF	INFO	BETA_WHIUKB	SE_WHIUKB	CHISQ_BOLT_LMM_INF_WHIUKB	P_BOLT_LMM_INF_WHIUKB	BETA_WHR	SE_WHR	CHISQ_BOLT_LMM_INF_WHR	P_BOLT_LMM_INF_WHR	BETA_ABSIUKB	SE_ABSIUKB	CHISQ_BOLT_LMM_INF_ABSIUKB	P_BOLT_LMM_INF_ABSIUKB	BETA_WC	SE_WC	CHISQ_BOLT_LMM_INF_WC	P_BOLT_LMM_INF_WC	BETA_HIUKB	SE_HIUKB	CHISQ_BOLT_LMM_INF_HIUKB	P_BOLT_LMM_INF_HIUKB	BETA_HC	SE_HC	CHISQ_BOLT_LMM_INF_HC	P_BOLT_LMM_INF_HC
1:2936386:G:C	rs12564456	1	2936386	G	C	0.186573	0.988527	0.0200869	0.00362559	30.6949	3e-08	0.0203694	0.00362444	31.5845	1.9e-08	0.0175745	0.00366895	22.9448	1.7e-06	0.0153963	0.00365971	17.6987	2.6e-05	-0.00818897	0.0037662	4.72773	0.03	-0.00963201	0.00361552	7.09727	0.0077
1:2936684:TG:T	rs566048109	1	2936684	TG	T	0.180111	0.983695	0.0200988	0.00368674	29.7205	5e-08	0.0203277	0.00368556	30.4207	3.5e-08	0.0179012	0.00373083	23.0226	1.6e-06	0.0153617	0.00372143	17.0395	3.7e-05	-0.00735933	0.00382971	3.6927	0.055	-0.00944004	0.0036765	6.59294	0.01
1:2936746:T:A	rs55949537	1	2936746	T	A	0.185781	0.987211	0.0200806	0.00363419	30.5308	3.3e-08	0.0203425	0.00363303	31.3526	2.2e-08	0.0173931	0.00367765	22.3674	2.3e-06	0.0152524	0.00366839	17.2872	3.2e-05	-0.00847489	0.00377512	5.03971	0.025	-0.00977192	0.00362409	7.27045	0.007
1:2936754:T:G	rs55784203	1	2936754	T	G	0.185796	0.987171	0.0200343	0.00363412	30.3914	3.5e-08	0.0202961	0.00363296	31.2108	2.3e-08	0.0173429	0.00367758	22.2393	2.4e-06	0.015204	0.00366832	17.1785	3.4e-05	-0.00847476	0.00377505	5.03975	0.025	-0.0097812	0.00362402	7.28454	0.007
1:2936803:G:A	rs56091202	1	2936803	G	A	0.185823	0.987942	0.0200822	0.00363275	30.5597	3.2e-08	0.0203463	0.0036316	31.389	2.1e-08	0.0173969	0.0036762	22.3947	2.2e-06	0.0152451	0.00366694	17.2844	3.2e-05	-0.00846096	0.00377364	5.02713	0.025	-0.00978862	0.00362266	7.30108	0.0069
1:2936815:G:A	rs10909862	1	2936815	G	A	0.195106	0.985481	0.0205889	0.00356761	33.305	7.9e-09	0.0208244	0.00356647	34.0932	5.3e-09	0.017799	0.00361028	24.3059	8.2e-07	0.0153572	0.00360119	18.1858	2e-05	-0.0087691	0.00370597	5.59895	0.018	-0.0103777	0.0035577	8.50872	0.0035
1:2937031:G:A	rs67758087	1	2937031	G	A	0.18652	0.991326	0.020127	0.00362156	30.8864	2.7e-08	0.0204271	0.0036204	31.8346	1.7e-08	0.0174746	0.00366487	22.7352	1.9e-06	0.0153195	0.00365564	17.5616	2.8e-05	-0.00842939	0.00376201	5.02058	0.025	-0.00980085	0.0036115	7.36465	0.0067
1:2937550:G:A	rs12033927	1	2937550	G	A	0.180969	0.992788	0.0197597	0.00366427	29.0793	6.9e-08	0.0199959	0.00366311	29.7978	4.8e-08	0.0175715	0.0037081	22.4551	2.2e-06	0.0151631	0.00369876	16.806	4.1e-05	-0.00735405	0.00380638	3.73275	0.053	-0.00920818	0.0036541	6.3502	0.012
1:2937551:G:T	rs12034794	1	2937551	G	T	0.186397	0.992744	0.0200036	0.00362063	30.5244	3.3e-08	0.0202873	0.00361948	31.4165	2.1e-08	0.0174729	0.00366394	22.7423	1.9e-06	0.015301	0.00365471	17.528	2.8e-05	-0.00817517	0.00376105	4.72472	0.03	-0.00962002	0.00361058	7.09901	0.0077
1:2938265:T:C	rs4576609	1	2938265	T	C	0.186498	0.994541	0.0198819	0.00361687	30.2169	3.9e-08	0.0201709	0.00361571	31.1216	2.4e-08	0.0173228	0.00366012	22.3998	2.2e-06	0.0151117	0.0036509	17.1326	3.5e-05	-0.00817776	0.00375713	4.73757	0.03	-0.00970618	0.00360682	7.24181	0.0071
1:2938407:C:CAGA	1:2938407_CAGA_C	1	2938407	C	CAGA	0.181324	0.990542	0.0199138	0.00366533	29.5179	5.5e-08	0.0201353	0.00366416	30.1973	3.9e-08	0.017647	0.00370916	22.6356	2e-06	0.0152203	0.00369982	16.9232	3.9e-05	-0.00741935	0.00380747	3.79715	0.051	-0.00932743	0.00365515	6.512	0.011
1:2938697:G:T	rs3795262	1	2938697	G	T	0.186568	0.994355	0.0200114	0.00361641	30.6198	3.1e-08	0.0202908	0.00361526	31.5007	2e-08	0.017321	0.00365966	22.4009	2.2e-06	0.0150988	0.00365044	17.1078	3.5e-05	-0.00843799	0.00375666	5.04516	0.025	-0.00995069	0.00360636	7.6132	0.0058
1:2940012:G:A	rs55873718	1	2940012	G	A	0.186565	0.995232	0.0199663	0.00361545	30.4979	3.3e-08	0.0202438	0.0036143	31.3715	2.1e-08	0.0173327	0.00365869	22.4431	2.2e-06	0.0151023	0.00364948	17.1248	3.5e-05	-0.0083002	0.00375567	4.88431	0.027	-0.00985469	0.00360541	7.47096	0.0063
1:2940998:G:A	rs56176404	1	2940998	G	A	0.181561	0.995039	0.0200158	0.00365604	29.9726	4.4e-08	0.0202316	0.00365488	30.6419	3.1e-08	0.0176521	0.00369977	22.7639	1.8e-06	0.0152013	0.00369045	16.9669	3.8e-05	-0.00763293	0.00379783	4.03935	0.044	-0.00952884	0.00364589	6.83083	0.009
1:2941724:G:GTGGTGTTTTCAT	1:2941724_GTGGTGTTTTCAT_G	1	2941724	G	GTGGTGTTTTCAT	0.179323	0.983254	0.0207133	0.0036954	31.4177	2.1e-08	0.0209651	0.00369422	32.2068	1.4e-08	0.0184235	0.00373959	24.2715	8.4e-07	0.0157637	0.00373018	17.859	2.4e-05	-0.00763858	0.00383871	3.95963	0.047	-0.00984331	0.00368514	7.13469	0.0076
1:2942465:G:A	rs75787210	1	2942465	G	A	0.187207	0.993614	0.0203269	0.0036129	31.6541	1.8e-08	0.0205681	0.00361175	32.4306	1.2e-08	0.0177412	0.00365611	23.5466	1.2e-06	0.0154244	0.0036469	17.8882	2.3e-05	-0.00818986	0.00375301	4.76203	0.029	-0.0099027	0.00360287	7.55459	0.006
1:2943183:C:A	rs7412983	1	2943183	C	A	0.187093	0.995425	0.0203588	0.00361119	31.7837	1.7e-08	0.0205875	0.00361004	32.5226	1.2e-08	0.0176329	0.00365438	23.282	1.4e-06	0.0154111	0.00364518	17.8744	2.4e-05	-0.00845504	0.00375124	5.08021	0.024	-0.00995913	0.00360116	7.64817	0.0057
1:2943398:A:C	rs58265521	1	2943398	A	C	0.187097	0.99539	0.0203661	0.00361118	31.8065	1.7e-08	0.0205915	0.00361003	32.5352	1.2e-08	0.0176233	0.00365437	23.2569	1.4e-06	0.0153986	0.00364517	17.8455	2.4e-05	-0.00848415	0.00375123	5.11527	0.024	-0.00998581	0.00360116	7.68922	0.0056
1:2943668:G:A	rs60287244	1	2943668	G	A	0.187114	0.99556	0.0203524	0.00361076	31.7712	1.7e-08	0.0205783	0.00360961	32.5012	1.2e-08	0.0176227	0.00365394	23.2608	1.4e-06	0.0153948	0.00364474	17.8409	2.4e-05	-0.0084637	0.00375079	5.09185	0.024	-0.00997238	0.00360073	7.67038	0.0056
1:2944038:G:A	rs12034766	1	2944038	G	A	0.187093	0.995469	0.0203734	0.00361108	31.8313	1.7e-08	0.0206009	0.00360993	32.5669	1.2e-08	0.0176364	0.00365427	23.2928	1.4e-06	0.0154156	0.00364506	17.8859	2.3e-05	-0.00847621	0.00375112	5.106	0.024	-0.00997637	0.00360105	7.67515	0.0056
1:2944086:T:C	rs12033401	1	2944086	T	C	0.181466	0.995385	0.0201225	0.003656	30.2936	3.7e-08	0.0203199	0.00365484	30.9105	2.7e-08	0.0176781	0.00369973	22.8314	1.8e-06	0.015254	0.00369041	17.085	3.6e-05	-0.00780812	0.00379779	4.22699	0.04	-0.00960618	0.00364585	6.94231	0.0084
1:2944671:A:T	rs57893585	1	2944671	A	T	0.187114	0.99562	0.0203499	0.00361067	31.7651	1.7e-08	0.0205756	0.00360952	32.4941	1.2e-08	0.0176215	0.00365385	23.2587	1.4e-06	0.0153921	0.00364465	17.8354	2.4e-05	-0.00846045	0.0037507	5.08818	0.024	-0.00997053	0.00360064	7.66791	0.0056
1:2945904:T:C	rs12035292	1	2945904	T	C	0.184801	0.986729	0.0208902	0.00364385	32.8674	9.9e-09	0.021111	0.00364269	33.5873	6.8e-09	0.0180848	0.00368743	24.0537	9.4e-07	0.0158157	0.00367814	18.4894	1.7e-05	-0.00871622	0.00378516	5.30259	0.021	-0.010149	0.00363373	7.80085	0.0052
1:2945940:A:G	rs6693975	1	2945940	A	G	0.18039	0.991155	0.020242	0.00367182	30.391	3.5e-08	0.0204355	0.00367065	30.9945	2.6e-08	0.0178048	0.00371573	22.9608	1.7e-06	0.0153504	0.00370638	17.1529	3.4e-05	-0.00783346	0.00381422	4.2179	0.04	-0.00960441	0.00366162	6.88009	0.0087
1:2945976:A:G	rs6693982	1	2945976	A	G	0.186882	0.994364	0.0202909	0.00361443	31.5154	2e-08	0.0205005	0.00361328	32.1904	1.4e-08	0.0175759	0.00365766	23.0901	1.5e-06	0.0154102	0.00364845	17.8401	2.4e-05	-0.00841085	0.00375461	5.01823	0.025	-0.00981684	0.0036044	7.41785	0.0065
1:2946726:A:T	rs12038530	1	2946726	A	T	0.191197	0.994465	0.0214813	0.00358218	35.9605	2e-09	0.0216715	0.00358104	36.6234	1.4e-09	0.0178793	0.00362502	24.3266	8.1e-07	0.0155793	0.00361589	18.5638	1.6e-05	-0.0101167	0.0037211	7.3916	0.0066	-0.0116438	0.00357223	10.6245	0.0011
1:2947756:A:C	rs12037307	1	2947756	A	C	0.18168	0.995381	0.0199709	0.00365424	29.8677	4.6e-08	0.0201689	0.00365307	30.4823	3.4e-08	0.0175805	0.00369794	22.6018	2e-06	0.0151537	0.00368863	16.8775	4e-05	-0.007647	0.00379596	4.05826	0.044	-0.00954382	0.00364409	6.85908	0.0088
1:2947909:C:T	rs12039548	1	2947909	C	T	0.191369	0.99461	0.0214949	0.00358077	36.0347	1.9e-09	0.0216872	0.00357963	36.7054	1.4e-09	0.0179865	0.00362359	24.6385	6.9e-07	0.0156632	0.00361447	18.779	1.5e-05	-0.00993406	0.00371963	7.13269	0.0076	-0.011545	0.00357082	10.4533	0.0012
1:2948020:A:G	rs12034573	1	2948020	A	G	0.187357	0.995566	0.0201638	0.00360876	31.2198	2.3e-08	0.0203954	0.00360761	31.9615	1.6e-08	0.0175045	0.00365191	22.9751	1.6e-06	0.015234	0.00364272	17.4896	2.9e-05	-0.00825585	0.00374871	4.8502	0.028	-0.00993731	0.00359873	7.62496	0.0058
1:2948178:C:T	rs10909864	1	2948178	C	T	0.191412	0.994723	0.021487	0.00358039	36.0156	2e-09	0.0216816	0.00357925	36.6944	1.4e-09	0.0179806	0.00362321	24.6275	7e-07	0.0156489	0.00361408	18.7488	1.5e-05	-0.00991173	0.00371924	7.10215	0.0077	-0.0115384	0.00357045	10.4436	0.0012
1:2948380:ACCAAG:A	rs111605756	1	2948380	ACCAAG	A	0.187053	0.993183	0.0200576	0.00361528	30.7802	2.9e-08	0.0203313	0.00361413	31.6462	1.8e-08	0.0174242	0.00365852	22.6827	1.9e-06	0.0150872	0.0036493	17.0922	3.6e-05	-0.00822537	0.00375549	4.79709	0.029	-0.0100574	0.00360524	7.78223	0.0053
1:2949028:T:C	rs1890338	1	2949028	T	C	0.187129	0.996493	0.0202248	0.00360962	31.3937	2.1e-08	0.020479	0.00360847	32.2085	1.4e-08	0.0175437	0.00365279	23.067	1.6e-06	0.0153112	0.00364359	17.6588	2.6e-05	-0.00835771	0.00374961	4.96824	0.026	-0.00990749	0.0035996	7.57563	0.0059
1:2949355:T:C	rs12039132	1	2949355	T	C	0.187132	0.996565	0.0202409	0.00360949	31.4461	2.1e-08	0.0204947	0.00360834	32.2603	1.3e-08	0.0175641	0.00365265	23.1224	1.5e-06	0.0153211	0.00364346	17.6829	2.6e-05	-0.0083533	0.00374947	4.96337	0.026	-0.00991629	0.00359946	7.58967	0.0059
1:2949607:C:G	rs7514166	1	2949607	C	G	0.187057	0.996442	0.0201883	0.00361021	31.2705	2.2e-08	0.0204405	0.00360906	32.0771	1.5e-08	0.0175282	0.00365339	23.0188	1.6e-06	0.0152751	0.00364419	17.5697	2.8e-05	-0.00831245	0.00375022	4.91297	0.027	-0.00991337	0.00360019	7.58216	0.0059
1:2950067:C:T	rs34408665	1	2950067	C	T	0.187085	0.996553	0.0202825	0.00361003	31.566	1.9e-08	0.0205329	0.00360888	32.3711	1.3e-08	0.0175875	0.0036532	23.1772	1.5e-06	0.0153429	0.003644	17.7279	2.5e-05	-0.00839033	0.00375003	5.00597	0.025	-0.00995494	0.0036	7.64665	0.0057
1:2950094:C:T	rs58052947	1	2950094	C	T	0.191385	0.99474	0.0215995	0.00358063	36.3887	1.6e-09	0.0217908	0.00357949	37.0598	1.1e-09	0.0180785	0.00362345	24.893	6.1e-07	0.0157281	0.00361433	18.9363	1.4e-05	-0.00996563	0.0037195	7.17863	0.0074	-0.0116029	0.00357069	10.5592	0.0012
1:2950237:A:G	rs56398543	1	2950237	A	G	0.18707	0.996394	0.020218	0.00361032	31.3604	2.1e-08	0.0204669	0.00360918	32.1579	1.4e-08	0.0175513	0.0036535	23.0782	1.6e-06	0.0152941	0.0036443	17.6124	2.7e-05	-0.008336	0.00375034	4.94054	0.026	-0.00992923	0.0036003	7.60596	0.0058
1:2950334:A:G	rs6661908	1	2950334	A	G	0.187052	0.996483	0.02021	0.00361029	31.3362	2.2e-08	0.0204602	0.00360914	32.1376	1.4e-08	0.0175467	0.00365347	23.0666	1.6e-06	0.015288	0.00364427	17.5987	2.7e-05	-0.00832479	0.0037503	4.92736	0.026	-0.00992751	0.00360026	7.60347	0.0058
1:2950370:T:G	rs41334845	1	2950370	T	G	0.17933	0.992486	0.0213869	0.00367715	33.8276	6e-09	0.0215839	0.00367598	34.4758	4.3e-09	0.0187237	0.00372113	25.3183	4.9e-07	0.016375	0.00371176	19.4628	1e-05	-0.00841584	0.00381976	4.85427	0.028	-0.00997384	0.00366694	7.39805	0.0065
1:2950594:C:T	rs6679678	1	2950594	C	T	0.18714	0.996766	0.0202696	0.0036091	31.5421	2e-08	0.0205159	0.00360795	32.3339	1.3e-08	0.0176399	0.00365227	23.3273	1.4e-06	0.0154087	0.00364307	17.8895	2.3e-05	-0.00828934	0.00374907	4.88869	0.027	-0.00984486	0.00359908	7.48231	0.0062
1:2950742:GA:G	rs562534906	1	2950742	GA	G	0.186869	0.991069	0.0199369	0.00362025	30.3276	3.6e-08	0.0202005	0.0036191	31.1548	2.4e-08	0.0174053	0.00366354	22.5714	2e-06	0.0150687	0.00365432	17.0036	3.7e-05	-0.00796653	0.00376065	4.48759	0.034	-0.00978437	0.00361019	7.34521	0.0067
1:2950872:C:T	rs12042403	1	2950872	C	T	0.18707	0.996864	0.0202239	0.00360977	31.3883	2.1e-08	0.0204785	0.00360862	32.2043	1.4e-08	0.0175102	0.00365295	22.9771	1.6e-06	0.015283	0.00364375	17.5922	2.7e-05	-0.00841043	0.00374977	5.03069	0.025	-0.00996254	0.00359975	7.65942	0.0056
1:2950886:G:A	rs12041583	1	2950886	G	A	0.187047	0.996798	0.0201993	0.00360995	31.3092	2.2e-08	0.0204471	0.0036088	32.1023	1.5e-08	0.0175076	0.00365312	22.9682	1.6e-06	0.015259	0.00364392	17.5353	2.8e-05	-0.00837224	0.00374995	4.98464	0.026	-0.00995965	0.00359992	7.65425	0.0057
1:2951034:T:A	rs12041634	1	2951034	T	A	0.187073	0.996843	0.0202288	0.00360955	31.4075	2.1e-08	0.0204772	0.00360841	32.204	1.4e-08	0.0175823	0.00365272	23.1696	1.5e-06	0.0153505	0.00364352	17.75	2.5e-05	-0.00829954	0.00374954	4.8995	0.027	-0.00985825	0.00359953	7.50081	0.0062
1:2951041:T:C	rs12040299	1	2951041	T	C	0.187146	0.996391	0.0203303	0.00360935	31.7272	1.8e-08	0.0205628	0.0036082	32.4776	1.2e-08	0.0177035	0.00365251	23.4927	1.3e-06	0.0154183	0.00364332	17.9093	2.3e-05	-0.00826318	0.00374932	4.85723	0.028	-0.00990852	0.00359932	7.57837	0.0059
1:2951244:C:T	rs10489589	1	2951244	C	T	0.187096	0.997049	0.0202211	0.00360896	31.394	2.1e-08	0.0204696	0.00360781	32.1908	1.4e-08	0.0175786	0.00365212	23.1675	1.5e-06	0.015349	0.00364292	17.7526	2.5e-05	-0.00828803	0.00374892	4.88755	0.027	-0.00984499	0.00359894	7.48311	0.0062
1:2951347:A:G	rs72629493	1	2951347	A	G	0.187093	0.997044	0.0202299	0.00360898	31.4209	2.1e-08	0.0204779	0.00360783	32.2166	1.4e-08	0.0175862	0.00365214	23.1873	1.5e-06	0.0153584	0.00364295	17.774	2.5e-05	-0.00829181	0.00374894	4.89194	0.027	-0.00984603	0.00359896	7.4846	0.0062
1:2951349:C:T	rs72629494	1	2951349	C	T	0.187068	0.996996	0.0202117	0.00360935	31.3578	2.1e-08	0.0204591	0.00360821	32.1508	1.4e-08	0.0175231	0.00365252	23.0165	1.6e-06	0.0152783	0.00364332	17.5856	2.7e-05	-0.0083664	0.00374933	4.97931	0.026	-0.00994836	0.00359933	7.63939	0.0057
1:2951511:T:C	rs12408197	1	2951511	T	C	0.18709	0.99703	0.0202001	0.00360905	31.3272	2.2e-08	0.0204466	0.0036079	32.1169	1.5e-08	0.0175728	0.00365221	23.1512	1.5e-06	0.0153464	0.00364301	17.7456	2.5e-05	-0.00825878	0.00374901	4.85287	0.028	-0.00980437	0.00359902	7.42113	0.0064
1:2951806:C:T	rs67025412	1	2951806	C	T	0.187117	0.997229	0.02033	0.00360858	31.7397	1.8e-08	0.0205799	0.00360743	32.5454	1.2e-08	0.017655	0.00365174	23.3743	1.3e-06	0.0154081	0.00364254	17.8932	2.3e-05	-0.00837007	0.00374853	4.98583	0.026	-0.00992874	0.00359856	7.61257	0.0058
1:2951834:A:G	rs10489588	1	2951834	A	G	0.210688	0.995773	0.0189725	0.00345143	30.2168	3.9e-08	0.0192757	0.00345033	31.2103	2.3e-08	0.0161093	0.00349271	21.2729	4e-06	0.0143539	0.00348391	16.9749	3.8e-05	-0.00826656	0.00358528	5.31622	0.021	-0.00940246	0.00344185	7.46277	0.0063
1:2951989:T:C	rs67630839	1	2951989	T	C	0.187079	0.997217	0.0202674	0.00360882	31.5404	2e-08	0.0205183	0.00360767	32.3465	1.3e-08	0.0176107	0.00365198	23.2539	1.4e-06	0.015356	0.00364278	17.7701	2.5e-05	-0.00833008	0.00374877	4.93764	0.026	-0.00990971	0.0035988	7.58241	0.0059
1:2952112:TG:T	rs567199797	1	2952112	TG	T	0.186965	0.995324	0.0201826	0.00361232	31.2165	2.3e-08	0.0204384	0.00361116	32.0332	1.5e-08	0.0175498	0.00365552	23.0488	1.6e-06	0.0151927	0.00364631	17.3606	3.1e-05	-0.00825696	0.00375241	4.84195	0.028	-0.0100406	0.00360228	7.76898	0.0053
1:2952126:A:ACC	1:2952126_ACC_A	1	2952126	A	ACC	0.185307	0.989971	0.0207744	0.0036349	32.6644	1.1e-08	0.02102	0.00363374	33.4625	7.3e-09	0.0179223	0.00367837	23.7397	1.1e-06	0.0156408	0.00366911	18.1719	2e-05	-0.00870732	0.00377587	5.31785	0.021	-0.0103285	0.0036248	8.119	0.0044
1:2952614:C:T	rs1005471	1	2952614	C	T	0.191905	0.994295	0.021666	0.00357613	36.7056	1.4e-09	0.021857	0.00357499	37.3794	9.7e-10	0.0180252	0.0036189	24.8088	6.3e-07	0.0156166	0.00360978	18.7158	1.5e-05	-0.0101975	0.00371482	7.5355	0.006	-0.0118361	0.0035662	11.0156	9e-04
1:2952823:T:C	rs9660819	1	2952823	T	C	0.187119	0.997459	0.0203227	0.00360813	31.7248	1.8e-08	0.0205652	0.00360698	32.5071	1.2e-08	0.0177534	0.00365128	23.6412	1.2e-06	0.0154781	0.00364209	18.0606	2.1e-05	-0.00817836	0.00374806	4.76124	0.029	-0.00979642	0.00359811	7.41286	0.0065
1:2952840:G:T	rs9661525	1	2952840	G	T	0.187119	0.997463	0.0203232	0.00360813	31.7264	1.8e-08	0.0205657	0.00360698	32.5088	1.2e-08	0.0177536	0.00365128	23.642	1.2e-06	0.015478	0.00364208	18.0605	2.1e-05	-0.00817881	0.00374806	4.76176	0.029	-0.00979734	0.00359811	7.41427	0.0065
1:2953143:A:G	rs72629496	1	2953143	A	G	0.17945	0.993261	0.021661	0.00367458	34.7492	3.8e-09	0.0218574	0.00367341	35.4047	2.7e-09	0.0191154	0.00371852	26.4257	2.7e-07	0.0167028	0.00370916	20.278	6.7e-06	-0.00827699	0.00381708	4.70199	0.03	-0.00989933	0.00366437	7.29814	0.0069
1:2953181:C:CG	1:2953181_CG_C	1	2953181	C	CG	0.191207	0.993535	0.0215895	0.00358407	36.2856	1.7e-09	0.0217859	0.00358292	36.9723	1.2e-09	0.0181235	0.00362693	24.9693	5.8e-07	0.0156221	0.0036178	18.6462	1.6e-05	-0.00986579	0.00372306	7.02204	0.0081	-0.0117613	0.00357411	10.8286	0.001
1:2953745:GC:G	rs5772091	1	2953745	GC	G	0.187255	0.995566	0.0199987	0.00361009	30.688	3e-08	0.0202488	0.00360894	31.4803	2e-08	0.0173573	0.00365326	22.5738	2e-06	0.0150008	0.00364406	16.9457	3.8e-05	-0.00824385	0.00375009	4.83255	0.028	-0.00999848	0.00360006	7.71345	0.0055
1:2953833:G:C	rs16823392	1	2953833	G	C	0.187071	0.997558	0.0201258	0.0036084	31.1085	2.4e-08	0.0203621	0.00360725	31.8636	1.7e-08	0.0175107	0.00365155	22.9961	1.6e-06	0.0152218	0.00364235	17.4649	2.9e-05	-0.00821218	0.00374834	4.79998	0.028	-0.00985977	0.00359838	7.50794	0.0061
1:2954031:G:A	rs74048148	1	2954031	G	A	0.177083	0.965804	0.0221619	0.00374861	34.952	3.4e-09	0.0224094	0.00374742	35.7598	2.2e-09	0.0190702	0.00379345	25.2723	5e-07	0.0165625	0.00378389	19.1591	1.2e-05	-0.00938013	0.00389399	5.80267	0.016	-0.0113467	0.0037382	9.21332	0.0024
1:2954047:G:C	rs77415878	1	2954047	G	C	0.19387	0.974529	0.0187399	0.00360278	27.0557	2e-07	0.0189932	0.00360163	27.8098	1.3e-07	0.0163774	0.00364586	20.1784	7.1e-06	0.0140805	0.00363668	14.9908	0.00011	-0.00750086	0.0037425	4.01697	0.045	-0.00944398	0.00359277	6.90957	0.0086
1:2954051:T:C	rs113272167	1	2954051	T	C	0.193727	0.97404	0.0186845	0.00360437	26.8723	2.2e-07	0.0189353	0.00360322	27.616	1.5e-07	0.0163272	0.00364748	20.0372	7.6e-06	0.0140317	0.00363829	14.874	0.00011	-0.00746433	0.00374415	3.97443	0.046	-0.00942692	0.00359436	6.87854	0.0087
1:2954055:G:A	rs112690788	1	2954055	G	A	0.194573	0.972625	0.0186105	0.00360067	26.7147	2.4e-07	0.0188767	0.00359952	27.5018	1.6e-07	0.0161568	0.00364373	19.6616	9.2e-06	0.0139589	0.00363455	14.7503	0.00012	-0.00762889	0.0037403	4.16014	0.041	-0.00938929	0.00359067	6.83779	0.0089
1:2954123:C:T	rs72629497	1	2954123	C	T	0.186414	0.995478	0.0202271	0.00361758	31.263	2.3e-08	0.0204828	0.00361643	32.0788	1.5e-08	0.01756	0.00366085	23.0084	1.6e-06	0.0152739	0.00365163	17.4955	2.9e-05	-0.00831178	0.00375788	4.89218	0.027	-0.00996104	0.00360754	7.62409	0.0058
1:2954165:T:C	rs67872056	1	2954165	T	C	0.185812	0.994745	0.0204873	0.00362343	31.9691	1.6e-08	0.0207512	0.00362227	32.8189	1e-08	0.0179925	0.00366676	24.0779	9.3e-07	0.0156288	0.00365753	18.259	1.9e-05	-0.00808611	0.00376395	4.61521	0.032	-0.00991892	0.00361337	7.53538	0.006
1:2954203:T:C	rs72629498	1	2954203	T	C	0.179246	0.988746	0.0205731	0.00368638	31.1456	2.4e-08	0.0207938	0.00368521	31.8378	1.7e-08	0.0181	0.00373047	23.5412	1.2e-06	0.0155922	0.00372108	17.5581	2.8e-05	-0.0078996	0.00382935	4.2556	0.039	-0.00988824	0.00367615	7.23522	0.0071
1:2954208:A:G	rs67289919	1	2954208	A	G	0.184589	0.989936	0.0207353	0.00364147	32.4239	1.2e-08	0.0210038	0.00364031	33.2903	7.9e-09	0.0179321	0.00368502	23.6799	1.1e-06	0.0156652	0.00367574	18.1628	2e-05	-0.00867776	0.0037827	5.26275	0.022	-0.0102666	0.00363136	7.99305	0.0047
1:2954230:C:T	rs67919793	1	2954230	C	T	0.186244	0.995045	0.0204902	0.00361948	32.0479	1.5e-08	0.0207316	0.00361833	32.8284	1e-08	0.0177043	0.00366277	23.3636	1.3e-06	0.0154125	0.00365354	17.7957	2.5e-05	-0.00855829	0.00375985	5.18123	0.023	-0.0101556	0.00360943	7.91654	0.0049
1:2954297:C:T	rs67908307	1	2954297	C	T	0.187	0.998192	0.0202474	0.00360824	31.4883	2e-08	0.0204892	0.00360709	32.2653	1.3e-08	0.0175686	0.0036514	23.1502	1.5e-06	0.0152526	0.0036422	17.5372	2.8e-05	-0.00834165	0.00374818	4.95295	0.026	-0.00998261	0.00359822	7.69684	0.0055
1:2955158:A:G	rs12036378	1	2955158	A	G	0.187153	0.998807	0.02036	0.0036059	31.8808	1.6e-08	0.0206019	0.00360475	32.6636	1.1e-08	0.0176724	0.00364902	23.4551	1.3e-06	0.0153445	0.00363983	17.7723	2.5e-05	-0.00838322	0.00374574	5.00895	0.025	-0.0100224	0.00359589	7.76844	0.0053
1:2955245:G:C	rs55863899	1	2955245	G	C	0.179117	0.994943	0.0219316	0.0036753	35.6084	2.4e-09	0.0221306	0.00367413	36.2806	1.7e-09	0.0192863	0.00371926	26.8895	2.2e-07	0.0167566	0.00370989	20.4008	6.3e-06	-0.00846172	0.00381784	4.91227	0.027	-0.0101822	0.0036651	7.71814	0.0055
1:2955930:G:A	rs66693767	1	2955930	G	A	0.187056	0.999176	0.0204388	0.00360594	32.1274	1.4e-08	0.0206848	0.00360479	32.9262	9.6e-09	0.0177179	0.00364906	23.5757	1.2e-06	0.0153971	0.00363987	17.894	2.3e-05	-0.00845121	0.00374578	5.09042	0.024	-0.0100693	0.00359592	7.84112	0.0051
1:2956163:G:A	rs10909865	1	2956163	G	A	0.187057	0.999238	0.020438	0.00360583	32.1266	1.4e-08	0.0206838	0.00360468	32.925	9.6e-09	0.0177177	0.00364895	23.5765	1.2e-06	0.015396	0.00363976	17.8924	2.3e-05	-0.00844959	0.00374567	5.08876	0.024	-0.0100694	0.00359582	7.84179	0.0051
1:2956582:G:A	rs72856440	1	2956582	G	A	0.18699	0.999565	0.0203131	0.00360575	31.7366	1.8e-08	0.0205517	0.00360461	32.5073	1.2e-08	0.0175586	0.00364888	23.1558	1.5e-06	0.015263	0.00363969	17.5855	2.7e-05	-0.00848278	0.00374559	5.12903	0.024	-0.0100343	0.00359574	7.78753	0.0053
1:2956666:C:T	rs2993510	1	2956666	C	T	0.191826	0.995937	0.0214289	0.00357363	35.9567	2e-09	0.0215999	0.00357249	36.5563	1.5e-09	0.0177301	0.00361637	24.0367	9.5e-07	0.0152638	0.00360726	17.9048	2.3e-05	-0.0102277	0.00371222	7.59078	0.0059	-0.0118876	0.00356371	11.1272	0.00085
1:2956699:TTG:T	rs141627543	1	2956699	TTG	T	0.186409	0.996348	0.0205606	0.00361631	32.3251	1.3e-08	0.0208068	0.00361516	33.125	8.6e-09	0.0177949	0.00365956	23.6448	1.2e-06	0.0154544	0.00365034	17.9241	2.3e-05	-0.0085517	0.00375655	5.18234	0.023	-0.0101698	0.00360627	7.95262	0.0048
1:2956999:G:T	rs12567620	1	2956999	G	T	0.18696	0.999535	0.0202736	0.00360595	31.6098	1.9e-08	0.0205117	0.0036048	32.3773	1.3e-08	0.0175458	0.00364908	23.1197	1.5e-06	0.0152353	0.00363989	17.5197	2.8e-05	-0.00842782	0.0037458	5.06223	0.024	-0.0100145	0.00359594	7.75598	0.0054
1:2957600:C:T	rs12409277	1	2957600	C	T	0.187032	1	0.0203446	0.00360469	31.8539	1.7e-08	0.0205777	0.00360354	32.6087	1.1e-08	0.0175939	0.0036478	23.2627	1.4e-06	0.0153146	0.00363862	17.7149	2.6e-05	-0.00848209	0.00374449	5.13122	0.023	-0.0100207	0.00359468	7.77098	0.0053
1:2958531:TTTTTC:T	rs145257553	1	2958531	TTTTTC	T	0.180062	0.962576	0.0233248	0.00373088	39.0852	4.1e-10	0.0234857	0.00372969	39.6517	3e-10	0.0194483	0.0037755	26.5348	2.6e-07	0.0165649	0.00376599	19.3472	1.1e-05	-0.0108907	0.00387557	7.89657	0.005	-0.0131017	0.00372052	12.4008	0.00043
1:2958708:G:A	rs12044162	1	2958708	G	A	0.18699	0.999253	0.0203399	0.00360625	31.8115	1.7e-08	0.0205804	0.0036051	32.5891	1.1e-08	0.0175918	0.00364938	23.2372	1.4e-06	0.0152909	0.00364019	17.6449	2.7e-05	-0.00847955	0.00374611	5.12372	0.024	-0.0100328	0.00359623	7.78303	0.0053
1:2959610:C:T	rs6692292	1	2959610	C	T	0.190965	0.997901	0.0216391	0.00357888	36.5581	1.5e-09	0.0218403	0.00357774	37.265	1e-09	0.0179891	0.00362168	24.6716	6.8e-07	0.0156165	0.00361256	18.687	1.5e-05	-0.010233	0.00371767	7.57641	0.0059	-0.0117651	0.00356894	10.8671	0.00098
1:2960192:G:A	rs12045368	1	2960192	G	A	0.181934	0.987216	0.0207153	0.00366854	31.8857	1.6e-08	0.0208764	0.00366737	32.4044	1.3e-08	0.0183448	0.00371241	24.4181	7.8e-07	0.015951	0.00370306	18.5546	1.7e-05	-0.00779394	0.00381081	4.18292	0.041	-0.00943422	0.00365835	6.6503	0.0099
1:2960196:TCAAACAAACAAACAAACAAACA:T	rs142366491	1	2960196	TCAAACAAACAAACAAACAAACA	T	0.190284	0.994822	0.0217409	0.00358914	36.6921	1.4e-09	0.0219529	0.00358799	37.4351	9.5e-10	0.0181841	0.00363206	25.0656	5.5e-07	0.0157956	0.00362292	19.0088	1.3e-05	-0.0101123	0.00372833	7.35643	0.0067	-0.0116706	0.00357917	10.6322	0.0011
1:2960372:T:C	rs10909866	1	2960372	T	C	0.186944	0.998406	0.0204202	0.00360785	32.0348	1.5e-08	0.0206676	0.00360671	32.8365	1e-08	0.0175944	0.003651	23.2233	1.4e-06	0.0152763	0.00364181	17.5954	2.7e-05	-0.00863863	0.00374777	5.31304	0.021	-0.0102112	0.00359784	8.05516	0.0045
1:2960608:G:A	rs12046233	1	2960608	G	A	0.181568	0.997308	0.0200823	0.00365197	30.2393	3.8e-08	0.020278	0.0036508	30.8512	2.8e-08	0.0177038	0.00369564	22.9485	1.7e-06	0.0151633	0.00368634	16.9199	3.9e-05	-0.00762424	0.0037936	4.03916	0.044	-0.00960207	0.00364182	6.95171	0.0084
1:2960790:T:C	rs12044848	1	2960790	T	C	0.186878	0.997985	0.0204227	0.00360893	32.0234	1.5e-08	0.0206724	0.00360778	32.8323	1e-08	0.0176004	0.00365209	23.2252	1.4e-06	0.0152782	0.0036429	17.5894	2.7e-05	-0.00863218	0.00374889	5.30194	0.021	-0.0102178	0.00359891	8.06076	0.0045
1:2960829:C:CA	1:2960829_CA_C	1	2960829	C	CA	0.186036	0.995671	0.0203073	0.00361905	31.4857	2e-08	0.0205302	0.0036179	32.2013	1.4e-08	0.0177945	0.00366233	23.6079	1.2e-06	0.0154147	0.00365311	17.805	2.4e-05	-0.00809921	0.0037594	4.64138	0.031	-0.00983813	0.003609	7.43107	0.0064
1:2961023:A:C	rs72630906	1	2961023	A	C	0.179202	0.993746	0.0216413	0.0036768	34.6438	4e-09	0.0218462	0.00367563	35.3256	2.8e-09	0.0189514	0.00372077	25.9428	3.5e-07	0.0165138	0.0037114	19.7979	8.6e-06	-0.00847689	0.00381939	4.9259	0.026	-0.0100821	0.00366659	7.56095	0.006
1:2961370:C:T	rs56088946	1	2961370	C	T	0.179213	0.993548	0.0216252	0.00367695	34.5893	4.1e-09	0.0218287	0.00367578	35.266	2.9e-09	0.0189857	0.00372093	26.0345	3.4e-07	0.0165936	0.00371156	19.988	7.8e-06	-0.00837305	0.00381955	4.80554	0.028	-0.00994102	0.00366674	7.35024	0.0067
1:2961402:T:G	rs10909867	1	2961402	T	G	0.187051	0.997545	0.0204879	0.00360835	32.2388	1.4e-08	0.0207322	0.0036072	33.033	9.1e-09	0.0177039	0.00365151	23.5069	1.2e-06	0.0153919	0.00364231	17.8578	2.4e-05	-0.00856538	0.00374829	5.22188	0.022	-0.0101428	0.00359833	7.94543	0.0048
1:2962207:C:A	rs10909868	1	2962207	C	A	0.191464	0.99571	0.0215937	0.00357873	36.4079	1.6e-09	0.0217972	0.00357759	37.1212	1.1e-09	0.0179586	0.00362153	24.5903	7.1e-07	0.015704	0.00361241	18.8984	1.4e-05	-0.0101649	0.00371752	7.47661	0.0063	-0.0115672	0.00356879	10.5055	0.0012
1:2962225:C:T	rs12048975	1	2962225	C	T	0.181919	0.996024	0.0200733	0.00365174	30.2161	3.9e-08	0.020273	0.00365058	30.8397	2.8e-08	0.0177469	0.00369542	23.063	1.6e-06	0.0152848	0.00368611	17.1942	3.4e-05	-0.00752494	0.00379337	3.93511	0.047	-0.00940392	0.0036416	6.66856	0.0098
1:2963493:C:G	rs7339938	1	2963493	C	G	0.191439	0.994968	0.0215747	0.00357978	36.3226	1.7e-09	0.0217742	0.00357864	37.0209	1.2e-09	0.0179654	0.00362259	24.5943	7.1e-07	0.0156758	0.00361347	18.8195	1.4e-05	-0.0100913	0.00371861	7.36428	0.0067	-0.0115602	0.00356984	10.4865	0.0012
1:2964397:C:A	rs12044831	1	2964397	C	A	0.181467	0.996016	0.0202049	0.00365486	30.5612	3.2e-08	0.0204131	0.0036537	31.2142	2.3e-08	0.0178634	0.00369857	23.3269	1.4e-06	0.0153742	0.00368926	17.3663	3.1e-05	-0.00756785	0.0037966	3.97333	0.046	-0.0095219	0.00364471	6.82528	0.009
1:2967039:T:A	rs2993479	1	2967039	T	A	0.19155	0.993371	0.0217562	0.00358081	36.9149	1.2e-09	0.0219519	0.00357967	37.6061	8.7e-10	0.0179043	0.00362364	24.4133	7.8e-07	0.0155016	0.00361451	18.3931	1.8e-05	-0.0105613	0.00371968	8.06164	0.0045	-0.0120808	0.00357087	11.4458	0.00072
1:2968979:T:C	rs72630909	1	2968979	T	C	0.178648	0.992237	0.0224921	0.00368364	37.2826	1e-09	0.0227078	0.00368246	38.0254	7e-10	0.0197839	0.00372769	28.1671	1.1e-07	0.0173065	0.0037183	21.6634	3.2e-06	-0.00870736	0.00382649	5.17811	0.023	-0.010317	0.00367341	7.88807	0.005
1:2968983:C:G	rs77840846	1	2968983	C	G	0.181231	0.994819	0.0209546	0.00365896	32.7976	1e-08	0.0211594	0.0036578	33.4634	7.3e-09	0.0185382	0.00370272	25.0666	5.5e-07	0.0160311	0.0036934	18.8397	1.4e-05	-0.00788375	0.00380086	4.30231	0.038	-0.00975716	0.0036488	7.15067	0.0075
1:2970464:C:T	rs717795	1	2970464	C	T	0.191778	0.991382	0.0222316	0.00358506	38.4548	5.6e-10	0.0224447	0.00358391	39.2204	3.8e-10	0.0186752	0.00362793	26.4978	2.6e-07	0.0163824	0.00361879	20.4941	6e-06	-0.0101978	0.00372409	7.49851	0.0062	-0.0116379	0.0035751	10.5967	0.0011
1:2971452:C:T	rs56069604	1	2971452	C	T	0.179075	0.992748	0.0226085	0.00367769	37.7915	7.9e-10	0.0228862	0.00367652	38.7503	4.8e-10	0.0199525	0.00372167	28.7422	8.3e-08	0.0176087	0.0037123	22.4992	2.1e-06	-0.00861466	0.00382031	5.08486	0.024	-0.0101409	0.00366747	7.6457	0.0057
1:2971521:C:T	rs2981857	1	2971521	C	T	0.191947	0.994289	0.0221853	0.00357534	38.5031	5.5e-10	0.0224311	0.00357421	39.3862	3.5e-10	0.0184674	0.0036181	26.0525	3.3e-07	0.0161891	0.00360899	20.1221	7.3e-06	-0.0104075	0.003714	7.85245	0.0051	-0.0118244	0.00356541	10.9985	0.00091
1:2971642:AT:A	rs145358061	1	2971642	AT	A	0.177549	0.987309	0.0225979	0.00369961	37.31	1e-09	0.0227923	0.00369843	37.9786	7.2e-10	0.0200171	0.00374386	28.5867	9e-08	0.0175147	0.00373443	21.9966	2.7e-06	-0.00852065	0.00384309	4.91569	0.027	-0.0101812	0.00368934	7.61557	0.0058
1:2972524:C:T	rs2981856	1	2972524	C	T	0.19193	0.995615	0.0220955	0.00357479	38.2038	6.4e-10	0.0223502	0.00357365	39.1145	4e-10	0.0185601	0.00361754	26.323	2.9e-07	0.0162983	0.00360843	20.4009	6.3e-06	-0.0100882	0.00371342	7.38037	0.0066	-0.0115291	0.00356486	10.4595	0.0012
1:2973322:T:C	rs2993480	1	2973322	T	C	0.191679	0.996805	0.0224562	0.00357484	39.4602	3.3e-10	0.0227043	0.0035737	40.3629	2.1e-10	0.0188602	0.00361759	27.1804	1.9e-07	0.0166077	0.00360848	21.1821	4.2e-06	-0.0102708	0.00371347	7.64973	0.0057	-0.0116571	0.00356491	10.6926	0.0011
1:2973433:T:A	rs2993481	1	2973433	T	A	0.188808	0.994582	0.02369	0.00359918	43.3236	4.6e-11	0.0239756	0.00359803	44.4027	2.7e-11	0.0198287	0.00364222	29.6384	5.2e-08	0.0176296	0.00363305	23.5475	1.2e-06	-0.0110083	0.00373876	8.66928	0.0032	-0.0121475	0.00358918	11.4547	0.00071
1:2973576:A:G	rs1109251	1	2973576	A	G	0.179006	0.994179	0.0226825	0.00367558	38.0828	6.8e-10	0.0229689	0.00367441	39.0754	4.1e-10	0.0200916	0.00371954	29.1778	6.6e-08	0.0177493	0.00371017	22.8862	1.7e-06	-0.00853425	0.00381813	4.99609	0.025	-0.0100616	0.00366537	7.53525	0.0061
1:2974064:G:A	rs72630911	1	2974064	G	A	0.179006	0.994643	0.0227026	0.00367478	38.167	6.5e-10	0.0229884	0.00367361	39.1591	3.9e-10	0.0201429	0.00371872	29.3398	6.1e-08	0.0178141	0.00370936	23.0637	1.6e-06	-0.00848341	0.00381729	4.9389	0.026	-0.010004	0.00366457	7.4525	0.0063
1:2975119:G:C	rs55775305	1	2975119	G	C	0.178827	0.994954	0.0227925	0.00367578	38.4491	5.6e-10	0.0230751	0.00367461	39.4334	3.4e-10	0.0202422	0.00371974	29.6134	5.3e-08	0.0179055	0.00371038	23.2882	1.4e-06	-0.0085118	0.00381834	4.9693	0.026	-0.0100436	0.00366557	7.50755	0.0061
1:2976816:C:T	rs1138513	1	2976816	C	T	0.19247	0.994941	0.0218365	0.0035718	37.376	9.7e-10	0.02206	0.00357066	38.1692	6.5e-10	0.0185203	0.00361451	26.2541	3e-07	0.0160577	0.00360541	19.8362	8.4e-06	-0.00975753	0.00371032	6.91605	0.0085	-0.0114695	0.00356188	10.3689	0.0013
1:2978755:AG:A	rs113565775	1	2978755	AG	A	0.193687	0.987314	0.0214182	0.0035766	35.8611	2.1e-09	0.0216697	0.00357546	36.7319	1.4e-09	0.0180779	0.00361938	24.9475	5.9e-07	0.0155717	0.00361026	18.6036	1.6e-05	-0.00970799	0.00371531	6.82762	0.009	-0.0117313	0.00356667	10.8186	0.001
1:2980277:C:T	rs2072732	1	2980277	C	T	0.193033	0.988412	0.0219824	0.00357829	37.7398	8.1e-10	0.022203	0.00357715	38.5254	5.4e-10	0.0186818	0.00362108	26.617	2.5e-07	0.0164393	0.00361197	20.7147	5.3e-06	-0.00980913	0.00371706	6.96405	0.0083	-0.0112002	0.00356835	9.85174	0.0017
1:2980578:T:C	rs72630915	1	2980578	T	C	0.181158	0.98568	0.0218105	0.00367237	35.2726	2.9e-09	0.0220467	0.0036712	36.0637	1.9e-09	0.0193942	0.00371629	27.2349	1.8e-07	0.0169994	0.00370693	21.03	4.5e-06	-0.00829649	0.00381479	4.72984	0.03	-0.0099496	0.00366217	7.38131	0.0066
1:2983318:C:T	rs2788091	1	2983318	C	T	0.201193	0.977451	0.0186019	0.00353852	27.6356	1.5e-07	0.0186395	0.0035374	27.7651	1.4e-07	0.0170611	0.00358084	22.701	1.9e-06	0.0151297	0.00357183	17.9423	2.3e-05	-0.00632528	0.00367575	2.96119	0.085	-0.0074195	0.0035287	4.421	0.035
1:6345818:A:G	rs12404358	1	6345818	A	G	0.10736	0.991175	0.0215439	0.00454633	22.4557	2.2e-06	0.0202195	0.00454488	19.7922	8.6e-06	0.0229621	0.0046007	24.9101	6e-07	0.022251	0.00458912	23.5094	1.2e-06	-0.00176132	0.00472265	0.139093	0.71	3.45009e-05	0.00453371	5.79101e-05	0.99
1:6347149:T:C	rs35587207	1	6347149	T	C	0.107532	0.992716	0.0213386	0.00453914	22.0997	2.6e-06	0.0200124	0.00453769	19.4504	1e-05	0.0226714	0.00459342	24.3603	8e-07	0.0220282	0.00458185	23.114	1.5e-06	-0.00183382	0.00471517	0.151259	0.7	3.99671e-05	0.00452653	7.79604e-05	0.99
1:6347340:A:G	rs6692407	1	6347340	A	G	0.107477	0.99323	0.0213196	0.00453911	22.0607	2.6e-06	0.019999	0.00453766	19.4247	1e-05	0.0226606	0.00459339	24.3376	8.1e-07	0.0220244	0.00458183	23.1063	1.5e-06	-0.00181729	0.00471514	0.148546	0.7	4.62912e-05	0.0045265	0.000104586	0.99
1:6349196:A:G	rs34832893	1	6349196	A	G	0.107658	0.994595	0.0211238	0.00453317	21.7141	3.2e-06	0.0197992	0.00453172	19.0883	1.2e-05	0.0226437	0.00458738	24.365	8e-07	0.0220095	0.00457583	23.1355	1.5e-06	-0.00153632	0.00470897	0.106442	0.74	0.000326607	0.00452058	0.00521991	0.94
1:6349321:A:G	rs35315732	1	6349321	A	G	0.108305	0.991125	0.0210962	0.00452909	21.6963	3.2e-06	0.0197795	0.00452765	19.0847	1.3e-05	0.0227128	0.00458326	24.5579	7.2e-07	0.0220792	0.00457171	23.3244	1.4e-06	-0.00137614	0.00470474	0.0855564	0.77	0.000413742	0.00451651	0.00839177	0.93
1:6349560:T:C	rs35470506	1	6349560	T	C	0.107654	0.994665	0.0211191	0.00453309	21.7052	3.2e-06	0.0197957	0.00453164	19.0823	1.3e-05	0.0226326	0.0045873	24.342	8.1e-07	0.0219895	0.00457575	23.0945	1.5e-06	-0.0015466	0.00470889	0.107875	0.74	0.000311389	0.0045205	0.00474497	0.95
1:6349820:T:G	rs34387892	1	6349820	T	G	0.107597	0.994425	0.0210317	0.00453469	21.5107	3.5e-06	0.0196959	0.00453325	18.8771	1.4e-05	0.0227515	0.00458892	24.581	7.1e-07	0.0220563	0.00457737	23.2186	1.4e-06	-0.00116643	0.00471055	0.0613155	0.8	0.000579562	0.0045221	0.0164255	0.9
1:6349875:T:C	rs1999835	1	6349875	T	C	0.1076	0.994446	0.0210412	0.0045346	21.5309	3.5e-06	0.0197041	0.00453315	18.8935	1.4e-05	0.0227683	0.00458883	24.6183	7e-07	0.0220823	0.00457727	23.2743	1.4e-06	-0.00115463	0.00471045	0.0600842	0.81	0.000596595	0.004522	0.0174059	0.9
1:6350151:A:G	rs34647648	1	6350151	A	G	0.107655	0.994785	0.0211315	0.00453283	21.7331	3.1e-06	0.0198066	0.00453139	19.1055	1.2e-05	0.022652	0.00458704	24.3865	7.9e-07	0.0220194	0.00457549	23.1598	1.5e-06	-0.00153577	0.00470862	0.106381	0.74	0.00032997	0.00452024	0.00532876	0.94
1:6355358:A:G	rs7554077	1	6355358	A	G	0.090738	0.994981	0.0223337	0.00488777	20.8785	4.9e-06	0.0210578	0.00488621	18.5729	1.6e-05	0.0256962	0.00494622	26.9892	2e-07	0.0243902	0.00493377	24.4385	7.7e-07	0.00121124	0.00507732	0.0569101	0.81	0.00241146	0.00487419	0.244768	0.62
1:6356487:AT:A	rs35284805	1	6356487	AT	A	0.112506	0.951999	0.014772	0.00454208	10.5771	0.0011	0.0137651	0.00454063	9.19016	0.0024	0.0135716	0.0045964	8.71814	0.0032	0.0132789	0.00458483	8.38841	0.0038	-0.00532945	0.00471823	1.27587	0.26	-0.00271361	0.00452947	0.358924	0.55
1:6356819:G:A	rs72633408	1	6356819	G	A	0.08509	0.998595	0.0244423	0.00502529	23.6572	1.2e-06	0.0230169	0.00502369	20.9917	4.6e-06	0.0264834	0.00508539	27.1206	1.9e-07	0.0253523	0.00507258	24.979	5.8e-07	-0.001579	0.00522018	0.091494	0.76	0.000685686	0.00501133	0.0187217	0.89
1:6358895:A:G	rs7519033	1	6358895	A	G	0.085193	0.997001	0.0246017	0.00502298	23.9886	9.7e-07	0.0231567	0.00502138	21.267	4e-06	0.0266651	0.00508305	27.5193	1.6e-07	0.0255521	0.00507025	25.3976	4.7e-07	-0.00161119	0.00521778	0.0953503	0.76	0.000737814	0.00500903	0.0216963	0.88
1:6359034:T:C	rs17361663	1	6359034	T	C	0.085077	0.999114	0.0244814	0.00502387	23.7462	1.1e-06	0.0230555	0.00502227	21.0742	4.4e-06	0.0265246	0.00508396	27.2204	1.8e-07	0.0253926	0.00507115	25.0727	5.5e-07	-0.00158499	0.00521871	0.0922415	0.76	0.000682709	0.00500992	0.0185699	0.89
1:6359523:C:T	rs7538132	1	6359523	C	T	0.085069	0.999113	0.0245027	0.00502437	23.783	1.1e-06	0.0230767	0.00502277	21.1087	4.3e-06	0.0265467	0.00508446	27.2604	1.8e-07	0.0254151	0.00507165	25.1123	5.4e-07	-0.00158989	0.00521922	0.0927942	0.76	0.00068561	0.00501041	0.0187244	0.89
1:6359616:C:T	rs7538224	1	6359616	C	T	0.085067	0.999091	0.0245075	0.00502444	23.7916	1.1e-06	0.0230815	0.00502285	21.1168	4.3e-06	0.0265505	0.00508453	27.2674	1.8e-07	0.0254195	0.00507173	25.1201	5.4e-07	-0.00159281	0.0052193	0.0931327	0.76	0.000685013	0.00501049	0.0186912	0.89
1:6360147:T:A	rs17361670	1	6360147	T	A	0.085133	0.997517	0.0246169	0.00502337	24.0147	9.6e-07	0.0232197	0.00502177	21.3796	3.8e-06	0.0267499	0.00508345	27.6904	1.4e-07	0.025639	0.00507064	25.5668	4.3e-07	-0.00148021	0.00521818	0.0804655	0.78	0.000814338	0.00500942	0.0264262	0.87
1:6360504:T:A	rs4908876	1	6360504	T	A	0.084986	0.999192	0.0244507	0.00502706	23.6567	1.2e-06	0.0230211	0.00502546	20.9846	4.6e-06	0.0264881	0.00508718	27.1112	1.9e-07	0.0253589	0.00507437	24.9745	5.8e-07	-0.00158974	0.00522202	0.0926778	0.76	0.0006741	0.0050131	0.0180816	0.89
1:6361865:A:G	rs7528683	1	6361865	A	G	0.085196	0.997095	0.0242789	0.00502283	23.3648	1.3e-06	0.0228601	0.00502123	20.7269	5.3e-06	0.0266064	0.0050829	27.3998	1.7e-07	0.02557	0.0050701	25.4347	4.6e-07	-0.00110246	0.00521763	0.0446454	0.83	0.00129049	0.00500888	0.0663782	0.8
1:6364599:T:C	rs111754163	1	6364599	T	C	0.085035	0.998844	0.0245855	0.00502587	23.9297	1e-06	0.0231593	0.00502427	21.2473	4e-06	0.0266157	0.00508597	27.3859	1.7e-07	0.0254909	0.00507317	25.2471	5e-07	-0.00163456	0.00522078	0.0980237	0.75	0.000658318	0.00501191	0.017253	0.9
1:6373474:A:G	rs4908877	1	6373474	A	G	0.085138	0.999347	0.0254009	0.0050216	25.5867	4.2e-07	0.0240154	0.00502	22.8861	1.7e-06	0.0269912	0.00508165	28.212	1.1e-07	0.025661	0.00506886	25.6287	4.1e-07	-0.00252446	0.00521634	0.23421	0.63	-0.000514819	0.00500765	0.0105692	0.92
1:6373775:T:C	rs4908878	1	6373775	T	C	0.085157	0.99935	0.0254075	0.00502087	25.6074	4.2e-07	0.024017	0.00501927	22.8959	1.7e-06	0.0269864	0.00508091	28.2102	1.1e-07	0.0256566	0.00506812	25.6275	4.1e-07	-0.00255124	0.00521558	0.239276	0.62	-0.000519609	0.00500692	0.0107699	0.92
1:6373838:A:G	rs4908879	1	6373838	A	G	0.085162	0.999279	0.0253964	0.00502091	25.5847	4.2e-07	0.0240101	0.00501931	22.8822	1.7e-06	0.026968	0.00508096	28.1713	1.1e-07	0.0256453	0.00506817	25.6045	4.2e-07	-0.00256048	0.00521563	0.241006	0.62	-0.00052163	0.00500697	0.0108536	0.92
1:6375291:A:G	rs7523285	1	6375291	A	G	0.085145	1	0.0253435	0.00502115	25.4758	4.5e-07	0.0239323	0.00501955	22.732	1.9e-06	0.0269889	0.0050812	28.2123	1.1e-07	0.0256548	0.0050684	25.6209	4.2e-07	-0.00241845	0.00521588	0.21499	0.64	-0.000397408	0.00500721	0.00629914	0.94
1:6375809:C:T	rs148483453	1	6375809	C	T	0.085198	0.999041	0.025274	0.00502008	25.347	4.8e-07	0.0238816	0.00501848	22.6455	1.9e-06	0.0269532	0.00508011	28.1497	1.1e-07	0.0256351	0.00506732	25.5926	4.2e-07	-0.00237618	0.00521476	0.20763	0.65	-0.000352294	0.00500613	0.00495228	0.94
1:6382783:T:G	rs72633419	1	6382783	T	G	0.085113	0.998379	0.0255171	0.00502438	25.7928	3.8e-07	0.0241014	0.00502278	23.0248	1.6e-06	0.027124	0.00508446	28.4587	9.6e-08	0.0257886	0.00507166	25.8555	3.7e-07	-0.00250754	0.00521923	0.230824	0.63	-0.000450987	0.00501042	0.00810177	0.93
1:6383386:A:G	rs72633422	1	6383386	A	G	0.085114	0.998313	0.0255179	0.00502451	25.7931	3.8e-07	0.0241017	0.00502291	23.0243	1.6e-06	0.0271267	0.0050846	28.463	9.6e-08	0.0257902	0.00507179	25.8575	3.7e-07	-0.00250473	0.00521937	0.230295	0.63	-0.000449719	0.00501056	0.00805584	0.93
1:6385137:T:A	rs7551239	1	6385137	T	A	0.085117	0.998062	0.0254837	0.00502497	25.7193	3.9e-07	0.0240689	0.00502337	22.9574	1.7e-06	0.0270868	0.00508506	28.3741	1e-07	0.0257494	0.00507226	25.771	3.8e-07	-0.00250895	0.00521984	0.23103	0.63	-0.000460156	0.00501101	0.00843255	0.93
1:6387572:A:G	rs4908880	1	6387572	A	G	0.085114	0.997787	0.0254935	0.00502577	25.7309	3.9e-07	0.0240758	0.00502417	22.9632	1.7e-06	0.0271209	0.00508587	28.4365	9.7e-08	0.0257783	0.00507307	25.8207	3.7e-07	-0.00246662	0.00522067	0.22323	0.64	-0.000429493	0.00501181	0.00734384	0.93
1:6387629:C:CAG	rs778292313	1	6387629	C	CAG	0.083809	0.993164	0.0246493	0.00507164	23.6217	1.2e-06	0.0233176	0.00507003	21.1517	4.2e-06	0.0264553	0.0051323	26.5707	2.5e-07	0.0251099	0.00511937	24.0578	9.3e-07	-0.00208779	0.00526833	0.157046	0.69	-0.00029335	0.00505756	0.00336426	0.95
1:6391505:G:C	rs72633429	1	6391505	G	C	0.085079	0.997617	0.0253982	0.0050275	25.5213	4.4e-07	0.0239708	0.0050259	22.7477	1.8e-06	0.0270445	0.00508763	28.2571	1.1e-07	0.0256738	0.00507482	25.5941	4.2e-07	-0.00241422	0.00522248	0.213698	0.64	-0.000464321	0.00501354	0.00857724	0.93
1:6399104:G:A	rs72633433	1	6399104	G	A	0.086026	0.996503	0.0245528	0.00500345	24.0805	9.2e-07	0.0232102	0.00500185	21.5326	3.5e-06	0.0260038	0.00506328	26.376	2.8e-07	0.0248735	0.00505053	24.2548	8.4e-07	-0.00250191	0.00519749	0.231716	0.63	-0.000437826	0.00498955	0.00769983	0.93
1:6399780:G:A	rs6680950	1	6399780	G	A	0.096627	0.994525	0.0224041	0.00475255	22.223	2.4e-06	0.0211882	0.00475103	19.889	8.2e-06	0.025124	0.00480938	27.2896	1.8e-07	0.0246029	0.00479727	26.3017	2.9e-07	0.000290801	0.00493686	0.00346968	0.95	0.00269011	0.00473935	0.322184	0.57
1:6400229:C:T	rs6577572	1	6400229	C	T	0.100494	0.995001	0.0235083	0.00467078	25.3316	4.8e-07	0.0221614	0.00466929	22.5263	2.1e-06	0.0276464	0.00472664	34.2114	4.9e-09	0.0271228	0.00471474	33.0944	8.8e-09	0.00272849	0.00485192	0.316239	0.57	0.00477376	0.00465781	1.05041	0.31
1:6401473:A:G	rs142580631	1	6401473	A	G	0.088819	0.996657	0.0260978	0.00493321	27.9866	1.2e-07	0.0246598	0.00493164	25.0033	5.7e-07	0.0290124	0.00499221	33.774	6.2e-09	0.0283739	0.00497963	32.467	1.2e-08	-0.000189452	0.00512453	0.00136676	0.97	0.00275365	0.00491951	0.313309	0.58
1:6403020:A:G	rs4908881	1	6403020	A	G	0.088817	0.996851	0.0260677	0.00493281	27.9266	1.3e-07	0.0246326	0.00493124	24.9523	5.9e-07	0.0290272	0.0049918	33.8139	6.1e-09	0.0284045	0.00497923	32.5424	1.2e-08	-9.39398e-05	0.00512411	0.000336095	0.99	0.0028566	0.00491911	0.337229	0.56
1:6409494:T:C	rs72633437	1	6409494	T	C	0.093857	0.988959	0.0250285	0.0048285	26.8687	2.2e-07	0.0235587	0.00482696	23.8206	1.1e-06	0.0283152	0.00488624	33.5807	6.8e-09	0.0282979	0.00487394	33.7092	6.4e-09	0.000819334	0.00501575	0.0266839	0.87	0.0044401	0.00481509	0.850308	0.36
1:6413505:A:C	rs113812665	1	6413505	A	C	0.095561	0.994685	0.0252243	0.00477679	27.8847	1.3e-07	0.023783	0.00477526	24.8049	6.3e-07	0.0285464	0.00483391	34.8742	3.5e-09	0.0280883	0.00482174	33.9347	5.7e-09	0.000863299	0.00496204	0.0302693	0.86	0.00352791	0.00476352	0.548504	0.46
1:6414084:G:A	rs11121699	1	6414084	G	A	0.142602	0.993934	0.0132983	0.00401501	10.9702	0.00093	0.0124111	0.00401373	9.5615	0.002	0.0164845	0.00406303	16.4609	5e-05	0.0157739	0.0040528	15.1485	9.9e-05	0.00289593	0.00417072	0.482119	0.49	0.00308006	0.00400386	0.591779	0.44
1:6415247:T:C	rs9662106	1	6415247	T	C	0.095817	0.993024	0.0254198	0.0047722	28.373	1e-07	0.0240125	0.00477068	25.3345	4.8e-07	0.0285828	0.00482928	35.0303	3.2e-09	0.0280888	0.00481712	34.0011	5.5e-09	0.000557639	0.00495728	0.0126538	0.91	0.00320522	0.00475895	0.453622	0.5
1:6416010:G:A	rs6701975	1	6416010	G	A	0.142834	0.994176	0.0135399	0.00401152	11.3924	0.00074	0.0126548	0.00401024	9.95798	0.0016	0.0164174	0.00405949	16.3555	5.3e-05	0.0157219	0.00404927	15.075	1e-04	0.00230985	0.00416709	0.307257	0.58	0.00267735	0.00400038	0.447929	0.5
1:6416292:A:G	rs3789468	1	6416292	A	G	0.095815	0.992898	0.0254032	0.00477249	28.3326	1e-07	0.0240017	0.00477097	25.3087	4.9e-07	0.0285412	0.00482956	34.9244	3.4e-09	0.0280151	0.0048174	33.8187	6e-09	0.000518203	0.00495757	0.010926	0.92	0.00311893	0.00475923	0.429475	0.51
1:6416508:A:G	rs3789464	1	6416508	A	G	0.0956939999999999	0.994325	0.0256361	0.00477455	28.8295	7.9e-08	0.0241913	0.00477303	25.6878	4e-07	0.0286555	0.00483165	35.1743	3e-09	0.028166	0.00481949	34.1546	5.1e-09	0.000255276	0.00495972	0.00264915	0.96	0.0030305	0.00476129	0.405114	0.52
1:6416892:C:T	rs7512957	1	6416892	C	T	0.095685	0.994349	0.0256978	0.00477499	28.9633	7.4e-08	0.0242493	0.00477347	25.8066	3.8e-07	0.0287364	0.0048321	35.3665	2.7e-09	0.0282577	0.00481993	34.3711	4.6e-09	0.000276961	0.00496018	0.00311777	0.96	0.00306504	0.00476173	0.414326	0.52
1:6417930:CTT:C	rs766839874	1	6417930	CTT	C	0.093298	0.970045	0.0271746	0.0048828	30.9735	2.6e-08	0.0256928	0.00488124	27.7052	1.4e-07	0.0298122	0.00494119	36.4018	1.6e-09	0.0290791	0.00492875	34.8088	3.6e-09	-0.000803716	0.00507216	0.0251084	0.87	0.00184266	0.00486924	0.143208	0.71
1:6420258:T:C	rs76504447	1	6420258	T	C	0.095843	0.991698	0.0254987	0.00477455	28.5215	9.3e-08	0.0241009	0.00477303	25.4965	4.4e-07	0.0286368	0.00483165	35.1284	3.1e-09	0.0280918	0.00481948	33.9748	5.6e-09	0.000508019	0.00495971	0.0104917	0.92	0.00305631	0.00476129	0.412047	0.52
1:6421131:C:T	rs4908547	1	6421131	C	T	0.095649	0.993583	0.025714	0.00477836	28.9589	7.4e-08	0.0242647	0.00477684	25.803	3.8e-07	0.0286492	0.0048355	35.1027	3.1e-09	0.0281708	0.00482333	34.1117	5.2e-09	0.000101672	0.00496367	0.000419564	0.98	0.00288556	0.00476509	0.366706	0.54
1:6422322:T:C	rs113783438	1	6422322	T	C	0.095658	0.993198	0.0258229	0.00477838	29.2045	6.5e-08	0.024382	0.00477686	26.0528	3.3e-07	0.0287564	0.00483553	35.3656	2.7e-09	0.0282687	0.00482335	34.3489	4.6e-09	7.16549e-05	0.00496369	0.000208392	0.99	0.00286452	0.00476511	0.361375	0.55
1:6423134:G:A	rs6659373	1	6423134	G	A	0.095638	0.993139	0.0257557	0.00477892	29.0461	7.1e-08	0.0243102	0.0047774	25.8938	3.6e-07	0.0287451	0.00483607	35.3298	2.8e-09	0.0282507	0.0048239	34.2976	4.7e-09	0.000173508	0.00496425	0.00122161	0.97	0.00295689	0.00476565	0.384968	0.53
1:6423276:A:G	rs6693811	1	6423276	A	G	0.09563	0.993386	0.0257131	0.00477909	28.948	7.4e-08	0.0242667	0.00477756	25.7992	3.8e-07	0.0286946	0.00483624	35.2033	3e-09	0.0281981	0.00482406	34.1676	5.1e-09	0.000169876	0.00496443	0.00117092	0.97	0.00294117	0.00476581	0.38086	0.54
1:6423504:G:T	rs4908882	1	6423504	G	T	0.095789	0.991366	0.0256079	0.00477636	28.7444	8.3e-08	0.0242087	0.00477484	25.7054	4e-07	0.0287835	0.00483349	35.4623	2.6e-09	0.0282267	0.00482131	34.2758	4.8e-09	0.000541845	0.0049616	0.0119263	0.91	0.00309269	0.0047631	0.421594	0.52
1:6424148:C:A	rs112069888	1	6424148	C	A	0.096337	0.985359	0.025789	0.00478217	29.0818	6.9e-08	0.0243267	0.00478064	25.8938	3.6e-07	0.0286038	0.00483936	34.9359	3.4e-09	0.0281919	0.00482717	34.1084	5.2e-09	-0.000177616	0.00496763	0.0012784	0.97	0.00277976	0.00476889	0.339766	0.56
1:6424885:A:G	rs188591855	1	6424885	A	G	0.096248	0.988024	0.0260244	0.00477875	29.6574	5.2e-08	0.0245547	0.00477723	26.4192	2.7e-07	0.0290217	0.0048359	36.0156	2e-09	0.0285167	0.00482372	34.949	3.4e-09	0.000126295	0.00496408	0.000647281	0.98	0.00309699	0.00476548	0.422345	0.52
1:6427410:G:A	rs72633442	1	6427410	G	A	0.089931	0.99207	0.0252422	0.00491646	26.3603	2.8e-07	0.0239574	0.0049149	23.7602	1.1e-06	0.0281647	0.00497526	32.0464	1.5e-08	0.0280148	0.00496273	31.8663	1.7e-08	0.000274114	0.00510713	0.00288076	0.96	0.00298284	0.00490281	0.370142	0.54
1:6427619:T:C	rs61763929	1	6427619	T	C	0.126889	0.989426	0.0163079	0.00422773	14.8794	0.00011	0.0154446	0.00422638	13.3541	0.00026	0.0191367	0.00427829	20.0076	7.7e-06	0.0183718	0.00426751	18.5334	1.7e-05	0.00159972	0.00439168	0.132686	0.72	0.00214287	0.00421598	0.258341	0.61
1:6429592:C:G	rs4908883	1	6429592	C	G	0.089875	0.992087	0.0252593	0.00491783	26.3811	2.8e-07	0.0239893	0.00491627	23.8103	1.1e-06	0.0282991	0.00497665	32.3349	1.3e-08	0.0281297	0.00496412	32.1105	1.5e-08	0.00048004	0.00510856	0.00882994	0.93	0.00315813	0.00490418	0.414695	0.52
1:6430592:C:T	rs12409404	1	6430592	C	T	0.089894	0.992012	0.0253158	0.00491761	26.5018	2.6e-07	0.0240394	0.00491605	23.9119	1e-06	0.028368	0.00497643	32.4955	1.2e-08	0.0281892	0.00496389	32.2492	1.4e-08	0.000485749	0.00510833	0.00904202	0.92	0.00315898	0.00490396	0.414955	0.52
1:6436199:T:C	rs6681298	1	6436199	T	C	0.089624	0.992211	0.0249702	0.00492383	25.7181	4e-07	0.0236743	0.00492226	23.1326	1.5e-06	0.0282184	0.00498272	32.0726	1.5e-08	0.0279166	0.00497017	31.5488	1.9e-08	0.000910615	0.00511478	0.0316968	0.86	0.00334604	0.00491016	0.464378	0.5
1:6440435:A:G	rs143379452	1	6440435	A	G	0.069224	0.969685	0.0251211	0.00560159	20.1119	7.3e-06	0.0234348	0.0055998	17.5136	2.9e-05	0.0319685	0.00566858	31.8051	1.7e-08	0.0310569	0.00565431	30.1687	4e-08	0.00723715	0.00581883	1.54691	0.21	0.00776195	0.00558603	1.93079	0.16
1:6441375:G:T	rs12401411	1	6441375	G	T	0.069218	0.969723	0.0250954	0.00560192	20.0685	7.5e-06	0.0233997	0.00560014	17.4592	2.9e-05	0.0319785	0.00566892	31.8211	1.7e-08	0.0310715	0.00565464	30.1936	3.9e-08	0.00730651	0.00581917	1.57651	0.21	0.0078252	0.00558636	1.96215	0.16
1:6445383:G:GGTGGCCACTTAA	1:6445383_GGTGGCCACTTAA_G	1	6445383	G	GGTGGCCACTTAA	0.068561	0.954474	0.0256353	0.00566433	20.4823	6e-06	0.0240738	0.00566253	18.0746	2.1e-05	0.0323433	0.00573208	31.8379	1.7e-08	0.0313904	0.00571764	30.1411	4e-08	0.00698998	0.005884	1.41126	0.23	0.00744214	0.0056486	1.73585	0.19
1:6446208:C:G	rs6687830	1	6446208	C	G	0.089718	0.992685	0.025103	0.00492087	26.0237	3.4e-07	0.0237993	0.0049193	23.4058	1.3e-06	0.0278574	0.00497972	31.2947	2.2e-08	0.0275886	0.00496718	30.849	2.8e-08	0.000101784	0.00511171	0.000396486	0.98	0.00265862	0.0049072	0.293525	0.59
1:6447574:C:T	rs3789463	1	6447574	C	T	0.097758	0.990613	0.0206223	0.00473604	18.9601	1.3e-05	0.0195527	0.00473453	17.0554	3.6e-05	0.0230256	0.00479268	23.0816	1.6e-06	0.0229901	0.00478061	23.1266	1.5e-06	0.00046726	0.00491971	0.00902065	0.92	0.00240574	0.00472289	0.259468	0.61
1:6447994:GTTTT:G	rs557741543	1	6447994	GTTTT	G	0.09452	0.953067	0.0236976	0.00489598	23.4276	1.3e-06	0.0225403	0.00489442	21.2087	4.1e-06	0.0261432	0.00495454	27.8427	1.3e-07	0.0256607	0.00494206	26.96	2.1e-07	-3.09121e-06	0.00508586	3.69428e-07	1	0.0022441	0.00488239	0.211262	0.65
1:6448001:TTTTC:T	rs200997553	1	6448001	TTTTC	T	0.090349	0.972361	0.0246396	0.00495594	24.7181	6.6e-07	0.0233805	0.00495436	22.2706	2.4e-06	0.0273646	0.00501521	29.7714	4.9e-08	0.0272591	0.00500258	29.6917	5.1e-08	0.000263841	0.00514814	0.00262654	0.96	0.00305855	0.00494218	0.382997	0.54
1:6448168:C:CT	1:6448168_CT_C	1	6448168	C	CT	0.089384	0.987577	0.0261614	0.00494259	28.0165	1.2e-07	0.0248537	0.00494101	25.3017	4.9e-07	0.0286104	0.0050017	32.72	1.1e-08	0.028337	0.0049891	32.2599	1.3e-08	-0.00067065	0.00513427	0.0170622	0.9	0.00211624	0.00492886	0.184346	0.67
1:6448385:A:G	rs111366867	1	6448385	A	G	0.0977710000000001	0.990607	0.0206067	0.00473595	18.9324	1.4e-05	0.0195439	0.00473444	17.0406	3.7e-05	0.0229718	0.00479259	22.9747	1.6e-06	0.0229581	0.00478052	23.0634	1.6e-06	0.000396542	0.00491962	0.00649705	0.94	0.00235737	0.0047228	0.249148	0.62
1:6449342:CA:C	rs146918079	1	6449342	CA	C	0.08969	0.990705	0.0259068	0.00492688	27.6494	1.5e-07	0.0245986	0.00492531	24.9432	5.9e-07	0.0285055	0.0049858	32.6879	1.1e-08	0.0281394	0.00497324	32.0147	1.5e-08	-0.00034382	0.00511795	0.00451306	0.95	0.00226284	0.0049132	0.21212	0.65
1:6450358:T:C	rs111939758	1	6450358	T	C	0.089815	0.991919	0.0251043	0.00491536	26.0848	3.3e-07	0.0238446	0.00491379	23.5476	1.2e-06	0.0278439	0.00497414	31.3346	2.2e-08	0.0274624	0.00496162	30.6358	3.1e-08	7.63264e-05	0.00510598	0.000223455	0.99	0.00240228	0.00490171	0.240189	0.62
1:6451324:T:C	rs113534560	1	6451324	T	C	0.0897210000000001	0.994348	0.0250135	0.00491659	25.8833	3.6e-07	0.0237437	0.00491502	23.337	1.4e-06	0.0276146	0.00497539	30.8052	2.9e-08	0.0271909	0.00496286	30.018	4.3e-08	-0.000167874	0.00510726	0.00108042	0.97	0.00212372	0.00490293	0.187621	0.66
1:6451541:A:G	rs12401310	1	6451541	A	G	0.089603	0.99444	0.0253331	0.00491975	26.515	2.6e-07	0.0240433	0.00491818	23.8989	1e-06	0.0279417	0.00497858	31.4987	2e-08	0.0275772	0.00496605	30.8376	2.8e-08	-0.000233833	0.00511054	0.00209353	0.96	0.00225322	0.00490608	0.210929	0.65
1:6453639:A:G	rs11542479	1	6453639	A	G	0.089983	0.989781	0.0255809	0.00491716	27.0648	2e-07	0.0243282	0.00491559	24.4945	7.5e-07	0.028167	0.00497596	32.0426	1.5e-08	0.0277717	0.00496343	31.307	2.2e-08	-0.000266239	0.00510785	0.00271686	0.96	0.00213413	0.0049035	0.189421	0.66
1:6454594:C:A	rs6663299	1	6454594	C	A	0.089828	0.993287	0.0250613	0.00491191	26.0319	3.4e-07	0.0238177	0.00491034	23.5276	1.2e-06	0.0277565	0.00497065	31.182	2.3e-08	0.0273304	0.00495813	30.3848	3.5e-08	2.44455e-05	0.0051024	2.29536e-05	1	0.00220529	0.00489827	0.202697	0.65
1:6454688:G:C	rs6658485	1	6454688	G	C	0.089981	0.990177	0.0255838	0.00491588	27.0849	1.9e-07	0.0243373	0.00491432	24.5254	7.3e-07	0.0281632	0.00497467	32.0506	1.5e-08	0.0277648	0.00496215	31.3076	2.2e-08	-0.000280672	0.00510653	0.00302098	0.96	0.00210734	0.00490223	0.184791	0.67
1:6454979:G:C	rs72633450	1	6454979	G	C	0.089623	0.996109	0.0253439	0.00491593	26.5787	2.5e-07	0.0240607	0.00491436	23.9707	9.8e-07	0.0279958	0.00497472	31.6701	1.8e-08	0.0276219	0.00496219	30.9856	2.6e-08	-0.000143475	0.00510658	0.000789396	0.98	0.00225256	0.00490228	0.211133	0.65
1:6455492:C:T	rs113224226	1	6455492	C	T	0.089825	0.993756	0.0250958	0.00491123	26.111	3.2e-07	0.0238563	0.00490966	23.6103	1.2e-06	0.0277525	0.00496996	31.1815	2.3e-08	0.0273166	0.00495745	30.3624	3.6e-08	-5.20299e-05	0.00510169	0.00010401	0.99	0.00212069	0.00489759	0.187495	0.67
1:6455823:G:A	rs113820639	1	6455823	G	A	0.089821	0.993871	0.0251007	0.00491108	26.1226	3.2e-07	0.0238618	0.00490952	23.6226	1.2e-06	0.0277516	0.00496982	31.1814	2.4e-08	0.0273158	0.0049573	30.3625	3.6e-08	-6.1717e-05	0.00510154	0.000146355	0.99	0.00211253	0.00489745	0.186065	0.67
1:6455886:C:G	rs113633244	1	6455886	C	G	0.089821	0.993895	0.0250996	0.00491104	26.1208	3.2e-07	0.0238607	0.00490947	23.6209	1.2e-06	0.0277505	0.00496977	31.1795	2.4e-08	0.0273148	0.00495726	30.3607	3.6e-08	-6.15164e-05	0.0051015	0.000145407	0.99	0.00211307	0.0048974	0.186164	0.67
1:6456472:G:A	rs7524775	1	6456472	G	A	0.08962	0.996656	0.0253966	0.00491466	26.7032	2.4e-07	0.0241176	0.00491309	24.0967	9.2e-07	0.0280356	0.00497343	31.7765	1.7e-08	0.0276585	0.00496091	31.0839	2.5e-08	-0.000173096	0.00510526	0.00114958	0.97	0.00221241	0.00490101	0.20378	0.65
1:6460555:G:C	rs4908884	1	6460555	G	C	0.097847	0.994989	0.0211145	0.00472545	19.9654	7.9e-06	0.0200853	0.00472394	18.0779	2.1e-05	0.0231749	0.00478196	23.4868	1.3e-06	0.0230199	0.00476992	23.2909	1.4e-06	-0.000174779	0.00490871	0.00126778	0.97	0.00152604	0.00471232	0.104873	0.75
1:6463999:G:C	rs4908550	1	6463999	G	C	0.089973	0.99421	0.0255136	0.00490693	27.0349	2e-07	0.0242906	0.00490536	24.5208	7.4e-07	0.0280379	0.00496561	31.882	1.6e-08	0.0275468	0.00495311	30.9304	2.7e-08	-0.000319568	0.00509723	0.0039306	0.95	0.00180774	0.0048933	0.13648	0.71
1:6465269:A:C	rs72633456	1	6465269	A	C	0.089642	0.996281	0.0258306	0.00491471	27.6232	1.5e-07	0.0245868	0.00491315	25.0429	5.6e-07	0.028265	0.00497349	32.2981	1.3e-08	0.027836	0.00496096	31.4833	2e-08	-0.000526301	0.00510531	0.0106273	0.92	0.00173465	0.00490106	0.125269	0.72
1:6465714:G:T	rs72859962	1	6465714	G	T	0.098515	0.99483	0.0194247	0.0047079	17.0236	3.7e-05	0.0184391	0.0047064	15.3498	8.9e-05	0.020953	0.0047642	19.3425	1.1e-05	0.0207271	0.00475221	19.0233	1.3e-05	-0.000811265	0.00489048	0.0275183	0.87	0.000837725	0.00469483	0.0318393	0.86
1:6466944:G:T	rs57440563	1	6466944	G	T	0.098481	0.995272	0.0195077	0.00470767	17.1712	3.4e-05	0.018522	0.00470617	15.4897	8.3e-05	0.0211127	0.00476397	19.6403	9.3e-06	0.0208297	0.00475197	19.214	1.2e-05	-0.000704866	0.00489024	0.0207755	0.89	0.000909742	0.0046946	0.0375526	0.85
1:6468464:T:C	rs111623007	1	6468464	T	C	0.090862	0.99553	0.0242761	0.00488095	24.7371	6.6e-07	0.0231107	0.0048794	22.4333	2.2e-06	0.0260547	0.00493932	27.8252	1.3e-07	0.0254153	0.00492689	26.6101	2.5e-07	-0.00145836	0.00507024	0.0827322	0.77	0.000609956	0.0048674	0.0157038	0.9
1:6468582:C:CAA	1:6468582_CAA_C	1	6468582	C	CAA	0.091962	0.986893	0.023813	0.00486621	23.9469	9.9e-07	0.0226939	0.00486466	21.7627	3.1e-06	0.0253577	0.0049244	26.5162	2.6e-07	0.0246752	0.004912	25.2351	5.1e-07	-0.00182992	0.00505492	0.13105	0.72	4.75074e-05	0.00485269	9.58421e-05	0.99
1:6469746:T:C	rs4908888	1	6469746	T	C	0.098602	0.99759	0.0189655	0.00470307	16.2616	5.5e-05	0.0180008	0.00470158	14.6587	0.00013	0.0205314	0.00475932	18.6101	1.6e-05	0.020195	0.00474733	18.0962	2.1e-05	-0.000628902	0.00488547	0.0165712	0.9	0.000742678	0.00469001	0.0250757	0.87
1:6470562:C:CACAG	rs752905995	1	6470562	C	CACAG	0.098608	0.997577	0.0192179	0.00470376	16.6925	4.4e-05	0.0182422	0.00470226	15.0501	1e-04	0.0207144	0.00476002	18.9378	1.4e-05	0.0203664	0.00474803	18.3993	1.8e-05	-0.000807648	0.00488618	0.0273215	0.87	0.000635262	0.0046907	0.0183413	0.89
1:6471869:A:G	rs67627246	1	6471869	A	G	0.090821	0.997084	0.0240252	0.00487913	24.2465	8.5e-07	0.02284	0.00487758	21.9273	2.8e-06	0.0257812	0.00493748	27.2644	1.8e-07	0.0251209	0.00492505	26.0166	3.4e-07	-0.00144058	0.00506835	0.0807873	0.78	0.000593981	0.00486558	0.0149031	0.9
1:6472098:T:C	rs111473931	1	6472098	T	C	0.084989	0.998336	0.0258699	0.00502705	26.4827	2.7e-07	0.0246149	0.00502545	23.9909	9.7e-07	0.0264485	0.00508717	27.0303	2e-07	0.0256183	0.00507436	25.4881	4.5e-07	-0.00388427	0.005222	0.553279	0.46	-0.00163698	0.00501309	0.106629	0.74
1:6472299:C:T	rs6661021	1	6472299	C	T	0.0908949999999999	0.996878	0.0241384	0.00487711	24.4957	7.4e-07	0.0229732	0.00487556	22.202	2.5e-06	0.0259661	0.00493544	27.6798	1.4e-07	0.025323	0.00492301	26.4586	2.7e-07	-0.00134403	0.00506625	0.0703796	0.79	0.00069333	0.00486357	0.0203222	0.89
1:6473587:G:T	rs59908699	1	6473587	G	T	0.0908870000000001	0.996938	0.024115	0.00487709	24.4485	7.6e-07	0.0229508	0.00487554	22.1591	2.5e-06	0.025948	0.00493542	27.6414	1.5e-07	0.0252998	0.00492299	26.4104	2.8e-07	-0.00133338	0.00506623	0.0692686	0.79	0.000695918	0.00486355	0.0204743	0.89
1:6473877:T:C	rs60992573	1	6473877	T	C	0.0908910000000001	0.996933	0.024102	0.00487698	24.4233	7.7e-07	0.0229383	0.00487543	22.1359	2.5e-06	0.0259336	0.0049353	27.612	1.5e-07	0.0252855	0.00492288	26.3818	2.8e-07	-0.00132974	0.00506612	0.0688939	0.79	0.000691299	0.00486343	0.0202044	0.89
1:6474011:G:GTTT	rs202140604	1	6474011	G	GTTT	0.111912	0.979032	0.0174946	0.00448884	15.1894	9.7e-05	0.0166299	0.00448741	13.7337	0.00021	0.0202471	0.00454252	19.8669	8.3e-06	0.0198066	0.00453108	19.1081	1.2e-05	0.00107207	0.00466292	0.0528604	0.82	0.00193428	0.00447637	0.186717	0.67
1:6474364:A:G	rs72633460	1	6474364	A	G	0.085013	0.99816	0.0257117	0.00502706	26.1598	3.1e-07	0.0244306	0.00502546	23.6328	1.2e-06	0.0263783	0.00508718	26.8869	2.2e-07	0.0255399	0.00507437	25.3323	4.8e-07	-0.00370014	0.00522201	0.502064	0.48	-0.00149013	0.0050131	0.0883556	0.77
1:6475604:A:G	rs6667766	1	6475604	A	G	0.090368	0.993016	0.0239271	0.00490045	23.8401	1e-06	0.0227662	0.00489889	21.5967	3.4e-06	0.0258172	0.00495905	27.1032	1.9e-07	0.0251303	0.00494656	25.8101	3.8e-07	-0.00121485	0.00509049	0.0569546	0.81	0.000788659	0.00488684	0.0260449	0.87
1:6477401:G:GC	1:6477401_GC_G	1	6477401	G	GC	0.0896670000000001	0.995971	0.0248756	0.00491051	25.6623	4.1e-07	0.0236837	0.00490895	23.2767	1.4e-06	0.0263798	0.00496924	28.1816	1.1e-07	0.0257451	0.00495672	26.9774	2.1e-07	-0.00208531	0.00510095	0.167125	0.68	0.000165445	0.00489687	0.00114149	0.97
1:6486190:A:G	rs77028675	1	6486190	A	G	0.083954	0.997227	0.0263333	0.00505838	27.1011	1.9e-07	0.0251048	0.00505677	24.6473	6.9e-07	0.0264674	0.00511887	26.7346	2.3e-07	0.026033	0.00510598	25.995	3.4e-07	-0.00468402	0.00525455	0.794633	0.37	-0.0018981	0.00504433	0.14159	0.71
1:6487977:A:G	rs111917811	1	6487977	A	G	0.090113	0.99494	0.0244658	0.00489804	24.9501	5.9e-07	0.023341	0.00489648	22.7234	1.9e-06	0.0260451	0.00495662	27.611	1.5e-07	0.0258878	0.00494413	27.4165	1.6e-07	-0.00181263	0.00508799	0.126919	0.72	0.000834862	0.00488444	0.0292147	0.86
1:6488123:A:G	rs45526846	1	6488123	A	G	0.084056	1	0.0266097	0.0050519	27.7441	1.4e-07	0.0254332	0.00505029	25.3612	4.8e-07	0.0266925	0.00511232	27.2611	1.8e-07	0.0264428	0.00509944	26.8888	2.2e-07	-0.00473737	0.00524782	0.814924	0.37	-0.00170616	0.00503787	0.114696	0.73
1:6492333:T:C	rs4908893	1	6492333	T	C	0.08189	0.988305	0.0247185	0.0051344	23.1775	1.5e-06	0.0235677	0.00513277	21.083	4.4e-06	0.0258758	0.00519581	24.8017	6.4e-07	0.0257721	0.00518272	24.7277	6.6e-07	-0.00254103	0.00533352	0.226982	0.63	0.000491395	0.00512014	0.00921081	0.92
1:6495381:C:CCCGGGTCTGGCCCCA	rs771753807	1	6495381	C	CCCGGGTCTGGCCCCA	0.081356	0.973952	0.0253634	0.00518442	23.9339	1e-06	0.0241578	0.00518277	21.7265	3.1e-06	0.0263188	0.00524642	25.1655	5.3e-07	0.0264019	0.00523321	25.4527	4.5e-07	-0.0031259	0.00538548	0.336901	0.56	0.000224131	0.00517002	0.00187941	0.97
1:6495572:C:G	rs74049571	1	6495572	C	G	0.08144	0.983733	0.0242298	0.00515393	22.1016	2.6e-06	0.0229972	0.00515229	19.9228	8.1e-06	0.0254108	0.00521557	23.7375	1.1e-06	0.0253385	0.00520243	23.7219	1.1e-06	-0.00240331	0.00535381	0.201508	0.65	0.000742125	0.00513962	0.0208493	0.89
1:6497202:T:C	rs6577576	1	6497202	T	C	0.081068	0.982325	0.0239588	0.0051662	21.5075	3.5e-06	0.022679	0.00516455	19.2833	1.1e-05	0.0252553	0.00522798	23.3365	1.4e-06	0.0252434	0.00521482	23.4325	1.3e-06	-0.00214655	0.00536655	0.159989	0.69	0.00107453	0.00515185	0.0435023	0.83
1:6497231:T:C	rs4908895	1	6497231	T	C	0.080964	0.983483	0.0241863	0.00516884	21.8955	2.9e-06	0.0228967	0.00516719	19.6353	9.4e-06	0.0254184	0.00523066	23.6147	1.2e-06	0.0253977	0.00521748	23.6956	1.1e-06	-0.00229471	0.0053693	0.18265	0.67	0.00100658	0.00515449	0.0381351	0.85
1:6498248:G:A	rs74049574	1	6498248	G	A	0.08095	0.982756	0.023811	0.00516771	21.2304	4.1e-06	0.022544	0.00516606	19.0433	1.3e-05	0.0251148	0.00522951	23.0642	1.6e-06	0.0251323	0.00521634	23.213	1.5e-06	-0.00211169	0.00536812	0.154745	0.69	0.00114679	0.00515336	0.0495204	0.82
1:6499409:C:A	rs58081810	1	6499409	C	A	0.080997	0.984094	0.023808	0.00516134	21.2776	4e-06	0.0225668	0.00515969	19.1291	1.2e-05	0.0252533	0.00522306	23.3768	1.3e-06	0.0252328	0.00520991	23.4569	1.3e-06	-0.00187516	0.0053615	0.122321	0.73	0.0012674	0.005147	0.0606341	0.81
1:6500145:T:G	rs55787716	1	6500145	T	G	0.080783	0.983731	0.0238736	0.00516852	21.3355	3.9e-06	0.0226141	0.00516687	19.156	1.2e-05	0.0251961	0.00523033	23.2064	1.5e-06	0.0251855	0.00521716	23.3041	1.4e-06	-0.00206873	0.00536896	0.148466	0.7	0.00114154	0.00515416	0.0490531	0.82
1:6500660:A:C	rs4908552	1	6500660	A	C	0.080515	0.983958	0.0243326	0.00517689	22.0922	2.6e-06	0.0231392	0.00517524	19.9911	7.8e-06	0.0253874	0.0052388	23.4841	1.3e-06	0.0255779	0.00522561	23.9584	9.8e-07	-0.00273478	0.00537765	0.258619	0.61	0.000595598	0.00516251	0.0133102	0.91
1:9324213:T:C	rs17368528	1	9324213	T	C	0.1245	1	-0.0156681	0.0042585	13.5368	0.00023	-0.0150133	0.00425714	12.437	0.00042	-0.0163363	0.00430943	14.3704	0.00015	-0.0208836	0.00429858	23.6027	1.2e-06	0.00125049	0.00442365	0.079909	0.78	-0.00823578	0.00424667	3.76107	0.052
1:9325676:T:C	rs1294014	1	9325676	T	C	0.269487	0.971636	0.0225537	0.00320826	49.4192	2.1e-12	0.0234822	0.00320724	53.6063	2.4e-13	0.016732	0.00324663	26.56	2.6e-07	0.0126281	0.00323846	15.2055	9.6e-05	-0.0150361	0.00333268	20.3554	6.4e-06	-0.0199392	0.00319935	38.8411	4.6e-10
1:9326179:T:A	rs72641816	1	9326179	T	A	0.135149	0.992894	-0.0172055	0.00412481	17.3992	3e-05	-0.0165116	0.00412349	16.0342	6.2e-05	-0.0165217	0.00417414	15.6665	7.6e-05	-0.0214469	0.00416363	26.5329	2.6e-07	0.00437683	0.00428478	1.04343	0.31	-0.00626942	0.00411335	2.32307	0.13
1:9327177:T:C	rs72641817	1	9327177	T	C	0.13403	0.992989	-0.0175823	0.00413959	18.04	2.2e-05	-0.0169282	0.00413827	16.7334	4.3e-05	-0.0166165	0.00418909	15.734	7.3e-05	-0.0215172	0.00417854	26.5169	2.6e-07	0.00500259	0.00430013	1.35341	0.24	-0.00559703	0.00412809	1.8383	0.18
1:9327344:T:G	rs45491397	1	9327344	T	G	0.133207	0.991347	-0.0175644	0.00415375	17.8808	2.4e-05	-0.0168723	0.00415243	16.5098	4.8e-05	-0.0167191	0.00420343	15.8204	7e-05	-0.0216693	0.00419284	26.7099	2.4e-07	0.00473299	0.00431484	1.20321	0.27	-0.0059828	0.00414222	2.08614	0.15
1:9327949:C:A	rs12314	1	9327949	C	A	0.367519	0.980816	-0.0138547	0.0029367	22.2574	2.4e-06	-0.0141814	0.00293576	23.3342	1.4e-06	-0.0125443	0.00297182	17.8176	2.4e-05	-0.01086	0.00296434	13.4215	0.00025	0.00474695	0.00305059	2.42138	0.12	0.00664753	0.00292854	5.1525	0.023
1:9328086:A:G	rs57355294	1	9328086	A	G	0.268466	0.98088	0.0222259	0.00319819	48.2956	3.7e-12	0.0232784	0.00319718	53.0121	3.3e-13	0.0153704	0.00323644	22.5545	2e-06	0.0105272	0.00322829	10.6337	0.0011	-0.016843	0.00332222	25.703	4e-07	-0.0229162	0.00318931	51.6285	6.7e-13
1:9329112:AG:A	rs78711751	1	9329112	AG	A	0.268943	0.978562	0.0219107	0.00320079	46.8596	7.6e-12	0.0229553	0.00319977	51.4671	7.3e-13	0.0151042	0.00323907	21.7448	3.1e-06	0.0101406	0.00323091	9.85095	0.0017	-0.0167056	0.00332492	25.2441	5.1e-07	-0.0230874	0.0031919	52.3182	4.7e-13
1:9329289:T:C	rs2071931	1	9329289	T	C	0.224758	1	0.0270919	0.00336516	64.8139	8.2e-16	0.0282589	0.00336409	70.5627	4.5e-17	0.0202782	0.00340541	35.4586	2.6e-09	0.0145079	0.00339683	18.2414	1.9e-05	-0.017801	0.00349567	25.9316	3.5e-07	-0.0250205	0.00335581	55.59	8.9e-14
1:9330740:C:G	rs12144045	1	9330740	C	G	0.25844	0.982391	0.0239783	0.00323649	54.8896	1.3e-13	0.0250806	0.00323546	60.0904	9.1e-15	0.0173755	0.0032752	28.145	1.1e-07	0.012399	0.00326695	14.4042	0.00015	-0.0167249	0.00336201	24.7474	6.5e-07	-0.0230375	0.0032275	50.9493	9.5e-13
1:9331244:C:T	rs1138467	1	9331244	C	T	0.366733	0.989886	-0.0131685	0.00292481	20.2711	6.7e-06	-0.0136544	0.00292388	21.8087	3e-06	-0.0103522	0.00295979	12.2334	0.00047	-0.00860222	0.00295234	8.48964	0.0036	0.00720147	0.00303824	5.61822	0.018	0.00907986	0.00291669	9.69122	0.0019
1:9331331:T:A	rs9435164	1	9331331	T	A	0.141282	0.992574	-0.0185312	0.00404658	20.9716	4.7e-06	-0.0179315	0.00404529	19.6486	9.3e-06	-0.0167054	0.00409498	16.6422	4.5e-05	-0.0214695	0.00408467	27.6267	1.5e-07	0.00673517	0.00420352	2.56727	0.11	-0.00396072	0.00403535	0.963358	0.33
1:9332260:C:T	rs9435171	1	9332260	C	T	0.142554	0.992115	-0.0180281	0.00403169	19.9952	7.8e-06	-0.0174714	0.0040304	18.7913	1.5e-05	-0.0158141	0.0040799	15.024	0.00011	-0.0207004	0.00406963	25.8732	3.6e-07	0.00731605	0.00418804	3.05162	0.081	-0.00355794	0.00402049	0.78314	0.38
1:9332703:C:T	rs7517538	1	9332703	C	T	0.366672	0.991242	-0.0130756	0.00292285	20.0128	7.7e-06	-0.0135681	0.00292192	21.5627	3.4e-06	-0.0102852	0.00295781	12.0916	0.00051	-0.00858285	0.00295036	8.46277	0.0036	0.00712664	0.00303621	5.50944	0.019	0.00896646	0.00291474	9.46332	0.0021
1:9333653:G:A	rs72641824	1	9333653	G	A	0.134621	0.983568	-0.0176677	0.00415094	18.1161	2.1e-05	-0.017081	0.00414962	16.9437	3.9e-05	-0.0165863	0.00420058	15.5912	7.9e-05	-0.0217791	0.00419001	27.0178	2e-07	0.00527646	0.00431192	1.49742	0.22	-0.00571787	0.00413941	1.90805	0.17
1:9334566:G:A	rs9434751	1	9334566	G	A	0.338706	0.996791	-0.0154677	0.00296628	27.191	1.8e-07	-0.0160332	0.00296534	29.2343	6.4e-08	-0.0121068	0.00300176	16.267	5.5e-05	-0.00968714	0.0029942	10.4672	0.0012	0.00864855	0.00308132	7.87795	0.005	0.0114293	0.00295804	14.9291	0.00011
1:9334605:T:A	rs9434752	1	9334605	T	A	0.338703	0.996962	-0.01545	0.002966	27.1341	1.9e-07	-0.016014	0.00296505	29.1697	6.6e-08	-0.0121067	0.00300147	16.2699	5.5e-05	-0.00966994	0.00299391	10.432	0.0012	0.00862567	0.00308102	7.83783	0.0051	0.0114282	0.00295776	14.929	0.00011
1:9334714:A:G	rs12093524	1	9334714	A	G	0.338692	0.99745	-0.0154885	0.0029655	27.2787	1.8e-07	-0.0160518	0.00296456	29.3176	6.1e-08	-0.0121076	0.00300097	16.2776	5.5e-05	-0.00968676	0.00299341	10.4719	0.0012	0.00870647	0.00308051	7.98802	0.0047	0.0114762	0.00295727	15.0597	1e-04
1:9334895:C:G	rs111748199	1	9334895	C	G	0.26652	0.981206	0.0264836	0.00320139	68.4346	1.3e-16	0.0275853	0.00320037	74.2939	6.7e-18	0.0197198	0.00323968	37.0511	1.2e-09	0.0137827	0.00323152	18.191	2e-05	-0.0175881	0.00332555	27.9712	1.2e-07	-0.0252879	0.0031925	62.7426	2.4e-15
1:9334993:A:G	rs57533288	1	9334993	A	G	0.253976	0.98515	0.0285853	0.0032481	77.4509	1.4e-18	0.0297147	0.00324707	83.7453	5.6e-20	0.0218212	0.00328695	44.073	3.2e-11	0.0155798	0.00327867	22.5803	2e-06	-0.0180291	0.00337407	28.5521	9.1e-08	-0.0260138	0.00323908	64.5007	9.6e-16
1:9334996:T:C	rs12064223	1	9334996	T	C	0.338533	0.998676	-0.015357	0.00296438	26.8378	2.2e-07	-0.0159183	0.00296343	28.8539	7.8e-08	-0.0120036	0.00299983	16.0113	6.3e-05	-0.00959085	0.00299228	10.2733	0.0013	0.00865357	0.00307934	7.89724	0.005	0.0114052	0.00295615	14.8852	0.00011
1:9335053:C:T	rs61783462	1	9335053	C	T	0.335262	0.990629	-0.0146316	0.00298384	24.0455	9.4e-07	-0.0151825	0.00298289	25.9068	3.6e-07	-0.0112186	0.00301952	13.8039	2e-04	-0.00865886	0.00301192	8.26484	0.004	0.00858012	0.00309956	7.66281	0.0056	0.0115915	0.00297555	15.1755	9.8e-05
1:9335054:T:G	rs72641829	1	9335054	T	G	0.335258	0.990673	-0.0146345	0.00298382	24.0554	9.4e-07	-0.0151855	0.00298287	25.9174	3.6e-07	-0.0112208	0.0030195	13.8095	2e-04	-0.00866133	0.0030119	8.26968	0.004	0.00858208	0.00309953	7.66641	0.0056	0.0115929	0.00297553	15.1793	9.8e-05
1:9335124:G:A	rs61783463	1	9335124	G	A	0.338585	0.99951	-0.0153428	0.00296334	26.8068	2.2e-07	-0.0159056	0.0029624	28.8277	7.9e-08	-0.0119918	0.00299878	15.991	6.4e-05	-0.0095842	0.00299123	10.2662	0.0014	0.00863945	0.00307827	7.87698	0.005	0.0114019	0.00295512	14.887	0.00011
1:9335160:T:C	rs9434753	1	9335160	T	C	0.338677	1	-0.0153436	0.00296337	26.8093	2.2e-07	-0.0158992	0.00296242	28.8044	8e-08	-0.0119344	0.00299881	15.8382	6.9e-05	-0.0095388	0.00299125	10.1691	0.0014	0.00875301	0.00307829	8.0853	0.0045	0.011456	0.00295514	15.0282	0.00011
1:9335173:T:G	rs72641831	1	9335173	T	G	0.252289	0.985828	0.0288875	0.00325473	78.7755	7e-19	0.0300322	0.00325369	85.1967	2.7e-20	0.0216594	0.00329365	43.245	4.8e-11	0.0153615	0.00328536	21.8626	2.9e-06	-0.0188681	0.00338095	31.1445	2.4e-08	-0.0267546	0.00324569	67.9488	1.7e-16
1:9335327:G:C	rs12121476	1	9335327	G	C	0.252274	0.984526	0.0289885	0.00325638	79.2465	5.5e-19	0.0301262	0.00325535	85.6435	2.2e-20	0.0217425	0.00329533	43.5331	4.2e-11	0.0154211	0.00328703	22.0102	2.7e-06	-0.0189204	0.00338267	31.2855	2.2e-08	-0.0268316	0.00324734	68.2709	1.4e-16
1:9335339:T:C	rs61783464	1	9335339	T	C	0.333026	0.995982	-0.0154036	0.00298047	26.71	2.4e-07	-0.0159885	0.00297952	28.7952	8e-08	-0.0123488	0.00301611	16.7632	4.2e-05	-0.00984289	0.00300852	10.7038	0.0011	0.00810297	0.00309606	6.84969	0.0089	0.0111243	0.00297219	14.0086	0.00018
1:9335745:T:C	rs6688233	1	9335745	T	C	0.252276	0.982661	0.0291281	0.00325979	79.8442	4.1e-19	0.0302668	0.00325875	86.2643	1.6e-20	0.021845	0.00329878	43.8527	3.5e-11	0.0155408	0.00329047	22.3066	2.3e-06	-0.0190307	0.00338621	31.585	1.9e-08	-0.0268846	0.00325074	68.3978	1.3e-16
1:9336116:A:C	rs72641832	1	9336116	A	C	0.252927	0.980507	0.0292932	0.00326086	80.6994	2.6e-19	0.0304295	0.00325982	87.1372	1e-20	0.0218711	0.00329985	43.9292	3.4e-11	0.015547	0.00329154	22.3096	2.3e-06	-0.0193107	0.00338732	32.5001	1.2e-08	-0.0271855	0.0032518	69.8921	6.3e-17
1:9336586:T:C	rs7544514	1	9336586	T	C	0.104024	0.977859	-0.027437	0.00465121	34.7971	3.7e-09	-0.026672	0.00464973	32.9047	9.7e-09	-0.0251058	0.00470683	28.4505	9.6e-08	-0.0293251	0.00469498	39.0132	4.2e-10	0.00938217	0.00483159	3.77074	0.052	-0.00194058	0.00463829	0.175044	0.68
1:9336678:G:A	rs113563611	1	9336678	G	A	0.252596	0.97796	0.0292219	0.003265	80.1034	3.6e-19	0.0303572	0.00326396	86.5034	1.4e-20	0.0217134	0.00330405	43.1879	5e-11	0.0155373	0.00329573	22.2254	2.4e-06	-0.0194415	0.00339162	32.8584	9.9e-09	-0.0270963	0.00325594	69.2579	8.6e-17
1:9336748:T:C	rs72641835	1	9336748	T	C	0.251641	0.977732	0.028882	0.00327006	78.0088	1e-18	0.0299913	0.00326902	84.1695	4.5e-20	0.0213329	0.00330917	41.5588	1.1e-10	0.0152079	0.00330084	21.2272	4.1e-06	-0.019455	0.00339688	32.8021	1e-08	-0.026999	0.00326098	68.5487	1.2e-16
1:9337117:T:C	rs2871656	1	9337117	T	C	0.301293	0.978372	-0.0162584	0.00308653	27.7469	1.4e-07	-0.0168723	0.00308555	29.901	4.5e-08	-0.0122104	0.00312345	15.2825	9.3e-05	-0.00978853	0.00311558	9.87089	0.0017	0.0099092	0.00320623	9.55183	0.002	0.012425	0.00307796	16.2956	5.4e-05
1:9337231:G:A	rs2871655	1	9337231	G	A	0.310353	0.978756	-0.0166055	0.00305817	29.4837	5.6e-08	-0.0172207	0.0030572	31.729	1.8e-08	-0.0122803	0.00309475	15.7459	7.2e-05	-0.00987714	0.00308695	10.2377	0.0014	0.0105524	0.00317677	11.0339	0.00089	0.0130796	0.00304968	18.3942	1.8e-05
1:9338613:T:C	rs9442515	1	9338613	T	C	0.195428	0.972567	-0.0174786	0.00357767	23.8678	1e-06	-0.016743	0.00357653	21.9151	2.8e-06	-0.0165123	0.00362045	20.8011	5.1e-06	-0.0195474	0.00361134	29.2984	6.2e-08	0.00518298	0.00371641	1.94496	0.16	-0.00369591	0.00356773	1.07315	0.3
1:9338622:T:C	rs61783466	1	9338622	T	C	0.088062	0.966743	-0.030071	0.00503526	35.6658	2.3e-09	-0.0294013	0.00503365	34.1166	5.2e-09	-0.0267633	0.00509548	27.5874	1.5e-07	-0.0324554	0.00508264	40.775	1.7e-10	0.0124103	0.00523053	5.62956	0.018	-0.00174425	0.00502127	0.120667	0.73
1:9338689:T:C	rs10746487	1	9338689	T	C	0.27481	1	0.0248336	0.00314602	62.3097	2.9e-15	0.0255726	0.00314502	66.1153	4.3e-16	0.0183122	0.00318365	33.0849	8.8e-09	0.0126535	0.00317563	15.8767	6.8e-05	-0.0166862	0.00326803	26.07	3.3e-07	-0.0226073	0.00313729	51.9262	5.8e-13
1:9338719:G:A	rs9435179	1	9338719	G	A	0.414462	0.991535	0.0157443	0.00285854	30.336	3.6e-08	0.0155749	0.00285763	29.7058	5e-08	0.0139756	0.00289272	23.3413	1.4e-06	0.013303	0.00288544	21.2558	4e-06	-0.00653479	0.0029694	4.84314	0.028	-0.00434971	0.0028506	2.32835	0.13
1:9339205:A:G	rs11590326	1	9339205	A	G	0.276523	0.996246	0.0253152	0.00314455	64.8103	8.2e-16	0.0260735	0.00314355	68.7949	1.1e-16	0.0188928	0.00318216	35.2493	2.9e-09	0.0132274	0.00317415	17.3657	3.1e-05	-0.0166896	0.0032665	26.105	3.2e-07	-0.0226363	0.00313582	52.1087	5.3e-13
1:9339467:T:C	rs9442580	1	9339467	T	C	0.128491	1	-0.0106257	0.0041984	6.40543	0.011	-0.0124562	0.00419706	8.80807	0.003	-0.00301852	0.00424861	0.504771	0.48	0.00521678	0.00423791	1.51531	0.22	0.0152151	0.00436122	12.1712	0.00049	0.0300683	0.00418674	51.5784	6.9e-13
1:9340316:TTTCA:T	rs3054044	1	9340316	TTTCA	T	0.124595	0.975703	-0.0283462	0.0043014	43.4279	4.4e-11	-0.0276609	0.00430003	41.3798	1.3e-10	-0.0234887	0.00435285	29.1186	6.8e-08	-0.0277999	0.00434188	40.9949	1.5e-10	0.0143917	0.00446822	10.3742	0.0013	0.00291163	0.00428946	0.460752	0.5
1:9340695:T:C	rs946602	1	9340695	T	C	0.402113	0.983548	0.00835551	0.00288308	8.3991	0.0038	0.00930485	0.00288216	10.4228	0.0012	0.00508005	0.00291756	3.03177	0.082	-0.00150382	0.00291021	0.267019	0.61	-0.00762072	0.00299489	6.47486	0.011	-0.0176244	0.00287507	37.5779	8.8e-10
1:9340737:T:C	rs916385	1	9340737	T	C	0.276317	0.98629	0.0255417	0.00315744	65.438	6e-16	0.0263169	0.00315643	69.5149	7.6e-17	0.0188225	0.0031952	34.7025	3.8e-09	0.0132992	0.00318715	17.4119	3e-05	-0.0172139	0.00327989	27.545	1.5e-07	-0.0228545	0.00314867	52.6854	3.9e-13
1:9341038:C:T	rs916380	1	9341038	C	T	0.411613	0.984891	0.0153716	0.00287028	28.6806	8.5e-08	0.0151334	0.00286937	27.8164	1.3e-07	0.0134799	0.00290461	21.5376	3.5e-06	0.0130456	0.00289729	20.2743	6.7e-06	-0.00668431	0.00298159	5.02593	0.025	-0.00399256	0.00286231	1.94567	0.16
1:9341128:C:T	rs916379	1	9341128	C	T	0.412046	0.983067	0.0155866	0.00287255	29.4418	5.8e-08	0.0153557	0.00287164	28.5945	8.9e-08	0.0135579	0.0029069	21.7534	3.1e-06	0.0131255	0.00289958	20.4908	6e-06	-0.00696209	0.00298395	5.44371	0.02	-0.00425842	0.00286457	2.20992	0.14
1:9341132:T:C	rs61783468	1	9341132	T	C	0.138113	0.980659	-0.0284834	0.00410081	48.2441	3.8e-12	-0.027785	0.0040995	45.9366	1.2e-11	-0.0219897	0.00414985	28.0786	1.2e-07	-0.0259086	0.0041394	39.1753	3.9e-10	0.0168816	0.00425984	15.705	7.4e-05	0.0059451	0.00408942	2.11347	0.15
1:9341135:C:G	rs946600	1	9341135	C	G	0.133482	0.989008	-0.0114414	0.0041439	7.62318	0.0058	-0.0132921	0.00414258	10.2954	0.0013	-0.00437873	0.00419346	1.09031	0.3	0.0040325	0.0041829	0.929381	0.34	0.0146962	0.00430461	11.6558	0.00064	0.0299504	0.00413239	52.5295	4.2e-13
1:9341694:A:G	rs1815615	1	9341694	A	G	0.133551	0.988772	-0.0111392	0.00414252	7.23063	0.0072	-0.013002	0.0041412	9.85753	0.0017	-0.0040443	0.00419206	0.930745	0.33	0.00441905	0.0041815	1.11684	0.29	0.0147016	0.00430317	11.6721	0.00063	0.0300672	0.00413101	52.9752	3.4e-13
1:9341750:T:C	rs946597	1	9341750	T	C	0.133647	0.988279	-0.0111315	0.00414216	7.22192	0.0072	-0.0129885	0.00414084	9.83872	0.0017	-0.00406025	0.0041917	0.938263	0.33	0.0044024	0.00418114	1.10864	0.29	0.0146947	0.0043028	11.6633	0.00064	0.0300523	0.00413066	52.9317	3.5e-13
1:9341786:C:T	rs677665	1	9341786	C	T	0.276391	0.983154	0.0252977	0.00316143	64.0316	1.2e-15	0.0261047	0.00316043	68.2256	1.5e-16	0.0185469	0.00319924	33.6083	6.7e-09	0.0129481	0.00319119	16.4629	5e-05	-0.0172231	0.00328404	27.5046	1.6e-07	-0.0230261	0.00315265	53.3444	2.8e-13
1:9341928:T:C	rs9442573	1	9341928	T	C	0.125509	0.988717	-0.0283173	0.00426057	44.174	3e-11	-0.0276709	0.00425922	42.2072	8.2e-11	-0.0232892	0.00431153	29.1774	6.6e-08	-0.0275413	0.00430067	41.0107	1.5e-10	0.0146152	0.00442581	10.905	0.00096	0.00322763	0.00424874	0.577094	0.45
1:9342003:A:G	rs112541935	1	9342003	A	G	0.050149	0.943502	-0.0110251	0.00659507	2.79464	0.095	-0.0129991	0.00659297	3.88743	0.049	-0.000261726	0.00667394	0.00153791	0.97	0.00905611	0.00665714	1.85058	0.17	0.0205588	0.00685084	9.0055	0.0027	0.0385044	0.00657675	34.2767	4.8e-09
1:9343162:A:G	rs545087	1	9343162	A	G	0.274076	0.983898	0.0253945	0.00317206	64.0908	1.2e-15	0.0262249	0.00317105	68.3946	1.3e-16	0.0186566	0.00321	33.7798	6.2e-09	0.0129709	0.00320191	16.4104	5.1e-05	-0.0172026	0.00329508	27.2557	1.8e-07	-0.0231648	0.00316325	53.6277	2.4e-13
1:9343528:C:T	rs9435183	1	9343528	C	T	0.133983	0.982981	-0.0111339	0.004142	7.22566	0.0072	-0.013017	0.00414068	9.88281	0.0017	-0.00418241	0.00419153	0.995654	0.32	0.00443335	0.00418098	1.12437	0.29	0.0144923	0.00430263	11.3451	0.00076	0.0299861	0.00413049	52.7033	3.9e-13
1:9343551:T:C	rs9435184	1	9343551	T	C	0.133551	0.98569	-0.0110063	0.00414728	7.04292	0.008	-0.0128524	0.00414596	9.60982	0.0019	-0.00409302	0.00419688	0.951119	0.33	0.00453285	0.00418631	1.17241	0.28	0.0143829	0.00430812	11.146	0.00084	0.0299344	0.00413576	52.3877	4.6e-13
1:9343621:T:C	rs658997	1	9343621	T	C	0.137167	0.978967	-0.0106066	0.00410667	6.67071	0.0098	-0.0124258	0.00410537	9.1611	0.0025	-0.00334087	0.00415579	0.646266	0.42	0.00536636	0.00414532	1.67588	0.2	0.0147892	0.00426594	12.0187	0.00053	0.030234	0.00409527	54.5036	1.6e-13
1:9343799:T:C	rs9661151	1	9343799	T	C	0.130933	0.987007	-0.0276354	0.00418534	43.5984	4e-11	-0.0271271	0.00418401	42.036	9e-11	-0.0228372	0.0042354	29.0735	7e-08	-0.0265837	0.00422473	39.5944	3.1e-10	0.0139511	0.00434766	10.2969	0.0013	0.00404119	0.00417372	0.9375	0.33
1:9343829:C:T	rs760573	1	9343829	C	T	0.3425	0.976037	-0.0195662	0.0029814	43.0698	5.3e-11	-0.0200119	0.00298045	45.0832	1.9e-11	-0.0142425	0.00301706	22.2847	2.4e-06	-0.0119336	0.00300946	15.724	7.3e-05	0.0131252	0.00309702	17.9606	2.3e-05	0.0146873	0.00297312	24.4038	7.8e-07
1:9344205:T:TG	rs766754528	1	9344205	T	TG	0.209647	0.964685	-0.0190882	0.00350005	29.7429	4.9e-08	-0.018331	0.00349894	27.4474	1.6e-07	-0.0166007	0.00354191	21.9674	2.8e-06	-0.0193444	0.00353299	29.9796	4.4e-08	0.00791528	0.00363579	4.73952	0.029	-0.000685245	0.00349033	0.0385441	0.84
1:9344415:G:C	rs11803236	1	9344415	G	C	0.33987	0.977875	-0.0195237	0.00298379	42.8142	6e-11	-0.0199015	0.00298284	44.5156	2.5e-11	-0.0137626	0.00301948	20.7749	5.2e-06	-0.0112879	0.00301187	14.0459	0.00018	0.0138111	0.00309951	19.855	8.4e-06	0.0154412	0.0029755	26.9303	2.1e-07
1:9346583:A:G	rs72642703	1	9346583	A	G	0.125771	1	-0.028296	0.00423525	44.6365	2.4e-11	-0.0276623	0.0042339	42.6869	6.4e-11	-0.0236951	0.0042859	30.5655	3.2e-08	-0.0279027	0.00427511	42.5989	6.7e-11	0.0138736	0.0043995	9.94425	0.0016	0.00282626	0.00422349	0.447797	0.5
1:9346914:T:TC	1:9346914_TC_T	1	9346914	T	TC	0.073259	0.988577	0.028819	0.00540682	28.4102	9.8e-08	0.0308456	0.0054051	32.5671	1.2e-08	0.021615	0.00547149	15.6063	7.8e-05	0.0157529	0.00545771	8.33109	0.0039	-0.018704	0.00561651	11.0901	0.00087	-0.0265393	0.00539181	24.2275	8.6e-07
1:9347052:A:T	rs78213946	1	9347052	A	T	0.072725	0.993438	0.0283296	0.00541642	27.3562	1.7e-07	0.0303208	0.0054147	31.357	2.1e-08	0.0212534	0.0054812	15.035	0.00011	0.0154223	0.0054674	7.9568	0.0048	-0.0184389	0.00562648	10.7398	0.001	-0.0262196	0.00540138	23.5637	1.2e-06
1:9347278:A:G	rs4465231	1	9347278	A	G	0.268208	0.987257	-0.0237069	0.00318152	55.524	9.2e-14	-0.0243287	0.00318051	58.5121	2e-14	-0.0154154	0.00321957	22.9252	1.7e-06	-0.0126135	0.00321146	15.4265	8.6e-05	0.0191515	0.0033049	33.5807	6.8e-09	0.0216282	0.00317268	46.4717	9.3e-12
1:9347529:C:T	rs74053654	1	9347529	C	T	0.072834	0.992502	0.0285419	0.00541105	27.8229	1.3e-07	0.0305379	0.00540932	31.8707	1.6e-08	0.0212846	0.00547576	15.1092	1e-04	0.0155252	0.00546197	8.07934	0.0045	-0.0188259	0.00562089	11.2176	0.00081	-0.0264516	0.00539602	24.0301	9.5e-07
1:9347552:A:G	rs9660157	1	9347552	A	G	0.339773	0.978616	-0.0194234	0.00298261	42.409	7.4e-11	-0.0198094	0.00298166	44.1394	3.1e-11	-0.0136481	0.00301828	20.4469	6.1e-06	-0.0111685	0.00301068	13.7612	0.00021	0.0138475	0.00309828	19.9755	7.8e-06	0.0154936	0.00297433	27.1347	1.9e-07
1:9348566:GA:G	rs147190211	1	9348566	GA	G	0.126961	0.989418	-0.028441	0.00424079	44.9776	2e-11	-0.0278153	0.00423944	43.0477	5.3e-11	-0.0239218	0.00429151	31.072	2.5e-08	-0.0280622	0.0042807	42.9749	5.5e-11	0.013812	0.00440525	9.83046	0.0017	0.00276364	0.00422901	0.427056	0.51
1:9348848:C:T	rs76825305	1	9348848	C	T	0.072868	0.995675	0.0285604	0.00540378	27.9341	1.3e-07	0.0305448	0.00540206	31.9709	1.6e-08	0.0215022	0.00546841	15.4612	8.4e-05	0.0156568	0.00545464	8.23898	0.0041	-0.0184586	0.00561335	10.8132	0.001	-0.0262295	0.00538878	23.6919	1.1e-06
1:9348922:A:AT	1:9348922_AT_A	1	9348922	A	AT	0.07315	0.993461	0.0283772	0.00539878	27.6279	1.5e-07	0.030411	0.00539706	31.7501	1.8e-08	0.0212749	0.00546335	15.1641	9.9e-05	0.0153927	0.00544959	7.97819	0.0047	-0.0184729	0.00560816	10.85	0.00099	-0.0263591	0.00538379	23.9709	9.8e-07
1:9349150:T:C	rs2179072	1	9349150	T	C	0.268217	0.986358	-0.0235858	0.0031829	54.9103	1.3e-13	-0.0242095	0.00318189	57.8898	2.8e-14	-0.0153163	0.00322097	22.6118	2e-06	-0.0125121	0.00321285	15.1661	9.8e-05	0.0191027	0.00330634	33.3806	7.6e-09	0.0215996	0.00317406	46.3084	1e-11
1:9349611:A:T	rs9442571	1	9349611	A	T	0.129474	0.984397	-0.0108594	0.00420373	6.67327	0.0098	-0.012627	0.00420239	9.02831	0.0027	-0.00286274	0.00425401	0.452864	0.5	0.00620007	0.00424329	2.13494	0.14	0.0161313	0.00436676	13.6465	0.00022	0.0319088	0.00419206	57.9382	2.7e-14
1:9349663:TA:T	rs140776781	1	9349663	TA	T	0.072645	0.988889	0.0283139	0.00542159	27.2739	1.8e-07	0.0303249	0.00541986	31.3056	2.2e-08	0.0209296	0.00548643	14.5527	0.00014	0.0150322	0.00547261	7.54497	0.006	-0.0188567	0.00563185	11.2106	0.00081	-0.0267333	0.00540653	24.4493	7.6e-07
1:9349864:G:A	rs57005672	1	9349864	G	A	0.073026	0.998185	0.028491	0.00539429	27.8964	1.3e-07	0.0304888	0.00539257	31.966	1.6e-08	0.0212409	0.0054588	15.1408	1e-04	0.0154408	0.00544505	8.0415	0.0046	-0.0187609	0.00560349	11.2096	0.00081	-0.0264295	0.00537931	24.1393	9e-07
1:9349938:C:T	rs9726385	1	9349938	C	T	0.073016	0.998424	0.0284844	0.00539404	27.886	1.3e-07	0.0304819	0.00539232	31.9545	1.6e-08	0.0212482	0.00545855	15.1527	9.9e-05	0.015444	0.0054448	8.04553	0.0046	-0.0187362	0.00560323	11.1811	0.00083	-0.0264149	0.00537906	24.115	9.1e-07
1:9350371:T:C	rs61783469	1	9350371	T	C	0.125525	0.99337	-0.0279839	0.00425209	43.3123	4.7e-11	-0.0273666	0.00425074	41.4489	1.2e-10	-0.023518	0.00430295	29.8722	4.6e-08	-0.0276973	0.00429211	41.6421	1.1e-10	0.0136249	0.004417	9.51502	0.002	0.00258016	0.00424029	0.370256	0.54
1:9350440:A:G	rs58997165	1	9350440	A	G	0.073106	1	0.0284302	0.00538836	27.8385	1.3e-07	0.0304494	0.00538665	31.9537	1.6e-08	0.0213117	0.0054528	15.2755	9.3e-05	0.0155136	0.00543907	8.13529	0.0043	-0.018624	0.00559733	11.0709	0.00088	-0.0264066	0.0053734	24.1506	8.9e-07
1:9350779:A:C	rs77946689	1	9350779	A	C	0.072672	0.995469	0.0291184	0.00541115	28.9572	7.4e-08	0.0310945	0.00540943	33.0419	9e-09	0.0222574	0.00547586	16.5212	4.8e-05	0.0162807	0.00546207	8.88448	0.0029	-0.0182562	0.005621	10.5485	0.0012	-0.0262037	0.00539612	23.5809	1.2e-06
1:9351017:C:CT	1:9351017_CT_C	1	9351017	C	CT	0.342136	0.97564	-0.0123382	0.00298481	17.0871	3.6e-05	-0.0122664	0.00298386	16.8995	3.9e-05	-0.00755662	0.00302051	6.25887	0.012	-0.00697448	0.0030129	5.35863	0.021	0.010673	0.00310057	11.8492	0.00058	0.0103914	0.00297652	12.188	0.00048
1:9351030:G:A	rs140677263	1	9351030	G	A	0.072677	0.995291	0.0288926	0.00541345	28.4856	9.4e-08	0.0308681	0.00541173	32.5347	1.2e-08	0.0217811	0.00547819	15.8083	7e-05	0.0158861	0.0054644	8.45186	0.0036	-0.0186408	0.00562339	10.9884	0.00092	-0.0263827	0.00539842	23.8839	1e-06
1:9351491:A:G	rs61783470	1	9351491	A	G	0.126254	0.991633	-0.0282204	0.00424484	44.1981	3e-11	-0.0275833	0.00424349	42.252	8e-11	-0.0237265	0.0042956	30.5084	3.3e-08	-0.028086	0.00428479	42.9656	5.6e-11	0.0138047	0.00440946	9.80127	0.0017	0.00229765	0.00423305	0.294619	0.59
1:9351785:C:G	rs9434757	1	9351785	C	G	0.341374	0.985553	-0.0117131	0.00297592	15.4918	8.3e-05	-0.0116379	0.00297497	15.3032	9.2e-05	-0.00673856	0.00301151	5.00686	0.025	-0.00607375	0.00300393	4.08823	0.043	0.0109278	0.00309133	12.4961	0.00041	0.0106698	0.00296766	12.9266	0.00032
1:9352234:A:G	rs75573311	1	9352234	A	G	0.045179	1	-0.0100908	0.00675398	2.23218	0.14	-0.0116216	0.00675183	2.9627	0.085	0.00281532	0.00683475	0.169672	0.68	0.0112449	0.00681754	2.72056	0.099	0.0239378	0.00701591	11.6413	0.00065	0.039674	0.00673522	34.6983	3.8e-09
1:9352704:G:C	rs114709597	1	9352704	G	C	0.208057	0.990622	-0.0249616	0.00347368	51.6378	6.7e-13	-0.0247018	0.00347257	50.6004	1.1e-12	-0.0199436	0.00351522	32.1886	1.4e-08	-0.0227089	0.00350637	41.9448	9.4e-11	0.0143975	0.00360839	15.9202	6.6e-05	0.00604045	0.00346403	3.04071	0.081
1:9352783:A:ACGCGCCC	rs564101206	1	9352783	A	ACGCGCCC	0.205986	0.979517	-0.0240631	0.00350834	47.0433	6.9e-12	-0.0238087	0.00350722	46.0833	1.1e-11	-0.0194897	0.0035503	30.1357	4e-08	-0.0225044	0.00354136	40.3825	2.1e-10	0.0134009	0.0036444	13.5212	0.00024	0.00468339	0.0034986	1.79198	0.18
1:9352808:T:G	rs189842794	1	9352808	T	G	0.144249	0.956282	-0.0104428	0.00407593	6.56419	0.01	-0.0120636	0.00407463	8.76555	0.0031	-0.00239313	0.00412468	0.336631	0.56	0.00582143	0.00411429	2.00203	0.16	0.0161727	0.004234	14.5903	0.00013	0.0303766	0.00406461	55.8521	7.8e-14
1:9353184:A:G	rs187506632	1	9353184	A	G	0.202403	0.986155	-0.0252581	0.00351581	51.6118	6.8e-13	-0.0249571	0.00351469	50.4213	1.2e-12	-0.0201626	0.00355786	32.1157	1.5e-08	-0.0230299	0.0035489	42.111	8.6e-11	0.014325	0.00365216	15.3847	8.8e-05	0.00580078	0.00350605	2.7374	0.098
1:9353272:C:G	rs183711646	1	9353272	C	G	0.206064	0.988197	-0.0241842	0.00349053	48.0045	4.3e-12	-0.0238611	0.00348942	46.76	8e-12	-0.0193786	0.00353227	30.0978	4.1e-08	-0.0220723	0.00352338	39.2445	3.7e-10	0.0137086	0.00362589	14.294	0.00016	0.00557327	0.00348083	2.56362	0.11
1:9354229:G:GTGTC	1:9354229_GTGTC_G	1	9354229	G	GTGTC	0.207761	0.99481	-0.0238642	0.00346874	47.3313	6e-12	-0.0235551	0.00346764	46.1428	1.1e-11	-0.0189297	0.00351023	29.0815	6.9e-08	-0.0217808	0.00350139	38.696	5e-10	0.0138943	0.00360326	14.8691	0.00012	0.00556985	0.00345911	2.59274	0.11
1:9354520:A:C	rs56333749	1	9354520	A	C	0.207972	0.99788	-0.0239306	0.00346339	47.7425	4.9e-12	-0.0236498	0.00346229	46.6584	8.5e-12	-0.0189069	0.00350481	29.1011	6.9e-08	-0.0217608	0.00349598	38.7445	4.8e-10	0.0140245	0.00359771	15.1957	9.7e-05	0.00571151	0.00345377	2.73473	0.098
1:9355045:T:C	rs61783472	1	9355045	T	C	0.208032	1	-0.0238185	0.00345954	47.4014	5.8e-12	-0.023531	0.00345844	46.2936	1e-11	-0.018808	0.00350092	28.8618	7.8e-08	-0.0216983	0.0034921	38.6079	5.2e-10	0.0139692	0.00359371	15.1098	1e-04	0.00559691	0.00344993	2.63193	0.1
1:9355256:T:TGTGTGTGTGTGAGAGTGTGA	1:9355256_TGTGTGTGTGTGAGAGTGTGA_T	1	9355256	T	TGTGTGTGTGTGAGAGTGTGA	0.204603	0.986156	-0.0242711	0.00350495	47.9531	4.4e-12	-0.0239715	0.00350383	46.8064	7.8e-12	-0.0191581	0.00354687	29.1753	6.6e-08	-0.0221278	0.00353793	39.118	4e-10	0.014235	0.00364088	15.2863	9.2e-05	0.00560695	0.00349522	2.57339	0.11
1:9357460:C:T	rs4908835	1	9357460	C	T	0.159404	0.981262	-0.0201605	0.00386799	27.1665	1.9e-07	-0.0203739	0.00386675	27.7622	1.4e-07	-0.0152068	0.00391425	15.0932	1e-04	-0.0161886	0.00390439	17.1915	3.4e-05	0.0132586	0.00401799	10.8887	0.00097	0.0091364	0.00385725	5.61043	0.018
1:9358890:A:G	rs57959755	1	9358890	A	G	0.161183	0.971274	-0.0211315	0.00386925	29.8267	4.7e-08	-0.02139	0.00386802	30.5804	3.2e-08	-0.0158599	0.00391552	16.4067	5.1e-05	-0.0172277	0.00390566	19.4566	1e-05	0.0138794	0.00401931	11.9245	0.00055	0.00894839	0.00385851	5.37838	0.02
1:9359527:ATCTC:A	rs113928555	1	9359527	ATCTC	A	0.161713	0.964861	-0.0216592	0.00387714	31.2078	2.3e-08	-0.0218663	0.0038759	31.8277	1.7e-08	-0.0164503	0.00392351	17.5791	2.8e-05	-0.0174669	0.00391363	19.9192	8.1e-06	0.0137563	0.0040275	11.6663	0.00064	0.00945025	0.00386637	5.9742	0.015
1:9359801:T:G	rs61783491	1	9359801	T	G	0.171961	0.978777	-0.0133072	0.00374964	12.5949	0.00039	-0.0139499	0.00374845	13.8496	2e-04	-0.00684362	0.00379449	3.25286	0.071	-0.00175117	0.00378493	0.214062	0.64	0.0141178	0.00389506	13.1372	0.00029	0.0210992	0.00373923	31.8396	1.7e-08
1:9360359:A:C	rs57478549	1	9360359	A	C	0.088434	0.978344	0.0234815	0.00498805	22.161	2.5e-06	0.0250428	0.00498646	25.2222	5.1e-07	0.0183152	0.0050477	13.1654	0.00029	0.0118552	0.00503499	5.54397	0.019	-0.014191	0.00518149	7.50091	0.0062	-0.0231005	0.0049742	21.5674	3.4e-06
1:9361038:C:A	rs9435202	1	9361038	C	A	0.173793	0.979561	-0.0128373	0.00373541	11.8106	0.00059	-0.013444	0.00373422	12.9615	0.00032	-0.00715901	0.00378008	3.58676	0.058	-0.00201113	0.00377057	0.28449	0.59	0.0127198	0.00388028	10.7457	0.001	0.0199723	0.00372504	28.7473	8.2e-08
1:9361174:T:C	rs1294031	1	9361174	T	C	0.0905	0.972312	0.0234706	0.00494715	22.508	2.1e-06	0.0252142	0.00494558	25.9929	3.4e-07	0.018255	0.00500632	13.2962	0.00027	0.0121611	0.00499371	5.9306	0.015	-0.0144095	0.00513901	7.86215	0.005	-0.0229831	0.00493342	21.703	3.2e-06
1:9361576:C:T	rs11581881	1	9361576	C	T	0.176468	0.964802	-0.0130794	0.00373444	12.2666	0.00046	-0.013507	0.00373325	13.0901	3e-04	-0.00652584	0.0037791	2.98192	0.084	-0.00245606	0.00376958	0.424513	0.51	0.0140786	0.00387927	13.171	0.00028	0.0187503	0.00372407	25.3501	4.8e-07
1:9525235:G:A	rs7544834	1	9525235	G	A	0.438242	0.984486	-0.00298701	0.00284819	1.09985	0.29	-0.00354839	0.00284729	1.5531	0.21	0.00276178	0.00288226	0.918145	0.34	0.00637279	0.002875	4.91341	0.027	0.0106797	0.00295865	13.0296	0.00031	0.0152945	0.00284028	28.9967	7.3e-08
1:9526979:A:G	rs10864425	1	9526979	A	G	0.459486	1	-0.00272481	0.00281441	0.937342	0.33	-0.00334574	0.00281351	1.41412	0.23	0.0035533	0.00284807	1.55655	0.21	0.0078444	0.0028409	7.62446	0.0058	0.0117404	0.00292356	16.1267	5.9e-05	0.0172638	0.00280659	37.8366	7.7e-10
1:9527860:C:T	rs6541066	1	9527860	C	T	0.441855	0.97949	-0.00411459	0.00285105	2.08279	0.15	-0.00467718	0.00285014	2.693	0.1	0.00155173	0.00288514	0.289268	0.59	0.00562968	0.00287788	3.82669	0.05	0.0110463	0.00296161	13.9117	0.00019	0.0159006	0.00284313	31.2778	2.2e-08
1:9528277:G:A	rs7537665	1	9528277	G	A	0.443716	0.984588	-0.00421801	0.00284207	2.20265	0.14	-0.00489877	0.00284116	2.97291	0.085	0.00225066	0.00287606	0.612383	0.43	0.00666887	0.00286882	5.40379	0.02	0.0122662	0.00295229	17.2626	3.3e-05	0.0178973	0.00283418	39.877	2.7e-10
1:9529203:T:C	rs7527532	1	9529203	T	C	0.447678	0.982168	-0.00345501	0.00284274	1.47715	0.22	-0.00420782	0.00284183	2.19239	0.14	0.00272867	0.00287673	0.899713	0.34	0.00741657	0.00286949	6.68031	0.0097	0.0116319	0.00295298	15.5159	8.2e-05	0.0180769	0.00283484	40.6623	1.8e-10
1:9529677:A:G	rs7533446	1	9529677	A	G	0.447345	0.979048	-0.00341382	0.0028464	1.43844	0.23	-0.00417285	0.00284549	2.15056	0.14	0.00287054	0.00288044	0.993142	0.32	0.00759389	0.00287318	6.98558	0.0082	0.0117901	0.00295678	15.9001	6.7e-05	0.0182774	0.00283849	41.4625	1.2e-10
1:9529832:G:A	rs7541338	1	9529832	G	A	0.448147	0.980043	-0.00376175	0.00284582	1.7473	0.19	-0.0045267	0.00284491	2.53178	0.11	0.00246817	0.00287985	0.734529	0.39	0.00718646	0.0028726	6.25864	0.012	0.011798	0.00295618	15.9278	6.6e-05	0.018267	0.00283791	41.4322	1.2e-10
1:10174189:A:G	rs4543799	1	10174189	A	G	0.11338	0.998264	-0.00361589	0.00443211	0.665594	0.41	-0.00492934	0.0044307	1.23775	0.27	0.0049681	0.00448511	1.22697	0.27	0.00946972	0.00447382	4.48041	0.034	0.0157752	0.00460399	11.7403	0.00061	0.0220491	0.0044198	24.8871	6.1e-07
1:10177790:G:A	rs3762290	1	10177790	G	A	0.114103	1	-0.00386053	0.00441601	0.764248	0.38	-0.00521539	0.0044146	1.3957	0.24	0.00501115	0.00446882	1.25745	0.26	0.00960551	0.00445757	4.6435	0.031	0.016238	0.00458727	12.5302	4e-04	0.0226669	0.00440374	26.4935	2.6e-07
1:10193821:T:C	rs6673887	1	10193821	T	C	0.0847	0.997987	-0.00571676	0.00505243	1.28027	0.26	-0.00662702	0.00505082	1.72152	0.19	0.00362877	0.00511285	0.503723	0.48	0.00914974	0.00509997	3.21871	0.073	0.0180275	0.00524837	11.7984	0.00059	0.0254989	0.00503839	25.6129	4.2e-07
1:10195533:G:A	rs7538883	1	10195533	G	A	0.084805	0.999072	-0.00590354	0.00504684	1.36831	0.24	-0.00683133	0.00504524	1.83336	0.18	0.00341605	0.0051072	0.447386	0.5	0.00889571	0.00509434	3.0492	0.081	0.0180138	0.00524257	11.8065	0.00059	0.0253841	0.00503283	25.439	4.6e-07
1:10195606:C:T	rs7541780	1	10195606	C	T	0.084656	0.998096	-0.00593205	0.00505401	1.37765	0.24	-0.00684704	0.0050524	1.83658	0.18	0.00340261	0.00511445	0.442616	0.51	0.00891038	0.00510157	3.05059	0.081	0.0179812	0.00525001	11.7305	0.00061	0.0254407	0.00503998	25.4802	4.5e-07
1:10195940:A:G	rs6671289	1	10195940	A	G	0.113693	0.998187	-0.00324351	0.00442798	0.536561	0.46	-0.00457165	0.00442657	1.06662	0.3	0.00544228	0.00448094	1.47511	0.22	0.0102654	0.00446965	5.27474	0.022	0.0159903	0.00459971	12.0851	0.00051	0.0227722	0.00441568	26.5958	2.5e-07
1:10195970:T:A	rs6685910	1	10195970	T	A	0.085184	1	-0.00566225	0.00504713	1.2586	0.26	-0.00658254	0.00504552	1.70206	0.19	0.00337384	0.00510749	0.436351	0.51	0.00892243	0.00509462	3.0672	0.08	0.0174955	0.00524286	11.1357	0.00085	0.0250252	0.00503311	24.7219	6.6e-07
1:10198217:G:A	rs11121521	1	10198217	G	A	0.084797	0.998499	-0.00594165	0.00504813	1.38533	0.24	-0.00687345	0.00504653	1.85509	0.17	0.003376	0.00510851	0.436733	0.51	0.00885045	0.00509564	3.01671	0.082	0.018019	0.00524391	11.8073	0.00059	0.0253839	0.00503412	25.4256	4.6e-07
1:10200574:T:C	rs12070814	1	10200574	T	C	0.084694	0.997743	-0.00585153	0.00505256	1.34127	0.25	-0.00677854	0.00505096	1.80105	0.18	0.00353995	0.00511299	0.47934	0.49	0.00907715	0.00510011	3.16767	0.075	0.0181136	0.00524851	11.9107	0.00056	0.0255899	0.00503853	25.7946	3.8e-07
1:10202102:AT:A	rs113950298	1	10202102	AT	A	0.077449	0.966795	-0.00895581	0.00534381	2.80871	0.094	-0.00997363	0.00534211	3.48563	0.062	0.00186615	0.00540772	0.119087	0.73	0.00755834	0.0053941	1.96343	0.16	0.0215615	0.00555105	15.0872	1e-04	0.0286238	0.00532897	28.8515	7.8e-08
1:10202756:C:G	rs61782924	1	10202756	C	G	0.108762	0.992587	-0.00812945	0.00452735	3.2243	0.073	-0.00945929	0.00452591	4.36823	0.037	0.00115997	0.00458149	0.0641027	0.8	0.00703971	0.00456996	2.37293	0.12	0.0180406	0.00470293	14.7152	0.00013	0.0257953	0.00451478	32.6444	1.1e-08
1:10203445:C:T	rs1074461	1	10203445	C	T	0.119043	0.994852	-0.00774879	0.00434467	3.18093	0.075	-0.00922814	0.00434329	4.5143	0.034	0.00192659	0.00439663	0.192017	0.66	0.00874521	0.00438556	3.9764	0.046	0.0190838	0.00451317	17.88	2.4e-05	0.0277276	0.00433261	40.9568	1.6e-10
1:10203988:C:T	rs35316894	1	10203988	C	T	0.118484	0.99491	-0.00769815	0.00435302	3.12746	0.077	-0.00915008	0.00435164	4.42125	0.035	0.00185059	0.00440508	0.176487	0.67	0.0085864	0.00439399	3.8186	0.051	0.018867	0.00452184	17.4091	3e-05	0.027346	0.00434093	39.6846	3e-10
1:10207591:A:T	rs12058944	1	10207591	A	T	0.041444	0.995786	-0.0117126	0.0070612	2.75138	0.097	-0.012648	0.00705896	3.21041	0.073	9.05886e-05	0.00714565	0.000160718	0.99	0.00761642	0.00712766	1.14185	0.29	0.0226549	0.00733505	9.53934	0.002	0.0320156	0.0070416	20.6719	5.5e-06
1:10208768:C:T	rs11121522	1	10208768	C	T	0.10049	0.992317	-0.0112456	0.00468859	5.75284	0.016	-0.0125027	0.0046871	7.11544	0.0076	-0.000510575	0.00474466	0.01158	0.91	0.00788501	0.00473271	2.77577	0.096	0.0216701	0.00487042	19.7966	8.6e-06	0.0319962	0.00467557	46.8304	7.7e-12
1:10209419:A:C	rs12076005	1	10209419	A	C	0.041467	0.995672	-0.0114126	0.00705888	2.61395	0.11	-0.0123276	0.00705663	3.05182	0.081	0.000559779	0.0071433	0.00614095	0.94	0.00803469	0.00712531	1.27154	0.26	0.0229095	0.00733263	9.76135	0.0018	0.0321866	0.00703927	20.9072	4.8e-06
1:10210971:G:C	rs10864443	1	10210971	G	C	0.111987	0.988753	-0.0113077	0.0044772	6.37878	0.012	-0.0127123	0.00447577	8.06698	0.0045	-0.00154293	0.00453074	0.115973	0.73	0.00651306	0.00451933	2.07693	0.15	0.0200014	0.00465083	18.4952	1.7e-05	0.0302073	0.00446477	45.7748	1.3e-11
1:10210974:C:T	rs10864444	1	10210974	C	T	0.109209	0.989492	-0.0110704	0.00452702	5.97998	0.014	-0.0124902	0.00452558	7.61706	0.0058	-0.00143033	0.00458116	0.0974809	0.75	0.00681397	0.00456962	2.22352	0.14	0.0198428	0.00470258	17.8047	2.4e-05	0.0303105	0.00451445	45.0792	1.9e-11
1:10210984:C:T	rs10864445	1	10210984	C	T	0.108803	0.990777	-0.0107047	0.00453168	5.57996	0.018	-0.0121456	0.00453024	7.18785	0.0073	-0.00119725	0.00458588	0.0681598	0.79	0.00708107	0.00457433	2.39631	0.12	0.0195166	0.00470743	17.1886	3.4e-05	0.0301367	0.0045191	44.4721	2.6e-11
1:10210990:T:C	rs10864446	1	10210990	T	C	0.108779	0.990792	-0.0106089	0.00453207	5.47957	0.019	-0.0120435	0.00453063	7.06624	0.0079	-0.00107565	0.00458627	0.0550071	0.81	0.00717419	0.00457472	2.45933	0.12	0.0195293	0.00470783	17.208	3.4e-05	0.0301223	0.00451949	44.4219	2.6e-11
1:10216246:G:GA	1:10216246_GA_G	1	10216246	G	GA	0.041458	0.994895	-0.0117586	0.00706264	2.77192	0.096	-0.0126579	0.00706039	3.21413	0.073	-0.000181728	0.0071471	0.000646522	0.98	0.00742407	0.0071291	1.08446	0.3	0.0222585	0.00733654	9.20467	0.0024	0.0317431	0.00704302	20.3133	6.6e-06
1:10216390:G:C	rs7522444	1	10216390	G	C	0.041479	0.99552	-0.0113206	0.00705808	2.57256	0.11	-0.0122396	0.00705584	3.00913	0.083	0.000895484	0.00714249	0.0157187	0.9	0.00842471	0.00712451	1.3983	0.24	0.0233073	0.00733181	10.1056	0.0015	0.0326329	0.00703848	21.4958	3.5e-06
1:10218377:G:A	rs2273298	1	10218377	G	A	0.120032	0.996569	-0.00734439	0.00432348	2.88566	0.089	-0.00876351	0.0043221	4.11118	0.043	0.00186589	0.00437518	0.181877	0.67	0.00884583	0.00436416	4.10842	0.043	0.018161	0.00449115	16.3518	5.3e-05	0.0272117	0.00431147	39.8346	2.8e-10
1:10218439:C:T	rs2273299	1	10218439	C	T	0.120081	0.996502	-0.00739315	0.00432249	2.92543	0.087	-0.00880807	0.00432112	4.15499	0.042	0.00176967	0.00437419	0.163678	0.69	0.00873561	0.00436317	4.00849	0.045	0.0180751	0.00449013	16.2049	5.7e-05	0.0270998	0.00431049	39.5258	3.2e-10
1:10221847:T:C	rs6667049	1	10221847	T	C	0.119224	0.996217	-0.00780633	0.00433739	3.23919	0.072	-0.0091808	0.00433601	4.48313	0.034	0.0015172	0.00438926	0.119482	0.73	0.00850189	0.00437821	3.77084	0.052	0.0184056	0.0045056	16.6876	4.4e-05	0.0273231	0.00432534	39.9044	2.7e-10
1:10222150:T:C	rs12087114	1	10222150	T	C	0.041482	0.996057	-0.0116243	0.00705628	2.71381	0.099	-0.0125408	0.00705403	3.16066	0.075	0.000433455	0.00714067	0.00368477	0.95	0.00795263	0.00712269	1.24662	0.26	0.0231156	0.00732993	9.9451	0.0016	0.0324499	0.00703668	21.2662	4e-06
1:10223618:C:T	rs61782937	1	10223618	C	T	0.078327	0.997	-0.0117911	0.00523743	5.0684	0.024	-0.0127738	0.00523577	5.95222	0.015	-0.00140661	0.00530007	0.0704345	0.79	0.00599561	0.00528672	1.28616	0.26	0.0211663	0.00544055	15.1358	1e-04	0.0306167	0.00522289	34.3633	4.6e-09
1:10227894:G:A	rs6692491	1	10227894	G	A	0.120514	0.99618	-0.0073337	0.00431504	2.88852	0.089	-0.00875352	0.00431367	4.11787	0.042	0.00202978	0.00436665	0.216074	0.64	0.00900378	0.00435565	4.27311	0.039	0.01838	0.00448239	16.8141	4.1e-05	0.0274483	0.00430306	40.689	1.8e-10
1:10230506:G:T	rs17034563	1	10230506	G	T	0.042026	0.996431	-0.0118004	0.0070087	2.83477	0.092	-0.0126942	0.00700646	3.28259	0.07	0.000915212	0.00709252	0.0166511	0.9	0.00856399	0.00707466	1.46535	0.23	0.0243472	0.0072805	11.1834	0.00083	0.0335665	0.00698923	23.0649	1.6e-06
1:10231463:T:C	rs12092513	1	10231463	T	C	0.078125	1	-0.0116975	0.00523804	4.98712	0.026	-0.0126703	0.00523637	5.85483	0.016	-0.00138858	0.00530068	0.0686244	0.79	0.00613839	0.00528733	1.34783	0.25	0.0209216	0.00544118	14.7844	0.00012	0.0306843	0.00522349	34.5073	4.2e-09
1:10231812:C:G	rs9782923	1	10231812	C	G	0.0417380000000001	0.997772	-0.0116514	0.00702926	2.74751	0.097	-0.0125079	0.00702702	3.16829	0.075	0.000284817	0.00711332	0.0016032	0.97	0.00786502	0.00709541	1.2287	0.27	0.0229711	0.00730186	9.89684	0.0017	0.0321216	0.00700974	20.9986	4.6e-06
1:10231985:G:A	rs9782879	1	10231985	G	A	0.041736	0.997701	-0.0116612	0.00702962	2.75186	0.097	-0.0125208	0.00702738	3.17452	0.075	0.000301307	0.00711369	0.00179403	0.97	0.00788366	0.00709577	1.2344	0.27	0.0230113	0.00730224	9.93052	0.0016	0.0321701	0.0070101	21.0599	4.5e-06
1:10232124:C:G	rs9782938	1	10232124	C	G	0.041729	0.997077	-0.0117231	0.00703092	2.78013	0.095	-0.0125902	0.00702868	3.2086	0.073	0.000193588	0.007115	0.000740302	0.98	0.00777925	0.00709708	1.20148	0.27	0.0229532	0.00730359	9.87672	0.0017	0.0321227	0.00701139	20.9901	4.6e-06
1:10232534:G:C	rs11121524	1	10232534	G	C	0.088006	0.997061	-0.00878945	0.00495528	3.1462	0.076	-0.0101266	0.00495371	4.17892	0.041	0.00224666	0.00501455	0.20073	0.65	0.00819546	0.00500192	2.68456	0.1	0.0214917	0.00514746	17.4324	3e-05	0.029188	0.00494152	34.8889	3.5e-09
1:10233756:G:A	rs9783053	1	10233756	G	A	0.111518	0.998811	-0.00828416	0.00445462	3.4584	0.063	-0.00982368	0.0044532	4.86635	0.027	0.0025386	0.0045079	0.317132	0.57	0.00973752	0.00449655	4.68963	0.03	0.0212501	0.00462738	21.0887	4.4e-06	0.0303	0.00444225	46.5243	9e-12
1:10233943:C:G	rs12078482	1	10233943	C	G	0.041817	0.997838	-0.0114577	0.00702465	2.6604	0.1	-0.0123262	0.00702241	3.08097	0.079	0.000526183	0.00710866	0.00547897	0.94	0.00813223	0.00709076	1.31533	0.25	0.0230562	0.00729708	9.98341	0.0016	0.0321992	0.00700514	21.1279	4.3e-06
1:10233947:A:G	rs12078483	1	10233947	A	G	0.041813	0.997814	-0.0114204	0.00702508	2.64276	0.1	-0.0122924	0.00702284	3.06371	0.08	0.000568746	0.0071091	0.00640042	0.94	0.00820199	0.00709119	1.33783	0.25	0.0230491	0.00729752	9.97605	0.0016	0.0322496	0.00700557	21.1916	4.2e-06
1:10234035:C:T	rs12074936	1	10234035	C	T	0.111649	1	-0.00822429	0.00445074	3.41454	0.065	-0.00975148	0.00444933	4.80344	0.028	0.00273725	0.00450397	0.369349	0.54	0.00992033	0.00449263	4.87585	0.027	0.0214629	0.00462335	21.5509	3.4e-06	0.0304344	0.00443838	47.0197	7e-12
1:10234529:T:C	rs11121525	1	10234529	T	C	0.110916	0.995665	-0.00907499	0.00447235	4.11737	0.042	-0.0105778	0.00447093	5.59754	0.018	0.0019569	0.00452584	0.186955	0.67	0.0092755	0.00451444	4.22149	0.04	0.0217753	0.0046458	21.9689	2.8e-06	0.030823	0.00445993	47.7631	4.8e-12
1:10234588:A:G	rs11806008	1	10234588	A	G	0.110205	0.995002	-0.00906226	0.00448602	4.08086	0.043	-0.0105257	0.00448459	5.5088	0.019	0.00187452	0.00453967	0.170503	0.68	0.00920006	0.00452824	4.12784	0.042	0.0216336	0.00465999	21.552	3.4e-06	0.0305876	0.00447356	46.7504	8.1e-12
1:10241836:T:C	rs6699249	1	10241836	T	C	0.042622	0.991704	-0.0117671	0.00698023	2.84183	0.092	-0.0128181	0.006978	3.37429	0.066	9.49909e-05	0.00706371	0.000180842	0.99	0.0082745	0.00704592	1.37914	0.24	0.022655	0.00725093	9.76202	0.0018	0.0334471	0.00696084	23.0884	1.5e-06
1:10244272:G:A	rs11806619	1	10244272	G	A	0.042621	0.991066	-0.0118623	0.00698255	2.88609	0.089	-0.0129302	0.00698033	3.43128	0.064	7.97151e-05	0.00706606	0.00012727	0.99	0.00818338	0.00704827	1.34803	0.25	0.0228377	0.00725335	9.91355	0.0016	0.0335629	0.00696316	23.233	1.4e-06
1:10244792:T:C	rs78325079	1	10244792	T	C	0.042589	0.990818	-0.0119137	0.00698582	2.90842	0.088	-0.0129801	0.00698359	3.45459	0.063	-7.5964e-05	0.00706937	0.000115466	0.99	0.00790484	0.00705156	1.25665	0.26	0.0226837	0.00725674	9.77116	0.0018	0.0332337	0.00696642	22.7582	1.8e-06
1:10251368:T:C	rs11801734	1	10251368	T	C	0.064404	0.990812	-0.00940662	0.00574237	2.6834	0.1	-0.01066	0.00574054	3.44832	0.063	0.000763045	0.00581104	0.0172422	0.9	0.0108771	0.00579641	3.52133	0.061	0.0200202	0.00596507	11.2643	0.00079	0.033183	0.00572642	33.5788	6.8e-09
1:10271688:G:C	rs11121529	1	10271688	G	C	0.114185	1	0.0026259	0.00440988	0.35457	0.55	0.00113081	0.00440848	0.0657961	0.8	0.011611	0.00446262	6.76953	0.0093	0.0157407	0.00445139	12.5042	0.00041	0.0160172	0.00458091	12.2256	0.00047	0.0223901	0.00439764	25.9223	3.6e-07
1:10273179:T:C	rs997482	1	10273179	T	C	0.12719	0.999244	-0.000879542	0.00421177	0.0436098	0.83	-0.00224801	0.00421043	0.285064	0.59	0.00944397	0.00426214	4.90968	0.027	0.0153825	0.00425141	13.0914	3e-04	0.0192313	0.00437511	19.3215	1.1e-05	0.0273974	0.00420008	42.5505	6.9e-11
1:10274560:C:CA	1:10274560_CA_C	1	10274560	C	CA	0.127313	0.999443	-0.000718682	0.00421038	0.0291361	0.86	-0.00211816	0.00420904	0.253251	0.61	0.00954281	0.00426073	5.01631	0.025	0.0155515	0.00425	13.3896	0.00025	0.0190675	0.00437366	19.0063	1.3e-05	0.0273961	0.00419868	42.5745	6.8e-11
1:10280774:A:G	rs6702280	1	10280774	A	G	0.127211	0.999562	-0.00110317	0.00421111	0.0686259	0.79	-0.00246061	0.00420977	0.341641	0.56	0.00927973	0.00426147	4.74188	0.029	0.0153283	0.00425074	13.0035	0.00031	0.0193758	0.00437442	19.619	9.5e-06	0.0276579	0.00419942	43.3771	4.5e-11
1:10283187:GCC:G	rs140885528	1	10283187	GCC	G	0.127969	0.993902	-0.000667318	0.00421322	0.0250863	0.87	-0.00200778	0.00421188	0.227238	0.63	0.00959005	0.00426361	5.05926	0.024	0.0156304	0.00425287	13.5075	0.00024	0.0190509	0.00437662	18.9475	1.3e-05	0.0273995	0.00420152	42.5276	7e-11
1:10284267:T:C	rs147613335	1	10284267	T	C	0.127269	0.999581	-0.00107335	0.00421043	0.0649877	0.8	-0.0024583	0.00420909	0.341109	0.56	0.0091659	0.00426079	4.62776	0.031	0.0152276	0.00425006	12.8373	0.00034	0.0190892	0.00437372	19.049	1.3e-05	0.0274732	0.00419874	42.8135	6e-11
1:10284785:A:AT	1:10284785_AT_A	1	10284785	A	AT	0.127336	0.99955	-0.00102181	0.00420975	0.0589148	0.81	-0.00240226	0.00420841	0.325839	0.57	0.00929487	0.0042601	4.76044	0.029	0.0153269	0.00424937	13.0094	0.00031	0.0192267	0.00437301	19.3307	1.1e-05	0.0275507	0.00419806	43.0692	5.3e-11
1:10286176:A:G	rs17396340	1	10286176	A	G	0.127019	1	-0.00112089	0.00421334	0.0707737	0.79	-0.00250758	0.004212	0.354434	0.55	0.00941479	0.00426373	4.87576	0.027	0.0155058	0.00425299	13.2923	0.00027	0.019571	0.00437674	19.9952	7.8e-06	0.0279991	0.00420164	44.4069	2.7e-11
1:10308958:T:C	rs4846204	1	10308958	T	C	0.126997	1	-0.00122114	0.00421485	0.0839402	0.77	-0.00258924	0.00421351	0.377622	0.54	0.00929835	0.00426526	4.75249	0.029	0.0153782	0.00425452	13.0651	3e-04	0.0195339	0.00437831	19.9051	8.1e-06	0.0279361	0.00420315	44.1756	3e-11
1:10310049:T:TG	1:10310049_TG_T	1	10310049	T	TG	0.127193	0.999589	-0.00133268	0.00421128	0.100143	0.75	-0.00268924	0.00420994	0.408046	0.52	0.00897516	0.00426164	4.43537	0.035	0.0150047	0.00425091	12.4591	0.00042	0.0193027	0.0043746	19.4697	1e-05	0.0275356	0.00419958	42.9908	5.5e-11
1:10315297:A:G	rs12137527	1	10315297	A	G	0.127354	0.999379	-0.00109862	0.00420973	0.0681069	0.79	-0.00247954	0.00420839	0.347145	0.56	0.00918139	0.00426007	4.64497	0.031	0.0152311	0.00424935	12.8475	0.00034	0.0191838	0.00437299	19.2448	1.1e-05	0.0275049	0.00419804	42.9266	5.7e-11
1:10316729:G:A	rs17400878	1	10316729	G	A	0.126885	0.999682	-0.00107287	0.00421552	0.0647725	0.8	-0.00243794	0.00421418	0.334673	0.56	0.00934358	0.00426593	4.79732	0.029	0.0153773	0.00425519	13.0593	3e-04	0.0193894	0.004379	19.6054	9.5e-06	0.0276895	0.00420381	43.3854	4.5e-11
1:10319211:CT:C	rs572251659	1	10319211	CT	C	0.108849	0.946626	0.00236062	0.00462467	0.260551	0.61	0.000793435	0.00462319	0.0294536	0.86	0.0115219	0.00467998	6.06121	0.014	0.0154162	0.00466819	10.9057	0.00096	0.0163053	0.00480402	11.5198	0.00069	0.0227868	0.00461182	24.4129	7.8e-07
1:10325610:G:A	rs12139158	1	10325610	G	A	0.127361	0.998714	-0.0011187	0.00421114	0.0705714	0.79	-0.00249882	0.0042098	0.352328	0.55	0.00907421	0.0042615	4.53411	0.033	0.0151218	0.00425077	12.6553	0.00037	0.0190355	0.00437445	18.9357	1.4e-05	0.0273502	0.00419945	42.4167	7.4e-11
1:10334255:CA:C	rs139057101	1	10334255	CA	C	0.126768	0.996478	-0.00113114	0.00422326	0.0717358	0.79	-0.00255247	0.00422191	0.365513	0.55	0.00900246	0.00427376	4.43712	0.035	0.0151009	0.004263	12.5479	4e-04	0.0189253	0.00438704	18.6098	1.6e-05	0.0274357	0.00421153	42.4378	7.3e-11
1:10343260:A:G	rs12120499	1	10343260	A	G	0.127064	0.998232	-0.00110259	0.00421603	0.0683943	0.79	-0.00249935	0.00421468	0.351662	0.55	0.00899804	0.00426645	4.44799	0.035	0.0150114	0.0042557	12.4422	0.00042	0.0188169	0.00437953	18.4604	1.7e-05	0.0271734	0.00420432	41.773	1e-10
1:10345462:G:A	rs17397129	1	10345462	G	A	0.127076	0.998471	-0.00090541	0.00421556	0.0461296	0.83	-0.00229539	0.00421422	0.296674	0.59	0.00923538	0.00426598	4.68675	0.03	0.0152832	0.00425524	12.8998	0.00033	0.0188576	0.00437905	18.5443	1.7e-05	0.0272434	0.00420386	41.9978	9.1e-11
1:10359125:AT:A	rs139499211	1	10359125	AT	A	0.12391	0.961834	0.000219265	0.00433837	0.00255438	0.96	-0.00114657	0.00433698	0.069892	0.79	0.00984928	0.00439025	5.03304	0.025	0.0158747	0.00437919	13.1408	0.00029	0.0177185	0.00450661	15.458	8.4e-05	0.0264353	0.00432632	37.3363	9.9e-10
1:10368099:G:A	rs17401588	1	10368099	G	A	0.127134	0.997412	-0.000699816	0.00421716	0.0275377	0.87	-0.00209448	0.00421582	0.246823	0.62	0.00925022	0.0042676	4.69826	0.03	0.0152884	0.00425685	12.8988	0.00033	0.0184646	0.00438071	17.766	2.5e-05	0.0268626	0.00420545	40.8009	1.7e-10
1:10370712:C:CTGTG	1:10370712_CTGTG_C	1	10370712	C	CTGTG	0.128012	0.994198	-0.00120948	0.00420922	0.0825638	0.77	-0.00256387	0.00420788	0.371249	0.54	0.0085195	0.00425956	4.00035	0.045	0.0145694	0.00424884	11.7583	0.00061	0.0182266	0.00437246	17.3763	3.1e-05	0.0264859	0.00419753	39.8146	2.8e-10
1:10378416:T:G	rs6693965	1	10378416	T	G	0.127034	0.991308	-0.00120973	0.00422788	0.0818719	0.77	-0.00239183	0.00422653	0.320253	0.57	0.00815959	0.00427844	3.63719	0.057	0.0133117	0.00426767	9.72947	0.0018	0.0175855	0.00439184	16.033	6.2e-05	0.0238472	0.00421614	31.9923	1.5e-08
1:10378451:G:C	rs6703602	1	10378451	G	C	0.126815	0.990995	-0.00120668	0.00423252	0.0812802	0.78	-0.00240129	0.00423117	0.322084	0.57	0.00829178	0.00428314	3.74775	0.053	0.0133705	0.00427235	9.79407	0.0018	0.0177913	0.00439667	16.3745	5.2e-05	0.023959	0.00422077	32.222	1.4e-08
1:10383445:A:G	rs58036267	1	10383445	A	G	0.122405	0.999007	-0.00121561	0.00427906	0.0807032	0.78	-0.00234049	0.0042777	0.299359	0.58	0.00898163	0.00433023	4.30217	0.038	0.014371	0.00431933	11.0699	0.00088	0.0189441	0.00444501	18.1637	2e-05	0.0253865	0.00426718	35.3935	2.7e-09
1:10386506:C:T	rs12135774	1	10386506	C	T	0.12242	0.998963	-0.00122971	0.0042789	0.0825925	0.77	-0.00234436	0.00427753	0.300374	0.58	0.0089652	0.00433007	4.28677	0.038	0.0144054	0.00431917	11.1237	0.00085	0.0189643	0.00444484	18.2038	2e-05	0.0254359	0.00426701	35.5342	2.5e-09
1:10393920:A:G	rs11121542	1	10393920	A	G	0.122002	0.999319	-0.00112824	0.00428433	0.0693479	0.79	-0.0022246	0.00428297	0.269783	0.6	0.00907872	0.00433557	4.38487	0.036	0.0144733	0.00432465	11.2003	0.00082	0.0189237	0.00445049	18.08	2.1e-05	0.0253964	0.00427244	35.3341	2.8e-09
1:10400718:G:A	rs4846214	1	10400718	G	A	0.125326	0.996047	-0.00143652	0.00424394	0.114573	0.73	-0.0025556	0.00424259	0.362847	0.55	0.00856003	0.00429469	3.9727	0.046	0.0140392	0.00428388	10.7402	0.001	0.0187786	0.00440852	18.1443	2e-05	0.0251379	0.00423215	35.2805	2.9e-09
1:10402841:T:C	rs11804162	1	10402841	T	C	0.12219	0.997595	-0.00116331	0.00428556	0.0736845	0.79	-0.00228422	0.0042842	0.284273	0.59	0.00883038	0.00433681	4.14589	0.042	0.0142345	0.00432589	10.8276	0.001	0.0186113	0.00445176	17.4779	2.9e-05	0.0251634	0.00427366	34.6688	3.9e-09
1:10412636:T:A	rs4846215	1	10412636	T	A	0.122393	0.999246	-0.00118236	0.00427873	0.0763603	0.78	-0.00229216	0.00427737	0.287169	0.59	0.00900856	0.0043299	4.32867	0.037	0.0144024	0.004319	11.12	0.00085	0.0189384	0.00444467	18.1555	2e-05	0.0253077	0.00426685	35.1797	3e-09
1:10417853:A:G	rs10864454	1	10417853	A	G	0.122416	0.999515	-0.00116963	0.00427794	0.0747526	0.78	-0.00227604	0.00427658	0.283248	0.59	0.00896877	0.00432911	4.2921	0.038	0.014379	0.0043182	11.088	0.00087	0.0188415	0.00444385	17.9768	2.2e-05	0.0252648	0.00426606	35.0735	3.2e-09
1:10420085:T:C	rs12135219	1	10420085	T	C	0.122454	0.999365	-0.00108447	0.00427786	0.0642664	0.8	-0.00219159	0.0042765	0.262629	0.61	0.00907551	0.00432902	4.39504	0.036	0.0144979	0.00431812	11.2726	0.00079	0.0188631	0.00444376	18.0187	2.2e-05	0.0253285	0.00426598	35.2517	2.9e-09
1:10421878:G:A	rs12125492	1	10421878	G	A	0.122028	1	-0.00118424	0.00428325	0.0764424	0.78	-0.00226715	0.00428188	0.280343	0.6	0.00893425	0.00433447	4.24858	0.039	0.0143373	0.00432356	10.9964	0.00091	0.0188141	0.00444936	17.8801	2.4e-05	0.025241	0.00427135	34.9205	3.4e-09
1:10424252:T:C	rs11121548	1	10424252	T	C	0.122379	0.999369	-0.00105317	0.0042787	0.060586	0.81	-0.00216332	0.00427734	0.255796	0.61	0.00909264	0.00432988	4.4099	0.036	0.0144623	0.00431897	11.2128	0.00081	0.0188373	0.00444464	17.9623	2.3e-05	0.0251957	0.00426682	34.8694	3.5e-09
1:10428980:T:TC	1:10428980_TC_T	1	10428980	T	TC	0.122363	0.999098	-0.00111902	0.0042794	0.0683767	0.79	-0.00223169	0.00427804	0.27213	0.6	0.00895152	0.00433058	4.2727	0.039	0.0143638	0.00431967	11.057	0.00088	0.0187065	0.00444536	17.708	2.6e-05	0.0251659	0.00426752	34.7756	3.7e-09
1:10431132:T:C	rs12141192	1	10431132	T	C	0.122345	0.999294	-0.0011232	0.00427925	0.0688941	0.79	-0.00224191	0.00427789	0.274649	0.6	0.00895408	0.00433043	4.27544	0.039	0.0143464	0.00431952	11.0309	9e-04	0.0187083	0.0044452	17.7127	2.6e-05	0.0251543	0.00426736	34.7459	3.8e-09
1:10432788:T:C	rs189673147	1	10432788	T	C	0.122282	0.998313	-0.0010344	0.00428236	0.0583456	0.81	-0.00214403	0.004281	0.250826	0.62	0.00904537	0.00433357	4.35672	0.037	0.0144572	0.00432266	11.1858	0.00082	0.018703	0.00444844	17.6771	2.6e-05	0.0251606	0.00427047	34.713	3.8e-09
1:10433450:A:G	rs61383940	1	10433450	A	G	0.122348	0.999282	-0.00118631	0.00427941	0.0768477	0.78	-0.00230173	0.00427805	0.289479	0.59	0.00893238	0.00433059	4.25442	0.039	0.0143342	0.00431968	11.0114	0.00091	0.0188006	0.00444537	17.8865	2.3e-05	0.0252151	0.00426752	34.9115	3.5e-09
1:10437778:T:C	rs4240912	1	10437778	T	C	0.122362	0.998894	-0.00150294	0.00427975	0.123324	0.73	-0.00259095	0.00427839	0.366739	0.54	0.00854739	0.00433093	3.89497	0.048	0.0139373	0.00432003	10.4084	0.0013	0.0186492	0.00444572	17.5968	2.7e-05	0.025076	0.00426786	34.5221	4.2e-09
1:10437804:A:G	rs4240913	1	10437804	A	G	0.122414	0.999243	-0.00149602	0.00427828	0.122274	0.73	-0.00258382	0.00427692	0.364976	0.55	0.00856065	0.00432944	3.90975	0.048	0.0139433	0.00431854	10.4246	0.0012	0.0186479	0.0044442	17.6064	2.7e-05	0.0250649	0.0042664	34.5151	4.2e-09
1:10441978:C:T	rs6541092	1	10441978	C	T	0.113887	0.959071	-0.00218069	0.00450086	0.234744	0.63	-0.00343307	0.00449943	0.582171	0.45	0.00823943	0.00455469	3.27248	0.07	0.0136445	0.00454322	9.01957	0.0027	0.0194567	0.00467541	17.3181	3.2e-05	0.0260821	0.00448836	33.7684	6.2e-09
1:10443560:A:G	rs6694081	1	10443560	A	G	0.122732	0.996405	-0.00162524	0.00427876	0.144277	0.7	-0.00271383	0.0042774	0.402537	0.53	0.00856409	0.00432993	3.91202	0.048	0.0139205	0.00431903	10.3882	0.0013	0.0189715	0.0044447	18.2188	2e-05	0.0252043	0.00426688	34.8921	3.5e-09
1:10450805:T:C	rs12120465	1	10450805	T	C	0.122862	0.995889	-0.00164317	0.00427851	0.147495	0.7	-0.00271823	0.00427715	0.403891	0.53	0.00854031	0.00432968	3.89077	0.049	0.0139142	0.00431878	10.38	0.0013	0.018974	0.00444444	18.2257	2e-05	0.0252246	0.00426663	34.9524	3.4e-09
1:10451799:T:C	rs4846217	1	10451799	T	C	0.123949	0.994364	-0.00135149	0.00426512	0.100407	0.75	-0.00246837	0.00426376	0.335147	0.56	0.00819009	0.00431613	3.60072	0.058	0.0135704	0.00430526	9.9355	0.0016	0.017859	0.00443053	16.2481	5.6e-05	0.0242981	0.00425327	32.636	1.1e-08
1:10453292:A:C	rs7525661	1	10453292	A	C	0.122553	0.99595	-0.00160386	0.004283	0.14023	0.71	-0.00268862	0.00428163	0.39431	0.53	0.00855926	0.00433422	3.89988	0.048	0.0139583	0.00432331	10.424	0.0012	0.018877	0.0044491	18.0021	2.2e-05	0.0252471	0.0042711	34.9417	3.4e-09
1:10454502:T:A	rs6679596	1	10454502	T	A	0.122874	0.995732	-0.00166849	0.00427864	0.152067	0.7	-0.00274683	0.00427728	0.412408	0.52	0.00849658	0.00432981	3.85079	0.05	0.0138851	0.00431891	10.336	0.0013	0.0189372	0.00444457	18.154	2e-05	0.0252227	0.00426676	34.9452	3.4e-09
1:10454948:A:G	rs12142043	1	10454948	A	G	0.122561	0.99536	-0.00162178	0.0042831	0.143373	0.7	-0.00271007	0.00428173	0.40061	0.53	0.00855433	0.00433432	3.8952	0.048	0.0139561	0.00432341	10.4203	0.0012	0.0189042	0.0044492	18.0532	2.1e-05	0.0252894	0.0042712	35.0572	3.2e-09
1:10455148:A:G	rs11121559	1	10455148	A	G	0.081808	0.974473	0.0031011	0.0051832	0.357961	0.55	0.00214922	0.00518155	0.172045	0.68	0.0102726	0.00524519	3.83561	0.05	0.0114279	0.00523198	4.77088	0.029	0.0127329	0.00538422	5.59256	0.018	0.0140643	0.00516881	7.40385	0.0065
1:10458439:T:C	rs6670157	1	10458439	T	C	0.122881	0.995108	-0.00167253	0.0042794	0.15275	0.7	-0.00275477	0.00427803	0.414652	0.52	0.00852995	0.00433057	3.87974	0.049	0.0139218	0.00431967	10.387	0.0013	0.019	0.00444536	18.2681	1.9e-05	0.0253029	0.00426751	35.1555	3e-09
1:10462092:A:T	rs114968182	1	10462092	A	T	0.116432	0.952325	0.00212582	0.00448029	0.225133	0.64	0.00112358	0.00447887	0.0629323	0.8	0.0103625	0.00453387	5.22385	0.022	0.0147989	0.00452246	10.708	0.0011	0.014733	0.00465405	10.0212	0.0015	0.0201282	0.00446785	20.2961	6.6e-06
1:10463354:T:C	rs3762289	1	10463354	T	C	0.122214	0.992497	-0.00143231	0.00429417	0.111254	0.74	-0.00250466	0.0042928	0.340421	0.56	0.00878506	0.00434553	4.087	0.043	0.0140901	0.00433458	10.5665	0.0012	0.0189746	0.00446071	18.0941	2.1e-05	0.025221	0.00428225	34.6883	3.9e-09
1:10465886:C:CG	1:10465886_CG_C	1	10465886	C	CG	0.122301	0.991331	-0.00200553	0.00429621	0.217915	0.64	-0.00308645	0.00429484	0.516447	0.47	0.00827934	0.00434759	3.62656	0.057	0.0136705	0.00433664	9.93721	0.0016	0.0191843	0.00446282	18.4788	1.7e-05	0.0254859	0.00428428	35.3871	2.7e-09
1:11100898:A:G	rs61535446	1	11100898	A	G	0.189416	0.995784	-0.0153117	0.0035853	18.2388	1.9e-05	-0.0155046	0.00358416	18.7132	1.5e-05	-0.0149649	0.00362818	17.0126	3.7e-05	-0.0106021	0.00361905	8.58208	0.0034	0.00298487	0.00372435	0.642319	0.42	0.00936892	0.00357535	6.86661	0.0088
1:11101413:G:A	rs61773665	1	11101413	G	A	0.189537	0.996739	-0.0153342	0.00358349	18.3109	1.9e-05	-0.0155319	0.00358235	18.7981	1.5e-05	-0.0149751	0.00362634	17.053	3.6e-05	-0.0105877	0.00361721	8.56753	0.0034	0.00301096	0.00372246	0.654258	0.42	0.00941725	0.00357354	6.94467	0.0084
1:11102275:A:G	rs12136082	1	11102275	A	G	0.189535	0.997299	-0.0153232	0.00358253	18.2945	1.9e-05	-0.0155216	0.00358139	18.7833	1.5e-05	-0.0149715	0.00362538	17.0539	3.6e-05	-0.0105858	0.00361625	8.56907	0.0034	0.00300324	0.00372147	0.651254	0.42	0.00941183	0.00357259	6.94038	0.0084
1:11104845:T:C	rs9430347	1	11104845	T	C	0.189866	0.997544	-0.0153955	0.00357977	18.496	1.7e-05	-0.0155743	0.00357863	18.9401	1.3e-05	-0.0150725	0.00362258	17.3114	3.2e-05	-0.0107135	0.00361346	8.79062	0.003	0.00296195	0.0037186	0.63445	0.43	0.00930064	0.00356983	6.78782	0.0092
1:11105122:C:T	rs2273344	1	11105122	C	T	0.191853	0.99426	-0.0152015	0.00356988	18.1327	2.1e-05	-0.0153582	0.00356875	18.5202	1.7e-05	-0.0149315	0.00361258	17.0834	3.6e-05	-0.010623	0.00360348	8.69056	0.0032	0.00281724	0.00370833	0.577154	0.45	0.00898062	0.00355997	6.36385	0.012
1:11106359:T:C	rs10779750	1	11106359	T	C	0.190696	0.992198	-0.0153572	0.0035823	18.378	1.8e-05	-0.0155292	0.00358116	18.8039	1.4e-05	-0.0150389	0.00362514	17.2101	3.3e-05	-0.0107224	0.00361602	8.79265	0.003	0.00291586	0.00372123	0.61399	0.43	0.00927523	0.00357235	6.74125	0.0094
1:11111976:TGAA:T	1:11111976_TGAA_T	1	11111976	TGAA	T	0.254761	0.978741	-0.0142718	0.0032533	19.2445	1.2e-05	-0.0147871	0.00325226	20.6727	5.4e-06	-0.0173856	0.00329221	27.8872	1.3e-07	-0.0111283	0.00328392	11.4835	7e-04	-0.00270375	0.00337947	0.640086	0.42	0.00738959	0.00324426	5.1881	0.023
1:11112836:T:C	rs1884429	1	11112836	T	C	0.234379	0.992288	-0.0162408	0.00332208	23.9	1e-06	-0.0166698	0.00332102	25.1953	5.2e-07	-0.0192606	0.00336181	32.8242	1e-08	-0.0132118	0.00335334	15.5228	8.2e-05	-0.00227401	0.00345092	0.434227	0.51	0.00739177	0.00331285	4.97843	0.026
1:11118390:G:A	rs1211575	1	11118390	G	A	0.254889	0.995909	-0.0141674	0.00322207	19.3335	1.1e-05	-0.0146654	0.00322104	20.7297	5.3e-06	-0.0172979	0.0032606	28.1444	1.1e-07	-0.0113632	0.00325239	12.2066	0.00048	-0.00282638	0.00334702	0.713088	0.4	0.00694862	0.00321312	4.67674	0.031
1:11119135:G:A	rs743577	1	11119135	G	A	0.25629	0.995818	-0.0142803	0.00321704	19.7042	9e-06	-0.0147764	0.00321602	21.1107	4.3e-06	-0.0171865	0.00325552	27.87	1.3e-07	-0.0112828	0.00324732	12.0721	0.00051	-0.00239989	0.0033418	0.51573	0.47	0.00728839	0.00320811	5.16138	0.023
1:11124885:T:C	rs2486922	1	11124885	T	C	0.254917	0.99929	-0.0139817	0.00321804	18.8773	1.4e-05	-0.0144756	0.00321702	20.2474	6.8e-06	-0.016925	0.00325653	27.0113	2e-07	-0.0110263	0.00324833	11.5223	0.00069	-0.00256262	0.00334285	0.587671	0.44	0.00706187	0.00320911	4.84252	0.028
1:11124911:C:CT	rs56364984	1	11124911	C	CT	0.256263	0.978161	-0.0143247	0.00324699	19.463	1e-05	-0.0148884	0.00324596	21.0383	4.5e-06	-0.0174701	0.00328583	28.2683	1.1e-07	-0.011274	0.00327755	11.8319	0.00058	-0.00275852	0.00337292	0.668869	0.41	0.00726731	0.00323798	5.03732	0.025
1:11124912:C:T	rs55924558	1	11124912	C	T	0.254147	0.982994	-0.0142837	0.00324733	19.3476	1.1e-05	-0.0148113	0.0032463	20.8166	5.1e-06	-0.017338	0.00328617	27.8368	1.3e-07	-0.0111801	0.00327789	11.6332	0.00065	-0.002607	0.00337327	0.597283	0.44	0.00732046	0.00323831	5.11021	0.024
1:11124943:G:A	rs2486921	1	11124943	G	A	0.254724	0.982329	-0.0145446	0.00324621	20.0747	7.4e-06	-0.0150553	0.00324517	21.523	3.5e-06	-0.0174804	0.00328503	28.3154	1e-07	-0.0113458	0.00327676	11.9889	0.00054	-0.00233116	0.0033721	0.477908	0.49	0.00740548	0.00323719	5.23322	0.022
1:11124979:A:G	rs2261317	1	11124979	A	G	0.254929	0.999356	-0.013984	0.00321788	18.8851	1.4e-05	-0.0144776	0.00321686	20.255	6.8e-06	-0.0169274	0.00325637	27.0216	2e-07	-0.0110281	0.00324817	11.5272	0.00069	-0.00256133	0.00334268	0.58714	0.44	0.00706235	0.00320895	4.84366	0.028
1:11125050:T:C	rs2486920	1	11125050	T	C	0.254917	0.999302	-0.0139893	0.00321801	18.898	1.4e-05	-0.0144815	0.00321699	20.2642	6.7e-06	-0.0169327	0.0032565	27.0366	2e-07	-0.0110335	0.0032483	11.5376	0.00068	-0.00256052	0.00334281	0.58672	0.44	0.00705953	0.00320908	4.83939	0.028
1:11125727:TTTAG:T	rs774137930	1	11125727	TTTAG	T	0.23373	0.979629	-0.0164564	0.00334674	24.1783	8.8e-07	-0.0169354	0.00334568	25.6225	4.2e-07	-0.0191935	0.00338677	32.1172	1.5e-08	-0.012902	0.00337824	14.5859	0.00013	-0.00164883	0.00347654	0.224936	0.64	0.00817534	0.00333745	6.00042	0.014
1:11125733:G:C	rs5019466	1	11125733	G	C	0.233113	0.982078	-0.016359	0.00334541	23.9121	1e-06	-0.0168278	0.00334434	25.3183	4.9e-07	-0.0192205	0.00338541	32.2334	1.4e-08	-0.0129467	0.00337689	14.6988	0.00013	-0.00186472	0.00347515	0.287927	0.59	0.0079546	0.00333612	5.68532	0.017
1:11125866:G:A	rs2039840	1	11125866	G	A	0.254929	0.999362	-0.0139842	0.00321787	18.8858	1.4e-05	-0.0144778	0.00321685	20.2557	6.8e-06	-0.0169271	0.00325635	27.0209	2e-07	-0.0110277	0.00324815	11.5266	0.00069	-0.00256042	0.00334266	0.586727	0.44	0.00706322	0.00320893	4.84489	0.028
1:11126399:C:T	rs2791661	1	11126399	C	T	0.254943	0.999313	-0.0139967	0.00321792	18.919	1.4e-05	-0.0144902	0.0032169	20.2896	6.7e-06	-0.0169314	0.00325641	27.034	2e-07	-0.0110273	0.00324821	11.5253	0.00069	-0.00254332	0.00334272	0.5789	0.45	0.00708588	0.00320899	4.87588	0.027
1:11126432:C:G	rs2748880	1	11126432	C	G	0.255029	0.999154	-0.0140377	0.00321785	19.031	1.3e-05	-0.0145235	0.00321682	20.3839	6.3e-06	-0.0169466	0.00325633	27.0838	1.9e-07	-0.0110455	0.00324813	11.564	0.00067	-0.00248566	0.00334264	0.552976	0.46	0.00713032	0.00320891	4.93744	0.026
1:11126490:A:G	rs2748879	1	11126490	A	G	0.255058	0.998978	-0.0140512	0.00321791	19.0667	1.3e-05	-0.0145363	0.00321689	20.4191	6.2e-06	-0.0169684	0.0032564	27.1524	1.9e-07	-0.0110708	0.0032482	11.6164	0.00065	-0.00249963	0.00334271	0.559184	0.45	0.00711026	0.00320898	4.90951	0.027
1:11126517:C:T	rs2791660	1	11126517	C	T	0.255004	0.999129	-0.0139944	0.00321797	18.9124	1.4e-05	-0.0144864	0.00321694	20.2783	6.7e-06	-0.0169214	0.00325645	27.001	2e-07	-0.0110167	0.00324825	11.5027	0.00069	-0.00252794	0.00334277	0.571901	0.45	0.00710374	0.00320903	4.90035	0.027
1:11126569:C:A	rs2791659	1	11126569	C	A	0.254935	0.999364	-0.0140137	0.00321784	18.9659	1.3e-05	-0.0145063	0.00321682	20.3359	6.5e-06	-0.0169384	0.00325633	27.0575	2e-07	-0.0110402	0.00324813	11.5529	0.00068	-0.00252731	0.00334264	0.571659	0.45	0.0070915	0.00320891	4.88384	0.027
1:11126941:C:T	rs6701726	1	11126941	C	T	0.254838	0.999379	-0.0140359	0.00321809	19.0231	1.3e-05	-0.0145238	0.00321706	20.3817	6.3e-06	-0.0169939	0.00325657	27.2309	1.8e-07	-0.0110993	0.00324837	11.6751	0.00063	-0.0025651	0.00334289	0.588795	0.44	0.0070478	0.00320915	4.82311	0.028
1:11127315:C:T	rs6655938	1	11127315	C	T	0.254215	0.982798	-0.0142317	0.00324735	19.2068	1.2e-05	-0.0147617	0.00324632	20.6771	5.4e-06	-0.0173269	0.00328619	27.8007	1.3e-07	-0.011156	0.00327791	11.5831	0.00067	-0.00269731	0.00337329	0.639375	0.42	0.00727663	0.00323833	5.04914	0.025
1:11127350:A:G	rs11121687	1	11127350	A	G	0.254158	0.982973	-0.0142653	0.00324725	19.2987	1.1e-05	-0.0147968	0.00324621	20.7768	5.2e-06	-0.0173213	0.00328608	27.7844	1.4e-07	-0.0111732	0.00327781	11.6195	0.00065	-0.00260873	0.00337318	0.598109	0.44	0.0073043	0.00323823	5.08794	0.024
1:11127422:C:G	rs11121688	1	11127422	C	G	0.254158	0.983002	-0.0142639	0.00324725	19.295	1.1e-05	-0.0147954	0.00324621	20.773	5.2e-06	-0.0173194	0.00328608	27.7784	1.4e-07	-0.0111715	0.00327781	11.6161	0.00065	-0.0026081	0.00337318	0.597819	0.44	0.00730466	0.00323823	5.08845	0.024
1:11127445:T:C	rs11576271	1	11127445	T	C	0.254159	0.98301	-0.0142663	0.00324724	19.3016	1.1e-05	-0.0147978	0.00324621	20.7797	5.2e-06	-0.0173227	0.00328608	27.7892	1.4e-07	-0.0111748	0.0032778	11.6229	0.00065	-0.00260955	0.00337318	0.598485	0.44	0.00730323	0.00323823	5.08647	0.024
1:11127495:G:GA	rs34154272	1	11127495	G	GA	0.245023	0.968446	-0.0152834	0.00330923	21.3297	3.9e-06	-0.0157742	0.00330818	22.7363	1.9e-06	-0.0181467	0.00334881	29.3639	6e-08	-0.0120785	0.00334037	13.0748	3e-04	-0.00210445	0.00343757	0.374778	0.54	0.0075317	0.00330004	5.20892	0.022
1:11127511:A:C	rs12569242	1	11127511	A	C	0.249546	0.97759	-0.0138512	0.00327522	17.8851	2.3e-05	-0.0143514	0.00327418	19.2124	1.2e-05	-0.0162682	0.00331439	24.0919	9.2e-07	-0.0104499	0.00330605	9.99085	0.0016	-0.00158418	0.00340224	0.216811	0.64	0.00778963	0.00326613	5.68809	0.017
1:11127764:C:A	rs2261217	1	11127764	C	A	0.254928	0.999446	-0.0139996	0.0032177	18.9294	1.4e-05	-0.0144924	0.00321668	20.2986	6.6e-06	-0.0169311	0.00325619	27.0364	2e-07	-0.0110385	0.00324799	11.5502	0.00068	-0.0025429	0.00334249	0.578785	0.45	0.00707044	0.00320877	4.8553	0.028
1:11127871:A:G	rs2791658	1	11127871	A	G	0.254928	0.999446	-0.0139996	0.0032177	18.9294	1.4e-05	-0.0144924	0.00321668	20.2986	6.6e-06	-0.0169311	0.00325619	27.0364	2e-07	-0.0110385	0.00324799	11.5502	0.00068	-0.0025429	0.00334249	0.578785	0.45	0.00707044	0.00320877	4.8553	0.028
1:11128001:A:G	rs2791657	1	11128001	A	G	0.254934	0.999442	-0.0140273	0.00321767	19.0049	1.3e-05	-0.0145198	0.00321664	20.3758	6.4e-06	-0.0169584	0.00325615	27.1245	1.9e-07	-0.0110694	0.00324795	11.6153	0.00065	-0.00253038	0.00334245	0.573113	0.45	0.00707542	0.00320873	4.86226	0.027
1:11128329:A:G	rs2791656	1	11128329	A	G	0.234696	0.998566	-0.0159356	0.00331057	23.1702	1.5e-06	-0.0163354	0.00330951	24.363	8e-07	-0.0186439	0.00335016	30.9701	2.6e-08	-0.0125851	0.00334172	14.1832	0.00017	-0.00176306	0.00343896	0.262835	0.61	0.00771059	0.00330137	5.45489	0.02
1:11128654:G:A	rs2791655	1	11128654	G	A	0.279674	0.992189	-0.0146313	0.0031339	21.7969	3e-06	-0.0150063	0.00313291	22.9431	1.7e-06	-0.0174959	0.00317138	30.435	3.5e-08	-0.0123144	0.0031634	15.1537	9.9e-05	-0.00226015	0.00325544	0.482008	0.49	0.00581812	0.0031252	3.46585	0.063
1:11129259:T:G	rs1194820	1	11129259	T	G	0.25563	0.998059	-0.0140619	0.00321676	19.1095	1.2e-05	-0.0145608	0.00321574	20.5025	6e-06	-0.0170676	0.00325523	27.4903	1.6e-07	-0.0112234	0.00324704	11.9475	0.00055	-0.00260271	0.00334151	0.606687	0.44	0.00696861	0.00320783	4.71922	0.03
1:11129434:T:C	rs2748878	1	11129434	T	C	0.256273	0.995718	-0.0140735	0.00321805	19.1259	1.2e-05	-0.0145547	0.00321702	20.4691	6.1e-06	-0.0171168	0.00325653	27.6271	1.5e-07	-0.011285	0.00324833	12.0692	0.00051	-0.00271087	0.00334285	0.657632	0.42	0.00673771	0.00320911	4.40814	0.036
1:11129437:T:C	rs2748877	1	11129437	T	C	0.25628	0.995696	-0.014077	0.00321803	19.1356	1.2e-05	-0.0145577	0.003217	20.4778	6e-06	-0.0171197	0.00325651	27.6367	1.5e-07	-0.0112881	0.00324831	12.0761	0.00051	-0.00270721	0.00334283	0.655869	0.42	0.00673496	0.00320909	4.40459	0.036
1:11129848:A:G	rs2791653	1	11129848	A	G	0.234396	0.99874	-0.0158862	0.00331191	23.008	1.6e-06	-0.0163082	0.00331086	24.2624	8.4e-07	-0.0186832	0.00335152	31.0756	2.5e-08	-0.0126741	0.00334308	14.3729	0.00015	-0.00193523	0.00344035	0.316415	0.57	0.00754083	0.00330272	5.2131	0.022
1:11130116:C:A	rs910661	1	11130116	C	A	0.255029	0.999138	-0.0139866	0.00321767	18.8948	1.4e-05	-0.0144855	0.00321665	20.2797	6.7e-06	-0.0169047	0.00325615	26.9528	2.1e-07	-0.0110329	0.00324795	11.5388	0.00068	-0.00251461	0.00334246	0.565992	0.45	0.00707968	0.00320874	4.8681	0.027
1:11130418:A:G	rs1318348	1	11130418	A	G	0.255029	0.999128	-0.014003	0.00321768	18.939	1.3e-05	-0.0145023	0.00321665	20.3266	6.5e-06	-0.01692	0.00325616	27.0017	2e-07	-0.0110454	0.00324796	11.5648	0.00067	-0.0025095	0.00334246	0.56369	0.45	0.00708772	0.00320874	4.87914	0.027
1:11130643:A:G	rs910660	1	11130643	A	G	0.254935	0.999561	-0.0140022	0.00321751	18.9387	1.3e-05	-0.0144958	0.00321649	20.3106	6.6e-06	-0.0169326	0.00325599	27.0446	2e-07	-0.0110464	0.00324779	11.5682	0.00067	-0.00253449	0.00334229	0.575033	0.45	0.0070726	0.00320858	4.85885	0.028
1:11131433:T:C	rs6540963	1	11131433	T	C	0.254938	0.999562	-0.0140014	0.00321749	18.9369	1.4e-05	-0.0144935	0.00321647	20.3043	6.6e-06	-0.0169223	0.00325597	27.0122	2e-07	-0.0110376	0.00324777	11.5498	0.00068	-0.00251831	0.00334227	0.56772	0.45	0.00708081	0.00320856	4.87019	0.027
1:11131769:G:GC	rs34741710	1	11131769	G	GC	0.254098	0.982813	-0.0142706	0.00324787	19.3058	1.1e-05	-0.0148044	0.00324684	20.7902	5.1e-06	-0.0173483	0.00328671	27.8607	1.3e-07	-0.0111946	0.00327844	11.6596	0.00064	-0.00265098	0.00337383	0.617401	0.43	0.00728479	0.00323885	5.05885	0.025
1:11131923:CCAA:C	rs751731164	1	11131923	CCAA	C	0.254023	0.981286	-0.0141639	0.00325148	18.976	1.3e-05	-0.0146852	0.00325044	20.4116	6.2e-06	-0.0173478	0.00329036	27.797	1.3e-07	-0.011139	0.00328208	11.5184	0.00069	-0.00284569	0.00337758	0.709848	0.4	0.00720787	0.00324245	4.9416	0.026
1:11132217:G:A	rs1130683	1	11132217	G	A	0.255147	0.999373	-0.0140878	0.00321679	19.1796	1.2e-05	-0.0145822	0.00321577	20.5626	5.8e-06	-0.0170561	0.00325526	27.4529	1.6e-07	-0.0111786	0.00324707	11.852	0.00058	-0.00257048	0.00334154	0.591745	0.44	0.0069876	0.00320786	4.74488	0.029
1:11132541:G:C	rs2791650	1	11132541	G	C	0.255069	0.999402	-0.0139671	0.00321729	18.8466	1.4e-05	-0.0144615	0.00321626	20.2173	6.9e-06	-0.0169107	0.00325576	26.9785	2.1e-07	-0.0110296	0.00324756	11.5347	0.00068	-0.00256462	0.00334206	0.588867	0.44	0.00703898	0.00320835	4.81344	0.028
1:11132561:A:G	rs2791649	1	11132561	A	G	0.255075	0.999402	-0.0139614	0.00321724	18.8318	1.4e-05	-0.0144556	0.00321621	20.2014	7e-06	-0.0169033	0.00325571	26.9558	2.1e-07	-0.011024	0.00324752	11.5233	0.00069	-0.0025624	0.00334201	0.587866	0.44	0.00703767	0.0032083	4.81179	0.028
1:11132638:G:T	rs2791648	1	11132638	G	T	0.254762	1	-0.0141514	0.00321751	19.3446	1.1e-05	-0.0146336	0.00321648	20.6984	5.4e-06	-0.0170944	0.00325599	27.5641	1.5e-07	-0.0112021	0.00324779	11.8967	0.00056	-0.00250214	0.00334229	0.560449	0.45	0.00709589	0.00320857	4.89092	0.027
1:11132801:G:A	rs2791647	1	11132801	G	A	0.255079	0.999423	-0.0140305	0.0032169	19.0225	1.3e-05	-0.0145287	0.00321588	20.4104	6.2e-06	-0.0169324	0.00325538	27.0543	2e-07	-0.0110497	0.00324718	11.5794	0.00067	-0.00247195	0.00334166	0.547209	0.46	0.00712289	0.00320797	4.93006	0.026
1:11132965:G:C	rs7533211	1	11132965	G	C	0.255135	0.999425	-0.0141824	0.00321645	19.4423	1e-05	-0.0146803	0.00321543	20.8446	5e-06	-0.0172112	0.00325492	27.9604	1.2e-07	-0.0112991	0.00324672	12.1116	5e-04	-0.00262636	0.00334119	0.617883	0.43	0.00703782	0.00320752	4.81435	0.028
1:11133242:C:T	rs2791646	1	11133242	C	T	0.254867	0.999536	-0.0141126	0.00321771	19.2363	1.2e-05	-0.0146098	0.00321669	20.6286	5.6e-06	-0.0170976	0.0032562	27.5709	1.5e-07	-0.01122	0.003248	11.9332	0.00055	-0.00259566	0.0033425	0.603051	0.44	0.00698582	0.00320878	4.73975	0.029
1:11134157:T:G	rs2748876	1	11134157	T	G	0.234211	0.998455	-0.0160856	0.00331256	23.5803	1.2e-06	-0.0165172	0.0033115	24.8783	6.1e-07	-0.0188676	0.00335217	31.6795	1.8e-08	-0.0129135	0.00334373	14.915	0.00011	-0.00186748	0.00344102	0.294536	0.59	0.00755031	0.00330336	5.22419	0.022
1:11137778:C:T	rs2259886	1	11137778	C	T	0.255225	0.999257	-0.0141321	0.0032164	19.3052	1.1e-05	-0.0146416	0.00321538	20.7353	5.3e-06	-0.0172038	0.00325487	27.937	1.3e-07	-0.0112982	0.00324667	12.11	5e-04	-0.00269489	0.00334114	0.650571	0.42	0.00696707	0.00320747	4.71819	0.03
1:11138469:T:G	rs12027609	1	11138469	T	G	0.25435	0.984204	-0.0143838	0.00324523	19.6453	9.3e-06	-0.0149099	0.00324419	21.122	4.3e-06	-0.017414	0.00328404	28.1177	1.1e-07	-0.0112687	0.00327577	11.8337	0.00058	-0.00255699	0.00337108	0.575335	0.45	0.00738087	0.00323621	5.20164	0.023
1:11140621:ACAC:A	1:11140621_ACAC_A	1	11140621	ACAC	A	0.236163	0.969163	-0.0155371	0.00334351	21.5942	3.4e-06	-0.0160189	0.00334245	22.9686	1.6e-06	-0.0182564	0.0033835	29.1137	6.8e-08	-0.0120538	0.00337498	12.7557	0.00035	-0.00177424	0.00347318	0.260959	0.61	0.00796578	0.00333423	5.70777	0.017
1:11140625:AC:A	1:11140625_AC_A	1	11140625	AC	A	0.236163	0.969163	-0.0155371	0.00334351	21.5942	3.4e-06	-0.0160189	0.00334245	22.9686	1.6e-06	-0.0182564	0.0033835	29.1137	6.8e-08	-0.0120538	0.00337498	12.7557	0.00035	-0.00177424	0.00347318	0.260959	0.61	0.00796578	0.00333423	5.70777	0.017
1:11141187:C:G	rs2258621	1	11141187	C	G	0.234476	0.997667	-0.0161133	0.00331277	23.6585	1.2e-06	-0.0165488	0.00331172	24.9705	5.8e-07	-0.0188867	0.00335239	31.7396	1.8e-08	-0.012927	0.00334395	14.9444	0.00011	-0.00181885	0.00344124	0.279358	0.6	0.00759451	0.00330357	5.28484	0.022
1:11148759:G:A	rs1148485	1	11148759	G	A	0.234359	0.996994	-0.016075	0.00331387	23.5305	1.2e-06	-0.0165297	0.00331281	24.8963	6e-07	-0.0188976	0.0033535	31.7554	1.7e-08	-0.0129462	0.00334506	14.9789	0.00011	-0.00193844	0.00344239	0.317091	0.57	0.00753843	0.00330467	5.20363	0.023
1:11151779:A:G	rs1148482	1	11151779	A	G	0.233843	0.99664	-0.0162677	0.00331782	24.0406	9.4e-07	-0.016706	0.00331676	25.3697	4.7e-07	-0.0191718	0.0033575	32.6058	1.1e-08	-0.0131539	0.00334904	15.4266	8.6e-05	-0.00203925	0.00344649	0.350098	0.55	0.00752872	0.0033086	5.17789	0.023
1:11160674:C:T	rs2791644	1	11160674	C	T	0.23422	0.996483	-0.016485	0.00331585	24.7166	6.6e-07	-0.016931	0.00331479	26.0886	3.3e-07	-0.0193493	0.0033555	33.2517	8.1e-09	-0.0133276	0.00334705	15.8553	6.8e-05	-0.0019477	0.00344444	0.319748	0.57	0.00762134	0.00330664	5.31238	0.021
1:11164937:C:T	rs2486918	1	11164937	C	T	0.257805	0.999299	-0.0146212	0.00320711	20.7844	5.1e-06	-0.0151297	0.00320609	22.2695	2.4e-06	-0.0177275	0.00324546	29.8362	4.7e-08	-0.0113534	0.00323729	12.2995	0.00045	-0.00258678	0.00333148	0.602898	0.44	0.00766455	0.0031982	5.7433	0.017
1:11166302:C:T	rs6540964	1	11166302	C	T	0.25767	1	-0.0146295	0.00320666	20.814	5.1e-06	-0.0151281	0.00320564	22.2708	2.4e-06	-0.0177785	0.00324501	30.0162	4.3e-08	-0.0113688	0.00323684	12.3364	0.00044	-0.00260325	0.00333102	0.610766	0.43	0.00768969	0.00319776	5.78263	0.016
1:11170131:A:C	rs2261434	1	11170131	A	C	0.257579	0.999663	-0.0146003	0.00320747	20.7203	5.3e-06	-0.0151064	0.00320645	22.1961	2.5e-06	-0.0177109	0.00324583	29.7736	4.9e-08	-0.0112918	0.00323765	12.1637	0.00049	-0.00261045	0.00333186	0.613843	0.43	0.00768468	0.00319856	5.77221	0.016
1:11170743:G:A	rs2015818	1	11170743	G	A	0.257746	0.999286	-0.0144543	0.00320748	20.308	6.6e-06	-0.0149771	0.00320646	21.8175	3e-06	-0.0176066	0.00324584	29.4237	5.8e-08	-0.0112126	0.00323767	11.9937	0.00053	-0.00266045	0.00333187	0.637577	0.42	0.0076316	0.00319857	5.6927	0.017
1:11172006:A:G	rs1148480	1	11172006	A	G	0.257544	0.999463	-0.0145181	0.00320775	20.4842	6e-06	-0.0150182	0.00320673	21.9336	2.8e-06	-0.0176672	0.00324612	29.6217	5.3e-08	-0.0112265	0.00323794	12.0213	0.00053	-0.00269656	0.00333216	0.65489	0.42	0.00763335	0.00319885	5.69434	0.017
1:11174067:A:T	rs1148478	1	11174067	A	T	0.236612	0.999588	-0.0163824	0.00330178	24.6182	7e-07	-0.0168082	0.00330073	25.9311	3.5e-07	-0.0193251	0.00334127	33.452	7.3e-09	-0.0128111	0.00333285	14.7754	0.00012	-0.00201035	0.00342983	0.343555	0.56	0.00813019	0.00329261	6.09705	0.014
1:11178425:CTAGGA:C	rs755648694	1	11178425	CTAGGA	C	0.257888	0.998282	-0.0145462	0.00320885	20.5495	5.8e-06	-0.0150526	0.00320783	22.0192	2.7e-06	-0.0178113	0.00324722	30.0863	4.1e-08	-0.0114191	0.00323905	12.4289	0.00042	-0.00283874	0.00333329	0.725278	0.39	0.00746733	0.00319994	5.44562	0.02
1:11179484:T:C	rs56803472	1	11179484	T	C	0.236659	0.999137	-0.0162651	0.0033017	24.2684	8.4e-07	-0.0166559	0.00330065	25.4646	4.5e-07	-0.0192262	0.00334119	33.1121	8.7e-09	-0.0126531	0.00333277	14.4138	0.00015	-0.00205475	0.00342975	0.358916	0.55	0.0081429	0.00329253	6.11643	0.013
1:11180151:C:T	rs28729193	1	11180151	C	T	0.236776	0.999017	-0.0162855	0.00330192	24.3258	8.1e-07	-0.0167183	0.00330087	25.6523	4.1e-07	-0.0192078	0.00334141	33.0441	9e-09	-0.0126874	0.003333	14.4901	0.00014	-0.00197648	0.00342998	0.332048	0.56	0.00817426	0.00329275	6.1628	0.013
1:11181327:T:C	rs11121691	1	11181327	T	C	0.236576	0.999583	-0.016301	0.00330192	24.3723	7.9e-07	-0.0167044	0.00330086	25.61	4.2e-07	-0.0191974	0.0033414	33.0084	9.2e-09	-0.0126379	0.00333299	14.3775	0.00015	-0.00193267	0.00342997	0.317494	0.57	0.00826884	0.00329275	6.30626	0.012
1:11190646:A:G	rs2275527	1	11190646	A	G	0.236581	1	-0.0161268	0.00330127	23.8634	1e-06	-0.0165327	0.00330022	25.0959	5.5e-07	-0.0189822	0.00334076	32.2852	1.3e-08	-0.012341	0.00333234	13.7152	0.00021	-0.0019175	0.0034293	0.312651	0.58	0.00841041	0.00329211	6.5266	0.011
1:11191922:C:T	rs1417131	1	11191922	C	T	0.235228	0.997733	-0.0159251	0.00331106	23.1331	1.5e-06	-0.0163729	0.00331	24.4678	7.6e-07	-0.0187944	0.00335065	31.4629	2e-08	-0.0122285	0.00334222	13.3867	0.00025	-0.00199137	0.00343946	0.335213	0.56	0.00833133	0.00330186	6.36665	0.012
1:11197467:G:A	rs12097293	1	11197467	G	A	0.236482	0.999109	-0.0161404	0.00330262	23.8844	1e-06	-0.016554	0.00330156	25.1399	5.3e-07	-0.0190918	0.00334211	32.6327	1.1e-08	-0.0124852	0.0033337	14.0261	0.00018	-0.0020665	0.0034307	0.362834	0.55	0.00828059	0.00329344	6.32152	0.012
1:11198502:G:A	rs6701524	1	11198502	G	A	0.236766	0.998808	-0.0162202	0.00330175	24.1337	9e-07	-0.0166276	0.0033007	25.3776	4.7e-07	-0.0190809	0.00334124	32.6125	1.1e-08	-0.0124149	0.00333282	13.8759	2e-04	-0.00187376	0.0034298	0.298463	0.58	0.00843619	0.00329258	6.56478	0.01
1:11200350:A:C	rs12075896	1	11200350	A	C	0.23658	0.99945	-0.0162325	0.0033021	24.1653	8.8e-07	-0.016633	0.00330105	25.3887	4.7e-07	-0.0191228	0.00334159	32.749	1e-08	-0.0124952	0.00333317	14.053	0.00018	-0.00192169	0.00343016	0.313863	0.58	0.00838028	0.00329293	6.47668	0.011
1:11202411:C:T	rs12239187	1	11202411	C	T	0.236605	0.999042	-0.0162566	0.00330201	24.2383	8.5e-07	-0.0166784	0.00330096	25.5288	4.4e-07	-0.0191164	0.0033415	32.7286	1.1e-08	-0.0125311	0.00333309	14.1347	0.00017	-0.00190528	0.00343007	0.30854	0.58	0.00842181	0.00329284	6.54139	0.011
1:11205058:C:T	rs1057079	1	11205058	C	T	0.257722	0.99912	-0.014511	0.00320737	20.4691	6.1e-06	-0.0150029	0.00320635	21.8941	2.9e-06	-0.0175544	0.00324573	29.2516	6.4e-08	-0.0110759	0.00323755	11.7036	0.00062	-0.00246809	0.00333175	0.548753	0.46	0.00793843	0.00319846	6.1601	0.013
1:11207269:C:T	rs2791643	1	11207269	C	T	0.237097	0.999122	-0.016276	0.00329995	24.3265	8.1e-07	-0.0166882	0.0032989	25.5907	4.2e-07	-0.0191604	0.00333942	32.9207	9.6e-09	-0.01254	0.00333101	14.1724	0.00017	-0.00191297	0.00342793	0.311426	0.58	0.00836771	0.00329079	6.46567	0.011
1:11212458:G:A	rs11581010	1	11212458	G	A	0.236462	0.999011	-0.0162027	0.00330305	24.0626	9.3e-07	-0.0166534	0.003302	25.4363	4.6e-07	-0.0191014	0.00334255	32.6568	1.1e-08	-0.012495	0.00333413	14.0446	0.00018	-0.00202303	0.00343115	0.347638	0.56	0.0083448	0.00329388	6.41827	0.011
1:11214582:C:A	rs75077113	1	11214582	C	A	0.277615	0.972217	-0.0136665	0.00317437	18.5353	1.7e-05	-0.0141647	0.00317336	19.924	8.1e-06	-0.0167058	0.00321234	27.0453	2e-07	-0.0103291	0.00320425	10.3915	0.0013	-0.00288687	0.00329748	0.766464	0.38	0.0077351	0.00316556	5.97079	0.015
1:11220180:G:A	rs6691831	1	11220180	G	A	0.252134	0.988677	-0.0140785	0.00324702	18.7994	1.5e-05	-0.0145434	0.00324599	20.0743	7.4e-06	-0.0173777	0.00328586	27.9696	1.2e-07	-0.010776	0.00327758	10.8096	0.001	-0.00295578	0.00337295	0.767938	0.38	0.00755856	0.00323801	5.44907	0.02
1:11220187:T:C	rs12089366	1	11220187	T	C	0.223814	0.981549	-0.0150999	0.00339571	19.7736	8.7e-06	-0.0156097	0.00339463	21.1449	4.3e-06	-0.0184409	0.00343632	28.799	8e-08	-0.0114534	0.00342767	11.1654	0.00083	-0.00287603	0.0035274	0.664778	0.41	0.00810353	0.00338628	5.72669	0.017
1:11222393:C:T	rs7553827	1	11222393	C	T	0.235958	0.997517	-0.016736	0.00330863	25.5863	4.2e-07	-0.0171652	0.00330757	26.9326	2.1e-07	-0.0196349	0.0033482	34.3901	4.5e-09	-0.013017	0.00333977	15.1911	9.7e-05	-0.00185865	0.00343694	0.292448	0.59	0.00839318	0.00329944	6.47102	0.011
1:11227864:C:T	rs4240892	1	11227864	C	T	0.257743	0.999316	-0.0145693	0.00320713	20.6369	5.6e-06	-0.0150735	0.00320611	22.1039	2.6e-06	-0.0176333	0.00324548	29.5193	5.5e-08	-0.0111639	0.00323731	11.8921	0.00056	-0.0025326	0.00333151	0.577897	0.45	0.00784712	0.00319822	6.02009	0.014
1:11229515:A:G	rs11121695	1	11229515	A	G	0.236712	0.998834	-0.0164047	0.00330199	24.6822	6.8e-07	-0.0168403	0.00330094	26.0272	3.4e-07	-0.0193054	0.00334148	33.3796	7.6e-09	-0.0127423	0.00333306	14.6153	0.00013	-0.00195694	0.00343005	0.325505	0.57	0.00832924	0.00329282	6.39845	0.011
1:11233559:C:T	rs4845852	1	11233559	C	T	0.25774	0.99919	-0.014756	0.00320733	21.1666	4.2e-06	-0.0152557	0.00320631	22.6389	2e-06	-0.017812	0.00324569	30.1169	4.1e-08	-0.0113499	0.00323751	12.2903	0.00046	-0.0024859	0.00333171	0.556713	0.46	0.00786026	0.00319842	6.03952	0.014
1:11233814:A:G	rs11585553	1	11233814	A	G	0.236334	0.999235	-0.0164229	0.00330345	24.7152	6.6e-07	-0.0168754	0.0033024	26.1127	3.2e-07	-0.0193312	0.00334295	33.4393	7.4e-09	-0.0126992	0.00333454	14.5037	0.00014	-0.00200163	0.00343156	0.34024	0.56	0.00839994	0.00329427	6.5018	0.011
1:11236410:A:C	rs10864490	1	11236410	A	C	0.236918	0.999381	-0.0164331	0.00330034	24.7925	6.4e-07	-0.0168616	0.00329929	26.119	3.2e-07	-0.0193662	0.00333981	33.6237	6.7e-09	-0.0127749	0.0033314	14.7048	0.00013	-0.0019805	0.00342833	0.333722	0.56	0.00830512	0.00329118	6.36781	0.012
1:11236524:G:A	rs12041740	1	11236524	G	A	0.2577	0.999488	-0.014636	0.00320708	20.827	5e-06	-0.0151381	0.00320606	22.2947	2.3e-06	-0.0177232	0.00324544	29.8221	4.7e-08	-0.0112686	0.00323726	12.1167	5e-04	-0.00255953	0.00333146	0.590273	0.44	0.00777845	0.00319818	5.91536	0.015
1:11238063:C:T	rs11121696	1	11238063	C	T	0.236596	0.999241	-0.0164503	0.00330183	24.822	6.3e-07	-0.0168859	0.00330078	26.1706	3.1e-07	-0.0193673	0.00334132	33.5973	6.8e-09	-0.0127994	0.00333291	14.7479	0.00012	-0.00196967	0.00342988	0.329782	0.57	0.00830268	0.00329266	6.35831	0.012
1:11239515:T:C	rs6674994	1	11239515	T	C	0.257593	0.999352	-0.0147938	0.00320769	21.2705	4e-06	-0.0153071	0.00320667	22.7867	1.8e-06	-0.0177702	0.00324605	29.9693	4.4e-08	-0.0113045	0.00323788	12.1894	0.00048	-0.00233355	0.00333209	0.490457	0.48	0.00801339	0.00319878	6.27572	0.012
1:11243470:A:G	rs4845853	1	11243470	A	G	0.257701	0.999523	-0.0146361	0.00320696	20.8289	5e-06	-0.015138	0.00320593	22.2961	2.3e-06	-0.0177414	0.00324531	29.8858	4.6e-08	-0.0112812	0.00323714	12.1447	0.00049	-0.00258768	0.00333133	0.603375	0.44	0.00775708	0.00319805	5.88337	0.015
1:11245470:C:CA	1:11245470_CA_C	1	11245470	C	CA	0.235809	0.992372	-0.0161349	0.00331312	23.7169	1.1e-06	-0.0165492	0.00331207	24.9665	5.8e-07	-0.0191041	0.00335275	32.4678	1.2e-08	-0.0124235	0.0033443	13.8	2e-04	-0.0021058	0.00344161	0.374379	0.54	0.00827761	0.00330392	6.27698	0.012
1:11249132:C:G	rs1034528	1	11249132	C	G	0.257366	0.998092	-0.0144884	0.00320998	20.372	6.4e-06	-0.0150276	0.00320896	21.9307	2.8e-06	-0.0176775	0.00324837	29.615	5.3e-08	-0.0113328	0.00324019	12.233	0.00047	-0.00277659	0.00333447	0.69338	0.41	0.00751738	0.00320106	5.51498	0.019
1:11252716:T:C	rs1205593	1	11252716	T	C	0.239805	0.995835	-0.0159302	0.00329268	23.407	1.3e-06	-0.0163351	0.00329163	24.6275	7e-07	-0.0183374	0.00333205	30.2865	3.7e-08	-0.0118979	0.00332366	12.8147	0.00034	-0.00117687	0.00342037	0.118388	0.73	0.00888259	0.00328353	7.31807	0.0068
1:11254006:AC:A	1:11254006_AC_A	1	11254006	AC	A	0.218621	0.966333	-0.0157044	0.00345282	20.6868	5.4e-06	-0.0159552	0.00345172	21.3665	3.8e-06	-0.0181128	0.00349411	26.872	2.2e-07	-0.0117215	0.00348532	11.3106	0.00077	-0.00106448	0.00358673	0.0880795	0.77	0.00871044	0.00344323	6.39952	0.011
1:11261929:T:C	rs4845854	1	11261929	T	C	0.28858	0.999149	-0.0122867	0.00309746	15.7346	7.3e-05	-0.0127581	0.00309647	16.9762	3.8e-05	-0.0150135	0.0031345	22.9418	1.7e-06	-0.00853203	0.00312661	7.44659	0.0064	-0.00245164	0.00321758	0.580568	0.45	0.00809453	0.00308886	6.86733	0.0088
1:11262020:A:G	rs12120734	1	11262020	A	G	0.288815	0.999106	-0.0122234	0.00309667	15.581	7.9e-05	-0.0126979	0.00309569	16.8248	4.1e-05	-0.0149884	0.00313371	22.8768	1.7e-06	-0.00849095	0.00312582	7.3788	0.0066	-0.00252626	0.00321677	0.616759	0.43	0.00806953	0.00308807	6.82843	0.009
1:11262310:T:C	rs4845855	1	11262310	T	C	0.267537	0.998671	-0.0137977	0.00317297	18.9095	1.4e-05	-0.014231	0.00317196	20.1288	7.2e-06	-0.0164178	0.00321092	26.1441	3.2e-07	-0.00977504	0.00320283	9.31471	0.0023	-0.00206689	0.00329602	0.393236	0.53	0.00861103	0.00316416	7.40617	0.0065
1:11262972:C:CA	rs70977552	1	11262972	C	CA	0.288674	0.998563	-0.0121932	0.00309872	15.4835	8.3e-05	-0.0126886	0.00309774	16.7781	4.2e-05	-0.0149577	0.00313578	22.753	1.8e-06	-0.00841616	0.00312789	7.2398	0.0071	-0.00251521	0.0032189	0.610571	0.43	0.00814739	0.00309012	6.95164	0.0084
1:11264033:CA:C	1:11264033_CA_C	1	11264033	CA	C	0.268385	0.999071	-0.0136732	0.00317006	18.604	1.6e-05	-0.0140885	0.00316906	19.7638	8.8e-06	-0.0162594	0.00320798	25.6889	4e-07	-0.00963018	0.0031999	9.05726	0.0026	-0.00194758	0.003293	0.349788	0.55	0.00857199	0.00316126	7.35263	0.0067
1:11265717:A:G	rs2300095	1	11265717	A	G	0.292811	0.989756	-0.0136053	0.0031007	19.2528	1.1e-05	-0.0139621	0.00309972	20.289	6.7e-06	-0.016049	0.00313779	26.1608	3.1e-07	-0.00978439	0.00312989	9.77261	0.0018	-0.00178272	0.00322096	0.306336	0.58	0.0081732	0.00309209	6.98681	0.0082
1:11265785:A:G	rs2253213	1	11265785	A	G	0.267938	0.998475	-0.0136348	0.00317158	18.482	1.7e-05	-0.0140636	0.00317057	19.675	9.2e-06	-0.0162388	0.00320951	25.5995	4.2e-07	-0.00968245	0.00320143	9.1471	0.0025	-0.00201619	0.00329458	0.374511	0.54	0.0084741	0.00316277	7.17879	0.0074
1:11266044:C:T	rs2300094	1	11266044	C	T	0.293606	0.992802	-0.0119699	0.0030938	14.969	0.00011	-0.0123882	0.00309282	16.0439	6.2e-05	-0.0143641	0.0031308	21.0496	4.5e-06	-0.0079561	0.00312292	6.49052	0.011	-0.00202621	0.00321378	0.3975	0.53	0.00827571	0.00308521	7.19516	0.0073
1:11266392:G:C	rs2300093	1	11266392	G	C	0.28901	0.999475	-0.0121322	0.00309573	15.3586	8.9e-05	-0.0126228	0.00309475	16.6365	4.5e-05	-0.0148679	0.00313276	22.524	2.1e-06	-0.00837943	0.00312487	7.1906	0.0073	-0.00248057	0.00321579	0.595013	0.44	0.00810002	0.00308714	6.88432	0.0087
1:11266464:T:C	rs2300092	1	11266464	T	C	0.288903	0.999263	-0.0122049	0.0030963	15.5376	8.1e-05	-0.0126952	0.00309532	16.8216	4.1e-05	-0.014927	0.00313333	22.695	1.9e-06	-0.00841889	0.00312544	7.25582	0.0071	-0.00245212	0.00321638	0.58123	0.45	0.00814479	0.0030877	6.95807	0.0083
1:11266711:C:T	rs2300091	1	11266711	C	T	0.289029	0.999457	-0.0121524	0.00309567	15.4103	8.7e-05	-0.0126402	0.00309469	16.6831	4.4e-05	-0.0148968	0.0031327	22.6125	2e-06	-0.00841109	0.00312481	7.24533	0.0071	-0.00248922	0.00321573	0.599197	0.44	0.0080749	0.00308708	6.84194	0.0089
1:11267283:C:T	rs11121698	1	11267283	C	T	0.28901	0.999481	-0.012128	0.00309574	15.3479	8.9e-05	-0.012618	0.00309475	16.6237	4.6e-05	-0.0148649	0.00313276	22.5149	2.1e-06	-0.00837619	0.00312487	7.18504	0.0074	-0.00248361	0.00321579	0.596472	0.44	0.00809638	0.00308714	6.87812	0.0087
1:11269796:T:C	rs1010447	1	11269796	T	C	0.268312	0.999635	-0.0135385	0.00316942	18.2466	1.9e-05	-0.0139483	0.00316841	19.3804	1.1e-05	-0.0161362	0.00320732	25.3116	4.9e-07	-0.00950774	0.00319924	8.83201	0.003	-0.0019852	0.00329233	0.363581	0.55	0.00851202	0.00316061	7.25307	0.0071
1:11269917:G:T	rs2016559	1	11269917	G	T	0.268308	0.999666	-0.0135775	0.0031694	18.352	1.8e-05	-0.0139926	0.00316839	19.5038	1e-05	-0.0161534	0.0032073	25.3658	4.7e-07	-0.00953049	0.00319923	8.87442	0.0029	-0.00194674	0.00329231	0.349634	0.55	0.00854182	0.0031606	7.30403	0.0069
1:11270171:C:T	rs2335398	1	11270171	C	T	0.289016	0.999459	-0.0121506	0.00309572	15.4053	8.7e-05	-0.0126395	0.00309474	16.6807	4.4e-05	-0.0148936	0.00313275	22.6019	2e-06	-0.00840193	0.00312486	7.22931	0.0072	-0.00248736	0.00321578	0.59828	0.44	0.00809082	0.00308713	6.86873	0.0088
1:11271576:T:C	rs4845982	1	11271576	T	C	0.268299	0.999701	-0.0135492	0.0031694	18.2755	1.9e-05	-0.013959	0.00316839	19.4103	1.1e-05	-0.0161274	0.00320731	25.2841	4.9e-07	-0.00950116	0.00319923	8.81987	0.003	-0.00195448	0.00329232	0.35242	0.55	0.0085339	0.0031606	7.29047	0.0069
1:11274022:G:A	rs742824	1	11274022	G	A	0.289021	0.999469	-0.0121802	0.00309568	15.4808	8.3e-05	-0.012674	0.0030947	16.7721	4.2e-05	-0.0149219	0.0031327	22.6887	1.9e-06	-0.00843339	0.00312482	7.28376	0.007	-0.00248033	0.00321574	0.59492	0.44	0.00809692	0.00308709	6.87928	0.0087
1:11274547:T:C	rs4845856	1	11274547	T	C	0.289009	0.999481	-0.0121393	0.00309573	15.3767	8.8e-05	-0.0126285	0.00309474	16.6515	4.5e-05	-0.0148782	0.00313275	22.5552	2e-06	-0.00838988	0.00312486	7.20859	0.0073	-0.00248448	0.00321578	0.596894	0.44	0.00809159	0.00308713	6.87001	0.0088
1:11275588:A:G	rs2746637	1	11275588	A	G	0.268254	0.99939	-0.0135062	0.00316971	18.1563	2e-05	-0.0139141	0.0031687	19.2819	1.1e-05	-0.0161191	0.00320762	25.2533	5e-07	-0.00948104	0.00319954	8.78087	0.003	-0.00202785	0.00329263	0.379302	0.54	0.00848142	0.0031609	7.1997	0.0073
1:11278125:T:C	rs2746638	1	11278125	T	C	0.268512	0.998949	-0.0134802	0.00316934	18.0905	2.1e-05	-0.0138875	0.00316833	19.2126	1.2e-05	-0.0161818	0.00320725	25.4559	4.5e-07	-0.0095735	0.00319917	8.95501	0.0028	-0.00219062	0.00329226	0.442737	0.51	0.00829849	0.00316054	6.89406	0.0086
1:11278163:C:T	rs7526649	1	11278163	C	T	0.268613	0.999051	-0.0136313	0.00316907	18.5016	1.7e-05	-0.0140414	0.00316806	19.6441	9.3e-06	-0.0162722	0.00320697	25.7457	3.9e-07	-0.00964998	0.0031989	9.10024	0.0026	-0.00204988	0.00329197	0.387742	0.53	0.0084286	0.00316027	7.11316	0.0077
1:11278289:T:C	rs7540890	1	11278289	T	C	0.267643	0.999078	-0.0135124	0.00317249	18.1412	2.1e-05	-0.0139588	0.00317148	19.3718	1.1e-05	-0.0161188	0.00321043	25.2081	5.1e-07	-0.00949122	0.00320235	8.78431	0.003	-0.00207921	0.00329552	0.39806	0.53	0.00853908	0.00316368	7.28513	0.007
1:11278813:G:C	rs7549109	1	11278813	G	C	0.289011	0.9995	-0.0121526	0.00309569	15.4106	8.7e-05	-0.0126413	0.00309471	16.6857	4.4e-05	-0.0148963	0.00313272	22.6106	2e-06	-0.00840498	0.00312483	7.23472	0.0072	-0.0024873	0.00321575	0.598263	0.44	0.00808896	0.0030871	6.86571	0.0088
1:11280103:G:A	rs12031403	1	11280103	G	A	0.266479	0.988033	-0.0141665	0.00319339	19.68	9.2e-06	-0.0145736	0.00319237	20.8404	5e-06	-0.0166141	0.00323158	26.4317	2.7e-07	-0.010209	0.00322344	10.0306	0.0015	-0.0016007	0.00331723	0.232845	0.63	0.00840816	0.00318452	6.97131	0.0083
1:11281051:GT:G	rs758459100	1	11281051	GT	G	0.286	0.981096	-0.0121689	0.0031309	15.1065	1e-04	-0.0127525	0.0031299	16.6008	4.6e-05	-0.0148425	0.00316834	21.9456	2.8e-06	-0.00805968	0.00316036	6.50371	0.011	-0.00235982	0.00325232	0.526468	0.47	0.00870588	0.0031222	7.77504	0.0053
1:11283386:G:GT	rs368107658	1	11283386	G	GT	0.288826	0.998905	-0.012038	0.00309772	15.1017	1e-04	-0.0125336	0.00309674	16.381	5.2e-05	-0.0148283	0.00313477	22.3754	2.2e-06	-0.00836421	0.00312688	7.15532	0.0075	-0.00254161	0.00321786	0.623857	0.43	0.00802516	0.00308912	6.74897	0.0094
1:11283389:TTA:T	rs200093392	1	11283389	TTA	T	0.288826	0.998905	-0.012038	0.00309772	15.1017	1e-04	-0.0125336	0.00309674	16.381	5.2e-05	-0.0148283	0.00313477	22.3754	2.2e-06	-0.00836421	0.00312688	7.15532	0.0075	-0.00254161	0.00321786	0.623857	0.43	0.00802516	0.00308912	6.74897	0.0094
1:11283964:C:G	rs7543400	1	11283964	C	G	0.289007	0.9995	-0.0121348	0.00309568	15.3658	8.9e-05	-0.0126257	0.0030947	16.6446	4.5e-05	-0.0148768	0.0031327	22.5517	2e-06	-0.00838838	0.00312482	7.20622	0.0073	-0.00248904	0.00321574	0.599104	0.44	0.00808699	0.00308709	6.86241	0.0088
1:11284091:G:A	rs12730522	1	11284091	G	A	0.289011	0.999494	-0.0121601	0.00309566	15.43	8.6e-05	-0.0126546	0.00309468	16.7213	4.3e-05	-0.0149025	0.00313268	22.63	2e-06	-0.00841717	0.00312479	7.25586	0.0071	-0.00248563	0.00321572	0.597474	0.44	0.00808824	0.00308706	6.86462	0.0088
1:11284336:A:G	rs10779751	1	11284336	A	G	0.268291	0.999604	-0.0135532	0.00316949	18.2854	1.9e-05	-0.0139625	0.00316848	19.4188	1e-05	-0.0161218	0.00320739	25.2653	5e-07	-0.00950035	0.00319932	8.81789	0.003	-0.00193291	0.00329241	0.344664	0.56	0.00854249	0.00316069	7.30475	0.0069
1:11285479:CTT:C	rs367750130	1	11285479	CTT	C	0.265931	0.992201	-0.0136306	0.0031873	18.2886	1.9e-05	-0.0140243	0.00318629	19.3728	1.1e-05	-0.016422	0.00322542	25.9227	3.6e-07	-0.00984554	0.0032173	9.36476	0.0022	-0.00231403	0.00331091	0.488474	0.48	0.00811747	0.00317845	6.52246	0.011
1:11285574:A:G	rs4845984	1	11285574	A	G	0.268301	0.999724	-0.0135532	0.00316931	18.2874	1.9e-05	-0.0139621	0.0031683	19.42	1e-05	-0.0161364	0.00320721	25.314	4.9e-07	-0.00950814	0.00319913	8.83337	0.003	-0.00195847	0.00329222	0.35388	0.55	0.0085284	0.0031605	7.28153	0.007
1:11285680:T:C	rs4845857	1	11285680	T	C	0.268457	0.999622	-0.0136305	0.00316863	18.5047	1.7e-05	-0.0140431	0.00316762	19.6545	9.3e-06	-0.0162374	0.00320653	25.6427	4.1e-07	-0.00959258	0.00319845	8.9948	0.0027	-0.00199116	0.00329152	0.365947	0.55	0.00855033	0.00315983	7.32213	0.0068
1:11286178:T:C	rs12124983	1	11286178	T	C	0.289014	0.999546	-0.0121437	0.00309562	15.389	8.7e-05	-0.0126327	0.00309463	16.6638	4.5e-05	-0.0148902	0.00313264	22.5933	2e-06	-0.00840166	0.00312475	7.22934	0.0072	-0.0024931	0.00321567	0.601086	0.44	0.00807866	0.00308702	6.84854	0.0089
1:11286745:T:C	rs12029823	1	11286745	T	C	0.268303	0.999761	-0.0135528	0.00316925	18.2869	1.9e-05	-0.0139612	0.00316824	19.4181	1.1e-05	-0.016138	0.00320716	25.3197	4.9e-07	-0.00950955	0.00319908	8.8363	0.003	-0.00196119	0.00329216	0.354877	0.55	0.00852413	0.00316045	7.27448	0.007
1:11286872:G:T	rs12032364	1	11286872	G	T	0.268348	0.999366	-0.0135465	0.00316957	18.2664	1.9e-05	-0.0139472	0.00316856	19.3754	1.1e-05	-0.016179	0.00320747	25.4436	4.6e-07	-0.00957684	0.0031994	8.96001	0.0028	-0.00205616	0.00329249	0.390001	0.53	0.00839604	0.00316077	7.05608	0.0079
1:11288247:T:C	rs12739368	1	11288247	T	C	0.2683	0.999759	-0.0135647	0.00316926	18.3192	1.9e-05	-0.013975	0.00316825	19.4564	1e-05	-0.0161453	0.00320716	25.3425	4.8e-07	-0.0095236	0.00319909	8.86237	0.0029	-0.00195406	0.00329217	0.352299	0.55	0.00852218	0.00316046	7.27111	0.007
1:11288348:G:C	rs12752896	1	11288348	G	C	0.268475	0.999673	-0.0136466	0.00316849	18.5501	1.7e-05	-0.0140624	0.00316748	19.7101	9e-06	-0.0162489	0.00320638	25.6813	4e-07	-0.00960674	0.0031983	9.0222	0.0027	-0.0019815	0.00329136	0.362442	0.55	0.00855927	0.00315969	7.33813	0.0068
1:11288618:G:A	rs4845985	1	11288618	G	A	0.268317	0.999364	-0.0136459	0.00316959	18.5353	1.7e-05	-0.0140845	0.00316858	19.7584	8.8e-06	-0.0162932	0.0032075	25.8034	3.8e-07	-0.00968779	0.00319942	9.16867	0.0025	-0.00205741	0.00329251	0.390468	0.53	0.00847339	0.00316079	7.18659	0.0073
1:11288633:G:C	rs4845986	1	11288633	G	C	0.268324	0.999376	-0.0136713	0.00316954	18.6049	1.6e-05	-0.0141113	0.00316853	19.8345	8.4e-06	-0.0163063	0.00320745	25.846	3.7e-07	-0.00969754	0.00319937	9.18744	0.0024	-0.00202986	0.00329246	0.380093	0.54	0.00849509	0.00316074	7.22369	0.0072
1:11288758:G:A	rs1064261	1	11288758	G	A	0.268482	0.999233	-0.0136059	0.00316937	18.4294	1.8e-05	-0.0140032	0.00316836	19.5338	9.9e-06	-0.0162247	0.00320728	25.5906	4.2e-07	-0.00961693	0.0031992	9.03628	0.0026	-0.00200992	0.00329229	0.372701	0.54	0.00841799	0.00316057	7.0939	0.0077
1:11289161:G:A	rs2076655	1	11289161	G	A	0.288813	0.998846	-0.0121949	0.00309671	15.5081	8.2e-05	-0.0126773	0.00309573	16.7698	4.2e-05	-0.0149888	0.00313375	22.8774	1.7e-06	-0.00847464	0.00312586	7.35028	0.0067	-0.00255233	0.00321681	0.629541	0.43	0.00806549	0.00308811	6.82142	0.009
1:11290178:TA:T	1:11290178_TA_T	1	11290178	TA	T	0.264354	0.983726	-0.0131555	0.00321057	16.79	4.2e-05	-0.0136063	0.00320954	17.9718	2.2e-05	-0.0158726	0.00324896	23.8676	1e-06	-0.00896347	0.00324078	7.64985	0.0057	-0.00234776	0.00333508	0.495561	0.48	0.00887017	0.00320165	7.67566	0.0056
1:11290341:C:G	rs2300089	1	11290341	C	G	0.268584	0.999687	-0.0136117	0.00316813	18.4594	1.7e-05	-0.0140375	0.00316712	19.6448	9.3e-06	-0.0162758	0.00320602	25.7722	3.8e-07	-0.00962947	0.00319795	9.06696	0.0026	-0.00209239	0.003291	0.404232	0.52	0.00845489	0.00315934	7.16184	0.0074
1:11292666:T:A	rs10864495	1	11292666	T	A	0.289149	0.999524	-0.0121365	0.00309536	15.3732	8.8e-05	-0.0126419	0.00309438	16.6909	4.4e-05	-0.014954	0.00313238	22.7913	1.8e-06	-0.00846351	0.00312449	7.3374	0.0068	-0.00261292	0.0032154	0.660358	0.42	0.00796614	0.00308677	6.66022	0.0099
1:11292753:A:G	rs2024625	1	11292753	A	G	0.268423	0.99984	-0.0135334	0.00316877	18.2403	1.9e-05	-0.0139585	0.00316776	19.4167	1.1e-05	-0.0161808	0.00320667	25.4619	4.5e-07	-0.00955889	0.00319859	8.93093	0.0028	-0.00207242	0.00329166	0.396391	0.53	0.00841157	0.00315997	7.08577	0.0078
1:11292881:A:G	rs2746639	1	11292881	A	G	0.268191	0.999381	-0.0135609	0.00317016	18.2984	1.9e-05	-0.0139915	0.00316915	19.4914	1e-05	-0.0162379	0.00320807	25.6196	4.2e-07	-0.00964381	0.0032	9.08235	0.0026	-0.00212329	0.0032931	0.415728	0.52	0.00834788	0.00316136	6.97276	0.0083
1:11292952:T:A	rs2746640	1	11292952	T	A	0.271574	0.99643	-0.0130179	0.00316194	16.9502	3.8e-05	-0.0134601	0.00316093	18.1328	2.1e-05	-0.0155923	0.00319975	23.7459	1.1e-06	-0.00908995	0.0031917	8.11111	0.0044	-0.00207234	0.00328456	0.398076	0.53	0.00834999	0.00315316	7.01262	0.0081
1:11293147:C:T	rs11121702	1	11293147	C	T	0.268419	0.999796	-0.0135385	0.00316881	18.2537	1.9e-05	-0.0139633	0.0031678	19.4296	1e-05	-0.0161834	0.0032067	25.4696	4.5e-07	-0.0095594	0.00319863	8.93169	0.0028	-0.00206733	0.0032917	0.394438	0.53	0.00841897	0.00316001	7.0981	0.0077
1:11293200:C:T	rs7541998	1	11293200	C	T	0.268418	0.999822	-0.0135377	0.00316882	18.2513	1.9e-05	-0.0139626	0.00316781	19.4273	1e-05	-0.0161824	0.00320672	25.4662	4.5e-07	-0.00955852	0.00319864	8.92998	0.0028	-0.00206724	0.00329171	0.394402	0.53	0.00841923	0.00316002	7.09848	0.0077
1:11293792:A:C	rs11121703	1	11293792	A	C	0.268585	0.999781	-0.0136123	0.00316805	18.4621	1.7e-05	-0.0140414	0.00316704	19.657	9.3e-06	-0.0162766	0.00320593	25.7761	3.8e-07	-0.00963438	0.00319786	9.07671	0.0026	-0.00209288	0.00329091	0.404442	0.52	0.00845155	0.00315925	7.15657	0.0075
1:11293959:C:T	rs11121704	1	11293959	C	T	0.268426	0.999871	-0.0135354	0.00316878	18.2457	1.9e-05	-0.0139606	0.00316777	19.4224	1e-05	-0.0161807	0.00320668	25.4615	4.5e-07	-0.00955864	0.0031986	8.93043	0.0028	-0.00206807	0.00329167	0.394728	0.53	0.00841524	0.00315998	7.09193	0.0077
1:11294474:T:A	rs718206	1	11294474	T	A	0.268423	0.999857	-0.0135333	0.00316877	18.24	1.9e-05	-0.0139584	0.00316776	19.4163	1.1e-05	-0.0161807	0.00320666	25.4618	4.5e-07	-0.00955876	0.00319859	8.93073	0.0028	-0.00207257	0.00329166	0.396453	0.53	0.00841142	0.00315997	7.08555	0.0078
1:11294942:T:A	rs1883964	1	11294942	T	A	0.268414	0.999903	-0.0135034	0.00316879	18.1594	2e-05	-0.0139257	0.00316778	19.3253	1.1e-05	-0.0161479	0.00320668	25.3581	4.8e-07	-0.00952253	0.00319861	8.86303	0.0029	-0.00207257	0.00329168	0.396445	0.53	0.00841546	0.00315999	7.09227	0.0077
1:11295868:A:G	rs1212929	1	11295868	A	G	0.26768	0.999328	-0.0135407	0.00317204	18.2224	2e-05	-0.0139973	0.00317103	19.4845	1e-05	-0.0162274	0.00320998	25.5561	4.3e-07	-0.00960274	0.0032019	8.99449	0.0027	-0.00219244	0.00329506	0.44272	0.51	0.00842072	0.00316323	7.08657	0.0078
1:11297762:T:C	rs7524202	1	11297762	T	C	0.26841	0.999934	-0.0135118	0.00316875	18.1825	2e-05	-0.0139355	0.00316774	19.353	1.1e-05	-0.0161586	0.00320664	25.3926	4.7e-07	-0.00953595	0.00319857	8.88826	0.0029	-0.0020747	0.00329164	0.397273	0.53	0.00841038	0.00315995	7.08388	0.0078
1:11298790:T:C	rs2024627	1	11298790	T	C	0.268411	0.999936	-0.0135117	0.00316874	18.1821	2e-05	-0.0139354	0.00316774	19.3525	1.1e-05	-0.0161586	0.00320664	25.3925	4.7e-07	-0.00953581	0.00319857	8.888	0.0029	-0.00207494	0.00329163	0.397364	0.53	0.00841029	0.00315995	7.08374	0.0078
1:11299511:C:T	rs7544489	1	11299511	C	T	0.289124	0.999655	-0.0120958	0.00309514	15.2723	9.3e-05	-0.0126011	0.00309416	16.5857	4.7e-05	-0.0149098	0.00313216	22.6598	1.9e-06	-0.00842962	0.00312427	7.27977	0.007	-0.00262099	0.00321518	0.664539	0.41	0.00795277	0.00308655	6.63881	0.01
1:11301063:T:C	rs6661859	1	11301063	T	C	0.268572	0.99981	-0.0135904	0.00316802	18.4031	1.8e-05	-0.0140177	0.00316701	19.591	9.6e-06	-0.0162544	0.0032059	25.7063	4e-07	-0.00961091	0.00319783	9.03272	0.0027	-0.00209565	0.00329088	0.405522	0.52	0.00844989	0.00315922	7.1539	0.0075
1:11301196:C:G	rs6697896	1	11301196	C	G	0.268411	0.999942	-0.0135115	0.00316873	18.1817	2e-05	-0.0139351	0.00316772	19.352	1.1e-05	-0.0161586	0.00320663	25.3927	4.7e-07	-0.00953576	0.00319855	8.88799	0.0029	-0.0020752	0.00329162	0.397467	0.53	0.00840993	0.00315993	7.0832	0.0078
1:11301714:A:G	rs1135172	1	11301714	A	G	0.268571	0.999814	-0.0135862	0.00316802	18.3917	1.8e-05	-0.0140124	0.00316701	19.5762	9.7e-06	-0.0162514	0.00320591	25.697	4e-07	-0.00960711	0.00319783	9.02556	0.0027	-0.00209852	0.00329088	0.406633	0.52	0.00844718	0.00315922	7.14931	0.0075
1:11302065:G:A	rs11121706	1	11302065	G	A	0.268597	0.999717	-0.013604	0.00316812	18.4386	1.8e-05	-0.0140309	0.00316711	19.6264	9.4e-06	-0.0162796	0.00320601	25.7844	3.8e-07	-0.00962919	0.00319794	9.06651	0.0026	-0.00210821	0.00329099	0.410369	0.52	0.00844506	0.00315932	7.14525	0.0075
1:11304242:A:G	rs12036364	1	11304242	A	G	0.268411	0.999918	-0.0135114	0.00316872	18.1817	2e-05	-0.0139349	0.00316771	19.3517	1.1e-05	-0.0161588	0.00320661	25.3936	4.7e-07	-0.00953614	0.00319854	8.88877	0.0029	-0.00207555	0.00329161	0.397604	0.53	0.0084089	0.00315992	7.08152	0.0078
1:11304306:G:A	rs6683420	1	11304306	G	A	0.268574	0.999829	-0.0135898	0.003168	18.4015	1.8e-05	-0.0140173	0.00316699	19.5899	9.6e-06	-0.0162537	0.00320589	25.7042	4e-07	-0.00961055	0.00319782	9.03211	0.0027	-0.00209548	0.00329086	0.405458	0.52	0.00844964	0.00315921	7.15354	0.0075
1:11304583:A:G	rs6672513	1	11304583	A	G	0.268411	0.999918	-0.0135101	0.00316872	18.1782	2e-05	-0.0139333	0.00316771	19.3471	1.1e-05	-0.0161583	0.00320662	25.3919	4.7e-07	-0.00953536	0.00319854	8.88732	0.0029	-0.00207713	0.00329161	0.39821	0.53	0.00840741	0.00315992	7.07901	0.0078
1:11304720:C:T	rs4845858	1	11304720	C	T	0.289121	0.999672	-0.0120865	0.00309513	15.249	9.4e-05	-0.012591	0.00309414	16.5591	4.7e-05	-0.0148978	0.00313215	22.6235	2e-06	-0.00841592	0.00312426	7.25621	0.0071	-0.00261654	0.00321516	0.66229	0.42	0.00795653	0.00308653	6.64515	0.0099
1:11304873:A:G	rs4845859	1	11304873	A	G	0.268416	0.999862	-0.0135069	0.00316874	18.1693	2e-05	-0.0139302	0.00316773	19.3384	1.1e-05	-0.0161571	0.00320664	25.388	4.7e-07	-0.00953443	0.00319856	8.88546	0.0029	-0.00208097	0.00329163	0.399677	0.53	0.00840358	0.00315994	7.07246	0.0078
1:11305316:G:A	rs6686835	1	11305316	G	A	0.268575	0.999801	-0.0135904	0.00316799	18.4033	1.8e-05	-0.0140176	0.00316699	19.5911	9.6e-06	-0.016255	0.00320588	25.7088	4e-07	-0.00961152	0.00319781	9.03397	0.0027	-0.00209667	0.00329085	0.405921	0.52	0.00844859	0.0031592	7.15179	0.0075
1:11305663:C:T	rs1205592	1	11305663	C	T	0.268035	0.999294	-0.0135023	0.00317036	18.1384	2.1e-05	-0.0139423	0.00316935	19.3521	1.1e-05	-0.0161864	0.00320827	25.454	4.5e-07	-0.00961765	0.00320019	9.03202	0.0027	-0.00217305	0.00329331	0.435388	0.51	0.00832763	0.00316155	6.93812	0.0084
1:11306279:G:C	rs4845987	1	11306279	G	C	0.289106	0.99962	-0.0120484	0.0030953	15.1514	9.9e-05	-0.0125475	0.00309432	16.4432	5e-05	-0.0148794	0.00313232	22.5652	2e-06	-0.00838495	0.00312443	7.20209	0.0073	-0.00265417	0.00321534	0.6814	0.41	0.00793802	0.00308671	6.61353	0.01
1:11306661:T:TG	rs35477451	1	11306661	T	TG	0.268199	0.999214	-0.013426	0.00317066	17.9305	2.3e-05	-0.0138447	0.00316965	19.0784	1.3e-05	-0.0161021	0.00320858	25.1848	5.2e-07	-0.00946911	0.0032005	8.75353	0.0031	-0.00213775	0.00329362	0.421275	0.52	0.00836917	0.00316185	7.00619	0.0081
1:11306882:A:G	rs6679878	1	11306882	A	G	0.268424	1	-0.0134615	0.00316851	18.05	2.2e-05	-0.0138809	0.0031675	19.2043	1.2e-05	-0.0161176	0.0032064	25.2677	5e-07	-0.00949565	0.00319833	8.81459	0.003	-0.00209553	0.00329139	0.405348	0.52	0.00837935	0.00315971	7.03276	0.008
1:11307253:G:C	rs11121708	1	11307253	G	C	0.268408	0.999937	-0.0134882	0.00316872	18.1192	2.1e-05	-0.0139081	0.00316771	19.2773	1.1e-05	-0.0161375	0.00320662	25.3268	4.8e-07	-0.00951251	0.00319854	8.84477	0.0029	-0.00208311	0.00329161	0.400503	0.53	0.0084028	0.00315992	7.07125	0.0078
1:11308762:T:C	rs6670821	1	11308762	T	C	0.268426	0.999851	-0.0134743	0.00316874	18.0817	2.1e-05	-0.0138938	0.00316773	19.2375	1.2e-05	-0.016128	0.00320663	25.2966	4.9e-07	-0.00950439	0.00319856	8.82958	0.003	-0.00209428	0.00329162	0.404807	0.52	0.00838685	0.00315994	7.04435	0.008
1:11309985:A:G	rs113155158	1	11309985	A	G	0.288146	0.975531	-0.012617	0.00313633	16.1835	5.7e-05	-0.0130833	0.00313533	17.4129	3e-05	-0.0154625	0.00317384	23.7351	1.1e-06	-0.00894425	0.00316584	7.98195	0.0047	-0.00256473	0.00325796	0.619713	0.43	0.00810141	0.00312762	6.70956	0.0096
1:11310284:A:AC	rs551112099	1	11310284	A	AC	0.292909	0.991168	-0.0113701	0.00309711	13.4776	0.00024	-0.0118723	0.00309612	14.7039	0.00013	-0.0143339	0.00313415	20.9165	4.8e-06	-0.00788191	0.00312625	6.35645	0.012	-0.00293151	0.00321722	0.830273	0.36	0.00765319	0.00308851	6.14028	0.013
1:11310675:CT:C	1:11310675_CT_C	1	11310675	CT	C	0.26854	0.999451	-0.0136267	0.0031688	18.4924	1.7e-05	-0.0140508	0.00316779	19.6739	9.2e-06	-0.0162643	0.0032067	25.7251	3.9e-07	-0.00963622	0.00319862	9.07586	0.0026	-0.0020381	0.00329169	0.383364	0.54	0.00848271	0.00316	7.20602	0.0073
1:11311217:G:GC	rs35501739	1	11311217	G	GC	0.268334	0.998728	-0.0135997	0.00317075	18.3966	1.8e-05	-0.0140179	0.00316974	19.5579	9.8e-06	-0.0162301	0.00320867	25.5854	4.2e-07	-0.00963378	0.00320059	9.06012	0.0026	-0.00202973	0.00329371	0.379758	0.54	0.00842441	0.00316194	7.09858	0.0077
1:11313244:T:C	rs11121710	1	11313244	T	C	0.268507	0.999659	-0.0134198	0.00316874	17.9358	2.3e-05	-0.0138464	0.00316773	19.1064	1.2e-05	-0.0160616	0.00320664	25.0885	5.5e-07	-0.00943676	0.00319856	8.70434	0.0032	-0.00209941	0.00329163	0.406791	0.52	0.00841348	0.00315994	7.08912	0.0078
1:11314657:T:TA	rs5772446	1	11314657	T	TA	0.267046	0.999285	-0.0134965	0.00317517	18.068	2.1e-05	-0.0139449	0.00317416	19.3006	1.1e-05	-0.0163195	0.00321314	25.7962	3.8e-07	-0.00965757	0.00320505	9.07957	0.0026	-0.00232472	0.00329831	0.496775	0.48	0.00834362	0.00316635	6.94369	0.0084
1:11315706:G:A	rs10864496	1	11315706	G	A	0.289141	0.99956	-0.0120443	0.00309516	15.1424	1e-04	-0.0125465	0.00309418	16.4421	5e-05	-0.0148599	0.00313218	22.5081	2.1e-06	-0.00838072	0.00312429	7.19547	0.0073	-0.00263514	0.0032152	0.671723	0.41	0.00793614	0.00308657	6.61099	0.01
1:11317320:C:T	rs2092642	1	11317320	C	T	0.289105	0.999462	-0.0120162	0.00309539	15.0698	1e-04	-0.0125146	0.0030944	16.3562	5.2e-05	-0.0148448	0.00313241	22.459	2.1e-06	-0.00836055	0.00312452	7.15984	0.0075	-0.00266898	0.00321543	0.688987	0.41	0.00790521	0.00308679	6.55861	0.01
1:11317661:A:T	rs11121711	1	11317661	A	T	0.267146	0.999628	-0.0134961	0.00317389	18.0815	2.1e-05	-0.0139369	0.00317288	19.2941	1.1e-05	-0.0163225	0.00321185	25.8264	3.7e-07	-0.00963218	0.00320376	9.03917	0.0026	-0.00233488	0.00329698	0.501531	0.48	0.00837221	0.00316508	6.997	0.0082
1:11317932:T:C	rs7554251	1	11317932	T	C	0.267015	0.999701	-0.0134627	0.00317458	17.9843	2.2e-05	-0.0139021	0.00317357	19.1897	1.2e-05	-0.016305	0.00321254	25.7599	3.9e-07	-0.00962549	0.00320445	9.02273	0.0027	-0.00235617	0.00329769	0.510498	0.47	0.00829702	0.00316576	6.86892	0.0088
1:11317977:G:C	rs7517041	1	11317977	G	C	0.289184	0.99951	-0.0120733	0.0030952	15.2152	9.6e-05	-0.0125755	0.00309421	16.5177	4.8e-05	-0.0149082	0.00313221	22.6543	1.9e-06	-0.00842194	0.00312433	7.26627	0.007	-0.00265679	0.00321523	0.682793	0.41	0.00791329	0.0030866	6.57284	0.01
1:11318236:C:T	rs7525957	1	11318236	C	T	0.267146	0.999609	-0.0134965	0.00317389	18.0824	2.1e-05	-0.0139373	0.00317288	19.2952	1.1e-05	-0.0163227	0.00321185	25.8268	3.7e-07	-0.00963232	0.00320376	9.03943	0.0026	-0.00233435	0.00329698	0.501302	0.48	0.00837262	0.00316508	6.99767	0.0082
1:11318763:C:G	rs2076657	1	11318763	C	G	0.289151	0.99948	-0.0120807	0.00309525	15.2333	9.5e-05	-0.0125841	0.00309426	16.5397	4.8e-05	-0.0148909	0.00313226	22.6009	2e-06	-0.00841228	0.00312438	7.24938	0.0071	-0.00261278	0.00321529	0.66034	0.42	0.00794998	0.00308665	6.63372	0.01
1:11319587:A:G	rs4845988	1	11319587	A	G	0.289163	0.999165	-0.0120691	0.00309545	15.2022	9.7e-05	-0.0125711	0.00309446	16.5035	4.9e-05	-0.0148654	0.00313247	22.5207	2.1e-06	-0.00838707	0.00312458	7.20507	0.0073	-0.00258883	0.00321549	0.648206	0.42	0.00796931	0.00308685	6.66517	0.0098
1:11320329:G:C	rs11121712	1	11320329	G	C	0.289144	0.99947	-0.0120834	0.00309536	15.2389	9.5e-05	-0.0125864	0.00309437	16.5446	4.8e-05	-0.0148827	0.00313238	22.5745	2e-06	-0.0084091	0.00312449	7.24337	0.0071	-0.002595	0.0032154	0.651336	0.42	0.00796033	0.00308676	6.65053	0.0099
1:11320350:G:A	rs11121713	1	11320350	G	A	0.289142	0.999221	-0.0120845	0.00309541	15.2414	9.5e-05	-0.0125885	0.00309442	16.5496	4.7e-05	-0.0148915	0.00313243	22.6004	2e-06	-0.00841485	0.00312454	7.25306	0.0071	-0.00260782	0.00321545	0.657768	0.42	0.00795626	0.00308681	6.64351	0.01
1:11320776:C:CT	rs35365679	1	11320776	C	CT	0.269015	0.992855	-0.0133646	0.00317556	17.7121	2.6e-05	-0.0138406	0.00317455	19.0085	1.3e-05	-0.016156	0.00321353	25.2755	5e-07	-0.00950492	0.00320544	8.79266	0.003	-0.00236032	0.00329871	0.511979	0.47	0.00840176	0.00316674	7.03908	0.008
1:11322156:A:G	rs1883965	1	11322156	A	G	0.281679	0.997356	-0.0136387	0.00312596	19.0363	1.3e-05	-0.0141133	0.00312496	20.397	6.3e-06	-0.0158478	0.00316334	25.0985	5.4e-07	-0.00967665	0.00315538	9.40474	0.0022	-0.00143385	0.00324719	0.194982	0.66	0.00851307	0.00311728	7.45799	0.0063
1:11322565:C:G	rs2295079	1	11322565	C	G	0.303932	0.997346	-0.0123833	0.00305427	16.4382	5e-05	-0.0129123	0.0030533	17.8843	2.3e-05	-0.0146277	0.0030908	22.3981	2.2e-06	-0.00862334	0.00308302	7.82347	0.0052	-0.00176612	0.00317272	0.309869	0.58	0.00809658	0.00304579	7.06648	0.0079
1:11322628:G:T	rs2295080	1	11322628	G	T	0.303935	0.997308	-0.0123845	0.0030543	16.4411	5e-05	-0.012914	0.00305333	17.8886	2.3e-05	-0.0146321	0.00309083	22.4112	2.2e-06	-0.008626	0.00308305	7.82815	0.0051	-0.00177185	0.00317275	0.311876	0.58	0.00809426	0.00304582	7.06229	0.0079
1:11323901:C:G	rs7542591	1	11323901	C	G	0.303463	0.994814	-0.0122001	0.0030596	15.8999	6.7e-05	-0.0127085	0.00305863	17.2637	3.3e-05	-0.0144967	0.00309619	21.922	2.8e-06	-0.00840746	0.0030884	7.41078	0.0065	-0.00191803	0.00317826	0.364195	0.55	0.00812997	0.0030511	7.10009	0.0077
1:11324193:A:G	rs4845860	1	11324193	A	G	0.281135	0.994482	-0.0135496	0.00313282	18.706	1.5e-05	-0.0139899	0.00313182	19.9542	7.9e-06	-0.0157722	0.00317029	24.7505	6.5e-07	-0.00948654	0.0031623	8.99929	0.0027	-0.00151541	0.00325432	0.216842	0.64	0.00864858	0.00312412	7.66362	0.0056
1:11324920:C:CAAATAAATAAATAAATAAATAAAT	rs71568318	1	11324920	C	CAAATAAATAAATAAATAAATAAAT	0.323492	0.986636	-0.0111768	0.00302066	13.6908	0.00022	-0.0115688	0.0030197	14.6773	0.00013	-0.0123316	0.00305679	16.2746	5.5e-05	-0.00615688	0.00304909	4.07738	0.043	-7.02684e-05	0.00313781	0.000501496	0.98	0.00976221	0.00301228	10.5028	0.0012
1:11325330:T:A	rs7517155	1	11325330	T	A	0.313405	0.980424	-0.0122246	0.00305438	16.0187	6.3e-05	-0.0127412	0.0030534	17.4121	3e-05	-0.0147319	0.00309091	22.7167	1.9e-06	-0.00875108	0.00308312	8.05642	0.0045	-0.00223713	0.00317283	0.497149	0.48	0.00770342	0.00304589	6.39643	0.011
1:11325521:G:C	rs6540965	1	11325521	G	C	0.333114	0.995441	-0.0123965	0.00298504	17.2463	3.3e-05	-0.0127235	0.00298409	18.1797	2e-05	-0.0135351	0.00302074	20.077	7.4e-06	-0.00759502	0.00301313	6.35362	0.012	0.000223344	0.0031008	0.00518798	0.94	0.00949802	0.00297675	10.1808	0.0014
1:11325910:G:A	rs6671083	1	11325910	G	A	0.333136	0.995663	-0.0125159	0.00298476	17.5836	2.7e-05	-0.0128526	0.00298381	18.554	1.7e-05	-0.0136311	0.00302046	20.3666	6.4e-06	-0.00766805	0.00301285	6.4776	0.011	0.000277329	0.00310052	0.00800062	0.93	0.00959733	0.00297647	10.3967	0.0013
1:11326788:T:C	rs1074078	1	11326788	T	C	0.332289	1	-0.0121971	0.00298267	16.7226	4.3e-05	-0.0125614	0.00298172	17.7476	2.5e-05	-0.0132487	0.00301834	19.2669	1.1e-05	-0.00737223	0.00301074	5.99585	0.014	0.000255276	0.00309834	0.00678831	0.93	0.00954063	0.00297439	10.2887	0.0013
1:11326922:C:T	rs3010222	1	11326922	C	T	0.332882	0.997166	-0.0122324	0.00298212	16.8257	4.1e-05	-0.012578	0.00298117	17.8013	2.5e-05	-0.0134041	0.00301778	19.7287	8.9e-06	-0.00757187	0.00301018	6.32735	0.012	8.9489e-05	0.00309777	0.000834529	0.98	0.0092791	0.00297383	9.73596	0.0018
1:11344629:C:T	rs2788543	1	11344629	C	T	0.292579	0.986862	-0.0110204	0.00310033	12.635	0.00038	-0.0112876	0.00309934	13.2636	0.00027	-0.0135342	0.00313741	18.6089	1.6e-05	-0.00660826	0.00312951	4.45885	0.035	-0.00227923	0.00322057	0.500856	0.48	0.00864428	0.00309172	7.81731	0.0052
1:11824303:T:C	rs4845877	1	11824303	T	C	0.333336	0.975359	-0.00778317	0.00300911	6.69017	0.0097	-0.00769887	0.00300815	6.5502	0.01	-0.00180316	0.0030451	0.350643	0.55	-0.000486867	0.00303743	0.0256927	0.87	0.011606	0.00312581	13.786	2e-04	0.0116443	0.00300075	15.0579	1e-04
1:11824346:G:A	rs4845878	1	11824346	G	A	0.33799	0.975047	-0.00800339	0.0029993	7.12045	0.0076	-0.00795726	0.00299835	7.04308	0.008	-0.00180824	0.00303517	0.354931	0.55	-0.000458308	0.00302753	0.022916	0.88	0.0119465	0.00311562	14.7026	0.00013	0.0120691	0.00299097	16.2825	5.5e-05
1:11824556:A:G	rs4845879	1	11824556	A	G	0.335993	0.974748	-0.00728207	0.00300222	5.88336	0.015	-0.00721678	0.00300126	5.78202	0.016	-0.00120051	0.00303812	0.156143	0.69	0.000142712	0.00303047	0.00221768	0.96	0.0116911	0.00311865	14.0534	0.00018	0.0118108	0.00299388	15.5629	8e-05
1:11824578:C:T	rs11121825	1	11824578	C	T	0.335999	0.975034	-0.00733421	0.00300173	5.96985	0.015	-0.00728195	0.00300078	5.88882	0.015	-0.00123903	0.00303763	0.166377	0.68	7.05402e-05	0.00302998	0.000541993	0.98	0.0117026	0.00311814	14.0855	0.00017	0.0117855	0.0029934	15.5013	8.2e-05
1:11824621:T:C	rs11121826	1	11824621	T	C	0.33487	0.975807	-0.00745438	0.003003	6.16188	0.013	-0.00738809	0.00300204	6.05663	0.014	-0.00134764	0.00303891	0.196657	0.66	-2.75229e-05	0.00303126	8.2441e-05	0.99	0.0117629	0.00311946	14.2191	0.00016	0.0118378	0.00299466	15.6261	7.7e-05
1:11825851:G:C	rs10218813	1	11825851	G	C	0.326884	0.983618	-0.00554493	0.00301178	3.38958	0.066	-0.0055556	0.00301082	3.4048	0.065	0.000547445	0.0030478	0.0322633	0.86	0.000801225	0.00304012	0.0694586	0.79	0.0117472	0.00312858	14.0985	0.00017	0.010432	0.00300342	12.0643	0.00051
1:11826630:C:T	rs6668699	1	11826630	C	T	0.327594	0.986746	-0.0059026	0.00300675	3.85382	0.05	-0.00590963	0.00300579	3.86547	0.049	0.000161095	0.00304271	0.00280313	0.96	0.000276795	0.00303505	0.00831736	0.93	0.0117703	0.00312336	14.2013	0.00016	0.0102756	0.0029984	11.7445	0.00061
1:11827355:A:G	rs6540997	1	11827355	A	G	0.324943	0.988628	-0.00590066	0.00301019	3.84248	0.05	-0.00590451	0.00300923	3.84995	0.05	0.000335434	0.00304619	0.0121255	0.91	0.000439302	0.00303852	0.0209026	0.89	0.0121072	0.00312693	14.9918	0.00011	0.0106235	0.00300183	12.5245	4e-04
1:11827776:A:G	rs4846037	1	11827776	A	G	0.327736	0.991406	-0.00578047	0.00299967	3.71347	0.054	-0.00582413	0.00299872	3.77216	0.052	0.000518387	0.00303555	0.0291632	0.86	0.000618471	0.0030279	0.0417211	0.84	0.012185	0.003116	15.2917	9.2e-05	0.0107834	0.00299134	12.9952	0.00031
1:11828238:G:A	rs4845880	1	11828238	G	A	0.328278	0.998028	-0.00567535	0.00299006	3.60269	0.058	-0.0057201	0.0029891	3.66205	0.056	0.000736688	0.00302582	0.0592764	0.81	0.000726356	0.0030182	0.0579167	0.81	0.0123782	0.00310602	15.882	6.7e-05	0.0108021	0.00298175	13.1242	0.00029
1:11828319:G:A	rs4845881	1	11828319	G	A	0.328409	1	-0.00553881	0.00298716	3.43809	0.064	-0.00557994	0.00298621	3.49156	0.062	0.00083312	0.00302288	0.0759578	0.78	0.00077989	0.00301527	0.0668983	0.8	0.0122794	0.003103	15.66	7.6e-05	0.0106559	0.00297886	12.7961	0.00035
1:11830867:AT:A	1:11830867_AT_A	1	11830867	AT	A	0.382634	0.978886	-0.00850997	0.00291455	8.52534	0.0035	-0.008486	0.00291362	8.4828	0.0036	-0.000182528	0.00294941	0.00382991	0.95	0.000134515	0.00294198	0.00209054	0.96	0.0160598	0.00302758	28.1376	1.1e-07	0.0142997	0.00290646	24.2061	8.7e-07
1:11831615:C:T	rs6667720	1	11831615	C	T	0.291522	1	-0.00424562	0.00308715	1.89133	0.17	-0.00433463	0.00308617	1.97272	0.16	0.000107941	0.00312407	0.0011938	0.97	0.00106077	0.00311621	0.115874	0.73	0.00858664	0.00320688	7.16938	0.0074	0.00868104	0.00307858	7.95138	0.0048
1:11832100:T:A	rs11121827	1	11832100	T	A	0.38992	0.99844	-0.00887953	0.00287528	9.53717	0.002	-0.0088755	0.00287437	9.53458	0.002	-0.00064059	0.00290967	0.0484701	0.83	-0.000191679	0.00290234	0.00436166	0.95	0.0159532	0.00298679	28.5292	9.2e-08	0.0144739	0.0028673	25.4816	4.5e-07
1:11832311:G:C	rs10779764	1	11832311	G	C	0.390001	0.998385	-0.00889033	0.00287503	9.56209	0.002	-0.00888479	0.00287411	9.55626	0.002	-0.000653779	0.00290941	0.0504954	0.82	-0.000190152	0.00290208	0.00429323	0.95	0.0159457	0.00298652	28.5071	9.3e-08	0.0144804	0.00286704	25.509	4.4e-07
1:11832961:A:ATTATTATTATTATTATTATTATTATT	rs773397120	1	11832961	A	ATTATTATTATTATTATTATTATTATT	0.406692	0.982365	-0.00981773	0.0028781	11.6362	0.00065	-0.00973669	0.00287718	11.4522	0.00071	-0.00138599	0.00291252	0.226455	0.63	-0.000795998	0.00290518	0.0750717	0.78	0.0167182	0.00298972	31.2695	2.2e-08	0.0152981	0.00287011	28.4104	9.8e-08
1:11833095:C:T	rs11809568	1	11833095	C	T	0.389663	0.996488	-0.00878564	0.00287786	9.31983	0.0023	-0.00876272	0.00287694	9.27718	0.0023	-0.000510431	0.00291228	0.0307191	0.86	-5.28433e-05	0.00290494	0.000330906	0.99	0.0160425	0.00298947	28.7975	8e-08	0.0145301	0.00286987	25.6338	4.1e-07
1:11833366:A:G	rs6540999	1	11833366	A	G	0.389966	0.997638	-0.008776	0.00287583	9.31251	0.0023	-0.0087715	0.00287491	9.30888	0.0023	-0.000497833	0.00291022	0.0292627	0.86	-1.97022e-05	0.0029029	4.60647e-05	0.99	0.0160138	0.00298736	28.7351	8.3e-08	0.0145395	0.00286784	25.7031	4e-07
1:11833491:G:A	rs6541000	1	11833491	G	A	0.38992	0.997853	-0.00878628	0.00287567	9.33539	0.0022	-0.00878	0.00287475	9.32799	0.0023	-0.000518107	0.00291006	0.0316982	0.86	-5.33522e-05	0.00290273	0.000337824	0.99	0.0159993	0.00298719	28.6862	8.5e-08	0.0145016	0.00286768	25.5724	4.3e-07
1:11833525:G:A	rs12079693	1	11833525	G	A	0.389969	0.997731	-0.00879071	0.00287582	9.3438	0.0022	-0.00878665	0.00287491	9.34112	0.0022	-0.000527628	0.00291022	0.0328704	0.86	-7.68295e-05	0.00290289	0.000700479	0.98	0.0159922	0.00298735	28.6577	8.6e-08	0.0144761	0.00286784	25.4797	4.5e-07
1:11833720:G:A	rs10864538	1	11833720	G	A	0.389931	0.997866	-0.00882138	0.00287567	9.41014	0.0022	-0.00881136	0.00287475	9.39475	0.0022	-0.000572919	0.00291006	0.0387599	0.84	-0.000113481	0.00290273	0.00152838	0.97	0.0159736	0.00298719	28.5943	8.9e-08	0.0144668	0.00286768	25.4499	4.5e-07
1:11833910:A:G	rs10864539	1	11833910	A	G	0.389931	0.997836	-0.00875296	0.00287563	9.26496	0.0023	-0.00874572	0.00287472	9.25553	0.0023	-0.000498984	0.00291002	0.0294022	0.86	-4.18348e-05	0.0029027	0.000207717	0.99	0.0159687	0.00298715	28.5775	9e-08	0.0144699	0.00286765	25.4611	4.5e-07
1:11834163:C:T	rs12735869	1	11834163	C	T	0.390128	0.998083	-0.00870989	0.0028751	9.17738	0.0025	-0.0086887	0.00287419	9.13858	0.0025	-0.000513588	0.00290949	0.03116	0.86	-5.97179e-05	0.00290216	0.000423415	0.98	0.0158797	0.00298661	28.2701	1.1e-07	0.0143711	0.00286712	25.1238	5.4e-07
1:11834182:G:A	rs12734761	1	11834182	G	A	0.390204	0.998056	-0.0087246	0.00287493	9.20949	0.0024	-0.00871066	0.00287402	9.18594	0.0024	-0.000476502	0.00290932	0.0268255	0.87	-1.72729e-05	0.00290199	3.54274e-05	1	0.0159751	0.00298643	28.6142	8.8e-08	0.0144694	0.00286695	25.472	4.5e-07
1:11834454:G:A	rs11121828	1	11834454	G	A	0.390212	0.998112	-0.00873571	0.00287486	9.23341	0.0024	-0.00871797	0.00287395	9.20179	0.0024	-0.000476287	0.00290925	0.0268026	0.87	-1.90113e-05	0.00290192	4.29192e-05	0.99	0.015997	0.00298636	28.6942	8.5e-08	0.0144813	0.00286688	25.515	4.4e-07
1:11836183:G:A	rs6659287	1	11836183	G	A	0.390409	0.998081	-0.00869765	0.00287468	9.15429	0.0025	-0.00866023	0.00287377	9.08146	0.0026	-0.000473979	0.00290906	0.0265469	0.87	-1.96906e-05	0.00290173	4.60471e-05	0.99	0.01595	0.00298617	28.5294	9.2e-08	0.0143833	0.0028667	25.1742	5.2e-07
1:11836442:G:A	rs6659541	1	11836442	G	A	0.390416	0.998048	-0.00869368	0.00287471	9.14574	0.0025	-0.00865605	0.0028738	9.07251	0.0026	-0.000474477	0.00290909	0.0266021	0.87	-1.96467e-05	0.00290177	4.5841e-05	0.99	0.0159413	0.0029862	28.4976	9.4e-08	0.0143768	0.00286673	25.1507	5.3e-07
1:11836682:C:T	rs7538516	1	11836682	C	T	0.390409	0.998003	-0.00869585	0.00287477	9.14996	0.0025	-0.00865674	0.00287385	9.07361	0.0026	-0.000473371	0.00290915	0.0264772	0.87	-1.30583e-05	0.00290182	2.02502e-05	1	0.0159475	0.00298625	28.5187	9.3e-08	0.014386	0.00286678	25.1821	5.2e-07
1:11838848:G:T	rs6697244	1	11838848	G	T	0.390503	0.997753	-0.00870996	0.00287502	9.17803	0.0024	-0.00866793	0.00287411	9.09548	0.0026	-0.000524017	0.00290941	0.0324401	0.86	-6.64174e-05	0.00290208	0.000523775	0.98	0.0158877	0.00298652	28.3005	1e-07	0.0143274	0.00286704	24.9727	5.8e-07
1:11839033:T:G	rs55668272	1	11839033	T	G	0.040346	0.987349	-0.0126872	0.00716367	3.1366	0.077	-0.0118916	0.00716139	2.75733	0.097	-8.19782e-05	0.00724934	0.000127879	0.99	0.00273832	0.00723109	0.143404	0.7	0.0254872	0.00744149	11.7307	0.00061	0.0239162	0.00714377	11.208	0.00081
1:11839923:T:C	rs12561919	1	11839923	T	C	0.148238	0.995584	-0.0150942	0.00395311	14.5795	0.00013	-0.0145729	0.00395185	13.5984	0.00023	-0.00310607	0.00400039	0.602861	0.44	-0.00285813	0.00399032	0.513039	0.47	0.0240481	0.00410642	34.2952	4.7e-09	0.020414	0.00394214	26.8159	2.2e-07
1:11839966:G:A	rs4846043	1	11839966	G	A	0.390473	0.997856	-0.00863308	0.00287491	9.01741	0.0027	-0.0085912	0.002874	8.93581	0.0028	-0.000454738	0.0029093	0.0244312	0.88	-7.45349e-06	0.00290197	6.59679e-06	1	0.0158647	0.00298641	28.2207	1.1e-07	0.0143021	0.00286693	24.8865	6.1e-07
1:11839998:T:C	rs4846044	1	11839998	T	C	0.040851	0.98898	-0.0118806	0.00711664	2.78694	0.095	-0.0111945	0.00711437	2.47593	0.12	0.000317179	0.00720175	0.00193969	0.96	0.00295723	0.00718361	0.169466	0.68	0.0247027	0.00739263	11.1658	0.00083	0.0230774	0.00709688	10.574	0.0011
1:11840380:A:G	rs4846045	1	11840380	A	G	0.390689	0.997508	-0.00868685	0.00287488	9.13028	0.0025	-0.0086428	0.00287397	9.04367	0.0026	-0.000541152	0.00290927	0.0345996	0.85	-9.33352e-05	0.00290194	0.00103446	0.97	0.0158121	0.00298638	28.0342	1.2e-07	0.0142563	0.0028669	24.7279	6.6e-07
1:11840943:T:C	rs1889292	1	11840943	T	C	0.391171	0.997587	-0.00872327	0.00287428	9.21086	0.0024	-0.00865236	0.00287336	9.06751	0.0026	-0.000508858	0.00290865	0.0306061	0.86	-0.00016535	0.00290133	0.00324798	0.95	0.0159475	0.00298575	28.5285	9.2e-08	0.0141606	0.0028663	24.4073	7.8e-07
1:11841124:G:A	rs3737970	1	11841124	G	A	0.391191	0.997552	-0.0087016	0.00287428	9.16513	0.0025	-0.00863412	0.00287337	9.02928	0.0027	-0.000493103	0.00290866	0.0287402	0.87	-0.000152267	0.00290133	0.00275432	0.96	0.0159351	0.00298575	28.484	9.4e-08	0.0141463	0.0028663	24.3579	8e-07
1:11841351:G:A	rs2001584	1	11841351	G	A	0.391239	0.997561	-0.00871532	0.00287421	9.19453	0.0024	-0.00864622	0.0028733	9.05507	0.0026	-0.00050048	0.00290858	0.0296081	0.86	-0.000163341	0.00290126	0.00316971	0.96	0.0159473	0.00298568	28.529	9.2e-08	0.0141487	0.00286623	24.3676	8e-07
1:11841366:C:T	rs2004445	1	11841366	C	T	0.391239	0.997606	-0.0087151	0.00287421	9.19408	0.0024	-0.00864589	0.00287329	9.05442	0.0026	-0.000500738	0.00290858	0.0296387	0.86	-0.000163556	0.00290126	0.00317806	0.96	0.0159464	0.00298567	28.526	9.2e-08	0.0141478	0.00286622	24.3645	8e-07
1:11841945:T:C	rs9727993	1	11841945	T	C	0.308783	0.997282	-0.00936198	0.00303815	9.49551	0.0021	-0.00936063	0.00303718	9.49881	0.0021	-0.00216177	0.00307448	0.494395	0.48	-0.002225	0.00306674	0.526387	0.47	0.0148403	0.00315597	22.1114	2.6e-06	0.0123514	0.00302971	16.62	4.6e-05
1:11841966:C:CA	1:11841966_CA_C	1	11841966	C	CA	0.27461	0.977069	-0.00805217	0.00317576	6.42882	0.011	-0.00821414	0.00317474	6.69432	0.0097	-0.00303882	0.00321374	0.89411	0.34	-0.00366167	0.00320564	1.30475	0.25	0.0105517	0.00329892	10.2307	0.0014	0.00833098	0.00316694	6.92012	0.0085
1:11842144:C:G	rs10864542	1	11842144	C	G	0.391067	0.99774	-0.00869466	0.00287424	9.1508	0.0025	-0.00862855	0.00287332	9.01792	0.0027	-0.000423711	0.00290861	0.0212211	0.88	-4.99938e-05	0.00290129	0.000296927	0.99	0.0160273	0.00298571	28.8155	8e-08	0.0142987	0.00286626	24.8864	6.1e-07
1:11843167:A:G	rs4845882	1	11843167	A	G	0.391392	0.99785	-0.00862509	0.00287363	9.00876	0.0027	-0.00853692	0.00287272	8.83113	0.003	-0.000479345	0.002908	0.0271711	0.87	-0.000113863	0.00290068	0.00154088	0.97	0.0158045	0.00298508	28.0317	1.2e-07	0.0140427	0.00286565	24.0133	9.6e-07
1:11843632:C:G	rs4846047	1	11843632	C	G	0.292138	0.998422	-0.00373097	0.00308746	1.46029	0.23	-0.00374943	0.00308648	1.47572	0.22	0.000552788	0.00312439	0.0313031	0.86	0.00163035	0.00311652	0.273668	0.6	0.00841312	0.0032072	6.88117	0.0087	0.00856542	0.00307889	7.73944	0.0054
1:11844330:C:T	rs10864543	1	11844330	C	T	0.402171	0.995483	-0.0089465	0.00286324	9.76315	0.0018	-0.00882173	0.00286233	9.49879	0.0021	-0.000812701	0.00289748	0.0786718	0.78	-0.000409483	0.00289019	0.0200733	0.89	0.0160433	0.00297428	29.0953	6.9e-08	0.0141957	0.00285529	24.7181	6.6e-07
1:11846270:C:T	rs1057624	1	11846270	C	T	0.040472	0.99322	-0.0128783	0.00713599	3.2569	0.071	-0.0121121	0.00713372	2.88273	0.09	-0.000103057	0.00722134	0.000203665	0.99	0.00298329	0.00720315	0.171533	0.68	0.0258211	0.00741274	12.1337	5e-04	0.0246308	0.00711618	11.9802	0.00054
1:11846659:ATTTT:A	rs755027235	1	11846659	ATTTT	A	0.178261	0.973133	-0.0125283	0.00371047	11.4005	0.00073	-0.0123129	0.00370929	11.019	9e-04	-0.00125216	0.00375484	0.111208	0.74	-0.0010796	0.00374539	0.0830873	0.77	0.0226231	0.00385437	34.4507	4.4e-09	0.0194226	0.00370016	27.5532	1.5e-07
1:11847334:G:GGAA	rs35134728	1	11847334	G	GGAA	0.393202	0.994177	-0.00891688	0.00287645	9.60972	0.0019	-0.00885328	0.00287554	9.47915	0.0021	-0.000852303	0.00291086	0.0857328	0.77	-0.000349608	0.00290352	0.0144981	0.9	0.0157805	0.00298801	27.8917	1.3e-07	0.0142649	0.00286847	24.7307	6.6e-07
1:11847740:C:CCT	1:11847740_CCT_C	1	11847740	C	CCT	0.039914	0.983825	-0.0122804	0.00721528	2.8968	0.089	-0.0113988	0.00721298	2.49739	0.11	-7.70989e-05	0.00730157	0.000111497	0.99	0.00295461	0.00728318	0.164573	0.68	0.0248249	0.0074951	10.9703	0.00093	0.0235519	0.00719524	10.7142	0.0011
1:11847759:C:T	rs3737966	1	11847759	C	T	0.401412	0.986301	-0.00952246	0.00287753	10.9511	0.00094	-0.00938826	0.00287662	10.6514	0.0011	-0.00166798	0.00291195	0.328107	0.57	-0.0015187	0.00290462	0.273382	0.6	0.015695	0.00298913	27.5699	1.5e-07	0.0136502	0.00286954	22.6285	2e-06
1:11850365:T:G	rs4846049	1	11850365	T	G	0.32432	0.996521	-0.0127338	0.00300049	18.0108	2.2e-05	-0.0128207	0.00299954	18.2689	1.9e-05	-0.00432844	0.00303638	2.03214	0.15	-0.00444582	0.00302873	2.15468	0.14	0.0177287	0.00311685	32.3536	1.3e-08	0.0144011	0.00299216	23.1646	1.5e-06
1:11851003:C:G	rs3818762	1	11851003	C	G	0.276944	0.994878	-0.00825426	0.00314021	6.90939	0.0086	-0.00832487	0.00313921	7.03259	0.008	-0.00342034	0.00317776	1.1585	0.28	-0.00377337	0.00316976	1.41712	0.23	0.0106126	0.00326199	10.5847	0.0011	0.0084445	0.00313149	7.27187	0.007
1:11852300:T:C	rs1476413	1	11852300	T	C	0.267771	0.996191	-0.00801353	0.00317042	6.38874	0.011	-0.00816192	0.00316941	6.63176	0.01	-0.0028781	0.00320833	0.804736	0.37	-0.00330443	0.00320025	1.06617	0.3	0.0108472	0.00329337	10.8481	0.00099	0.00874074	0.00316161	7.64328	0.0057
1:11854476:G:T	rs1801131	1	11854476	G	T	0.312495	1	-0.0128671	0.00302721	18.0666	2.1e-05	-0.0129247	0.00302625	18.2402	1.9e-05	-0.00402652	0.00306342	1.72762	0.19	-0.00427898	0.0030557	1.96091	0.16	0.0185199	0.00314461	34.6852	3.9e-09	0.0148723	0.00301881	24.271	8.4e-07
1:11854671:A:C	rs12121543	1	11854671	A	C	0.245148	0.984314	-0.0085059	0.00328137	6.7194	0.0095	-0.00847978	0.00328032	6.68245	0.0097	-0.00217302	0.00332061	0.428245	0.51	-0.0031838	0.00331225	0.923942	0.34	0.0129789	0.00340863	14.4982	0.00014	0.00968349	0.00327226	8.75729	0.0031
1:11854755:G:A	rs1994798	1	11854755	G	A	0.41306	0.985877	-0.0117634	0.00286592	16.8475	4.1e-05	-0.0117658	0.00286501	16.865	4e-05	-0.00261051	0.0029002	0.810203	0.37	-0.00216486	0.0028929	0.560009	0.45	0.0182307	0.00297707	37.5	9.1e-10	0.0160215	0.00285797	31.4261	2.1e-08
1:11855867:G:A	rs6541003	1	11855867	G	A	0.405038	0.996764	-0.0119763	0.00285992	17.5362	2.8e-05	-0.0120042	0.00285901	17.6293	2.7e-05	-0.00261382	0.00289412	0.815676	0.37	-0.00207746	0.00288683	0.517872	0.47	0.0187363	0.00297083	39.7752	2.8e-10	0.0166675	0.00285198	34.1547	5.1e-09
1:11856378:A:G	rs1801133	1	11856378	A	G	0.334945	1	0.0161053	0.00297302	29.3456	6.1e-08	0.0161043	0.00297207	29.3608	6e-08	0.00811659	0.00300857	7.27823	0.007	0.00745598	0.003001	6.17274	0.013	-0.0177964	0.00308832	33.2062	8.3e-09	-0.0150446	0.00296476	25.7504	3.9e-07
1:11857207:T:C	rs45475403	1	11857207	T	C	0.056188	0.996127	-0.0241304	0.00610419	15.6268	7.7e-05	-0.0239967	0.00610225	15.4641	8.4e-05	-0.00785926	0.0061772	1.61875	0.2	-0.00623374	0.00616164	1.02354	0.31	0.0343387	0.00634093	29.3266	6.1e-08	0.0292962	0.00608724	23.1622	1.5e-06
1:11857240:C:T	rs7526128	1	11857240	C	T	0.406339	0.994381	-0.0122958	0.00286144	18.4647	1.7e-05	-0.0123454	0.00286053	18.6258	1.6e-05	-0.00291337	0.00289566	1.01227	0.31	-0.00246803	0.00288837	0.730121	0.39	0.0188609	0.00297241	40.2628	2.2e-10	0.0166207	0.0028535	33.9271	5.7e-09
1:11857525:A:T	rs6541005	1	11857525	A	T	0.416241	0.98262	-0.0119148	0.00286788	17.2603	3.3e-05	-0.0120329	0.00286696	17.6156	2.7e-05	-0.0022256	0.00290217	0.588096	0.44	-0.00196652	0.00289487	0.461465	0.5	0.0192556	0.0029791	41.7779	1e-10	0.0167575	0.00285991	34.3331	4.6e-09
1:11857526:A:T	rs6541006	1	11857526	A	T	0.0566712	0.994229	-0.0238814	0.0060779	15.4388	8.5e-05	-0.0237586	0.00607597	15.2901	9.2e-05	-0.00835848	0.00615059	1.8468	0.17	-0.00690007	0.0061351	1.26492	0.26	0.033061	0.00631361	27.4206	1.6e-07	0.0278431	0.00606102	21.103	4.4e-06
1:11857576:C:T	rs45577533	1	11857576	C	T	0.056257	0.996825	-0.0241372	0.00609695	15.6728	7.5e-05	-0.0239834	0.00609501	15.4837	8.3e-05	-0.00794438	0.00616986	1.65794	0.2	-0.00631854	0.00615433	1.05408	0.3	0.0342088	0.0063334	29.1744	6.6e-08	0.0291951	0.00608002	23.0574	1.6e-06
1:11857951:T:C	rs4846052	1	11857951	T	C	0.409306	0.994916	-0.0123316	0.00285677	18.6332	1.6e-05	-0.0124319	0.00285586	18.9498	1.3e-05	-0.00273013	0.00289093	0.891847	0.34	-0.002332	0.00288365	0.653993	0.42	0.0191879	0.00296756	41.8076	1e-10	0.0169193	0.00284883	35.272	2.9e-09
1:11858036:G:A	rs17037388	1	11858036	G	A	0.164634	0.996465	-0.0195272	0.00378722	26.5852	2.5e-07	-0.0192095	0.00378601	25.7436	3.9e-07	-0.0058858	0.00383251	2.35855	0.12	-0.00594358	0.00382286	2.41724	0.12	0.0279946	0.00393409	50.6358	1.1e-12	0.0230526	0.0037767	37.2577	1e-09
1:11858403:T:C	rs45533333	1	11858403	T	C	0.056225	0.99866	-0.0243438	0.006095	15.9526	6.5e-05	-0.0241838	0.00609306	15.7535	7.2e-05	-0.00815527	0.0061679	1.74825	0.19	-0.00653492	0.00615236	1.12823	0.29	0.0342714	0.00633138	29.3001	6.2e-08	0.0291322	0.00607808	22.9729	1.6e-06
1:11858584:C:T	rs41452445	1	11858584	C	T	0.0563399999999999	0.997614	-0.0242927	0.006091	15.9065	6.7e-05	-0.0241201	0.00608906	15.6913	7.5e-05	-0.00806203	0.00616385	1.71074	0.19	-0.00645181	0.00614833	1.10116	0.29	0.0343019	0.00632722	29.3906	5.9e-08	0.0291069	0.00607409	22.9631	1.7e-06
1:11858957:C:T	rs45553335	1	11858957	C	T	0.165158	0.997679	-0.0195244	0.00378082	26.6675	2.4e-07	-0.0192453	0.00377961	25.927	3.5e-07	-0.00591599	0.00382603	2.39088	0.12	-0.00603382	0.0038164	2.49963	0.11	0.0279606	0.00392744	50.6842	1.1e-12	0.0230584	0.00377032	37.4026	9.6e-10
1:11859042:G:A	rs45468191	1	11859042	G	A	0.056239	0.999496	-0.0242943	0.00609209	15.9029	6.7e-05	-0.0241281	0.00609015	15.6961	7.4e-05	-0.00813369	0.00616494	1.74067	0.19	-0.00650394	0.00614942	1.11862	0.29	0.0342061	0.00632835	29.2163	6.5e-08	0.0290783	0.00607517	22.9098	1.7e-06
1:11859132:T:C	rs80307360	1	11859132	T	C	0.056238	0.999556	-0.024291	0.00609196	15.8992	6.7e-05	-0.0241246	0.00609002	15.6922	7.5e-05	-0.00813199	0.00616481	1.74002	0.19	-0.00650183	0.00614929	1.11795	0.29	0.0342022	0.00632821	29.2111	6.5e-08	0.0290751	0.00607504	22.9057	1.7e-06
1:11859390:C:T	rs77078602	1	11859390	C	T	0.056237	0.999764	-0.0242895	0.00609144	15.9	6.7e-05	-0.0241228	0.0060895	15.6925	7.5e-05	-0.00813718	0.00616429	1.74254	0.19	-0.00650614	0.00614877	1.11962	0.29	0.0341905	0.00632768	29.1959	6.5e-08	0.0290627	0.00607452	22.8901	1.7e-06
1:11859606:G:T	rs80038130	1	11859606	G	T	0.056236	0.999931	-0.0242842	0.00609101	15.8953	6.7e-05	-0.0241171	0.00608907	15.6872	7.5e-05	-0.00813516	0.00616385	1.74192	0.19	-0.00650309	0.00614833	1.11873	0.29	0.0341835	0.00632723	29.1881	6.6e-08	0.0290563	0.00607409	22.8833	1.7e-06
1:11859636:A:G	rs74683406	1	11859636	A	G	0.056269	1	-0.0242296	0.00608964	15.8311	6.9e-05	-0.0240667	0.0060877	15.6288	7.7e-05	-0.00818877	0.00616247	1.76574	0.18	-0.00648619	0.00614695	1.11342	0.29	0.0339705	0.00632581	28.8385	7.9e-08	0.028974	0.00607273	22.7641	1.8e-06
1:11859701:G:T	rs3766747	1	11859701	G	T	0.108773	0.996493	-0.0144114	0.00450555	10.2309	0.0014	-0.0140991	0.00450412	9.79857	0.0017	-0.00407577	0.00455943	0.799093	0.37	-0.00511302	0.00454795	1.26393	0.26	0.0207518	0.00468028	19.6592	9.3e-06	0.0166291	0.00449304	13.698	0.00021
1:11859747:A:G	rs111847924	1	11859747	A	G	0.056235	0.99991	-0.0242791	0.00609117	15.8878	6.7e-05	-0.0241125	0.00608923	15.6805	7.5e-05	-0.00812578	0.00616402	1.73781	0.19	-0.00649623	0.00614849	1.11631	0.29	0.0341894	0.00632739	29.1966	6.5e-08	0.0290604	0.00607425	22.8884	1.7e-06
1:11859908:T:C	rs45532338	1	11859908	T	C	0.056233	0.999847	-0.0242704	0.00609149	15.8747	6.8e-05	-0.0241047	0.00608955	15.6687	7.5e-05	-0.00811015	0.00616434	1.73095	0.19	-0.00648494	0.00614882	1.11232	0.29	0.0341991	0.00632773	29.2102	6.5e-08	0.0290668	0.00607457	22.8961	1.7e-06
1:11860465:G:C	rs13306567	1	11860465	G	C	0.056226	0.999675	-0.0242403	0.00609244	15.8304	6.9e-05	-0.0240774	0.0060905	15.6284	7.7e-05	-0.00805715	0.0061653	1.70787	0.19	-0.00644693	0.00614978	1.09897	0.29	0.0342302	0.00632871	29.2542	6.3e-08	0.0290871	0.00607552	22.9211	1.7e-06
1:11860684:A:G	rs35593468	1	11860684	A	G	0.04051	0.998806	-0.0137444	0.00711682	3.72974	0.053	-0.0130601	0.00711455	3.36973	0.066	-0.000687404	0.00720193	0.00911016	0.92	0.00233927	0.0071838	0.106036	0.74	0.0266993	0.00739282	13.0431	3e-04	0.0254538	0.00709706	12.8632	0.00034
1:11860807:T:C	rs35464336	1	11860807	T	C	0.108957	0.997911	-0.0143575	0.00449948	10.182	0.0014	-0.0140423	0.00449805	9.746	0.0018	-0.00391074	0.00455329	0.737677	0.39	-0.00492443	0.00454182	1.17558	0.28	0.0209146	0.00467398	20.0228	7.7e-06	0.0168378	0.00448698	14.0819	0.00018
1:11860843:A:G	rs17037390	1	11860843	A	G	0.16541	0.99805	-0.0192122	0.00377774	25.8637	3.7e-07	-0.0189308	0.00377654	25.1275	5.4e-07	-0.00561688	0.00382292	2.15874	0.14	-0.00577304	0.00381329	2.29197	0.13	0.0278831	0.00392425	50.4858	1.2e-12	0.0229955	0.00376725	37.2595	1e-09
1:11861855:G:A	rs45603435	1	11861855	G	A	0.16518	0.998682	-0.019353	0.00377929	26.2227	3e-07	-0.0190761	0.00377809	25.4939	4.4e-07	-0.00576026	0.00382449	2.26849	0.13	-0.00588091	0.00381486	2.37647	0.12	0.0278845	0.00392586	50.4494	1.2e-12	0.0230466	0.0037688	37.3944	9.6e-10
1:11861952:GCCTGGGC:G	rs201401275	1	11861952	GCCTGGGC	G	0.054465	0.976484	-0.0252679	0.00625563	16.3153	5.4e-05	-0.025143	0.00625364	16.1648	5.8e-05	-0.00870063	0.00633045	1.889	0.17	-0.00693576	0.00631451	1.20645	0.27	0.0349416	0.00649824	28.913	7.6e-08	0.0301441	0.00623826	23.3494	1.4e-06
1:11862047:T:C	rs17037396	1	11862047	T	C	0.109021	0.998334	-0.0143335	0.00449754	10.1567	0.0014	-0.0140196	0.00449611	9.72294	0.0018	-0.00392373	0.00455133	0.743226	0.39	-0.00491151	0.00453987	1.17042	0.28	0.020838	0.00467196	19.8936	8.2e-06	0.016837	0.00448505	14.0926	0.00017
1:11862533:T:TA	1:11862533_TA_T	1	11862533	T	TA	0.107713	0.99684	-0.0148833	0.00452559	10.8155	0.001	-0.0145062	0.00452415	10.2809	0.0013	-0.0046903	0.00457972	1.04887	0.31	-0.00535148	0.00456819	1.37233	0.24	0.0204926	0.0047011	19.0017	1.3e-05	0.0170055	0.00451303	14.1986	0.00016
1:11862764:CT:C	rs55645287	1	11862764	CT	C	0.107344	0.999825	-0.0147515	0.00452668	10.6197	0.0011	-0.0143628	0.00452524	10.0738	0.0015	-0.00442081	0.00458082	0.93136	0.33	-0.00507735	0.00456929	1.23475	0.27	0.0206932	0.00470224	19.3664	1.1e-05	0.0172198	0.00451411	14.5517	0.00014
1:11862778:G:A	rs17367504	1	11862778	G	A	0.163461	1	-0.0196225	0.00379385	26.7515	2.3e-07	-0.0192989	0.00379264	25.893	3.6e-07	-0.00605751	0.00383923	2.48944	0.11	-0.00588609	0.00382956	2.36242	0.12	0.0277982	0.00394098	49.7536	1.7e-12	0.0234485	0.00378332	38.4136	5.7e-10
1:11863057:A:G	rs2066470	1	11863057	A	G	0.107181	1	-0.0148692	0.0045297	10.7755	0.001	-0.0144409	0.00452825	10.1701	0.0014	-0.00447858	0.00458387	0.95459	0.33	-0.00510167	0.00457232	1.24495	0.26	0.0208031	0.00470536	19.5466	9.8e-06	0.0173526	0.00451712	14.7573	0.00012
1:11863904:T:C	rs3753588	1	11863904	T	C	0.10836	0.999176	-0.0156199	0.00451061	11.9918	0.00053	-0.015223	0.00450917	11.3974	0.00074	-0.00482309	0.00456455	1.11649	0.29	-0.00546749	0.00455306	1.44202	0.23	0.0217299	0.00468554	21.5079	3.5e-06	0.0180124	0.00449808	16.0357	6.2e-05
1:11864149:A:G	rs7553194	1	11864149	A	G	0.108339	0.999174	-0.0155256	0.00451091	11.846	0.00058	-0.0151328	0.00450947	11.2612	0.00079	-0.00475279	0.00456485	1.08404	0.3	-0.00538278	0.00455336	1.39749	0.24	0.0216852	0.00468585	21.4167	3.7e-06	0.0180077	0.00449838	16.0251	6.3e-05
1:11864586:C:T	rs3753584	1	11864586	C	T	0.164444	0.999268	-0.0202754	0.00378564	28.6853	8.5e-08	-0.0199426	0.00378443	27.7692	1.4e-07	-0.00634361	0.00383091	2.74201	0.098	-0.00618495	0.00382126	2.61974	0.11	0.0286072	0.00393245	52.9205	3.5e-13	0.0240353	0.00377512	40.5355	1.9e-10
1:11865063:A:ATTGC	1:11865063_ATTGC_A	1	11865063	A	ATTGC	0.108367	0.99892	-0.0153568	0.00451118	11.5884	0.00066	-0.01496	0.00450975	11.0042	0.00091	-0.00452345	0.00456513	0.981823	0.32	-0.00520954	0.00455364	1.30882	0.25	0.0217548	0.00468613	21.5517	3.4e-06	0.0179998	0.00449865	16.0091	6.3e-05
1:11865236:T:C	rs17367629	1	11865236	T	C	0.108335	0.999217	-0.015553	0.00451097	11.8874	0.00057	-0.0151576	0.00450954	11.2979	0.00078	-0.00473734	0.00456492	1.07696	0.3	-0.00536456	0.00455343	1.38801	0.24	0.0217583	0.00468592	21.5605	3.4e-06	0.0180818	0.00449845	16.1568	5.8e-05
1:11865284:AC:A	rs3834044	1	11865284	AC	A	0.108819	0.994872	-0.0149298	0.00451126	10.9525	0.00093	-0.0145517	0.00450982	10.4114	0.0013	-0.00421598	0.00456521	0.852858	0.36	-0.00479385	0.00455371	1.10825	0.29	0.0214858	0.00468621	21.0213	4.5e-06	0.0180476	0.00449873	16.0938	6e-05
1:11865542:C:A	rs3753582	1	11865542	C	A	0.108323	0.999258	-0.0155186	0.004511	11.8348	0.00058	-0.0151236	0.00450956	11.2472	8e-04	-0.00469665	0.00456495	1.05854	0.3	-0.00534096	0.00455345	1.37581	0.24	0.0217565	0.00468594	21.5568	3.4e-06	0.0180594	0.00449847	16.1166	6e-05
1:11865804:G:A	rs13306561	1	11865804	G	A	0.164727	0.998903	-0.0201227	0.00378323	28.2908	1e-07	-0.019787	0.00378203	27.3723	1.7e-07	-0.00620581	0.00382848	2.62751	0.11	-0.00610221	0.00381884	2.55336	0.11	0.0285495	0.00392995	52.7743	3.7e-13	0.0239362	0.00377273	40.2531	2.2e-10
1:11865816:GC:G	rs3834043	1	11865816	GC	G	0.107826	0.994371	-0.0153999	0.00453148	11.5493	0.00068	-0.0149648	0.00453004	10.9129	0.00095	-0.00479218	0.00458567	1.09209	0.3	-0.00541094	0.00457412	1.39936	0.24	0.0213369	0.00470722	20.5463	5.8e-06	0.0176919	0.00451889	15.3279	9e-05
1:11865817:A:C	rs45594036	1	11865817	A	C	0.055685	0.981432	-0.0259008	0.00617753	17.5791	2.8e-05	-0.0258082	0.00617556	17.4647	2.9e-05	-0.00889611	0.00625141	2.02509	0.15	-0.00722874	0.00623567	1.34388	0.25	0.0360343	0.00641711	31.5322	2e-08	0.0306873	0.00616038	24.8143	6.3e-07
1:11866183:T:C	rs13306560	1	11866183	T	C	0.056111	0.999152	-0.0241578	0.00609949	15.6865	7.5e-05	-0.024012	0.00609755	15.5077	8.2e-05	-0.00761244	0.00617244	1.52102	0.22	-0.00605636	0.0061569	0.967608	0.33	0.034721	0.00633604	30.0295	4.3e-08	0.0295367	0.00608255	23.5805	1.2e-06
1:11866442:A:G	rs111334345	1	11866442	A	G	0.040631	0.997746	-0.0135963	0.00710987	3.65696	0.056	-0.0128688	0.0071076	3.27816	0.07	-0.000357426	0.0071949	0.00246787	0.96	0.00262657	0.00717678	0.133942	0.71	0.0268792	0.0073856	13.2453	0.00027	0.0255701	0.00709012	13.0064	0.00031
1:11867652:G:C	rs111776518	1	11867652	G	C	0.040337	0.998035	-0.0137449	0.00713333	3.71278	0.054	-0.0130612	0.00713106	3.35475	0.067	-0.000744149	0.00721864	0.010627	0.92	0.00224704	0.00720046	0.097387	0.75	0.0265443	0.00740997	12.8325	0.00034	0.0251586	0.00711352	12.5085	0.00041
1:11867737:G:A	rs56221660	1	11867737	G	A	0.108327	0.999299	-0.0154897	0.00451089	11.7913	6e-04	-0.0150988	0.00450945	11.2109	0.00081	-0.00462634	0.00456484	1.02713	0.31	-0.00529024	0.00455334	1.34986	0.25	0.0218135	0.00468583	21.6709	3.2e-06	0.0180855	0.00449836	16.1642	5.8e-05
1:11867878:T:C	rs76351797	1	11867878	T	C	0.040373	0.998332	-0.0137982	0.0071286	3.7466	0.053	-0.0130857	0.00712633	3.37181	0.066	-0.000863273	0.00721386	0.0143206	0.9	0.00217077	0.00719569	0.091009	0.76	0.0264517	0.00740506	12.7599	0.00035	0.025107	0.00710881	12.4737	0.00041
1:11868250:A:ATAT	1:11868250_ATAT_A	1	11868250	A	ATAT	0.039517	0.981787	-0.0152863	0.00726657	4.42531	0.035	-0.0145275	0.00726426	3.99943	0.046	-0.00140372	0.00735348	0.0364396	0.85	0.00159519	0.00733496	0.0472966	0.83	0.0284622	0.00754838	14.2177	0.00016	0.0268194	0.00724639	13.6979	0.00021
1:11868511:G:A	rs55814225	1	11868511	G	A	0.108379	0.999128	-0.0155419	0.0045105	11.873	0.00057	-0.0151417	0.00450907	11.2765	0.00078	-0.00469166	0.00456445	1.05652	0.3	-0.00532648	0.00455295	1.36866	0.24	0.0218129	0.00468543	21.6736	3.2e-06	0.0181126	0.00449798	16.2153	5.7e-05
1:11868739:CT:C	1:11868739_CT_C	1	11868739	CT	C	0.360758	0.98396	-0.00810251	0.00293987	7.59595	0.0058	-0.00818624	0.00293894	7.75869	0.0053	-0.0016965	0.00297503	0.32518	0.57	-0.00171082	0.00296754	0.332366	0.56	0.0127554	0.00305389	17.4456	3e-05	0.0112387	0.00293171	14.6957	0.00013
1:11868780:AC:A	rs57441762	1	11868780	AC	A	0.108607	0.998258	-0.0150285	0.00450887	11.1096	0.00086	-0.0146249	0.00450744	10.5275	0.0012	-0.00436672	0.0045628	0.915899	0.34	-0.0049906	0.00455131	1.20236	0.27	0.0213861	0.00468374	20.8487	5e-06	0.0178105	0.00449635	15.6903	7.5e-05
1:11869022:A:G	rs6697335	1	11869022	A	G	0.108347	0.999226	-0.0155125	0.00451075	11.8268	0.00058	-0.015123	0.00450932	11.2474	8e-04	-0.00464316	0.0045647	1.03467	0.31	-0.00529189	0.00455321	1.35079	0.25	0.0218356	0.00468569	21.7161	3.2e-06	0.0181251	0.00449823	16.2359	5.6e-05
1:11869101:C:T	rs6691440	1	11869101	C	T	0.10838	0.999151	-0.015537	0.00451046	11.8657	0.00057	-0.015137	0.00450903	11.2698	0.00079	-0.00468442	0.0045644	1.05328	0.3	-0.00532053	0.00455291	1.36563	0.24	0.0218161	0.00468539	21.6802	3.2e-06	0.0181143	0.00449794	16.2186	5.6e-05
1:11869110:A:G	rs6699827	1	11869110	A	G	0.10838	0.999141	-0.0155369	0.00451046	11.8656	0.00057	-0.0151369	0.00450903	11.2696	0.00079	-0.00468429	0.00456441	1.05322	0.3	-0.00532047	0.00455291	1.3656	0.24	0.0218161	0.00468539	21.6803	3.2e-06	0.0181142	0.00449794	16.2184	5.6e-05
1:11869230:C:T	rs4846054	1	11869230	C	T	0.402843	1	-0.0095899	0.00285643	11.2715	0.00079	-0.00955946	0.00285552	11.2072	0.00081	-0.00120695	0.00289059	0.174342	0.68	-0.000740518	0.00288331	0.0659611	0.8	0.0166561	0.00296721	31.51	2e-08	0.0150205	0.0028485	27.806	1.3e-07
1:11869521:G:A	rs75800607	1	11869521	G	A	0.040695	0.99625	-0.0130195	0.00710488	3.35794	0.067	-0.0122903	0.00710262	2.99427	0.084	-0.000272746	0.00718985	0.00143905	0.97	0.00252099	0.00717175	0.123564	0.73	0.0260107	0.00738042	12.4206	0.00042	0.0244724	0.00708515	11.9304	0.00055
1:11869549:A:G	rs112513913	1	11869549	A	G	0.040409	0.998181	-0.0136299	0.00712636	3.65804	0.056	-0.0129201	0.00712409	3.28908	0.07	-0.000720137	0.00721158	0.0099717	0.92	0.00227822	0.00719342	0.100304	0.75	0.0263743	0.00740273	12.6935	0.00037	0.0250003	0.00710656	12.3758	0.00043
1:11869616:A:G	rs114540413	1	11869616	A	G	0.108537	0.998732	-0.015555	0.00450866	11.9027	0.00056	-0.0151606	0.00450722	11.314	0.00077	-0.00462152	0.00456258	1.026	0.31	-0.00520654	0.00455109	1.30879	0.25	0.0219495	0.00468351	21.9638	2.8e-06	0.0183025	0.00449614	16.5708	4.7e-05
1:11869653:G:T	rs145641960	1	11869653	G	T	0.108487	0.998922	-0.0154939	0.00450899	11.8077	0.00059	-0.0151097	0.00450756	11.2365	8e-04	-0.00454049	0.00456292	0.990192	0.32	-0.00515681	0.00455143	1.28371	0.26	0.0219611	0.00468386	21.9837	2.7e-06	0.0182812	0.00449647	16.5298	4.8e-05
1:11869850:C:G	rs72640243	1	11869850	C	G	0.108545	0.998776	-0.015547	0.00450839	11.8919	0.00056	-0.0151532	0.00450695	11.3043	0.00077	-0.00460996	0.0045623	1.021	0.31	-0.00519169	0.00455082	1.30148	0.25	0.0219553	0.00468323	21.9779	2.8e-06	0.018312	0.00449587	16.5899	4.6e-05
1:11869853:G:A	rs72640244	1	11869853	G	A	0.108546	0.998774	-0.0155468	0.00450839	11.8916	0.00056	-0.0151529	0.00450695	11.3038	0.00077	-0.00461349	0.00456231	1.02257	0.31	-0.00519803	0.00455082	1.30466	0.25	0.0219485	0.00468323	21.9643	2.8e-06	0.0183029	0.00449587	16.5734	4.7e-05
1:11870133:G:A	rs55851065	1	11870133	G	A	0.108348	0.999154	-0.0154988	0.00451086	11.8054	0.00059	-0.0151098	0.00450942	11.2274	0.00081	-0.00463235	0.0045648	1.02981	0.31	-0.00528001	0.00455331	1.34467	0.25	0.0218269	0.00468579	21.6979	3.2e-06	0.0181232	0.00449833	16.2319	5.6e-05
1:11870161:C:T	rs113586584	1	11870161	C	T	0.040367	0.998326	-0.013706	0.00713011	3.69511	0.055	-0.0130165	0.00712784	3.3348	0.068	-0.00066853	0.00721538	0.00858467	0.93	0.0022883	0.00719721	0.101087	0.75	0.0266043	0.00740663	12.9021	0.00033	0.0251548	0.00711031	12.516	4e-04
1:11870383:A:G	rs17037425	1	11870383	A	G	0.149042	0.998502	-0.0158094	0.00394066	16.095	6e-05	-0.0152876	0.00393941	15.0597	1e-04	-0.00356508	0.00398779	0.799236	0.37	-0.0032137	0.00397775	0.652732	0.42	0.0247016	0.00409349	36.4135	1.6e-09	0.0213835	0.00392972	29.6097	5.3e-08
1:11870731:A:G	rs12564002	1	11870731	A	G	0.108386	0.998983	-0.0155239	0.00451068	11.8445	0.00058	-0.0151235	0.00450924	11.2486	8e-04	-0.00467674	0.00456462	1.04973	0.31	-0.00530368	0.00455313	1.35686	0.24	0.0218028	0.00468561	21.6518	3.3e-06	0.0181193	0.00449815	16.226	5.6e-05
1:11870860:T:C	rs12565990	1	11870860	T	C	0.108391	0.998934	-0.0155224	0.0045107	11.8422	0.00058	-0.0151222	0.00450926	11.2465	8e-04	-0.00466948	0.00456464	1.04646	0.31	-0.00529364	0.00455315	1.35172	0.24	0.0218114	0.00468563	21.6686	3.2e-06	0.0181322	0.00449817	16.2491	5.6e-05
1:11871113:T:C	rs55800247	1	11871113	T	C	0.108358	0.999037	-0.0155126	0.00451085	11.8263	0.00058	-0.0151248	0.00450941	11.2496	8e-04	-0.00464065	0.0045648	1.03351	0.31	-0.00528009	0.0045533	1.34471	0.25	0.0218369	0.00468579	21.7179	3.2e-06	0.0181454	0.00449832	16.2717	5.5e-05
1:11871266:T:A	rs55738737	1	11871266	T	A	0.108388	0.998942	-0.0155196	0.00451072	11.8378	0.00058	-0.0151196	0.00450928	11.2425	8e-04	-0.00467379	0.00456466	1.04838	0.31	-0.00529817	0.00455317	1.35402	0.24	0.0217996	0.00468565	21.6449	3.3e-06	0.0181217	0.00449819	16.2301	5.6e-05
1:11871586:C:T	rs139569786	1	11871586	C	T	0.108339	0.999118	-0.015458	0.00451106	11.7421	0.00061	-0.0150689	0.00450963	11.1656	0.00083	-0.00458914	0.00456501	1.0106	0.31	-0.00524124	0.00455352	1.32487	0.25	0.0218162	0.00468601	21.6746	3.2e-06	0.0181125	0.00449854	16.2111	5.7e-05
1:11871708:G:A	rs6658684	1	11871708	G	A	0.410905	0.997227	-0.0127578	0.00285229	20.0062	7.7e-06	-0.0129082	0.00285138	20.4937	6e-06	-0.00236545	0.0028864	0.671605	0.41	-0.001985	0.00287914	0.475333	0.49	0.020576	0.00296291	48.2265	3.8e-12	0.0182277	0.00284437	41.0669	1.5e-10
1:11871714:T:C	rs140586031	1	11871714	T	C	0.108514	0.998651	-0.0155403	0.00450898	11.8785	0.00057	-0.0151602	0.00450755	11.3118	0.00077	-0.00459024	0.00456291	1.01202	0.31	-0.00518034	0.00455142	1.29546	0.26	0.0219732	0.00468385	22.008	2.7e-06	0.0183353	0.00449646	16.6277	4.5e-05
1:11871728:C:T	rs116422234	1	11871728	C	T	0.108499	0.998747	-0.015512	0.00450905	11.8349	0.00058	-0.0151308	0.00450761	11.2676	0.00079	-0.00456191	0.00456297	0.999534	0.32	-0.00516606	0.00455148	1.28829	0.26	0.0219612	0.00468392	21.9834	2.8e-06	0.0183062	0.00449653	16.5746	4.7e-05
1:11871775:C:T	rs72640247	1	11871775	C	T	0.108514	0.998648	-0.0155409	0.00450899	11.8794	0.00057	-0.0151609	0.00450755	11.3128	0.00077	-0.00458724	0.00456291	1.01069	0.31	-0.00517413	0.00455142	1.29235	0.26	0.0219797	0.00468385	22.021	2.7e-06	0.0183447	0.00449647	16.6448	4.5e-05
1:11872320:G:A	rs6699270	1	11872320	G	A	0.108635	0.998374	-0.0152827	0.00450628	11.5018	7e-04	-0.0148947	0.00450484	10.9322	0.00095	-0.00443896	0.00456017	0.947545	0.33	-0.00514646	0.00454869	1.2801	0.26	0.0217683	0.00468104	21.6254	3.3e-06	0.0180366	0.00449376	16.1097	6e-05
1:11872395:C:T	rs6701960	1	11872395	C	T	0.108355	0.998978	-0.0155094	0.00451102	11.8207	0.00059	-0.0151243	0.00450958	11.2481	8e-04	-0.00464077	0.00456497	1.03349	0.31	-0.00528107	0.00455347	1.34511	0.25	0.0218359	0.00468597	21.7141	3.2e-06	0.0181492	0.00449849	16.2773	5.5e-05
1:11872476:T:TG	1:11872476_TG_T	1	11872476	T	TG	0.108388	0.998798	-0.01539	0.00451121	11.6383	0.00065	-0.0149984	0.00450977	11.0607	0.00088	-0.00454196	0.00456516	0.989862	0.32	-0.005207	0.00455367	1.30753	0.25	0.0217815	0.00468616	21.6043	3.4e-06	0.0180622	0.00449868	16.1202	5.9e-05
1:11872656:T:C	rs6687229	1	11872656	T	C	0.108354	0.998956	-0.0155073	0.00451106	11.8171	0.00059	-0.0151207	0.00450963	11.2425	8e-04	-0.00464146	0.00456501	1.03377	0.31	-0.00527924	0.00455352	1.34415	0.25	0.0218302	0.00468601	21.7025	3.2e-06	0.0181464	0.00449854	16.2719	5.5e-05
1:11872695:CAA:C	rs755458102	1	11872695	CAA	C	0.105427	0.980042	-0.0149933	0.00461177	10.5696	0.0011	-0.0145699	0.0046103	9.9875	0.0016	-0.0043602	0.00466692	0.872875	0.35	-0.00508034	0.00465517	1.19101	0.28	0.0213155	0.00479062	19.7973	8.6e-06	0.0176984	0.00459896	14.8098	0.00012
1:11872702:AAG:A	rs201340576	1	11872702	AAG	A	0.10539	0.980365	-0.0150067	0.00461168	10.5889	0.0011	-0.0145802	0.00461021	10.002	0.0016	-0.00438072	0.00466683	0.881145	0.35	-0.00510438	0.00465508	1.20235	0.27	0.021299	0.00479053	19.7675	8.7e-06	0.017684	0.00459887	14.7862	0.00012
1:11872820:A:G	rs76161097	1	11872820	A	G	0.055965	0.99866	-0.024436	0.00610835	16.0034	6.3e-05	-0.0242849	0.0061064	15.8162	7e-05	-0.00792261	0.0061814	1.64272	0.2	-0.00635958	0.00616583	1.06383	0.3	0.0347375	0.00634524	29.9711	4.4e-08	0.029399	0.00609138	23.2934	1.4e-06
1:11872984:G:A	rs72640249	1	11872984	G	A	0.108344	0.998851	-0.0155046	0.00451155	11.8105	0.00059	-0.0151196	0.00451012	11.2385	8e-04	-0.00463553	0.00456551	1.03091	0.31	-0.00527656	0.00455401	1.3425	0.25	0.021833	0.00468652	21.7033	3.2e-06	0.0181496	0.00449902	16.2742	5.5e-05
1:11873020:C:T	rs72640251	1	11873020	C	T	0.108324	0.998626	-0.0154875	0.00451227	11.7808	6e-04	-0.0151053	0.00451084	11.2136	0.00081	-0.00461851	0.00456624	1.02303	0.31	-0.00526269	0.00455474	1.33502	0.25	0.0218265	0.00468727	21.6834	3.2e-06	0.0181521	0.00449974	16.2733	5.5e-05
1:11873052:C:T	rs72640252	1	11873052	C	T	0.107944	0.996318	-0.0154921	0.00452371	11.7281	0.00062	-0.0151081	0.00452227	11.1611	0.00084	-0.00459487	0.00457781	1.00747	0.32	-0.00520849	0.00456628	1.30106	0.25	0.0218972	0.00469915	21.7139	3.2e-06	0.0182851	0.00451115	16.4294	5e-05
1:11873055:T:C	rs72640253	1	11873055	T	C	0.10795	0.996411	-0.0154739	0.00452353	11.7015	0.00062	-0.015092	0.00452209	11.1382	0.00085	-0.00456904	0.00457763	0.996249	0.32	-0.00518251	0.0045661	1.28821	0.26	0.021908	0.00469896	21.7371	3.1e-06	0.0183054	0.00451097	16.4671	5e-05
1:11873416:C:A	rs17037427	1	11873416	C	A	0.16462	0.998419	-0.0201269	0.00378517	28.2737	1.1e-07	-0.0197958	0.00378397	27.3684	1.7e-07	-0.00618591	0.00383044	2.60801	0.11	-0.00609566	0.0038208	2.54527	0.11	0.0286	0.00393197	52.907	3.5e-13	0.0239115	0.00377466	40.1288	2.4e-10
1:11873496:A:G	rs145628269	1	11873496	A	G	0.105893	0.984725	-0.0157388	0.00458982	11.7584	0.00061	-0.0153681	0.00458836	11.2182	0.00081	-0.00433923	0.00464471	0.872786	0.35	-0.00496053	0.00463302	1.14638	0.28	0.0227105	0.00476782	22.6888	1.9e-06	0.0189581	0.00457708	17.156	3.4e-05
1:11873506:G:A	rs138252948	1	11873506	G	A	0.105958	0.984873	-0.0157557	0.00458829	11.7917	0.00059	-0.0153873	0.00458683	11.2538	0.00079	-0.00437677	0.00464316	0.888546	0.35	-0.00499966	0.00463147	1.16531	0.28	0.0226895	0.00476623	22.6621	1.9e-06	0.0189222	0.00457555	17.1025	3.5e-05
1:11873787:C:T	rs17037429	1	11873787	C	T	0.164626	0.998463	-0.0201143	0.00378509	28.2395	1.1e-07	-0.0197828	0.00378389	27.3339	1.7e-07	-0.00616218	0.00383036	2.58815	0.11	-0.00607039	0.00382071	2.52432	0.11	0.0286176	0.00393188	52.9742	3.4e-13	0.0239296	0.00377458	40.1913	2.3e-10
1:11873851:C:T	rs12406667	1	11873851	C	T	0.420003	0.99614	-0.0130149	0.00284536	20.9221	4.8e-06	-0.0131057	0.00284445	21.2287	4.1e-06	-0.00294802	0.00287939	1.04824	0.31	-0.00250345	0.00287214	0.759746	0.38	0.0202962	0.00295571	47.1526	6.6e-12	0.0179219	0.00283746	39.8942	2.7e-10
1:11873869:G:T	rs12404124	1	11873869	G	T	0.418073	0.997859	-0.013036	0.00284528	20.9913	4.6e-06	-0.0131125	0.00284437	21.2518	4e-06	-0.00317972	0.00287931	1.21955	0.27	-0.00276737	0.00287206	0.928427	0.34	0.0199641	0.00295562	45.6247	1.4e-11	0.0175514	0.00283738	38.2637	6.2e-10
1:11873985:C:G	rs17376286	1	11873985	C	G	0.108358	0.998775	-0.015504	0.0045113	11.811	0.00059	-0.0151175	0.00450986	11.2366	8e-04	-0.00462554	0.00456525	1.02659	0.31	-0.00525728	0.00455375	1.33286	0.25	0.0218494	0.00468625	21.7385	3.1e-06	0.0181733	0.00449877	16.3186	5.4e-05
1:11874154:C:A	rs17037432	1	11874154	C	A	0.107883	0.996086	-0.0152782	0.00452629	11.3935	0.00074	-0.0148266	0.00452485	10.7367	0.0011	-0.00449641	0.00458043	0.963653	0.33	-0.00505808	0.00456889	1.2256	0.27	0.0216565	0.00470183	21.2149	4.1e-06	0.0180217	0.00451372	15.9412	6.5e-05
1:11874178:G:T	rs17037434	1	11874178	G	T	0.107915	0.99601	-0.0152613	0.0045259	11.3703	0.00075	-0.0148134	0.00452446	10.7196	0.0011	-0.00456345	0.00458003	0.992774	0.32	-0.00507049	0.00456849	1.23184	0.27	0.0215108	0.00470142	20.9342	4.8e-06	0.0179324	0.00451333	15.7864	7.1e-05
1:11874189:A:G	rs17037435	1	11874189	A	G	0.107789	0.996034	-0.0151067	0.00452812	11.1302	0.00085	-0.0146716	0.00452668	10.5049	0.0012	-0.00441647	0.00458228	0.928939	0.34	-0.00495721	0.00457074	1.17626	0.28	0.0214794	0.00470373	20.8526	5e-06	0.0179068	0.00451555	15.7258	7.3e-05
1:11874431:T:C	rs114083374	1	11874431	T	C	0.108355	0.998713	-0.0155018	0.00451145	11.8068	0.00059	-0.0151151	0.00451001	11.2323	8e-04	-0.00459409	0.0045654	1.01261	0.31	-0.00523112	0.0045539	1.31954	0.25	0.021899	0.00468641	21.8358	3e-06	0.0182087	0.00449892	16.3811	5.2e-05
1:11874855:C:T	rs149393118	1	11874855	C	T	0.108346	0.998864	-0.0154589	0.00451129	11.7424	0.00061	-0.0150707	0.00450986	11.1672	0.00083	-0.00455252	0.00456525	0.994435	0.32	-0.0052057	0.00455375	1.30684	0.25	0.0218828	0.00468625	21.8049	3e-06	0.0181745	0.00449876	16.3207	5.3e-05
1:11874872:A:G	rs144795462	1	11874872	A	G	0.108349	0.998754	-0.0154397	0.00451149	11.7122	0.00062	-0.0150523	0.00451005	11.1389	0.00085	-0.00452776	0.00456544	0.983561	0.32	-0.00518699	0.00455395	1.29734	0.25	0.0218846	0.00468645	21.8066	3e-06	0.0181777	0.00449896	16.3249	5.3e-05
1:11874993:C:G	rs143553702	1	11874993	C	G	0.108347	0.998861	-0.015458	0.0045113	11.7409	0.00061	-0.0150698	0.00450986	11.1657	0.00083	-0.00455176	0.00456525	0.994101	0.32	-0.00520471	0.00455375	1.30634	0.25	0.0218822	0.00468625	21.8038	3e-06	0.0181745	0.00449877	16.3207	5.3e-05
1:11875031:G:A	rs142218582	1	11875031	G	A	0.108433	0.998475	-0.0153679	0.00451097	11.6062	0.00066	-0.0149784	0.00450953	11.0323	9e-04	-0.00452004	0.00456492	0.980434	0.32	-0.00515553	0.00455342	1.28195	0.26	0.0217865	0.00468591	21.6167	3.3e-06	0.018107	0.00449844	16.202	5.7e-05
1:11875115:C:T	rs112651400	1	11875115	C	T	0.040388	0.997436	-0.0138721	0.00712959	3.78577	0.052	-0.0131207	0.00712732	3.38893	0.066	-0.000924545	0.00721485	0.0164211	0.9	0.00199024	0.00719668	0.0764793	0.78	0.026549	0.00740608	12.8504	0.00034	0.0250446	0.00710979	12.4084	0.00043
1:11875613:C:T	rs34377596	1	11875613	C	T	0.108348	0.998839	-0.0154563	0.00451131	11.7383	0.00061	-0.0150683	0.00450987	11.1635	0.00083	-0.0045508	0.00456526	0.993677	0.32	-0.00520266	0.00455376	1.3053	0.25	0.0218808	0.00468626	21.8009	3e-06	0.0181746	0.00449878	16.3208	5.3e-05
1:11875709:G:C	rs111650969	1	11875709	G	C	0.055986	0.998871	-0.0245497	0.00610671	16.1614	5.8e-05	-0.0243971	0.00610477	15.9713	6.4e-05	-0.00799363	0.00617975	1.6732	0.2	-0.00641574	0.00616418	1.08328	0.3	0.0348542	0.00634354	30.1888	3.9e-08	0.0295095	0.00608975	23.4815	1.3e-06
1:11876300:G:T	rs41275472	1	11876300	G	T	0.164641	0.998435	-0.0201744	0.003785	28.41	9.8e-08	-0.0198392	0.00378379	27.4913	1.6e-07	-0.00616059	0.00383027	2.58694	0.11	-0.00607577	0.00382062	2.52892	0.11	0.0287449	0.00393179	53.4494	2.7e-13	0.0240258	0.00377449	40.5173	1.9e-10
1:11876395:G:A	rs72640257	1	11876395	G	A	0.108363	0.998764	-0.01552	0.00451126	11.8355	0.00058	-0.0151334	0.00450982	11.2604	0.00079	-0.0046499	0.00456521	1.03745	0.31	-0.00531883	0.00455371	1.36427	0.24	0.0218433	0.00468621	21.7267	3.1e-06	0.0181201	0.00449873	16.2234	5.6e-05
1:11876417:C:T	rs198391	1	11876417	C	T	0.417938	0.998206	-0.0131118	0.00284471	21.2446	4e-06	-0.0131859	0.00284381	21.4991	3.5e-06	-0.00325352	0.00287873	1.27733	0.26	-0.00283591	0.00287149	0.975376	0.32	0.0199889	0.00295504	45.7562	1.3e-11	0.0175702	0.00283681	38.361	5.9e-10
1:11876902:C:CTT	1:11876902_CTT_C	1	11876902	C	CTT	0.164563	0.998007	-0.0202932	0.00378753	28.707	8.4e-08	-0.019962	0.00378632	27.7955	1.3e-07	-0.00626947	0.00383283	2.67562	0.1	-0.00609617	0.00382317	2.54253	0.11	0.0287552	0.00393442	53.4162	2.7e-13	0.0241674	0.00377701	40.9414	1.6e-10
1:11877062:A:C	rs74866971	1	11877062	A	C	0.055988	0.998935	-0.0245783	0.00610648	16.2002	5.7e-05	-0.024425	0.00610454	16.0089	6.3e-05	-0.00800581	0.00617951	1.67843	0.2	-0.00643089	0.00616395	1.08849	0.3	0.0348902	0.0063433	30.2535	3.8e-08	0.0295339	0.00608953	23.522	1.2e-06
1:11877131:T:A	rs75367103	1	11877131	T	A	0.055988	0.998936	-0.0245792	0.00610647	16.2016	5.7e-05	-0.0244258	0.00610453	16.0101	6.3e-05	-0.00800556	0.0061795	1.67833	0.2	-0.00643041	0.00616394	1.08833	0.3	0.0348925	0.00634329	30.2576	3.8e-08	0.029536	0.00608951	23.5255	1.2e-06
1:11877266:T:C	rs72640258	1	11877266	T	C	0.108344	0.998775	-0.015465	0.00451151	11.7506	0.00061	-0.0150782	0.00451007	11.1772	0.00083	-0.00454901	0.00456546	0.992806	0.32	-0.00520116	0.00455397	1.30443	0.25	0.0218993	0.00468647	21.8357	3e-06	0.0181944	0.00449898	16.355	5.3e-05
1:11877646:A:G	rs78642329	1	11877646	A	G	0.055988	0.998946	-0.0245829	0.00610643	16.2066	5.7e-05	-0.0244293	0.00610448	16.0148	6.3e-05	-0.0080068	0.00617946	1.67887	0.2	-0.00643236	0.0061639	1.08901	0.3	0.0348979	0.00634324	30.2674	3.8e-08	0.0295391	0.00608947	23.5307	1.2e-06
1:11877979:C:A	rs79904915	1	11877979	C	A	0.055989	0.998953	-0.0245866	0.00610639	16.2116	5.7e-05	-0.0244328	0.00610445	16.0197	6.3e-05	-0.00800837	0.00617942	1.67955	0.19	-0.00643438	0.00616386	1.0897	0.3	0.0349025	0.00634321	30.2757	3.7e-08	0.0295419	0.00608943	23.5355	1.2e-06
1:11878161:TA:T	rs202071545	1	11878161	TA	T	0.054982	0.982398	-0.0245888	0.00620517	15.7025	7.4e-05	-0.0244039	0.0062032	15.4771	8.4e-05	-0.00842733	0.00627938	1.80113	0.18	-0.00669939	0.00626357	1.144	0.28	0.0341641	0.00644582	28.092	1.2e-07	0.02903	0.00618794	22.0091	2.7e-06
1:11878226:A:G	rs74983098	1	11878226	A	G	0.055989	0.998958	-0.0245875	0.00610636	16.2131	5.7e-05	-0.0244337	0.00610442	16.021	6.3e-05	-0.00800901	0.00617939	1.67983	0.19	-0.00643549	0.00616383	1.09009	0.3	0.0349036	0.00634318	30.2779	3.7e-08	0.0295418	0.00608941	23.5356	1.2e-06
1:11878397:CAG:C	rs141456846	1	11878397	CAG	C	0.056978	0.994397	-0.0241729	0.00607217	15.8478	6.9e-05	-0.0240402	0.00607023	15.6843	7.5e-05	-0.00761385	0.00614479	1.53531	0.22	-0.0059663	0.00612931	0.947517	0.33	0.0345898	0.00630766	30.0719	4.2e-08	0.0296902	0.0060553	24.0411	9.4e-07
1:11878619:C:T	rs12564593	1	11878619	C	T	0.108349	0.998813	-0.0154565	0.00451132	11.7385	0.00061	-0.0150685	0.00450988	11.1638	0.00083	-0.00455241	0.00456527	0.994374	0.32	-0.00520101	0.00455378	1.30447	0.25	0.0218789	0.00468628	21.7968	3e-06	0.0181775	0.00449879	16.3259	5.3e-05
1:11879066:G:C	rs76148073	1	11879066	G	C	0.05599	0.998973	-0.0245945	0.00610629	16.2226	5.6e-05	-0.0244404	0.00610435	16.0302	6.2e-05	-0.00801147	0.00617932	1.68091	0.19	-0.0064386	0.00616376	1.09117	0.3	0.0349134	0.0063431	30.2957	3.7e-08	0.0295485	0.00608933	23.5468	1.2e-06
1:11879103:C:T	rs79171214	1	11879103	C	T	0.056088	0.997478	-0.0247688	0.00610556	16.4574	5e-05	-0.0246113	0.00610361	16.2591	5.5e-05	-0.00807548	0.00617857	1.70828	0.19	-0.00649553	0.00616302	1.11082	0.29	0.0351281	0.00634234	30.6768	3e-08	0.0297123	0.0060886	23.8143	1.1e-06
1:11879162:A:G	rs198392	1	11879162	A	G	0.408571	0.998819	-0.0126579	0.00285262	19.6896	9.1e-06	-0.0127769	0.00285171	20.0744	7.4e-06	-0.00256149	0.00288674	0.787353	0.37	-0.00221683	0.00287947	0.592706	0.44	0.0201014	0.00296325	46.0166	1.2e-11	0.0177016	0.0028447	38.7216	4.9e-10
1:11879267:G:A	rs2076001	1	11879267	G	A	0.108344	0.998764	-0.015464	0.00451151	11.749	0.00061	-0.0150772	0.00451008	11.1756	0.00083	-0.00454771	0.00456547	0.992235	0.32	-0.00519819	0.00455397	1.30294	0.25	0.0218997	0.00468648	21.8366	3e-06	0.0181974	0.00449898	16.3602	5.2e-05
1:11879288:T:TC	1:11879288_TC_T	1	11879288	T	TC	0.0559809999999999	0.999061	-0.0246965	0.00610638	16.357	5.2e-05	-0.0245525	0.00610443	16.1771	5.8e-05	-0.00819853	0.00617941	1.76026	0.18	-0.00657014	0.00616385	1.13617	0.29	0.0347613	0.00634319	30.0314	4.3e-08	0.0295287	0.00608942	23.5146	1.2e-06
1:11879360:A:G	rs2076002	1	11879360	A	G	0.108345	0.998764	-0.0154632	0.00451149	11.7479	0.00061	-0.0150775	0.00451006	11.1763	0.00083	-0.00454249	0.00456545	0.989966	0.32	-0.00519445	0.00455395	1.30108	0.25	0.0219076	0.00468645	21.8525	2.9e-06	0.0182032	0.00449896	16.3708	5.2e-05
1:11879363:T:TG	1:11879363_TG_T	1	11879363	T	TG	0.055967	0.999231	-0.0247389	0.00610648	16.4126	5.1e-05	-0.0246011	0.00610454	16.2407	5.6e-05	-0.00824891	0.00617951	1.7819	0.18	-0.00662565	0.00616395	1.15542	0.28	0.0347549	0.0063433	30.0194	4.3e-08	0.0295384	0.00608953	23.5291	1.2e-06
1:11879468:T:C	rs78366115	1	11879468	T	C	0.05599	0.998979	-0.0245973	0.00610627	16.2264	5.6e-05	-0.024443	0.00610433	16.0337	6.2e-05	-0.00801346	0.0061793	1.68175	0.19	-0.00644128	0.00616374	1.09208	0.3	0.0349154	0.00634308	30.2993	3.7e-08	0.0295491	0.00608932	23.5479	1.2e-06
1:11879685:T:C	rs198393	1	11879685	T	C	0.410346	0.997146	-0.0126521	0.00285274	19.6698	9.2e-06	-0.0127788	0.00285183	20.0785	7.4e-06	-0.00234396	0.00288686	0.659248	0.42	-0.00199734	0.00287959	0.481107	0.49	0.0204515	0.00296337	47.6298	5.1e-12	0.0180122	0.00284482	40.089	2.4e-10
1:11879699:G:A	rs2050265	1	11879699	G	A	0.164632	0.998408	-0.0201409	0.00378505	28.3148	1e-07	-0.0198103	0.00378384	27.4106	1.6e-07	-0.00610721	0.00383031	2.54224	0.11	-0.00600837	0.00382067	2.47306	0.12	0.0287604	0.00393184	53.5054	2.6e-13	0.0240608	0.00377454	40.6343	1.8e-10
1:11880731:T:G	rs149764880	1	11880731	T	G	0.164509	0.996608	-0.0204103	0.00378953	29.0087	7.2e-08	-0.020086	0.00378832	28.1122	1.1e-07	-0.00651934	0.00383485	2.89009	0.089	-0.00621093	0.00382519	2.63638	0.1	0.0285848	0.00393649	52.7292	3.8e-13	0.0241765	0.003779	40.929	1.6e-10
1:11880749:A:G	rs147124396	1	11880749	A	G	0.107594	0.993578	-0.0148768	0.00453529	10.7599	0.001	-0.0144698	0.00453385	10.1857	0.0014	-0.00442349	0.00458953	0.928955	0.34	-0.00490378	0.00457797	1.1474	0.28	0.0210069	0.00471118	19.8822	8.2e-06	0.0176224	0.0045227	15.1821	9.8e-05
1:11880755:T:C	rs138473600	1	11880755	T	C	0.160361	0.986884	-0.0191925	0.00384818	24.8743	6.1e-07	-0.0188466	0.00384696	24.0012	9.6e-07	-0.00570361	0.0038942	2.14517	0.14	-0.00544367	0.0038844	1.96398	0.16	0.0275693	0.00399742	47.5654	5.3e-12	0.0233265	0.00383749	36.9491	1.2e-09
1:11880760:G:C	rs142489028	1	11880760	G	C	0.160361	0.986884	-0.0191925	0.00384818	24.8743	6.1e-07	-0.0188466	0.00384696	24.0012	9.6e-07	-0.00570361	0.0038942	2.14517	0.14	-0.00544367	0.0038844	1.96398	0.16	0.0275693	0.00399742	47.5654	5.3e-12	0.0233265	0.00383749	36.9491	1.2e-09
1:11880768:G:A	rs146777460	1	11880768	G	A	0.16037	0.986826	-0.019179	0.00384811	24.8404	6.2e-07	-0.0188305	0.00384689	23.961	9.8e-07	-0.00567191	0.00389413	2.12147	0.15	-0.00542432	0.00388433	1.95011	0.16	0.0275933	0.00399735	47.6501	5.1e-12	0.023323	0.00383743	36.9392	1.2e-09
1:11881141:A:C	rs545709142	1	11881141	A	C	0.163168	0.987953	-0.0198066	0.00381794	26.913	2.1e-07	-0.0194441	0.00381673	25.9535	3.5e-07	-0.00690135	0.00386361	3.19068	0.074	-0.00683465	0.00385388	3.14512	0.076	0.026803	0.00396601	45.6728	1.4e-11	0.0222553	0.00380734	34.1684	5.1e-09
1:11881441:G:C	rs6699618	1	11881441	G	C	0.164285	0.99861	-0.0203495	0.0037884	28.8533	7.8e-08	-0.0200203	0.00378719	27.9452	1.2e-07	-0.00626487	0.0038337	2.67047	0.1	-0.00609722	0.00382405	2.54224	0.11	0.0288909	0.00393532	53.8968	2.1e-13	0.0242695	0.00377788	41.2692	1.3e-10
1:11881947:CAG:C	rs113289271	1	11881947	CAG	C	0.164703	0.99831	-0.020123	0.00378514	28.2633	1.1e-07	-0.0197918	0.00378393	27.358	1.7e-07	-0.00620085	0.00383041	2.62067	0.11	-0.00607447	0.00382076	2.52765	0.11	0.0285673	0.00393193	52.7869	3.7e-13	0.0239577	0.00377463	40.2848	2.2e-10
1:11882142:G:T	rs6669371	1	11882142	G	T	0.165207	0.99592	-0.0203331	0.00378482	28.8612	7.8e-08	-0.0199903	0.00378362	27.914	1.3e-07	-0.00619702	0.00383009	2.61787	0.11	-0.00596345	0.00382044	2.43651	0.12	0.0290203	0.0039316	54.4832	1.6e-13	0.0244758	0.00377431	42.0531	8.9e-11
1:11882486:A:G	rs79296154	1	11882486	A	G	0.056005	0.997957	-0.0245565	0.00610508	16.179	5.8e-05	-0.0244061	0.00610314	15.9915	6.4e-05	-0.00800806	0.0061781	1.68014	0.19	-0.00639769	0.00616254	1.07777	0.3	0.0348453	0.00634185	30.1896	3.9e-08	0.0295418	0.00608813	23.5454	1.2e-06
1:11882632:G:T	rs55994631	1	11882632	G	T	0.108422	0.998198	-0.0155354	0.00451101	11.8603	0.00057	-0.0151448	0.00450958	11.2786	0.00078	-0.00462496	0.00456496	1.02646	0.31	-0.00529107	0.00455347	1.35021	0.25	0.0219044	0.00468596	21.8508	2.9e-06	0.0181717	0.00449848	16.3177	5.4e-05
1:11883332:G:A	rs198397	1	11883332	G	A	0.417861	0.997964	-0.0131654	0.00284524	21.4106	3.7e-06	-0.0132266	0.00284433	21.6242	3.3e-06	-0.00324185	0.00287926	1.26772	0.26	-0.00284958	0.00287201	0.984436	0.32	0.0201226	0.00295558	46.3534	9.9e-12	0.0176343	0.00283733	38.6274	5.1e-10
1:11883349:A:AGTAAAAATACAAAATTAGCCG	1:11883349_AGTAAAAATACAAAATTAGCCG_A	1	11883349	A	AGTAAAAATACAAAATTAGCCG	0.050457	0.940733	-0.024668	0.00661684	13.8984	0.00019	-0.024639	0.00661473	13.8747	2e-04	-0.007071	0.00669597	1.11515	0.29	-0.00613635	0.00667911	0.844077	0.36	0.0367545	0.00687345	28.5937	8.9e-08	0.0304339	0.00659847	21.273	4e-06
1:11883531:T:C	rs12567119	1	11883531	T	C	0.16448	0.998516	-0.0203177	0.00378651	28.7919	8.1e-08	-0.0199848	0.0037853	27.8739	1.3e-07	-0.00608021	0.00383179	2.51787	0.11	-0.00593035	0.00382214	2.40739	0.12	0.029156	0.00393335	54.945	1.2e-13	0.0244825	0.00377599	42.0386	8.9e-11
1:11883548:T:A	rs76823085	1	11883548	T	A	0.055991	0.998877	-0.0245242	0.0061062	16.1304	5.9e-05	-0.0243728	0.00610425	15.9421	6.5e-05	-0.00795685	0.00617923	1.65811	0.2	-0.00635579	0.00616367	1.06331	0.3	0.0348731	0.00634301	30.2267	3.8e-08	0.0295386	0.00608924	23.5316	1.2e-06
1:11883575:G:C	rs77204442	1	11883575	G	C	0.055999	0.999015	-0.0245283	0.00610546	16.1398	5.9e-05	-0.0243776	0.00610352	15.9522	6.5e-05	-0.00794711	0.00617848	1.65446	0.2	-0.00634757	0.00616292	1.06082	0.3	0.0348977	0.00634224	30.2766	3.7e-08	0.0295611	0.00608851	23.5733	1.2e-06
1:11883629:A:T	rs198399	1	11883629	A	T	0.41066	0.997191	-0.0128676	0.00285294	20.3427	6.5e-06	-0.0130046	0.00285203	20.7917	5.1e-06	-0.00243811	0.00288705	0.713179	0.4	-0.00210676	0.00287978	0.535193	0.46	0.0207041	0.00296358	48.8066	2.8e-12	0.0182346	0.00284501	41.0796	1.5e-10
1:11883731:T:C	rs12567136	1	11883731	T	C	0.164482	0.998534	-0.0203152	0.00378644	28.7861	8.1e-08	-0.0199822	0.00378523	27.8678	1.3e-07	-0.00607416	0.00383172	2.51295	0.11	-0.00592325	0.00382207	2.40172	0.12	0.0291634	0.00393328	54.9753	1.2e-13	0.0244881	0.00377592	42.0594	8.9e-11
1:11884619:A:G	rs41275474	1	11884619	A	G	0.055955	0.999187	-0.0247524	0.00610706	16.4274	5.1e-05	-0.024612	0.00610512	16.2519	5.5e-05	-0.0082244	0.0061801	1.771	0.18	-0.00656785	0.00616454	1.13513	0.29	0.0348188	0.00634391	30.124	4.1e-08	0.0296001	0.0060901	23.6231	1.2e-06
1:11885647:G:A	rs56153133	1	11885647	G	A	0.164235	0.997504	-0.0203879	0.00379027	28.9337	7.5e-08	-0.0200481	0.00378906	27.9952	1.2e-07	-0.00633932	0.0038356	2.73161	0.098	-0.00617197	0.00382594	2.60238	0.11	0.0288357	0.00393726	53.6379	2.4e-13	0.0241705	0.00377975	40.8927	1.6e-10
1:11886383:CTG:C	rs138460149	1	11886383	CTG	C	0.164742	0.997843	-0.0202435	0.00378545	28.5981	8.9e-08	-0.0198921	0.00378425	27.6313	1.5e-07	-0.00614163	0.00383072	2.57043	0.11	-0.00604372	0.00382108	2.50171	0.11	0.028906	0.00393226	54.037	2e-13	0.0241598	0.00377494	40.9607	1.6e-10
1:11886699:A:G	rs75049241	1	11886699	A	G	0.055956	0.999215	-0.0247589	0.00610692	16.4368	5e-05	-0.0246182	0.00610497	16.2609	5.5e-05	-0.00822839	0.00617995	1.7728	0.18	-0.00657288	0.00616439	1.13692	0.29	0.034825	0.00634375	30.1363	4e-08	0.0296031	0.00608996	23.629	1.2e-06
1:11886813:A:G	rs2076004	1	11886813	A	G	0.108475	0.998791	-0.0154281	0.00450899	11.7075	0.00062	-0.0150229	0.00450755	11.1077	0.00086	-0.00442318	0.00456291	0.939692	0.33	-0.00510895	0.00455142	1.25999	0.26	0.0220549	0.00468385	22.1718	2.5e-06	0.0182786	0.00449647	16.525	4.8e-05
1:11887125:T:C	rs41275476	1	11887125	T	C	0.055956	0.999223	-0.0247601	0.00610688	16.4387	5e-05	-0.0246194	0.00610493	16.2627	5.5e-05	-0.00822906	0.00617991	1.77311	0.18	-0.00657371	0.00616435	1.13722	0.29	0.0348264	0.00634371	30.139	4e-08	0.0296036	0.00608992	23.63	1.2e-06
1:11887303:G:A	rs7537765	1	11887303	G	A	0.164611	0.998072	-0.0201903	0.00378553	28.4466	9.6e-08	-0.0198494	0.00378433	27.5116	1.6e-07	-0.00604347	0.00383081	2.48881	0.11	-0.00592436	0.00382116	2.40376	0.12	0.0289674	0.00393234	54.2646	1.8e-13	0.0242875	0.00377502	41.3929	1.2e-10
1:11887316:A:C	rs41275478	1	11887316	A	C	0.108474	0.99879	-0.0154302	0.00450901	11.7106	0.00062	-0.0150238	0.00450757	11.109	0.00086	-0.00442918	0.00456293	0.942231	0.33	-0.00511325	0.00455144	1.26211	0.26	0.0220482	0.00468388	22.1582	2.5e-06	0.0182739	0.00449649	16.5164	4.8e-05
1:11887382:G:A	rs56190030	1	11887382	G	A	0.16467	0.998298	-0.0202064	0.00378453	28.5072	9.3e-08	-0.0198631	0.00378333	27.5643	1.5e-07	-0.00606463	0.00382979	2.5076	0.11	-0.00595768	0.00382015	2.43217	0.12	0.0289554	0.0039313	54.2482	1.8e-13	0.0242372	0.00377402	41.2437	1.3e-10
1:11887685:GTTTCACCACTTTGGCAAGGCTGGTCTTGAA:G	rs56043629	1	11887685	GTTTCACCACTTTGGCAAGGCTGGTCTTGAA	G	0.164784	0.998375	-0.0201421	0.00378407	28.333	1e-07	-0.0197971	0.00378286	27.3881	1.7e-07	-0.00612321	0.00382933	2.5569	0.11	-0.00601203	0.00381968	2.47736	0.12	0.0287445	0.00393082	53.4739	2.6e-13	0.024059	0.00377356	40.6492	1.8e-10
1:11888384:G:A	rs198401	1	11888384	G	A	0.42019	0.997296	-0.0131811	0.00284353	21.4874	3.6e-06	-0.0132723	0.00284263	21.7996	3e-06	-0.00295485	0.00287754	1.05446	0.3	-0.00251218	0.0028703	0.766032	0.38	0.0206204	0.00295381	48.7338	2.9e-12	0.0181841	0.00283564	41.1229	1.4e-10
1:11888923:C:T	rs77327024	1	11888923	C	T	0.055957	0.999249	-0.0247642	0.00610675	16.4448	5e-05	-0.0246234	0.00610481	16.2687	5.5e-05	-0.00823162	0.00617979	1.77429	0.18	-0.00657692	0.00616422	1.13838	0.29	0.0348305	0.00634358	30.1475	4e-08	0.0296056	0.00608979	23.6343	1.2e-06
1:11889213:G:T	rs41275482	1	11889213	G	T	0.056017	0.998667	-0.0249152	0.00610504	16.6553	4.5e-05	-0.0247644	0.00610309	16.4647	5e-05	-0.00834014	0.00617805	1.8224	0.18	-0.00672167	0.00616249	1.18971	0.28	0.0348814	0.0063418	30.2526	3.8e-08	0.0296325	0.00608808	23.6906	1.1e-06
1:11889468:G:A	rs535107	1	11889468	G	A	0.418235	0.998915	-0.0131611	0.00284344	21.4239	3.7e-06	-0.0132344	0.00284254	21.6769	3.2e-06	-0.00311934	0.00287745	1.1752	0.28	-0.00269974	0.0028702	0.884748	0.35	0.0203202	0.00295371	47.3282	6e-12	0.0178567	0.00283554	39.6577	3e-10
1:11889568:C:G	rs76219075	1	11889568	C	G	0.055958	0.999261	-0.0247662	0.00610669	16.4477	5e-05	-0.0246254	0.00610475	16.2716	5.5e-05	-0.00823242	0.00617973	1.77466	0.18	-0.0065783	0.00616416	1.13888	0.29	0.0348331	0.00634352	30.1525	4e-08	0.0296066	0.00608973	23.6364	1.2e-06
1:11889815:A:G	rs112521149	1	11889815	A	G	0.109977	0.955889	-0.0176981	0.0045939	14.8418	0.00012	-0.0175779	0.00459244	14.6503	0.00013	-0.00466446	0.00464884	1.00673	0.32	-0.00527797	0.00463713	1.29549	0.26	0.0272552	0.00477206	32.6203	1.1e-08	0.022021	0.00458114	23.1061	1.5e-06
1:11889856:G:A	rs111370806	1	11889856	G	A	0.056048	0.99822	-0.0247871	0.00610489	16.4853	4.9e-05	-0.024639	0.00610295	16.2993	5.4e-05	-0.00830336	0.00617791	1.80645	0.18	-0.00660637	0.00616235	1.1493	0.28	0.0347288	0.00634165	29.9899	4.3e-08	0.0296136	0.00608794	23.6614	1.1e-06
1:11890105:A:G	rs41275486	1	11890105	A	G	0.055934	0.999274	-0.0247146	0.00610769	16.3739	5.2e-05	-0.0245758	0.00610574	16.2008	5.7e-05	-0.00816278	0.00618073	1.7442	0.19	-0.00652462	0.00616517	1.12001	0.29	0.0348506	0.00634455	30.1729	4e-08	0.0296149	0.00609073	23.6419	1.2e-06
1:11890151:C:CCTT	1:11890151_CCTT_C	1	11890151	C	CCTT	0.055915	0.998759	-0.0248444	0.00611034	16.5321	4.8e-05	-0.0246996	0.00610839	16.3504	5.3e-05	-0.00827973	0.00618341	1.79298	0.18	-0.00664269	0.00616784	1.1599	0.28	0.0348972	0.0063473	30.2275	3.8e-08	0.0296318	0.00609337	23.6484	1.2e-06
1:11890204:C:T	rs41275488	1	11890204	C	T	0.108471	0.998646	-0.015426	0.00450922	11.7032	0.00062	-0.0150198	0.00450778	11.1021	0.00086	-0.00440931	0.00456315	0.933709	0.33	-0.00509641	0.00455166	1.25369	0.26	0.0220708	0.00468409	22.2015	2.5e-06	0.0182947	0.0044967	16.5525	4.7e-05
1:11890390:A:G	rs41275490	1	11890390	A	G	0.055983	0.99901	-0.0246209	0.00610614	16.2582	5.5e-05	-0.0244615	0.0061042	16.0587	6.1e-05	-0.00799162	0.00617917	1.67267	0.2	-0.00639223	0.00616361	1.07556	0.3	0.0349935	0.00634295	30.4364	3.4e-08	0.0296602	0.00608918	23.7263	1.1e-06
1:11890695:T:C	rs503040	1	11890695	T	C	0.417777	0.998113	-0.0131893	0.00284537	21.4865	3.6e-06	-0.0132519	0.00284447	21.7049	3.2e-06	-0.00323326	0.0028794	1.26089	0.26	-0.0028296	0.00287215	0.970586	0.32	0.0201797	0.00295572	46.6125	8.7e-12	0.0177072	0.00283747	38.9436	4.4e-10
1:11890890:CTGTT:C	rs71568359	1	11890890	CTGTT	C	0.362264	0.998398	-0.00815793	0.00291615	7.82602	0.0051	-0.00825669	0.00291522	8.02174	0.0046	-0.00137736	0.00295102	0.217847	0.64	-0.00130712	0.00294359	0.197185	0.66	0.0134109	0.00302924	19.5997	9.5e-06	0.0119776	0.00290805	16.9644	3.8e-05
1:11890892:GTTTGTTTGT:G	rs566355412	1	11890892	GTTTGTTTGT	G	0.055976	0.999037	-0.0247393	0.00610592	16.4162	5.1e-05	-0.0245994	0.00610398	16.2414	5.6e-05	-0.00827945	0.00617895	1.79545	0.18	-0.00663718	0.00616339	1.15966	0.28	0.0347063	0.00634272	29.941	4.5e-08	0.0295054	0.00608897	23.481	1.3e-06
1:11891227:T:TG	rs200049985	1	11891227	T	TG	0.417967	0.998024	-0.0131721	0.00284486	21.4381	3.7e-06	-0.0132425	0.00284395	21.6816	3.2e-06	-0.00307232	0.00287888	1.1389	0.29	-0.0026599	0.00287163	0.857974	0.35	0.020414	0.00295519	47.7184	4.9e-12	0.0178695	0.00283696	39.675	3e-10
1:11891331:G:A	rs112140974	1	11891331	G	A	0.055935	0.999295	-0.0247172	0.00610759	16.378	5.2e-05	-0.0245783	0.00610564	16.2047	5.7e-05	-0.0081645	0.00618063	1.74499	0.19	-0.00652721	0.00616507	1.12093	0.29	0.0348532	0.00634445	30.1785	3.9e-08	0.0296152	0.00609063	23.6432	1.2e-06
1:11891480:G:A	rs112859107	1	11891480	G	A	0.055959	0.998418	-0.0247104	0.00610696	16.3722	5.2e-05	-0.0245754	0.00610501	16.2042	5.7e-05	-0.00815538	0.00617999	1.74146	0.19	-0.00654669	0.00616443	1.12787	0.29	0.0348684	0.00634379	30.211	3.9e-08	0.0295998	0.00609	23.6235	1.2e-06
1:11891557:A:G	rs76033082	1	11891557	A	G	0.055935	0.999296	-0.0247175	0.00610759	16.3783	5.2e-05	-0.0245786	0.00610564	16.2051	5.7e-05	-0.00816466	0.00618063	1.74506	0.19	-0.00652702	0.00616507	1.12087	0.29	0.0348533	0.00634445	30.1787	3.9e-08	0.0296157	0.00609063	23.6439	1.2e-06
1:11891613:G:A	rs76335758	1	11891613	G	A	0.055959	0.998419	-0.0247105	0.00610696	16.3724	5.2e-05	-0.0245755	0.00610501	16.2044	5.7e-05	-0.00815548	0.00617999	1.7415	0.19	-0.00654683	0.00616443	1.12792	0.29	0.0348684	0.00634379	30.2112	3.9e-08	0.0295999	0.00609	23.6236	1.2e-06
1:11891955:T:C	rs75545998	1	11891955	T	C	0.055935	0.999303	-0.0247175	0.00610755	16.3785	5.2e-05	-0.0245786	0.0061056	16.2053	5.7e-05	-0.0081648	0.00618059	1.74514	0.19	-0.00652724	0.00616503	1.12096	0.29	0.0348532	0.00634441	30.1788	3.9e-08	0.0296153	0.00609059	23.6437	1.2e-06
1:11892002:G:A	rs78436614	1	11892002	G	A	0.055959	0.99836	-0.0247122	0.00610692	16.3749	5.2e-05	-0.0245772	0.00610497	16.2068	5.7e-05	-0.00815629	0.00617995	1.74187	0.19	-0.00654783	0.00616439	1.12827	0.29	0.0348706	0.00634376	30.2152	3.9e-08	0.0296012	0.00608996	23.626	1.2e-06
1:11892615:C:G	rs2236796	1	11892615	C	G	0.164665	0.998398	-0.0202023	0.00378438	28.4978	9.4e-08	-0.0198562	0.00378317	27.5473	1.5e-07	-0.00606923	0.00382964	2.51161	0.11	-0.00597417	0.00381999	2.44585	0.12	0.028942	0.00393114	54.2026	1.8e-13	0.0242195	0.00377387	41.1867	1.4e-10
1:11892650:T:C	rs2236797	1	11892650	T	C	0.108476	0.998691	-0.0154282	0.00450914	11.7069	0.00062	-0.0150231	0.0045077	11.1073	0.00086	-0.0044219	0.00456306	0.939084	0.33	-0.0051056	0.00455157	1.25826	0.26	0.0220568	0.00468401	22.1744	2.5e-06	0.018285	0.00449662	16.5355	4.8e-05
1:11892651:A:G	rs76288343	1	11892651	A	G	0.05596	0.998437	-0.0247101	0.00610685	16.3725	5.2e-05	-0.024575	0.00610491	16.2043	5.7e-05	-0.00815498	0.00617989	1.74134	0.19	-0.00654693	0.00616432	1.12799	0.29	0.034869	0.00634369	30.2131	3.9e-08	0.0295989	0.00608989	23.6228	1.2e-06
1:11892757:G:A	rs75297615	1	11892757	G	A	0.055934	0.999271	-0.0247109	0.00610767	16.3691	5.2e-05	-0.0245728	0.00610573	16.197	5.7e-05	-0.00816024	0.00618072	1.74312	0.19	-0.00652325	0.00616515	1.11954	0.29	0.0348484	0.00634454	30.1693	4e-08	0.0296128	0.00609071	23.6387	1.2e-06
1:11892779:G:A	rs78054341	1	11892779	G	A	0.05596	0.99841	-0.0247105	0.0061068	16.3733	5.2e-05	-0.0245755	0.00610486	16.2052	5.7e-05	-0.00815553	0.00617983	1.74161	0.19	-0.00654791	0.00616427	1.12835	0.29	0.0348688	0.00634363	30.2133	3.9e-08	0.029598	0.00608984	23.6217	1.2e-06
1:11893289:G:A	rs72640262	1	11893289	G	A	0.108489	0.998497	-0.0153776	0.00450894	11.6313	0.00065	-0.0149673	0.00450751	11.026	9e-04	-0.00438455	0.00456287	0.923366	0.34	-0.00506755	0.00455138	1.23968	0.27	0.0220172	0.00468381	22.0967	2.6e-06	0.0182533	0.00449642	16.4797	4.9e-05
1:11893830:A:T	rs74771026	1	11893830	A	T	0.055965	0.998546	-0.0246568	0.00610623	16.3052	5.4e-05	-0.0245195	0.00610429	16.1344	5.9e-05	-0.00811264	0.00617926	1.72366	0.19	-0.00651333	0.0061637	1.11667	0.29	0.0348366	0.00634304	30.1631	4e-08	0.0295614	0.00608927	23.5678	1.2e-06
1:11893869:T:C	rs76337233	1	11893869	T	C	0.040456	0.998624	-0.0140325	0.00711989	3.88439	0.049	-0.0132901	0.00711762	3.48648	0.062	-0.000918889	0.00720504	0.016265	0.9	0.00207691	0.00718689	0.0835125	0.77	0.0268794	0.00739601	13.2082	0.00028	0.0254179	0.00710011	12.8159	0.00034
1:11895141:A:G	rs111293470	1	11895141	A	G	0.040305	0.998632	-0.0144429	0.00713395	4.09874	0.043	-0.0136298	0.00713168	3.65257	0.056	-0.00101356	0.00721927	0.0197112	0.89	0.00175748	0.00720109	0.0595642	0.81	0.0274157	0.00741062	13.6864	0.00022	0.0254733	0.00711414	12.8211	0.00034
1:11895624:G:A	rs74053326	1	11895624	G	A	0.056164	0.998867	-0.0242682	0.00609579	15.8495	6.9e-05	-0.024117	0.00609384	15.6626	7.6e-05	-0.00763724	0.00616869	1.53281	0.22	-0.00617769	0.00615315	1.00799	0.32	0.0349475	0.00633219	30.4596	3.4e-08	0.0294862	0.00607886	23.5285	1.2e-06
1:11895667:C:G	rs74053327	1	11895667	C	G	0.056094	1	-0.0244441	0.00609955	16.0603	6.1e-05	-0.0242306	0.00609761	15.791	7.1e-05	-0.00736152	0.0061725	1.42237	0.23	-0.00596735	0.00615695	0.939358	0.33	0.0356759	0.0063361	31.7034	1.8e-08	0.0298993	0.00608261	24.1625	8.9e-07
1:11895675:G:A	rs17037452	1	11895675	G	A	0.164598	0.997954	-0.0201771	0.00378589	28.4042	9.8e-08	-0.019814	0.00378469	27.4084	1.6e-07	-0.00582754	0.00383117	2.3137	0.13	-0.00578266	0.00382152	2.28972	0.13	0.029296	0.00393271	55.4923	9.4e-14	0.0244328	0.00377538	41.8819	9.7e-11
1:11895795:A:G	rs55857306	1	11895795	A	G	0.164275	0.998572	-0.0204386	0.00378845	29.1057	6.9e-08	-0.0200737	0.00378725	28.0936	1.2e-07	-0.00619356	0.00383376	2.60994	0.11	-0.00608541	0.00382411	2.53232	0.11	0.0291407	0.00393537	54.8313	1.3e-13	0.0243723	0.00377793	41.6184	1.1e-10
1:11895966:C:G	rs41275496	1	11895966	C	G	0.055805	0.99894	-0.0249111	0.00611625	16.5888	4.6e-05	-0.0247117	0.0061143	16.3347	5.3e-05	-0.00805629	0.00618939	1.69424	0.19	-0.00650026	0.00617381	1.10855	0.29	0.0353368	0.00635344	30.9339	2.7e-08	0.0298759	0.00609926	23.9931	9.7e-07
1:11896602:C:T	rs2075538	1	11896602	C	T	0.10855	0.998063	-0.0154016	0.00450898	11.6673	0.00064	-0.0149906	0.00450755	11.0601	0.00088	-0.00433986	0.00456291	0.904623	0.34	-0.00500345	0.00455142	1.2085	0.27	0.0221544	0.00468385	22.3726	2.2e-06	0.0183767	0.00449646	16.703	4.4e-05
1:11896707:AG:A	rs143389418	1	11896707	AG	A	0.055887	0.995866	-0.0247659	0.00612032	16.3742	5.2e-05	-0.0246301	0.00611837	16.2054	5.7e-05	-0.00835	0.00619352	1.8176	0.18	-0.00668656	0.00617792	1.17144	0.28	0.0346331	0.00635768	29.6746	5.1e-08	0.0294168	0.00610333	23.2304	1.4e-06
1:11897286:T:G	rs72640267	1	11897286	T	G	0.108533	0.99834	-0.0154247	0.00450891	11.7028	0.00062	-0.015012	0.00450747	11.0921	0.00087	-0.00439158	0.00456283	0.926347	0.34	-0.00505464	0.00455134	1.2334	0.27	0.0221162	0.00468377	22.2961	2.3e-06	0.0183279	0.00449638	16.615	4.6e-05
1:11897592:G:A	rs198406	1	11897592	G	A	0.408182	0.99882	-0.0126824	0.00285343	19.7547	8.8e-06	-0.0127853	0.00285252	20.0894	7.4e-06	-0.00248981	0.00288755	0.743486	0.39	-0.00213129	0.00288028	0.547539	0.46	0.0202873	0.00296409	46.8455	7.7e-12	0.0178477	0.0028455	39.3412	3.6e-10
1:11897926:C:T	rs55788159	1	11897926	C	T	0.108555	0.998215	-0.0155242	0.00450883	11.8547	0.00058	-0.0151108	0.0045074	11.239	8e-04	-0.00452804	0.00456276	0.984842	0.32	-0.00521507	0.00455127	1.31297	0.25	0.0220778	0.00468369	22.2196	2.4e-06	0.0182406	0.00449631	16.4575	5e-05
1:11897992:A:G	rs79025427	1	11897992	A	G	0.055903	0.997585	-0.0247459	0.00611392	16.382	5.2e-05	-0.0246118	0.00611197	16.2152	5.7e-05	-0.00820901	0.00618704	1.76042	0.18	-0.00650361	0.00617146	1.11054	0.29	0.0348244	0.00635103	30.0663	4.2e-08	0.0296738	0.00609694	23.6877	1.1e-06
1:11898130:A:T	rs198408	1	11898130	A	T	0.408157	0.998719	-0.0127398	0.00285365	19.9308	8e-06	-0.0128426	0.00285274	20.2667	6.7e-06	-0.00255807	0.00288778	0.784686	0.38	-0.00220462	0.00288051	0.585771	0.44	0.0202842	0.00296432	46.8239	7.8e-12	0.0178299	0.00284573	39.2565	3.7e-10
1:11899033:T:G	rs1023252	1	11899033	T	G	0.267874	1	-0.00800642	0.00316617	6.39451	0.011	-0.00816321	0.00316516	6.65165	0.0099	-0.00181354	0.00320404	0.320374	0.57	-0.00214861	0.00319597	0.451969	0.5	0.012603	0.00328896	14.6835	0.00013	0.010708	0.00315738	11.5018	7e-04
1:11899349:T:C	rs112007883	1	11899349	T	C	0.0404330000000001	0.996946	-0.014287	0.00712811	4.01731	0.045	-0.0135637	0.00712584	3.62313	0.057	-0.00104572	0.00721336	0.0210164	0.88	0.00193199	0.00719519	0.072098	0.79	0.0271205	0.00740455	13.4153	0.00025	0.0256035	0.00710832	12.9737	0.00032
1:11899470:T:C	rs111479605	1	11899470	T	C	0.055903	0.997548	-0.0247439	0.00611403	16.3787	5.2e-05	-0.0246099	0.00611209	16.2122	5.7e-05	-0.00821016	0.00618715	1.76085	0.18	-0.00650472	0.00617157	1.11088	0.29	0.0348187	0.00635114	30.0553	4.2e-08	0.0296679	0.00609705	23.6774	1.1e-06
1:11899803:T:C	rs79429328	1	11899803	T	C	0.055909	0.997275	-0.0247346	0.00611408	16.3661	5.2e-05	-0.0246037	0.00611213	16.2038	5.7e-05	-0.00821056	0.0061872	1.76099	0.18	-0.00650966	0.00617162	1.11255	0.29	0.0347972	0.00635119	30.0178	4.3e-08	0.0296478	0.0060971	23.645	1.2e-06
1:11900142:T:C	rs77785799	1	11900142	T	C	0.055903	0.997517	-0.0247466	0.00611413	16.3819	5.2e-05	-0.0246123	0.00611218	16.2149	5.7e-05	-0.00821154	0.00618725	1.76138	0.18	-0.00650606	0.00617167	1.1113	0.29	0.0348213	0.00635124	30.0589	4.2e-08	0.0296692	0.00609715	23.6787	1.1e-06
1:11902149:G:A	rs41275504	1	11902149	G	A	0.055944	0.996083	-0.0248422	0.00611607	16.4981	4.9e-05	-0.024688	0.00611412	16.3044	5.4e-05	-0.0084494	0.00618921	1.86372	0.17	-0.00689664	0.00617363	1.24794	0.26	0.0345783	0.00635326	29.6219	5.3e-08	0.0292282	0.00609908	22.9655	1.6e-06
1:11903015:T:C	rs41275506	1	11903015	T	C	0.05593	0.992784	-0.025226	0.00612549	16.9596	3.8e-05	-0.0250926	0.00612354	16.7913	4.2e-05	-0.008577	0.00619875	1.91453	0.17	-0.00709329	0.00618314	1.31606	0.25	0.0350821	0.00636305	30.3977	3.5e-08	0.0295678	0.00610848	23.4299	1.3e-06
1:11904049:G:C	rs41275508	1	11904049	G	C	0.055982	0.995778	-0.0248941	0.00611458	16.5752	4.7e-05	-0.0247374	0.00611263	16.3777	5.2e-05	-0.00850905	0.0061877	1.89105	0.17	-0.006952	0.00617212	1.26867	0.26	0.0345525	0.00635171	29.5922	5.3e-08	0.0291879	0.0060976	22.9134	1.7e-06
1:11904076:C:T	rs198358	1	11904076	C	T	0.248732	0.995914	-0.0160612	0.00325102	24.4072	7.8e-07	-0.0158255	0.00324999	23.7112	1.1e-06	-0.00368041	0.0032899	1.25149	0.26	-0.00318769	0.00328162	0.943575	0.33	0.0244328	0.0033771	52.3431	4.7e-13	0.021323	0.00324199	43.2584	4.8e-11
1:11904186:G:A	rs61764037	1	11904186	G	A	0.056022	0.995821	-0.0246767	0.00611209	16.3003	5.4e-05	-0.0245416	0.00611014	16.1326	5.9e-05	-0.00822799	0.00618518	1.76963	0.18	-0.00669318	0.00616961	1.17693	0.28	0.0346	0.00634912	29.6978	5e-08	0.0292275	0.00609511	22.9943	1.6e-06
1:11905007:CTCTTA:C	rs57863450	1	11905007	CTCTTA	C	0.418663	0.989502	-0.0133515	0.00285531	21.8653	2.9e-06	-0.0133793	0.0028544	21.9704	2.8e-06	-0.00323955	0.00288946	1.25701	0.26	-0.00281636	0.00288218	0.954845	0.33	0.0205009	0.00296604	47.7742	4.8e-12	0.0179401	0.00284738	39.6972	3e-10
1:11905797:T:TCACTTTCAAAC	rs753471363	1	11905797	T	TCACTTTCAAAC	0.065416	0.989655	-0.0228243	0.00569775	16.0468	6.2e-05	-0.0224598	0.00569594	15.5483	8e-05	-0.0102487	0.00576589	3.1594	0.075	-0.00850355	0.00575137	2.18604	0.14	0.0282093	0.00591872	22.7158	1.9e-06	0.0236427	0.00568193	17.3142	3.2e-05
1:11905995:A:C	rs5066	1	11905995	A	C	0.064918	0.996149	-0.0221313	0.00569878	15.0817	1e-04	-0.0217689	0.00569696	14.6011	0.00013	-0.00891138	0.00576693	2.38781	0.12	-0.00718903	0.00575241	1.56186	0.21	0.0291226	0.00591979	24.2019	8.7e-07	0.0244634	0.00568295	18.5304	1.7e-05
1:11906609:T:C	rs12744433	1	11906609	T	C	0.06537	0.985488	-0.0230088	0.0057113	16.23	5.6e-05	-0.0226401	0.00570948	15.7241	7.3e-05	-0.010416	0.0057796	3.24794	0.072	-0.00868393	0.00576504	2.26896	0.13	0.0282836	0.00593279	22.7274	1.9e-06	0.0236609	0.00569543	17.2588	3.3e-05
1:11906821:T:C	rs12744757	1	11906821	T	C	0.0648609999999999	0.992222	-0.0224871	0.00571153	15.501	8.2e-05	-0.022118	0.00570971	15.0059	0.00011	-0.00908525	0.00577984	2.47083	0.12	-0.00735406	0.00576528	1.6271	0.2	0.0295579	0.00593303	24.8195	6.3e-07	0.02481	0.00569567	18.9742	1.3e-05
1:11906960:C:T	rs198369	1	11906960	C	T	0.418798	0.980597	-0.0130981	0.00286571	20.8908	4.9e-06	-0.0131161	0.00286479	20.9614	4.7e-06	-0.00310421	0.00289998	1.14581	0.28	-0.00293832	0.00289268	1.03181	0.31	0.0201188	0.00297684	45.6764	1.4e-11	0.0171784	0.00285775	36.1339	1.8e-09
1:11910677:G:A	rs632793	1	11910677	G	A	0.397928	0.983737	-0.0136591	0.00288677	22.3882	2.2e-06	-0.0136957	0.00288586	22.5227	2.1e-06	-0.00364509	0.0029213	1.55691	0.21	-0.003927	0.00291394	1.81619	0.18	0.0206991	0.00299873	47.6463	5.1e-12	0.0163173	0.00287876	32.1282	1.4e-08
1:11911844:T:C	rs2981953	1	11911844	T	C	0.39746	0.988188	-0.0133589	0.00288067	21.5056	3.5e-06	-0.0133807	0.00287976	21.5897	3.4e-06	-0.00344223	0.00291513	1.39433	0.24	-0.00371753	0.00290778	1.6345	0.2	0.0204619	0.00299239	46.7579	8e-12	0.0161636	0.00287267	31.6593	1.8e-08
1:11913757:C:T	rs198375	1	11913757	C	T	0.396126	1	-0.0134588	0.00286648	22.0453	2.7e-06	-0.0135305	0.00286557	22.2949	2.3e-06	-0.0033239	0.00290076	1.31302	0.25	-0.00378078	0.00289346	1.70737	0.19	0.0208355	0.00297765	48.9623	2.6e-12	0.0162763	0.00285852	32.421	1.2e-08
1:11914266:AAAAAT:A	rs112385965	1	11914266	AAAAAT	A	0.396274	0.99054	-0.0129336	0.00287883	20.1841	7e-06	-0.0129616	0.00287791	20.2845	6.7e-06	-0.00314758	0.00291326	1.16734	0.28	-0.00348871	0.00290592	1.44132	0.23	0.0201889	0.00299047	45.5769	1.5e-11	0.0157756	0.00287083	30.1966	3.9e-08
1:11915467:C:T	rs198379	1	11915467	C	T	0.412869	0.987061	-0.0123132	0.00286246	18.504	1.7e-05	-0.0122809	0.00286155	18.4186	1.8e-05	-0.00231158	0.0028967	0.636814	0.42	-0.00270765	0.0028894	0.878153	0.35	0.0202639	0.00297347	46.4428	9.4e-12	0.0162746	0.00285451	32.5054	1.2e-08
1:11916095:C:T	rs549596	1	11916095	C	T	0.430307	0.986163	-0.012612	0.00284868	19.6012	9.5e-06	-0.0125558	0.00284777	19.4393	1e-05	-0.00306097	0.00288275	1.12747	0.29	-0.00310187	0.00287549	1.16366	0.28	0.0193055	0.00295916	42.5622	6.8e-11	0.016096	0.00284077	32.1042	1.5e-08
1:11917340:T:C	rs198388	1	11917340	T	C	0.429646	0.985128	-0.0125557	0.00285069	19.3993	1.1e-05	-0.0125041	0.00284978	19.2522	1.1e-05	-0.00305674	0.00288478	1.12277	0.29	-0.00306463	0.00287751	1.13428	0.29	0.0192043	0.00296124	42.0582	8.9e-11	0.0160885	0.00284277	32.0294	1.5e-08
1:11919271:G:A	rs198389	1	11919271	G	A	0.418732	0.983933	-0.0119912	0.00286183	17.5566	2.8e-05	-0.0120439	0.00286092	17.7225	2.6e-05	-0.00191741	0.00289605	0.438345	0.51	-0.00229891	0.00288876	0.633319	0.43	0.0204339	0.00297281	47.2461	6.3e-12	0.0166861	0.00285388	34.1851	5e-09
1:11921181:G:C	rs12406089	1	11921181	G	C	0.342845	0.982284	-0.0114569	0.00297595	14.8212	0.00012	-0.0114046	0.00297501	14.6955	0.00013	-0.00369043	0.00301154	1.50167	0.22	-0.00401092	0.00300396	1.78279	0.18	0.0164446	0.00309137	28.2973	1e-07	0.0131851	0.00296769	19.7392	8.9e-06
1:11922298:G:T	rs6668659	1	11922298	G	T	0.343063	0.982078	-0.0115501	0.00297606	15.0621	1e-04	-0.0115168	0.00297511	14.9851	0.00011	-0.0037237	0.00301165	1.52876	0.22	-0.00403333	0.00300407	1.80263	0.18	0.0165677	0.00309148	28.7204	8.4e-08	0.0133147	0.0029678	20.1278	7.2e-06
1:17287414:C:T	rs2273113	1	17287414	C	T	0.431319	0.984547	0.0142909	0.00285524	25.0516	5.6e-07	0.0128066	0.00285433	20.1308	7.2e-06	0.0179926	0.00288939	38.7772	4.8e-10	0.0232093	0.00288211	64.8488	8.1e-16	0.00318637	0.00296597	1.15414	0.28	0.0157746	0.00284731	30.6937	3e-08
1:17289911:T:C	rs6691985	1	17289911	T	C	0.294319	1	-0.0167636	0.00307309	29.7565	4.9e-08	-0.0152106	0.00307211	24.5142	7.4e-07	-0.0227544	0.00310984	53.5371	2.5e-13	-0.0291142	0.00310201	88.0894	6.3e-21	-0.00685843	0.00319227	4.61583	0.032	-0.0208446	0.00306456	46.2648	1e-11
1:17290606:T:TTTTTC	1:17290606_TTTTTC_T	1	17290606	T	TTTTTC	0.45123	0.980235	0.0132596	0.00284621	21.7035	3.2e-06	0.0116632	0.0028453	16.8027	4.1e-05	0.016893	0.00288024	34.3997	4.5e-09	0.0228924	0.00287299	63.4912	1.6e-15	0.0035598	0.00295659	1.44967	0.23	0.0169729	0.0028383	35.7598	2.2e-09
1:17298496:G:A	rs7513616	1	17298496	G	A	0.499114	0.993823	0.0125089	0.00281341	19.7684	8.7e-06	0.0109005	0.00281252	15.021	0.00011	0.0182758	0.00284706	41.2059	1.4e-10	0.0247884	0.00283989	76.1892	2.6e-18	0.00751099	0.00292252	6.60509	0.01	0.0211766	0.0028056	56.9721	4.4e-14
1:17301448:T:C	rs2235933	1	17301448	T	C	0.273047	0.992472	-0.0173566	0.0031529	30.3049	3.7e-08	-0.0157967	0.00315189	25.1182	5.4e-07	-0.0242745	0.0031906	57.8837	2.8e-14	-0.0315832	0.00318257	98.4823	3.3e-23	-0.00830309	0.00327517	6.42705	0.011	-0.0238742	0.00314414	57.6573	3.1e-14
1:17301672:C:T	rs761423	1	17301672	C	T	0.449778	1	0.014017	0.00282096	24.6898	6.7e-07	0.0123923	0.00282006	19.3103	1.1e-05	0.0187203	0.00285469	43.0038	5.5e-11	0.0258364	0.0028475	82.3257	1.2e-19	0.00514627	0.00293036	3.08421	0.079	0.0204884	0.00281312	53.0444	3.3e-13
1:17301780:G:A	rs761422	1	17301780	G	A	0.491304	1	0.0117618	0.00280819	17.5426	2.8e-05	0.0101485	0.0028073	13.0685	3e-04	0.0174687	0.00284178	37.7868	7.9e-10	0.0244147	0.00283462	74.1841	7.1e-18	0.00755756	0.0029171	6.71213	0.0096	0.0219307	0.0028004	61.3292	4.8e-15
1:17303589:C:T	rs2235932	1	17303589	C	T	0.390338	0.991183	-0.0113652	0.00288838	15.4826	8.3e-05	-0.00960514	0.00288746	11.0656	0.00088	-0.0156784	0.00292292	28.772	8.1e-08	-0.0239644	0.00291556	67.5597	2e-16	-0.00582704	0.00300039	3.77172	0.052	-0.0222048	0.00288036	59.4292	1.3e-14
1:17306029:C:A	rs9435731	1	17306029	C	A	0.479752	1	-0.01556	0.00281003	30.6618	3.1e-08	-0.0138237	0.00280913	24.216	8.6e-07	-0.019605	0.00284363	47.5323	5.4e-12	-0.0290733	0.00283647	105.058	1.2e-24	-0.00399761	0.002919	1.87557	0.17	-0.0233199	0.00280222	69.2546	8.7e-17
1:17306595:T:C	rs2284748	1	17306595	T	C	0.477872	0.993229	-0.0156625	0.00281742	30.9043	2.7e-08	-0.0139375	0.00281652	24.4873	7.5e-07	-0.0197021	0.00285112	47.7524	4.8e-12	-0.0291247	0.00284394	104.878	1.3e-24	-0.00405893	0.00292669	1.92341	0.17	-0.0232319	0.0028096	68.3722	1.4e-16
1:17306596:C:T	rs2284747	1	17306596	C	T	0.477991	0.99283	-0.0156508	0.00281802	30.8449	2.8e-08	-0.0139201	0.00281712	24.4158	7.8e-07	-0.0197162	0.00285172	47.8004	4.7e-12	-0.029115	0.00284454	104.763	1.4e-24	-0.00410608	0.00292731	1.96751	0.16	-0.0232377	0.00281019	68.3775	1.4e-16
1:17306675:C:G	rs2284746	1	17306675	C	G	0.477437	1	-0.0162888	0.00280794	33.6512	6.6e-09	-0.0145234	0.00280705	26.7695	2.3e-07	-0.0204381	0.00284152	51.7345	6.4e-13	-0.0297852	0.00283437	110.431	7.9e-26	-0.004038	0.00291684	1.9165	0.17	-0.02319	0.00280014	68.5868	1.2e-16
1:17306870:G:A	rs55750792	1	17306870	G	A	0.477763	0.995971	-0.0159996	0.00281331	32.3433	1.3e-08	-0.014268	0.00281242	25.7376	3.9e-07	-0.0199889	0.00284696	49.2963	2.2e-12	-0.0293055	0.00283979	106.495	5.7e-25	-0.00382428	0.00292242	1.71243	0.19	-0.0229456	0.0028055	66.8928	2.9e-16
1:17306923:T:C	rs56265117	1	17306923	T	C	0.270091	0.992408	-0.0170195	0.0031627	28.9586	7.4e-08	-0.0153725	0.00316169	23.6403	1.2e-06	-0.0229961	0.00320052	51.6259	6.7e-13	-0.0310539	0.00319246	94.6198	2.3e-22	-0.00691016	0.00328535	4.42398	0.035	-0.0237669	0.00315392	56.7867	4.9e-14
1:17306948:T:C	rs55779591	1	17306948	T	C	0.308293	0.996631	-0.0185015	0.0030357	37.1444	1.1e-09	-0.0170051	0.00303474	31.3992	2.1e-08	-0.0229268	0.00307201	55.6983	8.4e-14	-0.0304513	0.00306427	98.7546	2.9e-23	-0.00364792	0.00315343	1.33821	0.25	-0.0200327	0.00302727	43.79	3.7e-11
1:17308158:T:C	rs9435732	1	17308158	T	C	0.261434	1	-0.0181899	0.00318454	32.6264	1.1e-08	-0.0165226	0.00318352	26.9367	2.1e-07	-0.0237769	0.00322262	54.4369	1.6e-13	-0.0316402	0.00321451	96.8834	7.4e-23	-0.00595854	0.00330804	3.24444	0.072	-0.0227147	0.00317569	51.1607	8.5e-13
1:17309540:A:G	rs2311528	1	17309540	A	G	0.271135	1	-0.0166129	0.00314821	27.846	1.3e-07	-0.0149984	0.00314721	22.7113	1.9e-06	-0.0222071	0.00318586	48.5883	3.2e-12	-0.0299677	0.00317784	88.9289	4.1e-21	-0.00652744	0.0032703	3.98391	0.046	-0.0228373	0.00313947	52.9148	3.5e-13
1:17309718:C:T	rs3754512	1	17309718	C	T	0.474059	0.997152	-0.0161496	0.00281104	33.0058	9.2e-09	-0.0144756	0.00281015	26.5348	2.6e-07	-0.0204042	0.00284466	51.4491	7.3e-13	-0.0293079	0.0028375	106.684	5.2e-25	-0.00421059	0.00292006	2.07923	0.15	-0.0226307	0.00280324	65.1743	6.9e-16
1:17311190:A:G	rs9435734	1	17311190	A	G	0.473045	0.996693	-0.0163272	0.00281197	33.7132	6.4e-09	-0.0146701	0.00281108	27.2344	1.8e-07	-0.020687	0.0028456	52.8501	3.6e-13	-0.0296715	0.00283844	109.275	1.4e-25	-0.00435032	0.00292103	2.21805	0.14	-0.0228695	0.00280416	66.5131	3.5e-16
1:17311882:C:T	rs6682671	1	17311882	C	T	0.345387	0.993322	-0.0150966	0.0029547	26.1056	3.2e-07	-0.0135806	0.00295376	21.1391	4.3e-06	-0.0201015	0.00299003	45.1963	1.8e-11	-0.0276218	0.0029825	85.7716	2e-20	-0.00530037	0.00306928	2.98221	0.084	-0.0212451	0.00294649	51.9887	5.6e-13
1:17311901:C:T	rs9435658	1	17311901	C	T	0.236172	0.996463	-0.0166807	0.00330076	25.5387	4.3e-07	-0.0149893	0.00329971	20.6352	5.6e-06	-0.0224962	0.00334024	45.3592	1.6e-11	-0.0300591	0.00333183	81.3929	1.9e-19	-0.00647487	0.00342877	3.56603	0.059	-0.0227998	0.0032916	47.9787	4.3e-12
1:17312743:C:T	rs3170740	1	17312743	C	T	0.472689	1	-0.0157164	0.00280925	31.2988	2.2e-08	-0.0141086	0.00280835	25.2384	5.1e-07	-0.0203076	0.00284285	51.0284	9.1e-13	-0.0289958	0.00283569	104.557	1.5e-24	-0.00485874	0.0029182	2.77216	0.096	-0.022711	0.00280145	65.7215	5.2e-16
1:17313157:G:A	rs2076605	1	17313157	G	A	0.471845	0.999175	-0.0163818	0.0028087	34.0182	5.5e-09	-0.0147266	0.00280781	27.5088	1.6e-07	-0.0208046	0.00284229	53.5776	2.5e-13	-0.0297363	0.00283513	110.009	9.8e-26	-0.0044042	0.00291763	2.27863	0.13	-0.0228683	0.0028009	66.661	3.2e-16
1:17313244:C:CCCCAGGGCTCCT	rs758287038	1	17313244	C	CCCCAGGGCTCCT	0.22497	0.975028	-0.0178524	0.00339831	27.5973	1.5e-07	-0.0161674	0.00339723	22.6481	1.9e-06	-0.0232417	0.00343895	45.6756	1.4e-11	-0.0305954	0.00343029	79.552	4.7e-19	-0.00546813	0.0035301	2.39941	0.12	-0.0216119	0.00338887	40.6701	1.8e-10
1:17313343:G:A	rs9435659	1	17313343	G	A	0.469875	0.998034	-0.0164146	0.00281147	34.0875	5.3e-09	-0.0147765	0.00281057	27.6409	1.5e-07	-0.0207572	0.00284509	53.2289	3e-13	-0.0296233	0.00283793	108.96	1.7e-25	-0.00430425	0.0029205	2.1721	0.14	-0.0226062	0.00280366	65.0139	7.4e-16
1:17313454:A:G	rs7531163	1	17313454	A	G	0.235878	0.998817	-0.0166175	0.00330023	25.3537	4.8e-07	-0.0149277	0.00329918	20.4726	6e-06	-0.0225539	0.0033397	45.6065	1.4e-11	-0.0300811	0.00333129	81.5388	1.7e-19	-0.00662988	0.00342822	3.74003	0.053	-0.0229015	0.00329106	48.4232	3.4e-12
1:17313654:C:T	rs761421	1	17313654	C	T	0.471818	0.99896	-0.0164262	0.00280892	34.1977	5e-09	-0.0147635	0.00280803	27.6425	1.5e-07	-0.0208331	0.00284251	53.716	2.3e-13	-0.0297494	0.00283536	110.088	9.4e-26	-0.00436384	0.00291785	2.23671	0.13	-0.0228169	0.00280112	66.3511	3.8e-16
1:17314073:G:A	rs9435660	1	17314073	G	A	0.235897	0.998998	-0.0166206	0.00330004	25.3661	4.7e-07	-0.0149353	0.00329899	20.4959	6e-06	-0.0225334	0.0033395	45.5291	1.5e-11	-0.0300564	0.00333109	81.4144	1.8e-19	-0.00658915	0.00342802	3.69464	0.055	-0.022835	0.00329087	48.148	4e-12
1:17314702:T:C	rs3738815	1	17314702	T	C	0.187611	1	-0.0149386	0.00359036	17.3117	3.2e-05	-0.0132955	0.00358922	13.7217	0.00021	-0.0200905	0.0036333	30.5759	3.2e-08	-0.0266312	0.00362415	53.9967	2e-13	-0.00587584	0.0037296	2.48207	0.12	-0.0202168	0.00358039	31.8833	1.6e-08
1:17314942:G:A	rs9435662	1	17314942	G	A	0.471795	1	-0.0164058	0.00280818	34.1306	5.2e-09	-0.0147538	0.00280729	27.6207	1.5e-07	-0.0207669	0.00284176	53.403	2.7e-13	-0.0296803	0.00283461	109.636	1.2e-25	-0.00429644	0.00291709	2.1693	0.14	-0.0227349	0.00280038	65.9102	4.7e-16
1:17315242:C:T	rs7553340	1	17315242	C	T	0.187568	0.999391	-0.0148744	0.0035912	17.1553	3.4e-05	-0.0132255	0.00359006	13.5712	0.00023	-0.0199504	0.00363415	30.1367	4e-08	-0.0265201	0.003625	53.5221	2.6e-13	-0.00582316	0.00373048	2.43662	0.12	-0.0201749	0.00358123	31.7364	1.8e-08
1:17315425:G:A	rs4920605	1	17315425	G	A	0.430737	0.999357	-0.0145107	0.00283109	26.2707	3e-07	-0.0127856	0.00283018	20.4086	6.3e-06	-0.0200462	0.00286494	48.9588	2.6e-12	-0.0290397	0.00285773	103.263	2.9e-24	-0.00691904	0.00294088	5.53524	0.019	-0.0248712	0.00282322	77.6076	1.3e-18
1:17317180:AT:A	rs35726919	1	17317180	AT	A	0.18725	0.997392	-0.0147781	0.00359737	16.8759	4e-05	-0.0131446	0.00359622	13.3598	0.00026	-0.0198501	0.00364039	29.7323	5e-08	-0.0265001	0.00363122	53.2584	2.9e-13	-0.00585407	0.00373688	2.45413	0.12	-0.0203008	0.00358738	32.0239	1.5e-08
1:17318065:C:T	rs2076604	1	17318065	C	T	0.187659	0.999049	-0.0147727	0.00359097	16.9237	3.9e-05	-0.0131278	0.00358983	13.3732	0.00026	-0.0198687	0.00363392	29.8942	4.6e-08	-0.0264998	0.00362477	53.4473	2.7e-13	-0.00587515	0.00373024	2.48065	0.12	-0.0203077	0.003581	32.1598	1.4e-08
1:17319011:G:A	rs2076603	1	17319011	G	A	0.354794	0.999486	-0.0109743	0.00293373	13.993	0.00018	-0.00947554	0.0029328	10.4386	0.0012	-0.0150964	0.00296882	25.8572	3.7e-07	-0.0225562	0.00296134	58.0169	2.6e-14	-0.00523611	0.00304751	2.95207	0.086	-0.020226	0.00292559	47.7964	4.7e-12
1:17319287:C:T	rs4920608	1	17319287	C	T	0.354622	1	-0.0107609	0.00293341	13.4571	0.00024	-0.00925041	0.00293248	9.95068	0.0016	-0.0149014	0.00296849	25.1988	5.2e-07	-0.0224073	0.00296102	57.2659	3.8e-14	-0.00530756	0.00304717	3.03386	0.082	-0.0203475	0.00292526	48.3827	3.5e-12
1:17321428:T:A	rs10437047	1	17321428	T	A	0.187631	0.997798	-0.0147891	0.00359339	16.9385	3.9e-05	-0.0131352	0.00359225	13.3703	0.00026	-0.0199103	0.00363637	29.9792	4.4e-08	-0.0265077	0.00362721	53.4069	2.7e-13	-0.0059118	0.00373275	2.50831	0.11	-0.0203278	0.00358342	32.1799	1.4e-08
1:17323198:T:A	rs2076602	1	17323198	T	A	0.187643	0.997038	-0.0146495	0.00359457	16.6093	4.6e-05	-0.0129771	0.00359343	13.0418	3e-04	-0.0198286	0.00363756	29.7142	5e-08	-0.0263655	0.0036284	52.8009	3.7e-13	-0.00603812	0.00373397	2.61493	0.11	-0.0203516	0.00358459	32.2343	1.4e-08
1:17323366:TG:T	rs561011915	1	17323366	TG	T	0.187743	0.996378	-0.0148271	0.00359495	17.0109	3.7e-05	-0.0131712	0.0035938	13.4321	0.00025	-0.0199028	0.00363794	29.9307	4.5e-08	-0.0264934	0.00362878	53.3034	2.9e-13	-0.00582242	0.00373436	2.43094	0.12	-0.0202399	0.00358496	31.8747	1.6e-08
1:17324537:A:G	rs9435665	1	17324537	A	G	0.187592	0.996567	-0.0144956	0.00359606	16.2487	5.6e-05	-0.012817	0.00359491	12.7115	0.00036	-0.0195149	0.00363907	28.7575	8.2e-08	-0.0260625	0.0036299	51.5517	7e-13	-0.00580808	0.00373552	2.41748	0.12	-0.0201149	0.00358607	31.4627	2e-08
1:17325955:A:G	rs6684770	1	17325955	A	G	0.270623	1	-0.00924782	0.0031525	8.60535	0.0034	-0.00824183	0.0031515	6.83932	0.0089	-0.0120199	0.0031902	14.196	0.00016	-0.0180898	0.00318217	32.3162	1.3e-08	-0.00315674	0.00327476	0.929222	0.34	-0.0149203	0.00314375	22.5249	2.1e-06
1:17327429:C:T	rs7550758	1	17327429	C	T	0.488989	0.997883	-0.0165515	0.00280476	34.8245	3.6e-09	-0.0148873	0.00280387	28.1915	1.1e-07	-0.0216017	0.0028383	57.9238	2.7e-14	-0.0302507	0.00283116	114.167	1.2e-26	-0.0054351	0.00291353	3.47997	0.062	-0.0231921	0.00279697	68.7553	1.1e-16
1:17328200:A:T	rs6657613	1	17328200	A	T	0.48903	0.998342	-0.0165025	0.00280415	34.6338	4e-09	-0.0148407	0.00280325	28.0276	1.2e-07	-0.0215399	0.00283768	57.6181	3.2e-14	-0.0301974	0.00283054	113.815	1.4e-26	-0.00542249	0.0029129	3.46536	0.063	-0.0231803	0.00279636	68.7153	1.1e-16
1:17328301:C:T	rs2871776	1	17328301	C	T	0.4633	0.998366	-0.0161236	0.00281099	32.901	9.7e-09	-0.0143117	0.00281009	25.9384	3.5e-07	-0.0215148	0.00284461	57.2043	3.9e-14	-0.0301301	0.00283744	112.758	2.4e-26	-0.00627125	0.00292	4.61256	0.032	-0.0240066	0.00280318	73.3432	1.1e-17
1:17330453:G:A	rs2076601	1	17330453	G	A	0.463123	0.998797	-0.0160434	0.00281031	32.59	1.1e-08	-0.0142368	0.00280941	25.6799	4e-07	-0.0214471	0.00284392	56.8729	4.6e-14	-0.030027	0.00283675	112.042	3.5e-26	-0.00627818	0.00291929	4.625	0.032	-0.0239631	0.0028025	73.113	1.2e-17
1:17331676:G:A	rs3738814	1	17331676	G	A	0.425291	1	-0.0144901	0.00283373	26.1472	3.2e-07	-0.0126083	0.00283283	19.8095	8.6e-06	-0.0209575	0.00286762	53.4112	2.7e-13	-0.0296374	0.0028604	107.356	3.7e-25	-0.00870202	0.00294363	8.73923	0.0031	-0.0259922	0.00282587	84.6022	3.6e-20
1:17336253:T:C	rs6662202	1	17336253	T	C	0.192957	0.997085	-0.0135206	0.00355722	14.4467	0.00014	-0.0119532	0.00355608	11.2985	0.00078	-0.0186527	0.00359976	26.8495	2.2e-07	-0.0248158	0.00359069	47.764	4.8e-12	-0.00618286	0.00369517	2.79969	0.094	-0.0196539	0.00354734	30.6969	3e-08
1:17336521:G:T	rs926702	1	17336521	G	T	0.463919	0.996645	-0.0163113	0.00281307	33.6212	6.7e-09	-0.0146841	0.00281218	27.2654	1.8e-07	-0.0213146	0.00284671	56.062	7e-14	-0.0291299	0.00283955	105.24	1.1e-24	-0.00531257	0.00292217	3.30521	0.069	-0.0216668	0.00280526	59.6543	1.1e-14
1:17336595:G:C	rs6662605	1	17336595	G	C	0.192926	0.995788	-0.0135586	0.00355938	14.5104	0.00014	-0.0119867	0.00355825	11.3481	0.00076	-0.0186896	0.00360195	26.9232	2.1e-07	-0.0248575	0.00359288	47.8663	4.6e-12	-0.00615885	0.00369742	2.77461	0.096	-0.0196609	0.00354949	30.6814	3e-08
1:17337391:A:G	rs2076600	1	17337391	A	G	0.265318	0.996598	-0.0156027	0.00317316	24.1778	8.8e-07	-0.0139938	0.00317215	19.461	1e-05	-0.021869	0.00321111	46.382	9.7e-12	-0.029204	0.00320302	83.1317	7.7e-20	-0.00773103	0.00329622	5.50102	0.019	-0.0230098	0.00316435	52.8757	3.6e-13
1:17338460:A:G	rs56047197	1	17338460	A	G	0.265324	0.996769	-0.0155861	0.00317309	24.1272	9e-07	-0.0139771	0.00317208	19.4153	1.1e-05	-0.021863	0.00321104	46.3584	9.8e-12	-0.0292034	0.00320295	83.1315	7.7e-20	-0.00775563	0.00329615	5.53632	0.019	-0.0230399	0.00316428	53.0165	3.3e-13
1:17339939:C:T	rs9435671	1	17339939	C	T	0.303317	0.997376	-0.0161035	0.00304737	27.9248	1.3e-07	-0.0146642	0.0030464	23.1708	1.5e-06	-0.0208285	0.00308381	45.6183	1.4e-11	-0.0275857	0.00307605	80.4233	3e-19	-0.00462209	0.00316555	2.13195	0.14	-0.0193301	0.00303891	40.4607	2e-10
1:17341146:C:T	rs735258	1	17341146	C	T	0.438234	0.999249	-0.0150142	0.00282431	28.2607	1.1e-07	-0.0135272	0.00282341	22.9546	1.7e-06	-0.0200584	0.00285809	49.2539	2.2e-12	-0.0278892	0.00285089	95.7003	1.3e-22	-0.00562022	0.00293384	3.66973	0.055	-0.0217512	0.00281647	59.6428	1.1e-14
1:17341752:T:C	rs2647167	1	17341752	T	C	0.363421	0.99931	-0.0150531	0.00291336	26.6971	2.4e-07	-0.013793	0.00291244	22.4287	2.2e-06	-0.0194641	0.00294821	43.5867	4.1e-11	-0.0261841	0.00294078	79.2775	5.4e-19	-0.00411229	0.00302635	1.84642	0.17	-0.0187888	0.00290527	41.8237	1e-10
1:17342038:GTAAAT:G	rs760051567	1	17342038	GTAAAT	G	0.437533	0.997617	-0.0152006	0.00282785	28.8941	7.6e-08	-0.0136967	0.00282695	23.4746	1.3e-06	-0.0201637	0.00286167	49.6478	1.8e-12	-0.0279884	0.00285446	96.1405	1.1e-22	-0.00545699	0.00293752	3.45101	0.063	-0.021604	0.00282	58.6909	1.8e-14
1:17342260:T:C	rs2746478	1	17342260	T	C	0.363428	0.999376	-0.0150402	0.00291317	26.6549	2.4e-07	-0.0137774	0.00291224	22.381	2.2e-06	-0.0194395	0.00294801	43.4821	4.3e-11	-0.0261618	0.00294058	79.153	5.7e-19	-0.0040937	0.00302615	1.83	0.18	-0.0187765	0.00290508	41.7745	1e-10
1:17342368:G:GT	rs67146530	1	17342368	G	GT	0.257657	0.99833	-0.011583	0.00320992	13.0212	0.00031	-0.0103324	0.0032089	10.3679	0.0013	-0.01598	0.00324831	24.2014	8.7e-07	-0.0217598	0.00324013	45.1009	1.9e-11	-0.0048941	0.00333441	2.15431	0.14	-0.0176505	0.00320101	30.4048	3.5e-08
1:17342659:G:T	rs9435672	1	17342659	G	T	0.438223	1	-0.0150095	0.00282369	28.2551	1.1e-07	-0.0135188	0.00282279	22.936	1.7e-06	-0.0200616	0.00285746	49.2912	2.2e-12	-0.0278693	0.00285027	95.6048	1.4e-22	-0.00563285	0.0029332	3.68784	0.055	-0.021731	0.00281585	59.5579	1.2e-14
1:17342735:T:A	rs2647166	1	17342735	T	A	0.2576	0.998467	-0.0114884	0.00320992	12.8095	0.00034	-0.0102461	0.0032089	10.1954	0.0014	-0.0159098	0.00324831	23.9889	9.7e-07	-0.0216904	0.00324013	44.8137	2.2e-11	-0.00496205	0.00333441	2.21454	0.14	-0.0176825	0.00320101	30.5151	3.3e-08
1:17342783:T:G	rs11203280	1	17342783	T	G	0.337684	0.999267	-0.0151153	0.00296327	26.0189	3.4e-07	-0.0136658	0.00296232	21.2816	4e-06	-0.0201026	0.00299871	44.9403	2e-11	-0.026998	0.00299116	81.4677	1.8e-19	-0.00525103	0.00307819	2.91004	0.088	-0.0203596	0.00295504	47.4691	5.6e-12
1:17342924:G:A	rs9435739	1	17342924	G	A	0.332504	0.998643	-0.010914	0.00297926	13.4198	0.00025	-0.00950317	0.00297831	10.1811	0.0014	-0.015651	0.00301489	26.9487	2.1e-07	-0.0223178	0.0030073	55.0744	1.2e-13	-0.0060891	0.0030948	3.87115	0.049	-0.0196696	0.00297099	43.8319	3.6e-11
1:17343904:A:C	rs9435741	1	17343904	A	C	0.438322	0.999589	-0.0149747	0.00282405	28.1171	1.1e-07	-0.0134948	0.00282315	22.8489	1.8e-06	-0.020016	0.00285783	49.0548	2.5e-12	-0.027808	0.00285063	95.1603	1.8e-22	-0.00561492	0.00293358	3.66347	0.056	-0.0216826	0.00281621	59.278	1.4e-14
1:17345877:G:A	rs12045097	1	17345877	G	A	0.197674	1	-0.0134597	0.0035223	14.6023	0.00013	-0.011877	0.00352118	11.3773	0.00074	-0.0185532	0.00356442	27.0931	1.9e-07	-0.0246934	0.00355545	48.2363	3.8e-12	-0.00592477	0.0036589	2.62206	0.11	-0.0194301	0.00351252	30.5995	3.2e-08
1:17345905:A:G	rs2871775	1	17345905	A	G	0.436377	1	-0.01511	0.00282512	28.6059	8.9e-08	-0.0136168	0.00282422	23.2462	1.4e-06	-0.0200341	0.00285891	49.1064	2.4e-12	-0.0279259	0.00285171	95.8963	1.2e-22	-0.00535607	0.00293469	3.33095	0.068	-0.0216624	0.00281728	59.1224	1.5e-14
1:17349955:A:G	rs2235931	1	17349955	A	G	0.200183	0.976076	-0.0128031	0.00354507	13.0431	3e-04	-0.0115376	0.00354394	10.5989	0.0011	-0.0157029	0.00358746	19.1595	1.2e-05	-0.0191378	0.00357843	28.6021	8.9e-08	-0.00252042	0.00368255	0.468435	0.49	-0.0110616	0.00353522	9.79048	0.0018
1:17350143:A:G	rs2235930	1	17350143	A	G	0.410432	0.980512	-0.0141859	0.00287323	24.3768	7.9e-07	-0.0127614	0.00287231	19.7393	8.9e-06	-0.0180702	0.00290759	38.6241	5.1e-10	-0.0240179	0.00290027	68.5797	1.2e-16	-0.00403217	0.00298465	1.82512	0.18	-0.0168614	0.00286525	34.6308	4e-09
1:17350931:G:A	rs12142244	1	17350931	G	A	0.443946	0.989974	-0.0149814	0.00283218	27.9809	1.2e-07	-0.013709	0.00283128	23.4448	1.3e-06	-0.0183391	0.00286605	40.9439	1.6e-10	-0.0244087	0.00285883	72.8973	1.4e-17	-0.00280528	0.00294201	0.909206	0.34	-0.0158906	0.00282431	31.6558	1.8e-08
1:17351096:A:G	rs2235929	1	17351096	A	G	0.236199	0.987127	-0.0111756	0.0033261	11.2893	0.00078	-0.010002	0.00332505	9.04853	0.0026	-0.0140777	0.00336588	17.4931	2.9e-05	-0.0176764	0.00335741	27.7191	1.4e-07	-0.00266668	0.0034551	0.595692	0.44	-0.0117656	0.00331687	12.5827	0.00039
1:17353988:T:G	rs11203282	1	17353988	T	G	0.4455	0.993057	-0.0148456	0.00282659	27.5846	1.5e-07	-0.0135884	0.00282569	23.1251	1.5e-06	-0.0182754	0.0028604	40.8206	1.7e-10	-0.0242927	0.0028532	72.492	1.7e-17	-0.00298062	0.00293621	1.03047	0.31	-0.0159516	0.00281874	32.0258	1.5e-08
1:17357366:G:A	rs12143126	1	17357366	G	A	0.461952	0.99966	-0.0151987	0.00281196	29.2143	6.5e-08	-0.0138035	0.00281107	24.1123	9.1e-07	-0.019542	0.00284559	47.1619	6.5e-12	-0.0262919	0.00283843	85.8002	2e-20	-0.00435851	0.00292101	2.22643	0.14	-0.0185426	0.00280415	43.7256	3.8e-11
1:17359386:T:C	rs10887990	1	17359386	T	C	0.461862	1	-0.0153633	0.00281148	29.8606	4.6e-08	-0.0139611	0.00281059	24.6744	6.8e-07	-0.0197322	0.00284511	48.101	4e-12	-0.0264574	0.00283794	86.9135	1.1e-20	-0.00436221	0.00292052	2.23098	0.14	-0.0185222	0.00280368	43.6447	3.9e-11
1:17360614:T:C	rs2647160	1	17360614	T	C	0.280969	0.999324	-0.0111859	0.00312499	12.8127	0.00034	-0.0101219	0.003124	10.4978	0.0012	-0.0146161	0.00316237	21.362	3.8e-06	-0.0189739	0.0031544	36.1808	1.8e-09	-0.00324846	0.00324619	1.0014	0.32	-0.0132384	0.00311632	18.0464	2.2e-05
1:17360642:A:AT	rs34218856	1	17360642	A	AT	0.462227	0.99861	-0.0153515	0.00281323	29.7774	4.8e-08	-0.0139543	0.00281234	24.6197	7e-07	-0.0196767	0.00284688	47.7711	4.8e-12	-0.0263951	0.00283971	86.3972	1.5e-20	-0.00430137	0.00292234	2.16647	0.14	-0.0184544	0.00280542	43.2718	4.8e-11
1:17362342:A:G	rs12562307	1	17362342	A	G	0.25517	0.999071	-0.0114038	0.00322499	12.5037	0.00041	-0.0100883	0.00322396	9.79168	0.0018	-0.0156846	0.00326356	23.0975	1.5e-06	-0.0202575	0.00325534	38.724	4.9e-10	-0.0048593	0.00335006	2.10398	0.15	-0.0154053	0.00321603	22.9457	1.7e-06
1:17362705:A:G	rs11579925	1	17362705	A	G	0.461109	0.999117	-0.0150385	0.00281309	28.5788	9e-08	-0.0136352	0.0028122	23.5087	1.2e-06	-0.0195193	0.00284673	47.0146	7e-12	-0.0262147	0.00283957	85.2287	2.7e-20	-0.00458203	0.00292219	2.45866	0.12	-0.0186742	0.00280528	44.3129	2.8e-11
1:17362859:G:A	rs10788650	1	17362859	G	A	0.461612	0.999629	-0.0151802	0.00281242	29.1337	6.8e-08	-0.0137788	0.00281152	24.0181	9.5e-07	-0.0195571	0.00284605	47.2198	6.3e-12	-0.0262839	0.00283888	85.7207	2.1e-20	-0.004401	0.00292149	2.26931	0.13	-0.0185505	0.00280461	43.7491	3.7e-11
1:17363005:A:G	rs2647157	1	17363005	A	G	0.281028	0.999186	-0.0111728	0.00312515	12.7814	0.00035	-0.0101048	0.00312416	10.4614	0.0012	-0.0146414	0.00316253	21.4337	3.7e-06	-0.0189999	0.00315457	36.2762	1.7e-09	-0.00331723	0.00324635	1.04414	0.31	-0.0133038	0.00311648	18.2232	2e-05
1:17365733:C:A	rs2179793	1	17365733	C	A	0.46212	0.999921	-0.015164	0.00281163	29.0879	6.9e-08	-0.0137716	0.00281073	24.0066	9.6e-07	-0.0194782	0.00284525	46.866	7.6e-12	-0.0262452	0.00283809	85.5163	2.3e-20	-0.0043318	0.00292067	2.19974	0.14	-0.018519	0.00280382	43.6252	4e-11
1:17365800:A:C	rs9325647	1	17365800	A	C	0.221249	0.997838	-0.0124982	0.0033846	13.6357	0.00022	-0.0111676	0.00338352	10.8938	0.00096	-0.0165406	0.00342508	23.3217	1.4e-06	-0.0209043	0.00341645	37.4386	9.4e-10	-0.00428106	0.00351586	1.48265	0.22	-0.0143515	0.0033752	18.0799	2.1e-05
1:17366871:C:T	rs4920653	1	17366871	C	T	0.255478	0.999249	-0.0112219	0.00322333	12.1207	5e-04	-0.00992956	0.0032223	9.49573	0.0021	-0.0152795	0.00326188	21.9422	2.8e-06	-0.019896	0.00325366	37.3929	9.7e-10	-0.00455662	0.00334833	1.85195	0.17	-0.0151255	0.00321438	22.1424	2.5e-06
1:17368052:G:A	rs12737199	1	17368052	G	A	0.46218	0.999898	-0.0151816	0.00281156	29.1569	6.7e-08	-0.0137851	0.00281066	24.0548	9.4e-07	-0.0194669	0.00284518	46.8137	7.8e-12	-0.0262238	0.00283802	85.3807	2.5e-20	-0.00427252	0.0029206	2.14005	0.14	-0.0184635	0.00280375	43.3661	4.5e-11
1:17368244:C:T	rs10887991	1	17368244	C	T	0.255488	0.99923	-0.0112027	0.0032233	12.0792	0.00051	-0.00990966	0.00322228	9.45784	0.0021	-0.0152646	0.00326185	21.9	2.9e-06	-0.0198811	0.00325364	37.3374	9.9e-10	-0.00456951	0.00334831	1.86247	0.17	-0.0151335	0.00321435	22.1662	2.5e-06
1:17369158:G:A	rs6586494	1	17369158	G	A	0.255489	0.999257	-0.0111919	0.00322326	12.0564	0.00052	-0.00989937	0.00322223	9.43846	0.0021	-0.0152512	0.00326181	21.8621	2.9e-06	-0.0198676	0.00325359	37.2877	1e-09	-0.00456724	0.00334826	1.86067	0.17	-0.0151287	0.00321431	22.1528	2.5e-06
1:17369270:C:CAA	rs35897475	1	17369270	C	CAA	0.462477	0.99893	-0.0151908	0.00281255	29.1717	6.6e-08	-0.0137813	0.00281166	24.0245	9.5e-07	-0.0195405	0.00284619	47.1352	6.6e-12	-0.0262653	0.00283902	85.591	2.2e-20	-0.00437851	0.00292163	2.24596	0.13	-0.018531	0.00280474	43.6526	3.9e-11
1:17369315:G:A	rs7517920	1	17369315	G	A	0.462177	0.999888	-0.0151675	0.00281154	29.1031	6.9e-08	-0.0137697	0.00281064	24.0017	9.6e-07	-0.0194587	0.00284516	46.7751	8e-12	-0.0262135	0.002838	85.3154	2.5e-20	-0.00428518	0.00292057	2.15279	0.14	-0.0184724	0.00280373	43.4086	4.4e-11
1:17369688:C:T	rs9435676	1	17369688	C	T	0.462186	0.999953	-0.0151575	0.00281148	29.0659	7e-08	-0.0137597	0.00281058	23.9676	9.8e-07	-0.019454	0.0028451	46.7544	8e-12	-0.0262084	0.00283794	85.286	2.6e-20	-0.00429728	0.00292051	2.16506	0.14	-0.0184804	0.00280367	43.4481	4.4e-11
1:17369738:G:A	rs12747579	1	17369738	G	A	0.462171	0.999932	-0.0151411	0.0028115	29.0026	7.2e-08	-0.0137434	0.0028106	23.9107	1e-06	-0.0194435	0.00284512	46.7031	8.3e-12	-0.026202	0.00283796	85.2426	2.6e-20	-0.00431239	0.00292053	2.18028	0.14	-0.0185021	0.00280369	43.5495	4.1e-11
1:17369952:G:A	rs11203284	1	17369952	G	A	0.462178	1	-0.015155	0.00281148	29.0566	7e-08	-0.0137645	0.00281059	23.9843	9.7e-07	-0.0194213	0.0028451	46.5971	8.7e-12	-0.026174	0.00283794	85.062	2.9e-20	-0.00425185	0.00292051	2.11951	0.15	-0.0184099	0.00280367	43.1172	5.2e-11
1:17370120:T:C	rs11203285	1	17370120	T	C	0.462153	0.999926	-0.0151808	0.00281144	29.1561	6.7e-08	-0.0137839	0.00281055	24.0525	9.4e-07	-0.0194589	0.00284507	46.7792	7.9e-12	-0.0262252	0.0028379	85.3969	2.4e-20	-0.0042649	0.00292048	2.13261	0.14	-0.018458	0.00280364	43.3438	4.6e-11
1:17370213:A:G	rs10887992	1	17370213	A	G	0.462153	0.999945	-0.0151808	0.00281144	29.1563	6.7e-08	-0.0137839	0.00281055	24.0526	9.4e-07	-0.0194589	0.00284507	46.7791	7.9e-12	-0.0262252	0.0028379	85.3968	2.4e-20	-0.00426478	0.00292048	2.13248	0.14	-0.0184579	0.00280364	43.3434	4.6e-11
1:17370241:G:A	rs10887993	1	17370241	G	A	0.462153	0.999953	-0.0151808	0.00281144	29.1561	6.7e-08	-0.0137838	0.00281055	24.0524	9.4e-07	-0.0194591	0.00284507	46.78	7.9e-12	-0.0262253	0.0028379	85.3975	2.4e-20	-0.00426509	0.00292048	2.13279	0.14	-0.0184582	0.00280364	43.3448	4.6e-11
1:17370575:AT:A	1:17370575_AT_A	1	17370575	AT	A	0.462097	0.999877	-0.0150909	0.00281163	28.808	8e-08	-0.0136858	0.00281074	23.7083	1.1e-06	-0.0194093	0.00284526	46.5346	9e-12	-0.0261663	0.00283809	85.0023	3e-20	-0.0043392	0.00292067	2.20726	0.14	-0.0185364	0.00280382	43.7067	3.8e-11
1:17370797:C:T	rs11203286	1	17370797	C	T	0.462153	0.999932	-0.0151808	0.00281147	29.1556	6.7e-08	-0.0137837	0.00281057	24.0515	9.4e-07	-0.0194591	0.00284509	46.7792	7.9e-12	-0.0262253	0.00283793	85.3964	2.4e-20	-0.00426524	0.0029205	2.13291	0.14	-0.0184586	0.00280366	43.3459	4.6e-11
1:17370970:T:C	rs9787230	1	17370970	T	C	0.221464	0.997042	-0.0126655	0.00338444	14.0045	0.00018	-0.011337	0.00338337	11.2279	0.00081	-0.0165887	0.00342492	23.4597	1.3e-06	-0.0209482	0.00341629	37.5996	8.7e-10	-0.00404768	0.0035157	1.32553	0.25	-0.0141346	0.00337504	17.5392	2.8e-05
1:17371152:T:C	rs12073028	1	17371152	T	C	0.358895	0.999707	-0.0103835	0.00292679	12.5865	0.00039	-0.00912768	0.00292586	9.73226	0.0018	-0.0143397	0.00296179	23.4407	1.3e-06	-0.0200185	0.00295434	45.9136	1.2e-11	-0.0048586	0.0030403	2.55382	0.11	-0.0163194	0.00291866	31.2636	2.3e-08
1:17371494:C:T	rs9435745	1	17371494	C	T	0.462164	0.998037	-0.0151778	0.00281354	29.1012	6.9e-08	-0.0137717	0.00281264	23.9743	9.8e-07	-0.0194501	0.00284718	46.6673	8.4e-12	-0.0262355	0.00284002	85.3373	2.5e-20	-0.00427488	0.00292265	2.13941	0.14	-0.0185009	0.00280572	43.4807	4.3e-11
1:17371685:C:T	rs732679	1	17371685	C	T	0.35893	0.996563	-0.0103409	0.00293062	12.4509	0.00042	-0.00907006	0.00292969	9.58469	0.002	-0.0143204	0.00296567	23.3166	1.4e-06	-0.0200139	0.0029582	45.7727	1.3e-11	-0.00494004	0.00304427	2.63326	0.1	-0.0164191	0.00292248	31.5644	1.9e-08
1:17371755:G:C	rs10887994	1	17371755	G	C	0.462345	0.996898	-0.0152151	0.00281492	29.2157	6.5e-08	-0.0137977	0.00281403	24.0412	9.4e-07	-0.0194677	0.00284859	46.7055	8.2e-12	-0.0262425	0.00284142	85.2981	2.6e-20	-0.00424659	0.00292409	2.10911	0.15	-0.0184883	0.00280711	43.3788	4.5e-11
1:17372027:C:G	rs4920404	1	17372027	C	G	0.255467	0.997416	-0.0112464	0.00322539	12.1581	0.00049	-0.00993607	0.00322436	9.49604	0.0021	-0.0154294	0.00326396	22.3465	2.3e-06	-0.0200473	0.00325574	37.915	7.4e-10	-0.00477071	0.00335047	2.02747	0.15	-0.0153732	0.00321643	22.8443	1.8e-06
1:17372117:A:C	rs9435746	1	17372117	A	C	0.462128	0.997273	-0.0151206	0.00281446	28.8635	7.8e-08	-0.0136992	0.00281356	23.7071	1.1e-06	-0.0194166	0.00284812	46.4761	9.3e-12	-0.0261971	0.00284094	85.0316	2.9e-20	-0.00433672	0.00292361	2.20031	0.14	-0.0185645	0.00280664	43.7517	3.7e-11
1:17372397:A:G	rs11203287	1	17372397	A	G	0.462124	0.997294	-0.0151131	0.00281444	28.8352	7.9e-08	-0.0136921	0.00281355	23.6827	1.1e-06	-0.0194123	0.0028481	46.456	9.4e-12	-0.0261935	0.00284093	85.0092	3e-20	-0.00434374	0.00292359	2.20747	0.14	-0.0185705	0.00280663	43.7804	3.7e-11
1:17372467:C:T	rs9435747	1	17372467	C	T	0.462136	0.997253	-0.0151333	0.0028145	28.9113	7.6e-08	-0.0137175	0.0028136	23.7697	1.1e-06	-0.019422	0.00284816	46.5006	9.2e-12	-0.0262147	0.00284098	85.1436	2.8e-20	-0.00432276	0.00292365	2.18611	0.14	-0.0185655	0.00280668	43.755	3.7e-11
1:17372511:T:G	rs11582579	1	17372511	T	G	0.462128	0.997261	-0.0151216	0.00281449	28.8667	7.8e-08	-0.0137002	0.00281359	23.71	1.1e-06	-0.0194179	0.00284815	46.4816	9.2e-12	-0.0261977	0.00284098	85.0336	2.9e-20	-0.0043376	0.00292364	2.20116	0.14	-0.0185651	0.00280667	43.7536	3.7e-11
1:17372622:T:C	rs6690934	1	17372622	T	C	0.46213	0.997296	-0.0151131	0.00281443	28.8354	7.9e-08	-0.0136914	0.00281354	23.6805	1.1e-06	-0.019412	0.00284809	46.455	9.4e-12	-0.0261925	0.00284092	85.0034	3e-20	-0.00434361	0.00292358	2.20735	0.14	-0.018571	0.00280662	43.7827	3.7e-11
1:17372849:A:AT	rs35298846	1	17372849	A	AT	0.467602	0.975351	-0.0140399	0.00284528	24.3488	8e-07	-0.0126383	0.00284437	19.7428	8.9e-06	-0.0180576	0.00287931	39.3317	3.6e-10	-0.0246372	0.00287205	73.5864	9.6e-18	-0.00407612	0.00295562	1.90194	0.17	-0.0180608	0.00283738	40.5172	1.9e-10
1:17373205:A:C	rs6690919	1	17373205	A	C	0.462065	0.997288	-0.0150733	0.00281451	28.6819	8.5e-08	-0.0136494	0.00281362	23.5339	1.2e-06	-0.0193873	0.00284817	46.3341	1e-11	-0.0261646	0.002841	84.8176	3.3e-20	-0.0043714	0.00292367	2.23556	0.13	-0.0185939	0.0028067	43.8882	3.5e-11
1:17373317:A:G	rs6691029	1	17373317	A	G	0.462126	0.9973	-0.0151118	0.00281443	28.8306	7.9e-08	-0.0136903	0.00281353	23.6769	1.1e-06	-0.0194093	0.00284809	46.4424	9.4e-12	-0.0261905	0.00284091	84.9906	3e-20	-0.00434083	0.00292358	2.20454	0.14	-0.0185685	0.00280661	43.7711	3.7e-11
1:17373751:A:G	rs9435748	1	17373751	A	G	0.462123	0.997292	-0.0151098	0.00281442	28.8231	7.9e-08	-0.0136891	0.00281352	23.6728	1.1e-06	-0.0194064	0.00284808	46.4285	9.5e-12	-0.0261852	0.0028409	84.9573	3e-20	-0.00433982	0.00292356	2.20353	0.14	-0.0185634	0.0028066	43.7477	3.7e-11
1:17373959:A:G	rs9435749	1	17373959	A	G	0.462126	0.997298	-0.0151116	0.00281443	28.8298	7.9e-08	-0.0136901	0.00281353	23.6762	1.1e-06	-0.0194092	0.00284809	46.4416	9.4e-12	-0.0261902	0.00284092	84.9885	3e-20	-0.00434091	0.00292358	2.20462	0.14	-0.0185683	0.00280661	43.7703	3.7e-11
1:17374663:G:A	rs7536679	1	17374663	G	A	0.462128	0.997281	-0.0150993	0.00281442	28.783	8.1e-08	-0.0136777	0.00281352	23.6333	1.2e-06	-0.0193998	0.00284808	46.3972	9.7e-12	-0.0261767	0.00284091	84.9018	3.1e-20	-0.00435061	0.00292357	2.21449	0.14	-0.0185696	0.0028066	43.7767	3.7e-11
1:17374688:C:T	rs7545499	1	17374688	C	T	0.462128	0.997281	-0.0150993	0.00281442	28.783	8.1e-08	-0.0136777	0.00281352	23.6333	1.2e-06	-0.0193998	0.00284808	46.3972	9.7e-12	-0.0261767	0.00284091	84.9018	3.1e-20	-0.00435061	0.00292357	2.21449	0.14	-0.0185696	0.0028066	43.7767	3.7e-11
1:17374742:C:T	rs7545518	1	17374742	C	T	0.462132	0.997256	-0.0151011	0.00281444	28.7893	8.1e-08	-0.0136793	0.00281354	23.6385	1.2e-06	-0.0194027	0.0028481	46.4104	9.6e-12	-0.02618	0.00284093	84.9216	3.1e-20	-0.00435317	0.00292359	2.21707	0.14	-0.0185722	0.00280662	43.7882	3.7e-11
1:17374958:CTG:C	1:17374958_CTG_C	1	17374958	CTG	C	0.462033	0.995479	-0.0150731	0.0028166	28.6387	8.7e-08	-0.0136147	0.00281571	23.3798	1.3e-06	-0.0193468	0.00285029	46.0725	1.1e-11	-0.0261422	0.00284311	84.5468	3.8e-20	-0.00428796	0.00292584	2.14784	0.14	-0.0186258	0.00280878	43.9736	3.3e-11
1:17375562:A:G	rs6698160	1	17375562	A	G	0.462134	0.997304	-0.015085	0.00281439	28.729	8.3e-08	-0.013663	0.0028135	23.5828	1.2e-06	-0.0193851	0.00284805	46.3279	1e-11	-0.0261606	0.00284088	84.7986	3.3e-20	-0.00435169	0.00292354	2.21563	0.14	-0.0185694	0.00280658	43.7764	3.7e-11
1:17375580:T:G	rs6701200	1	17375580	T	G	0.462134	0.997296	-0.0150852	0.00281439	28.7298	8.3e-08	-0.0136632	0.0028135	23.5835	1.2e-06	-0.0193853	0.00284805	46.3287	1e-11	-0.0261608	0.00284088	84.7998	3.3e-20	-0.00435161	0.00292354	2.21555	0.14	-0.0185693	0.00280658	43.776	3.7e-11
1:17375774:T:C	rs12122144	1	17375774	T	C	0.462134	0.997293	-0.0150841	0.0028144	28.7256	8.3e-08	-0.013662	0.0028135	23.5796	1.2e-06	-0.0193842	0.00284805	46.3233	1e-11	-0.0261595	0.00284088	84.7913	3.3e-20	-0.00435165	0.00292354	2.21559	0.14	-0.0185692	0.00280658	43.7755	3.7e-11
1:17376244:G:A	rs60698624	1	17376244	G	A	0.255528	0.997323	-0.0112159	0.00322506	12.0947	0.00051	-0.00990148	0.00322403	9.43195	0.0021	-0.0154096	0.00326363	22.2938	2.3e-06	-0.0200275	0.00325541	37.8481	7.6e-10	-0.00480011	0.00335013	2.05296	0.15	-0.0154133	0.0032161	22.9685	1.6e-06
1:17376296:C:T	rs1546925	1	17376296	C	T	0.462201	0.997262	-0.0150916	0.00281448	28.7523	8.2e-08	-0.0136688	0.00281359	23.6015	1.2e-06	-0.0194335	0.00284814	46.5563	8.9e-12	-0.0262046	0.00284097	85.0789	2.9e-20	-0.0044165	0.00292363	2.28197	0.13	-0.0186507	0.00280667	44.158	3e-11
1:17376511:G:C	rs6700594	1	17376511	G	C	0.462228	0.997292	-0.0150706	0.00281441	28.674	8.6e-08	-0.013645	0.00281351	23.5208	1.2e-06	-0.0193955	0.00284806	46.3771	9.8e-12	-0.026164	0.00284089	84.8202	3.3e-20	-0.00439184	0.00292355	2.25668	0.13	-0.0186219	0.00280659	44.0239	3.2e-11
1:17376790:C:T	rs2295060	1	17376790	C	T	0.462206	0.997127	-0.0150513	0.0028146	28.5967	8.9e-08	-0.0136252	0.0028137	23.4492	1.3e-06	-0.0193859	0.00284826	46.3249	1e-11	-0.0261482	0.00284108	84.7063	3.5e-20	-0.00441518	0.00292375	2.28043	0.13	-0.0186332	0.00280678	44.0716	3.2e-11
1:17376941:C:T	rs11203288	1	17376941	C	T	0.46219	0.997055	-0.0150381	0.00281469	28.5446	9.2e-08	-0.0136117	0.0028138	23.4014	1.3e-06	-0.0193778	0.00284836	46.2827	1e-11	-0.0261398	0.00284118	84.6458	3.6e-20	-0.00442783	0.00292385	2.29336	0.13	-0.018644	0.00280688	44.1194	3.1e-11
1:17377409:G:A	rs2295059	1	17377409	G	A	0.462148	0.996776	-0.0149972	0.0028149	28.3854	9.9e-08	-0.0135666	0.002814	23.2429	1.4e-06	-0.0193244	0.00284856	46.0213	1.2e-11	-0.026087	0.00284139	84.292	4.3e-20	-0.00441092	0.00292406	2.27554	0.13	-0.018637	0.00280708	44.0801	3.2e-11
1:17377517:G:A	rs2295058	1	17377517	G	A	0.255523	0.997353	-0.0112397	0.00322516	12.1452	0.00049	-0.00992526	0.00322413	9.47673	0.0021	-0.0154386	0.00326373	22.3761	2.2e-06	-0.0200531	0.00325551	37.9425	7.3e-10	-0.00480415	0.00335024	2.05628	0.15	-0.0154241	0.0032162	22.9993	1.6e-06
1:17377556:C:T	rs2295057	1	17377556	C	T	0.459126	0.996505	-0.0147253	0.00281716	27.3216	1.7e-07	-0.0132944	0.00281626	22.2839	2.4e-06	-0.0190634	0.00285085	44.7148	2.3e-11	-0.0258789	0.00284367	82.8199	9e-20	-0.00454308	0.00292641	2.41008	0.12	-0.0187814	0.00280933	44.6943	2.3e-11
1:17377956:C:A	rs11578903	1	17377956	C	A	0.458976	0.99624	-0.0147158	0.00281757	27.2784	1.8e-07	-0.0132838	0.00281668	22.2419	2.4e-06	-0.0191145	0.00285127	44.9417	2e-11	-0.0259012	0.00284409	82.938	8.5e-20	-0.00464161	0.00292684	2.515	0.11	-0.0188319	0.00280975	44.9212	2.1e-11
1:17378507:T:TTTTA	rs3036955	1	17378507	T	TTTTA	0.279671	0.995865	-0.0111044	0.00313492	12.547	4e-04	-0.0100147	0.00313392	10.2117	0.0014	-0.0147013	0.00317241	21.4749	3.6e-06	-0.019012	0.00316442	36.0965	1.9e-09	-0.00368634	0.0032565	1.28142	0.26	-0.0135054	0.00312621	18.6629	1.6e-05
1:17378635:C:T	rs6586497	1	17378635	C	T	0.362097	0.998399	-0.015062	0.00291907	26.624	2.5e-07	-0.0138062	0.00291814	22.3839	2.2e-06	-0.020112	0.00295398	46.3546	9.9e-12	-0.0254717	0.00294654	74.7293	5.4e-18	-0.00554858	0.00303228	3.34831	0.067	-0.0171733	0.00291097	34.8044	3.6e-09
1:17379029:G:A	rs2235928	1	17379029	G	A	0.212268	0.992148	-0.0121224	0.00344353	12.3927	0.00043	-0.0108116	0.00344244	9.86382	0.0017	-0.0159471	0.00348472	20.9425	4.7e-06	-0.0211283	0.00347594	36.9474	1.2e-09	-0.00417156	0.00357708	1.36	0.24	-0.0148661	0.00343397	18.7414	1.5e-05
1:17382500:T:C	rs3754509	1	17382500	T	C	0.361906	1	-0.0149209	0.00291768	26.1526	3.2e-07	-0.0136675	0.00291675	21.9574	2.8e-06	-0.020183	0.00295257	46.7274	8.2e-12	-0.0255535	0.00294514	75.2814	4.1e-18	-0.00590813	0.00303083	3.79993	0.051	-0.0175308	0.00290958	36.3033	1.7e-09
1:17382887:T:C	rs3754508	1	17382887	T	C	0.361933	0.99972	-0.0149592	0.00291793	26.2825	2.9e-07	-0.0137053	0.002917	22.0753	2.6e-06	-0.0202048	0.00295282	46.8205	7.8e-12	-0.0255663	0.00294539	75.3447	4e-18	-0.00587911	0.00303109	3.76207	0.052	-0.0174913	0.00290982	36.1336	1.8e-09
1:17382946:A:C	rs3754507	1	17382946	A	C	0.263669	0.999478	-0.0113363	0.00318891	12.6374	0.00038	-0.00998519	0.0031879	9.81079	0.0017	-0.0155548	0.00322705	23.2336	1.4e-06	-0.0205327	0.00321892	40.6884	1.8e-10	-0.00498823	0.00331258	2.26757	0.13	-0.0158741	0.00318006	24.9178	6e-07
1:17382989:A:ACTC	rs3834105	1	17382989	A	ACTC	0.361912	0.999514	-0.0149719	0.00291824	26.3216	2.9e-07	-0.0137176	0.00291731	22.11	2.6e-06	-0.020218	0.00295314	46.8711	7.6e-12	-0.0255828	0.00294571	75.4251	3.8e-18	-0.00587602	0.00303142	3.75729	0.053	-0.0175	0.00291014	36.1618	1.8e-09
1:17383815:C:T	rs57685047	1	17383815	C	T	0.263543	0.999104	-0.0113176	0.0031894	12.5918	0.00039	-0.00996849	0.00318838	9.77501	0.0018	-0.0155427	0.00322754	23.1905	1.5e-06	-0.0204886	0.00321942	40.5014	2e-10	-0.00502636	0.00331309	2.30166	0.13	-0.0158407	0.00318054	24.8055	6.3e-07
1:17385195:CT:C	1:17385195_CT_C	1	17385195	CT	C	0.360393	0.993407	-0.0150037	0.002929	26.2395	3e-07	-0.0137512	0.00292807	22.0557	2.6e-06	-0.0203319	0.00296403	47.0534	6.9e-12	-0.0255927	0.00295657	74.9304	4.9e-18	-0.0059822	0.00304259	3.86575	0.049	-0.0174686	0.00292087	35.7677	2.2e-09
1:17385655:GAA:G	1:17385655_GAA_G	1	17385655	GAA	G	0.289482	0.999262	-0.0111864	0.00309594	13.0555	3e-04	-0.0100956	0.00309496	10.6403	0.0011	-0.0146503	0.00313297	21.8666	2.9e-06	-0.0192696	0.00312508	38.021	7e-10	-0.00355441	0.00321601	1.22152	0.27	-0.013627	0.00308734	19.482	1e-05
1:17386104:C:T	rs12404121	1	17386104	C	T	0.362827	1	-0.0151955	0.00291556	27.1637	1.9e-07	-0.0139931	0.00291463	23.0495	1.6e-06	-0.0204055	0.00295043	47.8328	4.6e-12	-0.0256715	0.002943	76.0893	2.7e-18	-0.00578877	0.00302863	3.65326	0.056	-0.0171945	0.00290746	34.9746	3.3e-09
1:17386853:G:A	rs34410889	1	17386853	G	A	0.358685	0.998661	-0.014797	0.00292614	25.5715	4.3e-07	-0.0135815	0.0029252	21.5567	3.4e-06	-0.0198945	0.00296113	45.1389	1.8e-11	-0.0252206	0.00295367	72.9099	1.4e-17	-0.0057104	0.00303962	3.52936	0.06	-0.0171655	0.00291801	34.6052	4e-09
1:17386880:G:A	rs2746543	1	17386880	G	A	0.284999	0.998506	-0.0110115	0.00311221	12.5186	4e-04	-0.00993561	0.00311122	10.1983	0.0014	-0.0143546	0.00314943	20.7739	5.2e-06	-0.0190212	0.0031415	36.6608	1.4e-09	-0.00348591	0.00323291	1.16264	0.28	-0.0135484	0.00310357	19.0569	1.3e-05
1:17389370:T:C	rs6688032	1	17389370	T	C	0.259544	0.998052	-0.0113084	0.00320712	12.4329	0.00042	-0.00999983	0.0032061	9.72819	0.0018	-0.0154675	0.00324547	22.7135	1.9e-06	-0.0204511	0.0032373	39.9086	2.7e-10	-0.00502879	0.00333149	2.2785	0.13	-0.0157739	0.00319821	24.3258	8.1e-07
1:17389648:A:G	rs6586498	1	17389648	A	G	0.259468	0.998003	-0.011247	0.00320749	12.2954	0.00045	-0.00993326	0.00320647	9.59688	0.0019	-0.0154456	0.00324585	22.6441	1.9e-06	-0.0204159	0.00323768	39.762	2.9e-10	-0.00509919	0.00333188	2.3422	0.13	-0.0158219	0.00319858	24.4682	7.6e-07
1:17390453:C:G	rs12129188	1	17390453	C	G	0.396246	0.998338	-0.015644	0.00286977	29.7167	5e-08	-0.0144977	0.00286886	25.5375	4.3e-07	-0.0195399	0.00290409	45.2713	1.7e-11	-0.0246962	0.00289678	72.6821	1.5e-17	-0.0032201	0.00298107	1.1668	0.28	-0.014879	0.0028618	27.0314	2e-07
1:17390494:G:A	rs12126285	1	17390494	G	A	0.396253	0.998362	-0.0156409	0.00286973	29.7057	5e-08	-0.0144964	0.00286881	25.534	4.3e-07	-0.0195429	0.00290405	45.2865	1.7e-11	-0.0246967	0.00289673	72.6878	1.5e-17	-0.00322985	0.00298102	1.17391	0.28	-0.0148813	0.00286176	27.0407	2e-07
1:17390739:C:CGA	rs774783295	1	17390739	C	CGA	0.297791	0.995596	-0.0120419	0.00307697	15.3159	9.1e-05	-0.0108715	0.00307599	12.4913	0.00041	-0.014673	0.00311377	22.2059	2.4e-06	-0.0192398	0.00310592	38.3726	5.8e-10	-0.00190693	0.0031963	0.355937	0.55	-0.0124745	0.00306842	16.5278	4.8e-05
1:17390953:CT:C	rs748654262	1	17390953	CT	C	0.395985	0.997105	-0.0158704	0.00287165	30.543	3.3e-08	-0.0147331	0.00287073	26.3391	2.9e-07	-0.0196825	0.00290599	45.8746	1.3e-11	-0.0248623	0.00289867	73.5676	9.7e-18	-0.0030352	0.00298301	1.03529	0.31	-0.0147484	0.00286367	26.5243	2.6e-07
1:17391667:A:G	rs11203291	1	17391667	A	G	0.207638	0.991638	-0.0120861	0.00347145	12.1212	5e-04	-0.0108162	0.00347034	9.7141	0.0018	-0.0157962	0.00351297	20.2189	6.9e-06	-0.0211028	0.00350412	36.268	1.7e-09	-0.00412749	0.00360608	1.31009	0.25	-0.0149594	0.00346181	18.6734	1.6e-05
1:17392060:C:G	rs12128223	1	17392060	C	G	0.29706	0.998229	-0.0119983	0.00307532	15.2214	9.6e-05	-0.0108149	0.00307434	12.3748	0.00044	-0.0147319	0.0031121	22.4085	2.2e-06	-0.0193026	0.00310426	38.6646	5e-10	-0.00210646	0.00319459	0.434788	0.51	-0.0126601	0.00306678	17.0414	3.7e-05
1:17392980:T:C	rs12134582	1	17392980	T	C	0.396313	0.998681	-0.0158204	0.00286921	30.4024	3.5e-08	-0.0146894	0.00286829	26.2278	3e-07	-0.0196437	0.00290352	45.7717	1.3e-11	-0.0248062	0.00289621	73.3602	1.1e-17	-0.00306827	0.00298048	1.05978	0.3	-0.0147561	0.00286124	26.5972	2.5e-07
1:17393748:AAC:A	1:17393748_AAC_A	1	17393748	AAC	A	0.395866	0.99754	-0.0158492	0.0028717	30.4606	3.4e-08	-0.0147164	0.00287079	26.2787	3e-07	-0.0196279	0.00290604	45.6186	1.4e-11	-0.0248055	0.00289873	73.2288	1.2e-17	-0.00298475	0.00298307	1.00112	0.32	-0.0146855	0.00286372	26.2974	2.9e-07
1:17393889:G:A	rs7516087	1	17393889	G	A	0.297054	0.998769	-0.012107	0.00307441	15.5077	8.2e-05	-0.0109396	0.00307344	12.6693	0.00037	-0.0147299	0.00311118	22.4155	2.2e-06	-0.0193489	0.00310335	38.8731	4.5e-10	-0.00190601	0.00319364	0.356187	0.55	-0.0125545	0.00306588	16.7682	4.2e-05
1:17394048:T:A	rs35058101	1	17394048	T	A	0.396279	0.999099	-0.015926	0.00286894	30.8157	2.8e-08	-0.0147985	0.00286803	26.6238	2.5e-07	-0.0197063	0.00290325	46.0726	1.1e-11	-0.0248475	0.00289594	73.6186	9.5e-18	-0.00296911	0.0029802	0.992573	0.32	-0.0146367	0.00286097	26.1732	3.1e-07
1:17394374:C:A	rs12133334	1	17394374	C	A	0.396341	0.999231	-0.0158343	0.00286875	30.4658	3.4e-08	-0.0147052	0.00286784	26.2926	2.9e-07	-0.0196299	0.00290306	45.7218	1.4e-11	-0.0247868	0.00289575	73.2689	1.1e-17	-0.00302333	0.00298001	1.02929	0.31	-0.0146985	0.00286079	26.3983	2.8e-07
1:17394775:A:G	rs2235927	1	17394775	A	G	0.297076	0.999261	-0.0120382	0.00307377	15.3385	9e-05	-0.0108765	0.00307279	12.529	4e-04	-0.0146283	0.00311053	22.1166	2.6e-06	-0.0192361	0.00310269	38.4376	5.7e-10	-0.00187067	0.00319297	0.343246	0.56	-0.0124871	0.00306523	16.5958	4.6e-05
1:17395281:C:T	rs2235926	1	17395281	C	T	0.297054	0.999319	-0.0120749	0.0030736	15.4338	8.5e-05	-0.0109084	0.00307262	12.604	0.00038	-0.0146193	0.00311036	22.0919	2.6e-06	-0.0192116	0.00310253	38.3439	5.9e-10	-0.00176952	0.0031928	0.307163	0.58	-0.0124044	0.00306507	16.3785	5.2e-05
1:17395480:G:A	rs2076599	1	17395480	G	A	0.396506	1	-0.0156825	0.00286827	29.8944	4.6e-08	-0.0145615	0.00286735	25.7898	3.8e-07	-0.0193834	0.00290257	44.5958	2.4e-11	-0.024563	0.00289526	71.976	2.2e-17	-0.00291495	0.0029795	0.957137	0.33	-0.0145777	0.0028603	25.975	3.5e-07
1:17395521:G:A	rs2076598	1	17395521	G	A	0.396314	0.999936	-0.0158528	0.00286792	30.5545	3.2e-08	-0.014728	0.00286701	26.3896	2.8e-07	-0.0196169	0.00290222	45.6876	1.4e-11	-0.0247544	0.00289491	73.1196	1.2e-17	-0.00296824	0.00297914	0.992696	0.32	-0.0146114	0.00285996	26.1015	3.2e-07
1:17396013:T:C	rs2076597	1	17396013	T	C	0.396412	0.999626	-0.0157929	0.00286807	30.3211	3.7e-08	-0.01467	0.00286715	26.1794	3.1e-07	-0.0195353	0.00290237	45.3038	1.7e-11	-0.0246776	0.00289506	72.6595	1.5e-17	-0.00294751	0.00297929	0.978778	0.32	-0.014589	0.0028601	26.0188	3.4e-07
1:17396146:ATG:A	1:17396146_ATG_A	1	17396146	ATG	A	0.396097	0.999267	-0.0158056	0.00286915	30.3469	3.6e-08	-0.0146734	0.00286824	26.1715	3.1e-07	-0.0195933	0.00290346	45.539	1.5e-11	-0.0247316	0.00289615	72.9224	1.3e-17	-0.00302631	0.00298042	1.03103	0.31	-0.0146578	0.00286118	26.2451	3e-07
1:17396174:A:G	rs12760872	1	17396174	A	G	0.396144	0.999849	-0.01578	0.00286836	30.2654	3.8e-08	-0.0146556	0.00286745	26.1226	3.2e-07	-0.0195808	0.00290266	45.5057	1.5e-11	-0.0247123	0.00289535	72.849	1.4e-17	-0.00304932	0.0029796	1.04735	0.31	-0.0146543	0.00286039	26.2468	3e-07
1:17396498:T:C	rs2076596	1	17396498	T	C	0.396293	0.999603	-0.0158924	0.0028683	30.6994	3e-08	-0.014771	0.00286738	26.5367	2.6e-07	-0.0196169	0.0029026	45.6759	1.4e-11	-0.0247399	0.00289529	73.0148	1.3e-17	-0.00288625	0.00297953	0.938362	0.33	-0.0145126	0.00286033	25.7428	3.9e-07
1:17396703:T:C	rs2076595	1	17396703	T	C	0.396267	1	-0.015889	0.00286786	30.6955	3e-08	-0.0147618	0.00286695	26.5118	2.6e-07	-0.0196457	0.00290216	45.824	1.3e-11	-0.0247639	0.00289485	73.1788	1.2e-17	-0.0029362	0.00297908	0.971417	0.32	-0.0145578	0.0028599	25.9112	3.6e-07
1:17396876:C:A	rs2076594	1	17396876	C	A	0.396134	0.999557	-0.0157967	0.00286861	30.3241	3.7e-08	-0.0146673	0.0028677	26.1596	3.1e-07	-0.0195377	0.00290292	45.2979	1.7e-11	-0.0246564	0.00289561	72.5069	1.7e-17	-0.00294294	0.00297986	0.97537	0.32	-0.0145743	0.00286065	25.9565	3.5e-07
1:17397704:A:C	rs2016693	1	17397704	A	C	0.349421	1	-0.0122469	0.00294295	17.3175	3.2e-05	-0.0112123	0.00294201	14.5244	0.00014	-0.0143182	0.00297814	23.1146	1.5e-06	-0.019253	0.00297064	42.0045	9.1e-11	-0.00113861	0.00305708	0.13872	0.71	-0.0119618	0.00293478	16.6129	4.6e-05
1:17398066:G:C	rs875219	1	17398066	G	C	0.346235	0.998828	-0.0127633	0.00295142	18.7008	1.5e-05	-0.0117447	0.00295048	15.8452	6.9e-05	-0.0145292	0.00298672	23.6644	1.1e-06	-0.0192474	0.0029792	41.7393	1e-10	-0.000474332	0.00306588	0.0239362	0.88	-0.011096	0.00294323	14.2129	0.00016
1:17398069:T:C	rs875218	1	17398069	T	C	0.34625	0.998767	-0.0128184	0.00295135	18.8637	1.4e-05	-0.0118037	0.00295041	16.0057	6.3e-05	-0.0145474	0.00298665	23.7247	1.1e-06	-0.0192889	0.00297913	41.9214	9.5e-11	-0.000412481	0.00306581	0.0181016	0.89	-0.0110684	0.00294316	14.1431	0.00017
1:17398307:A:G	rs3818048	1	17398307	A	G	0.347702	1	-0.0123673	0.00294755	17.6045	2.7e-05	-0.0113413	0.00294662	14.8142	0.00012	-0.0143055	0.0029828	23.0016	1.6e-06	-0.0191058	0.00297529	41.2354	1.3e-10	-0.000811715	0.00306186	0.0702805	0.79	-0.0115211	0.00293937	15.3632	8.9e-05
1:17398427:T:C	rs910234	1	17398427	T	C	0.347754	0.999982	-0.0124277	0.00294667	17.7877	2.5e-05	-0.0113927	0.00294573	14.9578	0.00011	-0.01436	0.00298191	23.1911	1.5e-06	-0.0191114	0.0029744	41.2841	1.3e-10	-0.000787083	0.00306095	0.0661194	0.8	-0.01142	0.00293849	15.1037	1e-04
1:17398429:T:G	rs910233	1	17398429	T	G	0.347754	0.999982	-0.0124277	0.00294667	17.7877	2.5e-05	-0.0113927	0.00294573	14.9578	0.00011	-0.01436	0.00298191	23.1911	1.5e-06	-0.0191114	0.0029744	41.2841	1.3e-10	-0.000787083	0.00306095	0.0661194	0.8	-0.01142	0.00293849	15.1037	1e-04
1:17398514:C:A	rs910232	1	17398514	C	A	0.34776	0.999952	-0.0124097	0.00294668	17.7361	2.5e-05	-0.0113765	0.00294574	14.9152	0.00011	-0.0143178	0.00298192	23.0548	1.6e-06	-0.0190778	0.00297441	41.1392	1.4e-10	-0.000749929	0.00306095	0.0600243	0.81	-0.0113945	0.00293849	15.0362	0.00011
1:17398753:A:G	rs910230	1	17398753	A	G	0.321838	0.999871	-0.0126215	0.00300531	17.6378	2.7e-05	-0.0114054	0.00300435	14.4119	0.00015	-0.0152066	0.00304125	25.0012	5.7e-07	-0.020169	0.0030336	44.2031	3e-11	-0.00201634	0.00312186	0.417156	0.52	-0.0131554	0.00299697	19.2684	1.1e-05
1:17398791:T:C	rs2311483	1	17398791	T	C	0.347755	0.999929	-0.0124237	0.00294668	17.7761	2.5e-05	-0.0113904	0.00294574	14.9515	0.00011	-0.0143084	0.00298192	23.0244	1.6e-06	-0.0190637	0.00297441	41.0782	1.5e-10	-0.000715744	0.00306096	0.0546765	0.82	-0.0113572	0.0029385	14.938	0.00011
1:17398849:G:A	rs3818042	1	17398849	G	A	0.42114	0.998364	-0.0162529	0.00284393	32.6608	1.1e-08	-0.0150488	0.00284302	28.0183	1.2e-07	-0.0198855	0.00287794	47.7432	4.9e-12	-0.025387	0.00287069	78.2076	9.3e-19	-0.00301007	0.00295422	1.03817	0.31	-0.0151879	0.00283603	28.6795	8.5e-08
1:17399176:T:C	rs742798	1	17399176	T	C	0.347797	0.999798	-0.0124268	0.00294675	17.7841	2.5e-05	-0.011392	0.00294581	14.9551	0.00011	-0.014302	0.00298199	23.0027	1.6e-06	-0.0190505	0.00297448	41.0195	1.5e-10	-0.000698513	0.00306103	0.0520732	0.82	-0.0113342	0.00293857	14.8769	0.00011
1:17399256:T:C	rs742797	1	17399256	T	C	0.347835	0.999683	-0.012416	0.00294684	17.7521	2.5e-05	-0.0113875	0.00294591	14.9423	0.00011	-0.014309	0.00298209	23.0239	1.6e-06	-0.0190756	0.00297458	41.1251	1.4e-10	-0.000729096	0.00306113	0.0567292	0.81	-0.0113748	0.00293866	14.9826	0.00011
1:17399543:A:G	rs4448563	1	17399543	A	G	0.34777	0.999907	-0.0124077	0.00294669	17.7303	2.5e-05	-0.0113735	0.00294575	14.9072	0.00011	-0.0143262	0.00298193	23.0817	1.6e-06	-0.0190854	0.00297442	41.1715	1.4e-10	-0.000771609	0.00306097	0.0635444	0.8	-0.0114109	0.00293851	15.0794	1e-04
1:17399785:A:G	rs2746531	1	17399785	A	G	0.324158	0.996536	-0.0121976	0.00300543	16.4717	4.9e-05	-0.0110115	0.00300447	13.4325	0.00025	-0.0148086	0.00304137	23.7077	1.1e-06	-0.0197918	0.00303371	42.5618	6.8e-11	-0.00219625	0.00312198	0.494882	0.48	-0.0132095	0.00299708	19.4258	1e-05
1:17399804:G:C	rs12759261	1	17399804	G	C	0.347759	0.999888	-0.0124134	0.00294674	17.7459	2.5e-05	-0.0113798	0.00294581	14.9231	0.00011	-0.0143238	0.00298198	23.0729	1.6e-06	-0.019085	0.00297448	41.1684	1.4e-10	-0.000754793	0.00306102	0.0608026	0.81	-0.0114017	0.00293856	15.0547	1e-04
1:17400061:A:G	rs6663485	1	17400061	A	G	0.34776	0.99987	-0.0124106	0.00294675	17.7377	2.5e-05	-0.0113774	0.00294581	14.9168	0.00011	-0.0143165	0.00298199	23.0495	1.6e-06	-0.0190776	0.00297448	41.1363	1.4e-10	-0.000747093	0.00306103	0.0595681	0.81	-0.0113962	0.00293857	15.0401	0.00011
1:17400510:C:T	rs12134161	1	17400510	C	T	0.347763	0.999846	-0.0124154	0.00294675	17.7514	2.5e-05	-0.0113829	0.00294582	14.9311	0.00011	-0.0143293	0.002982	23.0906	1.5e-06	-0.0190925	0.00297449	41.2005	1.4e-10	-0.000761073	0.00306103	0.0618182	0.8	-0.0114168	0.00293857	15.0945	1e-04
1:17400526:C:G	rs12134165	1	17400526	C	G	0.347763	0.999847	-0.0124161	0.00294675	17.7534	2.5e-05	-0.0113836	0.00294582	14.9331	0.00011	-0.0143297	0.002982	23.092	1.5e-06	-0.0190932	0.00297449	41.2035	1.4e-10	-0.000760596	0.00306103	0.0617407	0.8	-0.0114166	0.00293857	15.0938	1e-04
1:17400879:C:A	rs12741570	1	17400879	C	A	0.347785	0.999754	-0.012418	0.00294684	17.7579	2.5e-05	-0.0113831	0.0029459	14.9308	0.00011	-0.0143437	0.00298208	23.1358	1.5e-06	-0.0191078	0.00297457	41.2641	1.3e-10	-0.000782841	0.00306113	0.0654012	0.8	-0.0114424	0.00293866	15.1613	9.9e-05
1:17400966:G:A	rs2295055	1	17400966	G	A	0.34778	0.999787	-0.0124267	0.00294683	17.7829	2.5e-05	-0.011394	0.0029459	14.9596	0.00011	-0.0143244	0.00298208	23.0735	1.6e-06	-0.0190919	0.00297457	41.1958	1.4e-10	-0.000729872	0.00306112	0.0568505	0.81	-0.0114024	0.00293865	15.0555	1e-04
1:17400975:T:C	rs2295054	1	17400975	T	C	0.34778	0.999787	-0.0124267	0.00294683	17.7829	2.5e-05	-0.011394	0.0029459	14.9596	0.00011	-0.0143244	0.00298208	23.0735	1.6e-06	-0.0190919	0.00297457	41.1958	1.4e-10	-0.000729872	0.00306112	0.0568505	0.81	-0.0114024	0.00293865	15.0555	1e-04
1:17401094:G:A	rs2295053	1	17401094	G	A	0.347764	0.999799	-0.0124666	0.00294682	17.8975	2.3e-05	-0.0114354	0.00294588	15.0685	1e-04	-0.0143458	0.00298206	23.1428	1.5e-06	-0.0191131	0.00297455	41.2878	1.3e-10	-0.000689668	0.0030611	0.0507605	0.82	-0.0113655	0.00293863	14.9584	0.00011
1:17401109:A:G	rs2295052	1	17401109	A	G	0.347764	0.999799	-0.0124666	0.00294682	17.8975	2.3e-05	-0.0114354	0.00294588	15.0685	1e-04	-0.0143458	0.00298206	23.1428	1.5e-06	-0.0191131	0.00297455	41.2878	1.3e-10	-0.000689668	0.0030611	0.0507605	0.82	-0.0113655	0.00293863	14.9584	0.00011
1:17401137:T:C	rs2295051	1	17401137	T	C	0.347764	0.999799	-0.0124666	0.00294682	17.8975	2.3e-05	-0.0114354	0.00294588	15.0685	1e-04	-0.0143458	0.00298206	23.1428	1.5e-06	-0.0191131	0.00297455	41.2878	1.3e-10	-0.000689668	0.0030611	0.0507605	0.82	-0.0113655	0.00293863	14.9584	0.00011
1:17401283:C:T	rs3818041	1	17401283	C	T	0.347758	0.999777	-0.0124626	0.00294686	17.8855	2.3e-05	-0.0114312	0.00294592	15.0571	1e-04	-0.0143436	0.0029821	23.1351	1.5e-06	-0.0191095	0.00297459	41.2709	1.3e-10	-0.000692294	0.00306114	0.0511465	0.82	-0.0113678	0.00293867	14.9641	0.00011
1:17401740:T:C	rs3818040	1	17401740	T	C	0.347752	0.999799	-0.0124668	0.00294682	17.8979	2.3e-05	-0.0114353	0.00294588	15.0683	1e-04	-0.0143407	0.00298206	23.1262	1.5e-06	-0.019109	0.00297455	41.2697	1.3e-10	-0.00067982	0.0030611	0.049321	0.82	-0.0113595	0.00293864	14.9427	0.00011
1:17401790:A:C	rs3818039	1	17401790	A	C	0.348095	0.999288	-0.0123793	0.00294699	17.6455	2.7e-05	-0.0113431	0.00294606	14.8245	0.00012	-0.0142709	0.00298224	22.8992	1.7e-06	-0.0190042	0.00297473	40.8137	1.7e-10	-0.000724142	0.00306128	0.0559551	0.81	-0.0113515	0.00293881	14.9197	0.00011
1:17401805:G:A	rs3818038	1	17401805	G	A	0.3481	0.999265	-0.0123765	0.00294703	17.6373	2.7e-05	-0.0113404	0.00294609	14.8173	0.00012	-0.0142735	0.00298227	22.907	1.7e-06	-0.0190067	0.00297476	40.8234	1.7e-10	-0.000733469	0.00306132	0.0574047	0.81	-0.0113587	0.00293884	14.9384	0.00011
1:17401815:A:G	rs3818037	1	17401815	A	G	0.348131	0.999193	-0.0123435	0.00294704	17.5431	2.8e-05	-0.0113064	0.0029461	14.7284	0.00012	-0.0142481	0.00298228	22.8251	1.8e-06	-0.0189968	0.00297477	40.7807	1.7e-10	-0.000759887	0.00306133	0.0616137	0.8	-0.0114029	0.00293885	15.0548	1e-04
1:17401848:T:C	rs3818036	1	17401848	T	C	0.347863	0.999683	-0.0124715	0.00294677	17.9121	2.3e-05	-0.0114324	0.00294583	15.0612	1e-04	-0.0143525	0.00298201	23.1651	1.5e-06	-0.0191006	0.0029745	41.235	1.3e-10	-0.000697875	0.00306105	0.0519773	0.82	-0.0113516	0.00293859	14.9224	0.00011
1:17402116:G:T	rs3818035	1	17402116	G	T	0.347749	0.999712	-0.0124675	0.00294693	17.8985	2.3e-05	-0.0114355	0.00294599	15.0676	1e-04	-0.0143473	0.00298217	23.1459	1.5e-06	-0.0191186	0.00297466	41.3083	1.3e-10	-0.000693342	0.00306121	0.0512989	0.82	-0.0113811	0.00293874	14.9983	0.00011
1:17402135:T:C	rs3818034	1	17402135	T	C	0.34777	0.999621	-0.0124583	0.00294701	17.8712	2.4e-05	-0.0114259	0.00294607	15.0415	0.00011	-0.0143418	0.00298225	23.1271	1.5e-06	-0.0191164	0.00297474	41.2963	1.3e-10	-0.000701176	0.0030613	0.0524617	0.82	-0.0113942	0.00293883	15.032	0.00011
1:17402159:G:A	rs3818033	1	17402159	G	A	0.347733	0.999759	-0.0124697	0.0029469	17.9052	2.3e-05	-0.0114386	0.00294596	15.0763	1e-04	-0.0143351	0.00298214	23.1071	1.5e-06	-0.0191079	0.00297463	41.2628	1.3e-10	-0.000668539	0.00306118	0.0476952	0.83	-0.0113638	0.00293871	14.9532	0.00011
1:17402255:C:T	rs3818032	1	17402255	C	T	0.347755	1	-0.0124351	0.00294701	17.8049	2.4e-05	-0.0114033	0.00294607	14.9822	0.00011	-0.0142562	0.00298225	22.8519	1.7e-06	-0.0190061	0.00297474	40.8213	1.7e-10	-0.000631043	0.0030613	0.042492	0.84	-0.0112852	0.00293882	14.7459	0.00012
1:17402418:A:G	rs3818031	1	17402418	A	G	0.347631	0.99937	-0.0124558	0.00294747	17.8583	2.4e-05	-0.0114241	0.00294653	15.0322	0.00011	-0.0143677	0.00298272	23.2032	1.5e-06	-0.0191394	0.00297521	41.383	1.3e-10	-0.000752225	0.00306178	0.0603598	0.81	-0.0114607	0.00293928	15.2034	9.7e-05
1:17402420:G:A	rs2647204	1	17402420	G	A	0.32166	0.998996	-0.0125885	0.0030065	17.5318	2.8e-05	-0.0113756	0.00300554	14.3252	0.00015	-0.0152085	0.00304246	24.9875	5.8e-07	-0.020191	0.00303479	44.2648	2.9e-11	-0.002069	0.0031231	0.438884	0.51	-0.0132897	0.00299815	19.6481	9.3e-06
1:17402566:T:C	rs12138566	1	17402566	T	C	0.347575	0.998866	-0.0124801	0.00294825	17.9187	2.3e-05	-0.0114486	0.00294731	15.0886	1e-04	-0.0143245	0.00298351	23.0519	1.6e-06	-0.0191099	0.002976	41.2337	1.4e-10	-0.000610218	0.00306259	0.0397002	0.84	-0.0113614	0.00294006	14.9331	0.00011
1:17402606:T:C	rs2647203	1	17402606	T	C	0.321656	0.998434	-0.0125463	0.00300709	17.4074	3e-05	-0.0113384	0.00300614	14.2261	0.00016	-0.0151226	0.00304306	24.6963	6.7e-07	-0.0201253	0.00303539	43.9599	3.4e-11	-0.00200756	0.00312371	0.413043	0.52	-0.013247	0.00299874	19.5146	1e-05
1:17402627:T:C	rs12760512	1	17402627	T	C	0.347632	0.998658	-0.0124299	0.00294835	17.7736	2.5e-05	-0.0114018	0.00294741	14.9647	0.00011	-0.0142782	0.00298361	22.9013	1.7e-06	-0.0190584	0.0029761	41.0086	1.5e-10	-0.000647248	0.0030627	0.0446615	0.83	-0.0113715	0.00294017	14.9586	0.00011
1:17402643:A:G	rs12755767	1	17402643	A	G	0.347628	0.998663	-0.0124161	0.00294837	17.7339	2.5e-05	-0.0113884	0.00294743	14.9293	0.00011	-0.0142749	0.00298363	22.8907	1.7e-06	-0.0190551	0.00297612	40.9942	1.5e-10	-0.000666725	0.00306271	0.0473894	0.83	-0.0113871	0.00294018	14.9996	0.00011
1:17402763:A:G	rs12138461	1	17402763	A	G	0.350512	0.985346	-0.0122625	0.00296209	17.1381	3.5e-05	-0.0112352	0.00296115	14.3959	0.00015	-0.0140712	0.00299752	22.0363	2.7e-06	-0.0189592	0.00298997	40.2075	2.3e-10	-0.000743347	0.00307697	0.0583629	0.81	-0.0114369	0.00295387	14.9911	0.00011
1:17402764:G:C	rs12134154	1	17402764	G	C	0.350495	0.985355	-0.0122396	0.0029621	17.074	3.6e-05	-0.0112113	0.00296116	14.3347	0.00015	-0.014065	0.00299753	22.0167	2.7e-06	-0.0189529	0.00298998	40.1806	2.3e-10	-0.000780141	0.00307698	0.0642834	0.8	-0.0114714	0.00295387	15.0816	1e-04
1:17402795:T:C	rs7530720	1	17402795	T	C	0.350623	0.984759	-0.0122809	0.00296249	17.1849	3.4e-05	-0.0112499	0.00296155	14.4298	0.00015	-0.0141054	0.00299792	22.1376	2.5e-06	-0.0189825	0.00299037	40.2957	2.2e-10	-0.000774282	0.00307738	0.0633048	0.8	-0.0114545	0.00295426	15.0332	0.00011
1:17402796:G:A	rs80020716	1	17402796	G	A	0.350819	0.984578	-0.012235	0.00296241	17.0577	3.6e-05	-0.01122	0.00296147	14.3539	0.00015	-0.014073	0.00299784	22.0371	2.7e-06	-0.018949	0.00299029	40.1555	2.3e-10	-0.000807555	0.0030773	0.068866	0.79	-0.0114409	0.00295418	14.9983	0.00011
1:17402801:C:T	rs144800424	1	17402801	C	T	0.350818	0.984567	-0.012235	0.00296243	17.0574	3.6e-05	-0.0112199	0.00296149	14.3535	0.00015	-0.0140733	0.00299786	22.0378	2.7e-06	-0.0189489	0.00299031	40.1547	2.3e-10	-0.000808023	0.00307732	0.068945	0.79	-0.0114408	0.0029542	14.9979	0.00011
1:17402802:C:T	rs7523483	1	17402802	C	T	0.350818	0.984567	-0.012235	0.00296243	17.0574	3.6e-05	-0.0112199	0.00296149	14.3535	0.00015	-0.0140733	0.00299786	22.0378	2.7e-06	-0.0189489	0.00299031	40.1547	2.3e-10	-0.000808023	0.00307732	0.068945	0.79	-0.0114408	0.0029542	14.9979	0.00011
1:17403074:G:T	rs7514768	1	17403074	G	T	0.349007	0.997193	-0.0121077	0.00294755	16.8734	4e-05	-0.0111248	0.00294661	14.254	0.00016	-0.0139432	0.0029828	21.8512	2.9e-06	-0.0186538	0.00297529	39.3073	3.6e-10	-0.000709784	0.00306186	0.0537379	0.82	-0.0111598	0.00293937	14.4147	0.00015
1:17403103:A:G	rs7528156	1	17403103	A	G	0.348537	0.997205	-0.0122048	0.00294844	17.1347	3.5e-05	-0.0111895	0.0029475	14.4116	0.00015	-0.0140678	0.0029837	22.2302	2.4e-06	-0.0188459	0.00297619	40.0972	2.4e-10	-0.000724325	0.00306279	0.0559285	0.81	-0.0113592	0.00294025	14.9253	0.00011
1:17403228:C:T	rs7523863	1	17403228	C	T	0.349029	0.997113	-0.0120739	0.00294721	16.783	4.2e-05	-0.0110944	0.00294627	14.1794	0.00017	-0.0138587	0.00298246	21.5921	3.4e-06	-0.0185875	0.00297495	39.0375	4.2e-10	-0.000626054	0.00306151	0.0418169	0.84	-0.0111072	0.00293903	14.2824	0.00016
1:17403329:T:C	rs11587943	1	17403329	T	C	0.348912	0.996863	-0.012163	0.00294775	17.0254	3.7e-05	-0.0111806	0.00294681	14.3953	0.00015	-0.0138925	0.00298301	21.6895	3.2e-06	-0.0186595	0.00297549	39.3263	3.6e-10	-0.000501176	0.00306207	0.0267886	0.87	-0.0110362	0.00293957	14.0953	0.00017
1:17403405:G:T	rs11585299	1	17403405	G	T	0.3504	0.99642	-0.0122566	0.00294677	17.3	3.2e-05	-0.0112434	0.00294583	14.5673	0.00014	-0.0139132	0.00298201	21.7687	3.1e-06	-0.0185948	0.00297451	39.0798	4.1e-10	-0.000378936	0.00306105	0.0153246	0.9	-0.0109092	0.00293859	13.782	0.00021
1:17403407:A:G	rs11587487	1	17403407	A	G	0.420414	0.995412	-0.016055	0.00284957	31.744	1.8e-08	-0.0148762	0.00284866	27.2711	1.8e-07	-0.0191924	0.00288364	44.2973	2.8e-11	-0.0245116	0.00287638	72.619	1.6e-17	-0.0022188	0.00296008	0.561862	0.45	-0.0141582	0.00284165	24.8243	6.3e-07
1:17403485:C:T	rs35004594	1	17403485	C	T	0.351846	0.99387	-0.0120793	0.00294732	16.7968	4.2e-05	-0.0110611	0.00294638	14.0935	0.00017	-0.0136813	0.00298257	21.0414	4.5e-06	-0.018412	0.00297505	38.3011	6.1e-10	-0.000365146	0.00306162	0.0142243	0.91	-0.0109145	0.00293913	13.7902	2e-04
1:17403488:C:A	rs35479817	1	17403488	C	A	0.351839	0.99389	-0.0120797	0.00294729	16.7983	4.2e-05	-0.0110615	0.00294635	14.0947	0.00017	-0.0136815	0.00298254	21.0426	4.5e-06	-0.0184143	0.00297502	38.3116	6e-10	-0.000364829	0.00306159	0.0141999	0.91	-0.0109177	0.0029391	13.7986	2e-04
1:17403563:T:G	rs2647199	1	17403563	T	G	0.323715	0.995649	-0.0121474	0.00300632	16.3266	5.3e-05	-0.0109693	0.00300536	13.3218	0.00026	-0.0145315	0.00304227	22.8152	1.8e-06	-0.0194987	0.00303461	41.2863	1.3e-10	-0.00180881	0.00312291	0.335479	0.56	-0.0129348	0.00299797	18.6152	1.6e-05
1:17403901:T:C	rs2647198	1	17403901	T	C	0.349553	0.995838	-0.0118532	0.0029496	16.1489	5.9e-05	-0.0108594	0.00294866	13.5633	0.00023	-0.0134057	0.00298488	20.1708	7.1e-06	-0.0180647	0.00297736	36.8128	1.3e-09	-0.000288385	0.00306399	0.0088587	0.93	-0.0107113	0.00294141	13.2608	0.00027
1:17403908:A:G	rs2647197	1	17403908	A	G	0.349555	0.995839	-0.0118663	0.0029496	16.1846	5.7e-05	-0.0108725	0.00294866	13.596	0.00023	-0.0134147	0.00298488	20.1979	7e-06	-0.0180782	0.00297736	36.868	1.3e-09	-0.000277843	0.00306399	0.00822289	0.93	-0.0107102	0.00294141	13.2582	0.00027
1:17403989:T:C	rs1980510	1	17403989	T	C	0.349586	0.995927	-0.0118769	0.00294927	16.2172	5.6e-05	-0.0108893	0.00294833	13.6409	0.00022	-0.0133766	0.00298455	20.0881	7.4e-06	-0.0180182	0.00297703	36.6315	1.4e-09	-0.000187571	0.00306365	0.00374848	0.95	-0.0105939	0.00294108	12.9748	0.00032
1:17404006:C:T	rs1980509	1	17404006	C	T	0.349571	0.995655	-0.0118768	0.00294936	16.2161	5.7e-05	-0.0108847	0.00294842	13.6287	0.00022	-0.0133968	0.00298463	20.1474	7.2e-06	-0.018049	0.00297712	36.7546	1.3e-09	-0.000220289	0.00306374	0.0051699	0.94	-0.0106328	0.00294117	13.0694	3e-04
1:17404802:T:C	rs35108553	1	17404802	T	C	0.426283	0.976033	-0.0164631	0.00287542	32.7809	1e-08	-0.0152584	0.0028745	28.177	1.1e-07	-0.0195223	0.0029098	45.0125	2e-11	-0.0249842	0.00290248	74.0958	7.4e-18	-0.00195482	0.00298693	0.428316	0.51	-0.0142893	0.00286743	24.8334	6.3e-07
1:17404834:G:A	rs34438749	1	17404834	G	A	0.418543	0.990974	-0.0160644	0.00285803	31.5931	1.9e-08	-0.0149031	0.00285712	27.2081	1.8e-07	-0.019	0.00289221	43.1564	5.1e-11	-0.0243687	0.00288493	71.3502	3e-17	-0.00181703	0.00296887	0.374576	0.54	-0.0138698	0.0028501	23.682	1.1e-06
1:17404836:C:G	rs35342519	1	17404836	C	G	0.417753	0.990663	-0.0160411	0.00285938	31.472	2e-08	-0.0148761	0.00285847	27.0839	1.9e-07	-0.0188236	0.00289358	42.3187	7.8e-11	-0.0241678	0.00288629	70.1124	5.6e-17	-0.00156435	0.00297027	0.27738	0.6	-0.0136001	0.00285144	22.7486	1.8e-06
1:17404852:C:T	rs35210292	1	17404852	C	T	0.417639	0.990551	-0.0160802	0.00285967	31.6192	1.9e-08	-0.0149155	0.00285875	27.222	1.8e-07	-0.0188302	0.00289387	42.3404	7.7e-11	-0.0241706	0.00288658	70.1148	5.6e-17	-0.0014948	0.00297057	0.253213	0.61	-0.0135317	0.00285172	22.516	2.1e-06
1:17404907:G:A	rs34902742	1	17404907	G	A	0.419538	0.996848	-0.0158729	0.00284881	31.0447	2.5e-08	-0.014712	0.0028479	26.6867	2.4e-07	-0.0187464	0.00288288	42.2847	7.9e-11	-0.0239767	0.00287562	69.5211	7.6e-17	-0.00176047	0.00295929	0.353903	0.55	-0.0136076	0.0028409	22.9432	1.7e-06
1:17404949:T:C	rs11203293	1	17404949	T	C	0.319009	0.988719	-0.0121174	0.00302794	16.0149	6.3e-05	-0.0109829	0.00302698	13.1649	0.00029	-0.0141103	0.00306415	21.2056	4.1e-06	-0.0190367	0.00305644	38.7928	4.7e-10	-0.00116554	0.00314537	0.137314	0.71	-0.0121609	0.00301953	16.22	5.6e-05
1:17404950:G:A	rs10887995	1	17404950	G	A	0.31905	0.98889	-0.0121094	0.00302759	15.9974	6.3e-05	-0.0109722	0.00302663	13.1423	0.00029	-0.0141143	0.0030638	21.2227	4.1e-06	-0.0190413	0.00305608	38.8207	4.6e-10	-0.0011857	0.003145	0.142136	0.71	-0.0121674	0.00301918	16.2413	5.6e-05
1:17405386:T:C	rs9435752	1	17405386	T	C	0.419492	0.997387	-0.0159129	0.00284822	31.214	2.3e-08	-0.0147537	0.00284731	26.8493	2.2e-07	-0.0187529	0.00288228	42.3316	7.7e-11	-0.0240125	0.00287502	69.758	6.7e-17	-0.00170141	0.00295868	0.330692	0.57	-0.0136003	0.00284031	22.9279	1.7e-06
1:17405428:C:T	rs9435753	1	17405428	C	T	0.419472	0.997472	-0.0158926	0.00284824	31.1341	2.4e-08	-0.0147343	0.00284734	26.7782	2.3e-07	-0.0187441	0.00288231	42.291	7.9e-11	-0.0240039	0.00287505	69.7066	6.9e-17	-0.00172443	0.0029587	0.339694	0.56	-0.0136222	0.00284033	23.0013	1.6e-06
1:17405809:G:A	rs2057096	1	17405809	G	A	0.419883	0.997632	-0.015892	0.0028471	31.1567	2.4e-08	-0.014743	0.0028462	26.8314	2.2e-07	-0.0188217	0.00288115	42.676	6.5e-11	-0.0241243	0.0028739	70.4638	4.7e-17	-0.0018562	0.00295752	0.393906	0.53	-0.0137973	0.0028392	23.6156	1.2e-06
1:17405916:C:T	rs2057095	1	17405916	C	T	0.41993	0.997776	-0.0158817	0.00284686	31.1215	2.4e-08	-0.0147311	0.00284596	26.7924	2.3e-07	-0.0188164	0.00288091	42.6595	6.5e-11	-0.0241184	0.00287365	70.4413	4.7e-17	-0.00186848	0.00295727	0.399206	0.53	-0.0138053	0.00283896	23.6468	1.2e-06
1:17405949:C:T	rs2057094	1	17405949	C	T	0.419546	0.998061	-0.01586	0.00284747	31.0231	2.5e-08	-0.0146965	0.00284656	26.6555	2.4e-07	-0.0187069	0.00288153	42.1464	8.5e-11	-0.0239504	0.00287427	69.434	7.9e-17	-0.00172338	0.0029579	0.339464	0.56	-0.0135981	0.00283956	22.9327	1.7e-06
1:17406045:C:T	rs2057092	1	17406045	C	T	0.420019	0.997564	-0.0158414	0.00284689	30.9631	2.6e-08	-0.0146858	0.00284598	26.6275	2.5e-07	-0.0187977	0.00288094	42.5735	6.8e-11	-0.0241055	0.00287368	70.3648	4.9e-17	-0.00191592	0.0029573	0.419726	0.52	-0.0138579	0.00283899	23.8269	1.1e-06
1:17406580:C:T	rs2647195	1	17406580	C	T	0.419522	0.998904	-0.0158241	0.00284652	30.9035	2.7e-08	-0.0146639	0.00284562	26.5548	2.6e-07	-0.0186684	0.00288057	42.001	9.1e-11	-0.0239059	0.00287331	69.2218	8.8e-17	-0.00172701	0.00295692	0.341124	0.56	-0.0135889	0.00283862	22.9168	1.7e-06
1:17406793:T:C	rs3818028	1	17406793	T	C	0.323571	0.997958	-0.0118904	0.00300413	15.6659	7.6e-05	-0.0107348	0.00300317	12.777	0.00035	-0.0140365	0.00304006	21.3183	3.9e-06	-0.0189185	0.0030324	38.9225	4.4e-10	-0.00139818	0.00312063	0.200742	0.65	-0.0123804	0.00299579	17.0783	3.6e-05
1:17406876:A:C	rs2746529	1	17406876	A	C	0.41951	0.999385	-0.0157801	0.00284602	30.7427	2.9e-08	-0.0146236	0.00284511	26.4185	2.7e-07	-0.0186294	0.00288006	41.8404	9.9e-11	-0.0238653	0.0028728	69.0117	9.8e-17	-0.00173932	0.00295639	0.346126	0.56	-0.013596	0.00283812	22.9489	1.7e-06
1:17406951:G:A	rs2647194	1	17406951	G	A	0.419495	0.999467	-0.0157838	0.00284595	30.7586	2.9e-08	-0.0146297	0.00284504	26.4421	2.7e-07	-0.018628	0.00287998	41.8362	9.9e-11	-0.0238598	0.00287273	68.9833	9.9e-17	-0.00172955	0.00295632	0.342265	0.56	-0.0135803	0.00283804	22.8971	1.7e-06
1:17407207:C:A	rs2647192	1	17407207	C	A	0.419553	1	-0.0158352	0.00284595	30.9596	2.6e-08	-0.0146805	0.00284504	26.6259	2.5e-07	-0.0187297	0.00287998	42.2943	7.9e-11	-0.0239781	0.00287273	69.6691	7e-17	-0.00179056	0.00295632	0.366838	0.54	-0.0136695	0.00283804	23.1988	1.5e-06
1:17407209:G:A	rs3818024	1	17407209	G	A	0.419532	0.999873	-0.0157546	0.00284542	30.6563	3.1e-08	-0.0145997	0.00284452	26.3434	2.9e-07	-0.0186061	0.00287945	41.7533	1e-10	-0.0238357	0.0028722	68.8693	1.1e-16	-0.00174998	0.00295577	0.35053	0.55	-0.0135949	0.00283752	22.955	1.7e-06
1:17407323:T:G	rs2647190	1	17407323	T	G	0.419521	0.999649	-0.0157558	0.00284567	30.6555	3.1e-08	-0.0146007	0.00284477	26.3423	2.9e-07	-0.0186037	0.00287971	41.7352	1e-10	-0.0238361	0.00287246	68.8597	1.1e-16	-0.00174452	0.00295603	0.348285	0.56	-0.0135942	0.00283777	22.9482	1.7e-06
1:17407416:C:T	rs2647189	1	17407416	C	T	0.419513	0.999489	-0.015757	0.00284588	30.6558	3.1e-08	-0.0146017	0.00284497	26.3421	2.9e-07	-0.018602	0.00287991	41.7216	1.1e-10	-0.0238352	0.00287266	68.8445	1.1e-16	-0.00173986	0.00295624	0.346376	0.56	-0.0135911	0.00283797	22.9346	1.7e-06
1:17407526:G:A	rs3818021	1	17407526	G	A	0.419904	0.998789	-0.0157347	0.00284562	30.5748	3.2e-08	-0.0145892	0.00284472	26.3016	2.9e-07	-0.0186726	0.00287965	42.0466	8.9e-11	-0.0239656	0.0028724	69.6124	7.2e-17	-0.00190989	0.00295598	0.417458	0.52	-0.0138172	0.00283772	23.7084	1.1e-06
1:17408213:T:C	rs2295050	1	17408213	T	C	0.419437	0.998111	-0.0157726	0.00284767	30.6782	3e-08	-0.0146152	0.00284676	26.3577	2.8e-07	-0.0185786	0.00288172	41.5647	1.1e-10	-0.0238282	0.00287447	68.7176	1.1e-16	-0.00167571	0.0029581	0.320901	0.57	-0.0135548	0.00283976	22.7838	1.8e-06
1:17408312:C:G	rs2295049	1	17408312	C	G	0.323347	0.996527	-0.0118089	0.00300663	15.4262	8.6e-05	-0.0106405	0.00300567	12.5325	4e-04	-0.0139489	0.00304259	21.018	4.5e-06	-0.018866	0.00303492	38.6424	5.1e-10	-0.00141015	0.00312323	0.203856	0.65	-0.0124551	0.00299828	17.2564	3.3e-05
1:17408356:C:G	rs2295048	1	17408356	C	G	0.419415	0.997672	-0.0157266	0.00284812	30.4898	3.4e-08	-0.0145711	0.00284721	26.1907	3.1e-07	-0.0185435	0.00288218	41.3946	1.2e-10	-0.0237971	0.00287492	68.5169	1.3e-16	-0.00170851	0.00295857	0.333482	0.56	-0.0135785	0.00284021	22.8562	1.7e-06
1:17408405:C:T	rs2295047	1	17408405	C	T	0.419413	0.997597	-0.0157296	0.00284821	30.4994	3.3e-08	-0.0145741	0.00284731	26.1997	3.1e-07	-0.0185445	0.00288228	41.396	1.2e-10	-0.0237986	0.00287502	68.5208	1.3e-16	-0.00170474	0.00295867	0.331988	0.56	-0.0135758	0.0028403	22.8455	1.8e-06
1:17409017:A:G	rs2076617	1	17409017	A	G	0.323395	0.995621	-0.0119178	0.00300761	15.7017	7.4e-05	-0.0107523	0.00300666	12.7888	0.00035	-0.0140007	0.00304358	21.1607	4.2e-06	-0.0189296	0.00303592	38.878	4.5e-10	-0.00130512	0.00312425	0.174506	0.68	-0.0123759	0.00299926	17.0265	3.7e-05
1:17409241:A:G	rs2235925	1	17409241	A	G	0.323778	0.99485	-0.0119209	0.00300688	15.7176	7.4e-05	-0.0107646	0.00300593	12.8245	0.00034	-0.0141146	0.00304284	21.5168	3.5e-06	-0.0190993	0.00303518	39.5975	3.1e-10	-0.00150852	0.00312349	0.233251	0.63	-0.0126245	0.00299853	17.7259	2.6e-05
1:17409382:T:C	rs2647187	1	17409382	T	C	0.418441	0.990254	-0.0156505	0.00286008	29.9432	4.4e-08	-0.0145024	0.00285917	25.7275	3.9e-07	-0.0183075	0.00289429	40.0107	2.5e-10	-0.0236354	0.002887	67.0245	2.7e-16	-0.00155588	0.002971	0.274249	0.6	-0.0134835	0.00285214	22.3492	2.3e-06
1:17409829:G:C	rs4989050	1	17409829	G	C	0.419613	0.994517	-0.0157787	0.00285127	30.6244	3.1e-08	-0.0146315	0.00285036	26.3499	2.8e-07	-0.0186616	0.00288537	41.8305	1e-10	-0.0240433	0.0028781	69.7872	6.6e-17	-0.00184154	0.00296185	0.386579	0.53	-0.0138616	0.00284335	23.7666	1.1e-06
1:17410364:G:A	rs1883913	1	17410364	G	A	0.419589	0.993475	-0.0158342	0.00285261	30.8111	2.8e-08	-0.0146803	0.0028517	26.5011	2.6e-07	-0.0186528	0.00288673	41.7518	1e-10	-0.0240453	0.00287946	69.733	6.8e-17	-0.00172666	0.00296324	0.339534	0.56	-0.0137857	0.00284469	23.485	1.3e-06
1:17410557:A:G	rs730387	1	17410557	A	G	0.323273	0.992795	-0.0120961	0.00301157	16.1326	5.9e-05	-0.0109182	0.00301061	13.152	0.00029	-0.0141578	0.00304759	21.5813	3.4e-06	-0.0191264	0.00303991	39.5863	3.1e-10	-0.00125503	0.00312836	0.160944	0.69	-0.0123938	0.00300321	17.0309	3.7e-05
1:17412501:G:A	rs2076616	1	17412501	G	A	0.319048	0.989852	-0.0115342	0.00302404	14.5478	0.00014	-0.0102699	0.00302307	11.5407	0.00068	-0.0139612	0.0030602	20.8135	5.1e-06	-0.018816	0.00305249	37.9965	7.1e-10	-0.00209919	0.00314131	0.44656	0.5	-0.0128853	0.00301564	18.257	1.9e-05
1:17413121:C:A	rs2076615	1	17413121	C	A	0.249959	1	-0.00815975	0.00324158	6.33636	0.012	-0.00688709	0.00324055	4.51684	0.034	-0.0100198	0.00328035	9.33	0.0023	-0.0160252	0.00327209	23.9861	9.7e-07	-0.00163427	0.00336729	0.235552	0.63	-0.014153	0.00323258	19.1689	1.2e-05
1:17413459:A:G	rs2076614	1	17413459	A	G	0.266881	0.992394	-0.0107489	0.00318226	11.4092	0.00073	-0.0094048	0.00318124	8.73989	0.0031	-0.0129546	0.00322031	16.1827	5.8e-05	-0.0185972	0.0032122	33.5189	7.1e-09	-0.00156814	0.00330567	0.225034	0.64	-0.0141061	0.00317342	19.7587	8.8e-06
1:17413769:C:T	rs733785	1	17413769	C	T	0.27619	0.996078	-0.0102563	0.00314156	10.6585	0.0011	-0.00896686	0.00314056	8.15207	0.0043	-0.0118341	0.00317913	13.8564	2e-04	-0.0174247	0.00317112	30.1929	3.9e-08	-0.000624293	0.00326339	0.0365965	0.85	-0.0129803	0.00313283	17.1669	3.4e-05
1:17413899:A:T	rs761426	1	17413899	A	T	0.27622	0.995953	-0.0102697	0.0031416	10.6859	0.0011	-0.00897797	0.0031406	8.17203	0.0043	-0.0118596	0.00317918	13.9159	0.00019	-0.0174505	0.00317117	30.2813	3.7e-08	-0.000638439	0.00326344	0.0382726	0.84	-0.0129986	0.00313288	17.2148	3.3e-05
1:17414020:A:G	rs2746523	1	17414020	A	G	0.266709	0.97409	-0.0102718	0.00321324	10.2189	0.0014	-0.00902654	0.00321222	7.89645	0.005	-0.0122041	0.00325167	14.0864	0.00017	-0.0176529	0.00324348	29.6217	5.3e-08	-0.00118514	0.00333786	0.126068	0.72	-0.0132667	0.00320432	17.1418	3.5e-05
1:17414063:T:C	rs2311481	1	17414063	T	C	0.269614	0.981541	-0.0101808	0.00319107	10.1787	0.0014	-0.0088738	0.00319005	7.73792	0.0054	-0.0119942	0.00322923	13.7958	2e-04	-0.0175429	0.0032211	29.6617	5.1e-08	-0.000969218	0.00331482	0.0854915	0.77	-0.0133286	0.0031822	17.5434	2.8e-05
1:17414305:C:A	rs742795	1	17414305	C	A	0.372256	0.995415	-0.0093224	0.00290629	10.2891	0.0013	-0.00825606	0.00290536	8.07504	0.0045	-0.0109453	0.00294105	13.85	2e-04	-0.0152182	0.00293364	26.9101	2.1e-07	-0.00042176	0.003019	0.0195167	0.89	-0.0103829	0.00289822	12.8345	0.00034
1:17415655:A:G	rs2235924	1	17415655	A	G	0.318577	0.996931	-0.00764069	0.00301433	6.42517	0.011	-0.00653859	0.00301337	4.7083	0.03	-0.0102067	0.00305038	11.1961	0.00082	-0.0146807	0.0030427	23.2795	1.4e-06	-0.00246261	0.00313123	0.618533	0.43	-0.0126406	0.00300596	17.6834	2.6e-05
1:17416462:G:A	rs2235922	1	17416462	G	A	0.372407	0.998378	-0.00938949	0.00290278	10.463	0.0012	-0.00831469	0.00290185	8.20996	0.0042	-0.0111514	0.00293749	14.4114	0.00015	-0.0153899	0.00293009	27.5872	1.5e-07	-0.000670637	0.00301535	0.0494652	0.82	-0.0105625	0.00289472	13.3144	0.00026
1:17417253:T:C	rs2014725	1	17417253	T	C	0.372455	1	-0.00939866	0.00290089	10.4971	0.0012	-0.00832207	0.00289997	8.23524	0.0041	-0.0111715	0.00293559	14.4823	0.00014	-0.0153814	0.00292819	27.5924	1.5e-07	-0.000698504	0.00301339	0.0537312	0.82	-0.0105478	0.00289284	13.2946	0.00027
1:17417313:T:C	rs2014719	1	17417313	T	C	0.372446	1	-0.00942524	0.00290112	10.5549	0.0012	-0.00835108	0.0029002	8.29145	0.004	-0.011195	0.00293581	14.5409	0.00014	-0.015394	0.00292842	27.6335	1.5e-07	-0.000673663	0.00301363	0.0499696	0.82	-0.010484	0.00289306	13.1323	0.00029
1:17417315:A:G	rs2014718	1	17417315	A	G	0.372467	0.999812	-0.00944478	0.00290111	10.5988	0.0011	-0.00837057	0.00290019	8.33025	0.0039	-0.0111986	0.00293581	14.5502	0.00014	-0.0153939	0.00292841	27.6332	1.5e-07	-0.000642498	0.00301362	0.0454535	0.83	-0.010462	0.00289305	13.0772	3e-04
1:17418894:A:G	rs2273111	1	17418894	A	G	0.372456	0.999785	-0.00940885	0.00290115	10.518	0.0012	-0.00832543	0.00290023	8.24042	0.0041	-0.0111688	0.00293585	14.4726	0.00014	-0.0153944	0.00292845	27.6342	1.5e-07	-0.000662651	0.00301366	0.0483482	0.83	-0.0105386	0.0028931	13.2691	0.00027
1:17419066:T:C	rs11203298	1	17419066	T	C	0.372441	0.999794	-0.00938718	0.00290116	10.4695	0.0012	-0.00830276	0.00290023	8.19558	0.0042	-0.0111655	0.00293585	14.4641	0.00014	-0.0153948	0.00292846	27.6356	1.5e-07	-0.000700735	0.00301367	0.0540651	0.82	-0.0105781	0.0028931	13.3686	0.00026
1:17419488:C:A	rs61767325	1	17419488	C	A	0.37244	0.999717	-0.00938376	0.00290123	10.4614	0.0012	-0.00829975	0.00290031	8.1892	0.0042	-0.011163	0.00293593	14.4568	0.00014	-0.0153905	0.00292854	27.6187	1.5e-07	-0.000702001	0.00301375	0.0542577	0.82	-0.0105729	0.00289318	13.3548	0.00026
1:17419693:T:C	rs12411274	1	17419693	T	C	0.372435	0.99973	-0.0093976	0.00290127	10.492	0.0012	-0.00831279	0.00290035	8.21472	0.0042	-0.0111693	0.00293597	14.4725	0.00014	-0.015394	0.00292858	27.6306	1.5e-07	-0.00068481	0.00301379	0.0516315	0.82	-0.0105575	0.00289322	13.3155	0.00026
1:17420398:C:G	rs2235920	1	17420398	C	G	0.450651	0.990109	-0.0142925	0.00283356	25.4419	4.6e-07	-0.0131217	0.00283266	21.4582	3.6e-06	-0.0173316	0.00286745	36.5328	1.5e-09	-0.022267	0.00286023	60.6066	7e-15	-0.00192355	0.00294345	0.427065	0.51	-0.0129947	0.00282569	21.1486	4.3e-06
1:17421286:C:A	rs7547459	1	17421286	C	A	0.372922	0.999229	-0.00950776	0.00290069	10.7437	0.001	-0.00843966	0.00289976	8.4708	0.0036	-0.0112005	0.00293538	14.5594	0.00014	-0.0154178	0.00292799	27.7272	1.4e-07	-0.000526108	0.00301318	0.0304859	0.86	-0.0104136	0.00289263	12.9604	0.00032
1:17421746:T:A	rs2746518	1	17421746	T	A	0.373726	0.991137	-0.00899745	0.00291193	9.54723	0.002	-0.00792799	0.002911	7.41722	0.0065	-0.0109075	0.00294675	13.7013	0.00021	-0.0150542	0.00293933	26.2312	3e-07	-0.000933444	0.00302486	0.0952284	0.76	-0.0106638	0.00290384	13.4859	0.00024
1:17421748:A:G	rs2746517	1	17421748	A	G	0.372698	0.999076	-0.00947752	0.00290141	10.6701	0.0011	-0.0083997	0.00290049	8.38658	0.0038	-0.0111062	0.00293611	14.3083	0.00016	-0.0152701	0.00292872	27.1849	1.8e-07	-0.000428016	0.00301394	0.0201675	0.89	-0.0102205	0.00289336	12.478	0.00041
1:17421764:C:T	rs2076613	1	17421764	C	T	0.373098	0.999598	-0.00950836	0.00290029	10.748	0.001	-0.00843459	0.00289937	8.46294	0.0036	-0.0112348	0.00293498	14.6527	0.00013	-0.015427	0.00292759	27.768	1.4e-07	-0.00059654	0.00301277	0.0392055	0.84	-0.0104373	0.00289224	13.0229	0.00031
1:17421923:C:T	rs2235919	1	17421923	C	T	0.373061	0.999722	-0.00950526	0.0029002	10.7417	0.001	-0.00843111	0.00289928	8.45647	0.0036	-0.0112225	0.00293489	14.6218	0.00013	-0.0154183	0.0029275	27.7384	1.4e-07	-0.000579792	0.00301268	0.0370372	0.85	-0.0104317	0.00289215	13.0097	0.00031
1:17421956:C:A	rs2076612	1	17421956	C	A	0.372663	0.999202	-0.00949105	0.00290131	10.7014	0.0011	-0.00841249	0.00290039	8.41273	0.0037	-0.0111148	0.00293601	14.3315	0.00015	-0.015277	0.00292861	27.2114	1.8e-07	-0.000414934	0.00301383	0.0189549	0.89	-0.0102124	0.00289325	12.4591	0.00042
1:17422011:A:G	rs2076611	1	17422011	A	G	0.372654	0.999232	-0.00949811	0.00290131	10.7173	0.0011	-0.00841944	0.00290038	8.42666	0.0037	-0.0111176	0.00293601	14.3388	0.00015	-0.0152829	0.00292861	27.2326	1.8e-07	-0.000406185	0.00301383	0.018164	0.89	-0.0102105	0.00289325	12.4543	0.00042
1:17422192:G:A	rs2076610	1	17422192	G	A	0.372653	0.999251	-0.0095002	0.00290129	10.7222	0.0011	-0.00842139	0.00290036	8.4307	0.0037	-0.0111194	0.00293598	14.3435	0.00015	-0.0152848	0.00292859	27.2397	1.8e-07	-0.000405115	0.0030138	0.0180687	0.89	-0.0102097	0.00289323	12.4526	0.00042
1:17422226:C:T	rs2076609	1	17422226	C	T	0.373046	0.999777	-0.00952993	0.00290021	10.7974	0.001	-0.00845515	0.00289929	8.50473	0.0035	-0.0112483	0.0029349	14.689	0.00013	-0.0154442	0.00292751	27.8315	1.3e-07	-0.000576718	0.00301269	0.0366454	0.85	-0.0104321	0.00289216	13.0107	0.00031
1:17422302:T:C	rs2076608	1	17422302	T	C	0.372705	0.999246	-0.00947784	0.00290128	10.6718	0.0011	-0.00839966	0.00290035	8.38728	0.0038	-0.0110771	0.00293598	14.2346	0.00016	-0.0152585	0.00292858	27.1461	1.9e-07	-0.00038037	0.00301379	0.0159289	0.9	-0.0101992	0.00289322	12.427	0.00042
1:17422610:A:G	rs2235918	1	17422610	A	G	0.373138	1	-0.00952491	0.00289987	10.7886	0.001	-0.00844884	0.00289895	8.49404	0.0036	-0.0112268	0.00293455	14.6361	0.00013	-0.015456	0.00292716	27.8805	1.3e-07	-0.000556693	0.00301233	0.0341528	0.85	-0.010445	0.00289182	13.0459	3e-04
1:17422660:C:T	rs2076607	1	17422660	C	T	0.372722	0.99938	-0.0094927	0.00290103	10.7072	0.0011	-0.00841332	0.0029001	8.41605	0.0037	-0.0110877	0.00293572	14.2643	0.00016	-0.0152664	0.00292833	27.1791	1.9e-07	-0.000369322	0.00301353	0.0150196	0.9	-0.0101891	0.00289297	12.4046	0.00043
1:17422998:G:T	rs2235917	1	17422998	G	T	0.372722	0.99903	-0.00949298	0.00290155	10.704	0.0011	-0.00841558	0.00290063	8.41753	0.0037	-0.0110841	0.00293625	14.2501	0.00016	-0.0152624	0.00292886	27.1548	1.9e-07	-0.000362681	0.00301408	0.0144791	0.9	-0.0101808	0.00289349	12.38	0.00043
1:17423072:T:G	rs2746515	1	17423072	T	G	0.372724	0.999029	-0.00949603	0.00290151	10.7111	0.0011	-0.00841638	0.00290059	8.41933	0.0037	-0.0110913	0.00293622	14.2688	0.00016	-0.0152692	0.00292882	27.1799	1.9e-07	-0.000369528	0.00301404	0.0150313	0.9	-0.0101892	0.00289346	12.4006	0.00043
1:17423304:T:C	rs2746514	1	17423304	T	C	0.372505	0.998135	-0.00946026	0.00290317	10.6184	0.0011	-0.00838053	0.00290225	8.33824	0.0039	-0.0110579	0.00293789	14.1669	0.00017	-0.0152581	0.00293049	27.1092	1.9e-07	-0.000382463	0.00301576	0.0160837	0.9	-0.0102365	0.00289511	12.5018	0.00041
1:17423310:C:A	rs11576552	1	17423310	C	A	0.372911	0.998646	-0.00947955	0.0029021	10.6697	0.0011	-0.0084042	0.00290118	8.3916	0.0038	-0.0111753	0.00293681	14.4799	0.00014	-0.0154055	0.00292941	27.6562	1.4e-07	-0.00055405	0.00301465	0.0337773	0.85	-0.0104543	0.00289404	13.0491	3e-04
1:17423390:T:C	rs2281375	1	17423390	T	C	0.372715	0.998762	-0.00947407	0.0029019	10.6588	0.0011	-0.00839414	0.00290098	8.37265	0.0038	-0.0110779	0.00293661	14.2305	0.00016	-0.0152622	0.00292921	27.1475	1.9e-07	-0.000391426	0.00301445	0.016861	0.9	-0.0102115	0.00289385	12.4518	0.00042
1:17423475:C:T	rs932454	1	17423475	C	T	0.373068	0.999099	-0.00953535	0.00290093	10.8044	0.001	-0.00846424	0.0029	8.51882	0.0035	-0.0112231	0.00293562	14.6159	0.00013	-0.0154226	0.00292823	27.74	1.4e-07	-0.000522313	0.00301343	0.0300428	0.86	-0.010371	0.00289287	12.8524	0.00034
1:17423925:G:C	rs2243403	1	17423925	G	C	0.372715	0.998117	-0.00946738	0.00290288	10.6366	0.0011	-0.00837657	0.00290196	8.33204	0.0039	-0.0110691	0.0029376	14.1984	0.00016	-0.0152098	0.0029302	26.9433	2.1e-07	-0.000396891	0.00301546	0.0173235	0.9	-0.0102128	0.00289482	12.4465	0.00042
1:17424133:T:C	rs2244949	1	17424133	T	C	0.380407	0.994303	-0.00906899	0.00289561	9.80928	0.0017	-0.00797865	0.00289469	7.59724	0.0058	-0.00992394	0.00293024	11.47	0.00071	-0.0144053	0.00292286	24.2901	8.3e-07	0.000777507	0.00300791	0.0668159	0.8	-0.00974246	0.00288757	11.3834	0.00074
1:17424260:T:TGTTA	rs10649306	1	17424260	T	TGTTA	0.380274	0.990909	-0.00934005	0.00290168	10.3609	0.0013	-0.00826104	0.00290076	8.11047	0.0044	-0.0104079	0.00293639	12.5631	0.00039	-0.0148733	0.00292899	25.7855	3.8e-07	0.000423375	0.00301422	0.0197288	0.89	-0.0100596	0.00289363	12.0859	0.00051
1:17424302:T:C	rs2746510	1	17424302	T	C	0.380745	0.993021	-0.00903994	0.00289693	9.73766	0.0018	-0.00794788	0.00289601	7.53189	0.0061	-0.00991313	0.00293158	11.4345	0.00072	-0.0144113	0.00292419	24.288	8.3e-07	0.000744457	0.00300928	0.0612004	0.8	-0.0098199	0.00288889	11.5546	0.00068
1:17424330:G:A	rs2647183	1	17424330	G	A	0.380782	0.992912	-0.00902786	0.00289706	9.71081	0.0018	-0.00793408	0.00289613	7.50508	0.0062	-0.00991677	0.0029317	11.442	0.00072	-0.0144083	0.00292432	24.2759	8.3e-07	0.000713384	0.00300941	0.0561932	0.81	-0.00983405	0.00288901	11.5869	0.00066
1:17424337:T:C	rs2746509	1	17424337	T	C	0.380751	0.99298	-0.00903883	0.00289699	9.7349	0.0018	-0.00794685	0.00289606	7.52962	0.0061	-0.00991254	0.00293163	11.4327	0.00072	-0.0144108	0.00292425	24.2855	8.3e-07	0.000742787	0.00300934	0.0609238	0.81	-0.00982082	0.00288894	11.5563	0.00068
1:17424396:C:T	rs2746508	1	17424396	C	T	0.380455	0.993713	-0.00916518	0.00289631	10.0136	0.0016	-0.00806769	0.00289539	7.76399	0.0053	-0.0100376	0.00293095	11.7286	0.00062	-0.0145322	0.00292357	24.7079	6.7e-07	0.000773976	0.00300863	0.0661784	0.8	-0.00980029	0.00288827	11.5134	0.00069
1:17424516:A:T	rs2746507	1	17424516	A	T	0.379702	0.993139	-0.00907448	0.00289815	9.80397	0.0017	-0.00796586	0.00289722	7.55965	0.006	-0.0101453	0.00293281	11.9663	0.00054	-0.0147018	0.00292542	25.2559	5e-07	0.000446039	0.00301054	0.0219511	0.88	-0.0102007	0.0028901	12.4576	0.00042
1:17424633:G:A	rs2235916	1	17424633	G	A	0.379784	0.993191	-0.00904826	0.00289801	9.7483	0.0018	-0.00793632	0.00289709	7.50436	0.0062	-0.0101129	0.00293267	11.8912	0.00056	-0.014687	0.00292529	25.2076	5.1e-07	0.000444504	0.0030104	0.0218023	0.88	-0.0102215	0.00288997	12.5095	4e-04
1:17424640:G:A	rs2235915	1	17424640	G	A	0.379782	0.993232	-0.00904835	0.00289795	9.74895	0.0018	-0.00793193	0.00289702	7.49641	0.0062	-0.010121	0.00293261	11.9108	0.00056	-0.0147003	0.00292522	25.2544	5e-07	0.000429104	0.00301033	0.0203187	0.89	-0.0102502	0.0028899	12.5806	0.00039
1:17424845:C:T	rs2235914	1	17424845	C	T	0.380556	0.993013	-0.0090795	0.00289687	9.82346	0.0017	-0.00798581	0.00289595	7.60423	0.0058	-0.0102114	0.00293152	12.1336	5e-04	-0.0147374	0.00292414	25.4008	4.7e-07	0.000303089	0.00300922	0.0101445	0.92	-0.0102683	0.00288883	12.6343	0.00038
1:17425077:G:A	rs2235913	1	17425077	G	A	0.380121	0.993112	-0.00913127	0.00289732	9.93276	0.0016	-0.00802351	0.0028964	7.67383	0.0056	-0.0102846	0.00293197	12.3042	0.00045	-0.0148831	0.00292459	25.8977	3.6e-07	0.000309602	0.00300968	0.010582	0.92	-0.0104051	0.00288927	12.9694	0.00032
1:17425473:C:G	rs2235912	1	17425473	C	G	0.379682	0.990564	-0.00906978	0.00290031	9.77926	0.0018	-0.00797203	0.00289938	7.5601	0.006	-0.0101367	0.00293499	11.9284	0.00055	-0.0147163	0.0029276	25.2681	5e-07	0.000472587	0.00301278	0.0246053	0.88	-0.0101959	0.00289225	12.4274	0.00042
1:17425619:A:G	rs2235911	1	17425619	A	G	0.379458	0.991227	-0.00915609	0.00290106	9.96106	0.0016	-0.00806018	0.00290014	7.72416	0.0054	-0.0101337	0.00293576	11.9151	0.00056	-0.0147189	0.00292837	25.2638	5e-07	0.000641089	0.00301357	0.0452557	0.83	-0.0100476	0.00289301	12.0622	0.00051
1:17425829:G:T	rs2235910	1	17425829	G	T	0.379859	0.990815	-0.00921012	0.00290069	10.0816	0.0015	-0.00812014	0.00289976	7.84155	0.0051	-0.0102935	0.00293538	12.2971	0.00045	-0.0149015	0.00292799	25.9015	3.6e-07	0.000470359	0.00301318	0.0243674	0.88	-0.0102511	0.00289263	12.5589	0.00039
1:17428308:A:G	rs2244416	1	17428308	A	G	0.37784	0.981705	-0.00904079	0.00291645	9.60956	0.0019	-0.0079739	0.00291552	7.48011	0.0062	-0.00983759	0.00295133	11.1107	0.00086	-0.0144406	0.0029439	24.0617	9.3e-07	0.000909653	0.00302956	0.0901557	0.76	-0.00974457	0.00290835	11.2262	0.00081
1:22483649:TG:T	rs11385342	1	22483649	TG	T	0.256129	0.985121	-0.0102756	0.00323273	10.1035	0.0015	-0.0108687	0.0032317	11.3108	0.00077	-0.00242765	0.00327139	0.550688	0.46	-0.000269545	0.00326315	0.00682321	0.93	0.0154408	0.0033581	21.1424	4.3e-06	0.0186704	0.00322375	33.5418	7e-09
1:22483649:TGGGGGG:T	rs11385342	1	22483649	TGGGGGG	T	0.254528	0.987807	-0.00983363	0.00323518	9.23911	0.0024	-0.010428	0.00323415	10.3964	0.0013	-0.00216029	0.00327387	0.435412	0.51	6.14351e-05	0.00326563	0.000353916	0.98	0.0149873	0.00336065	19.8886	8.2e-06	0.0184282	0.0032262	32.6275	1.1e-08
1:22484575:C:T	rs3971300	1	22484575	C	T	0.268661	0.989679	-0.00896288	0.00317343	7.97694	0.0047	-0.0094033	0.00317242	8.78574	0.003	-0.00248795	0.00321139	0.600202	0.44	-0.000339884	0.0032033	0.0112581	0.92	0.0128534	0.0032965	15.2029	9.7e-05	0.0162087	0.00316462	26.2333	3e-07
1:22485467:G:A	rs2807365	1	22485467	G	A	0.321823	0.991869	-0.00616635	0.00300636	4.207	0.04	-0.00701226	0.00300541	5.44388	0.02	-0.0034863	0.00304232	1.31317	0.25	0.00119308	0.00303466	0.154567	0.69	0.00535575	0.00312296	2.94109	0.086	0.0141855	0.00299802	22.3883	2.2e-06
1:22486029:G:A	rs56104760	1	22486029	G	A	0.185801	0.996696	-0.0110857	0.00360491	9.45663	0.0021	-0.0116937	0.00360376	10.5291	0.0012	-0.00434415	0.00364802	1.41806	0.23	-0.00102005	0.00363883	0.0785807	0.78	0.0136409	0.00374471	13.2693	0.00027	0.0190652	0.00359489	28.1262	1.1e-07
1:22489567:T:C	rs72478520	1	22489567	T	C	0.180474	0.99803	-0.0112992	0.00364477	9.61062	0.0019	-0.0119607	0.00364361	10.7759	0.001	-0.00424821	0.00368836	1.32661	0.25	-0.000604392	0.00367907	0.0269873	0.87	0.0140992	0.00378612	13.8676	2e-04	0.0202555	0.00363465	31.0572	2.5e-08
1:22490724:A:C	rs7521902	1	22490724	A	C	0.238805	1	-0.00959143	0.00328542	8.52284	0.0035	-0.0102536	0.00328437	9.74654	0.0018	-0.00263216	0.00332471	0.626784	0.43	0.000172703	0.00331634	0.00271194	0.96	0.0133491	0.00341283	15.2994	9.2e-05	0.018123	0.0032763	30.5981	3.2e-08
1:22491843:G:A	rs4654785	1	22491843	G	A	0.256851	0.984954	-0.0103685	0.0032299	10.3051	0.0013	-0.0111263	0.00322887	11.8741	0.00057	-0.00349993	0.00326853	1.14661	0.28	-0.00127192	0.0032603	0.152196	0.7	0.0132562	0.00335516	15.6102	7.8e-05	0.0173239	0.00322093	28.9288	7.5e-08
1:22492887:C:G	rs3920498	1	22492887	C	G	0.196487	0.975041	-0.0108942	0.00356219	9.35314	0.0022	-0.0115724	0.00356105	10.5607	0.0012	-0.0033371	0.00360479	0.856998	0.35	-0.000278676	0.00359571	0.0060066	0.94	0.0151406	0.00370033	16.7419	4.3e-05	0.0203387	0.00355229	32.7813	1e-08
1:22531542:A:G	rs79364962	1	22531542	A	G	0.075026	0.958378	-0.0190496	0.00542365	12.3364	0.00044	-0.0199967	0.00542193	13.6022	0.00023	-0.00882322	0.00548852	2.58431	0.11	-0.00314956	0.0054747	0.330963	0.57	0.0219841	0.00563399	15.2259	9.5e-05	0.0303963	0.00540859	31.5845	1.9e-08
1:23274797:A:G	rs116274150	1	23274797	A	G	0.070178	0.977216	0.0261312	0.00555277	22.1461	2.5e-06	0.0266659	0.005551	23.0766	1.6e-06	0.0140039	0.00561918	6.21085	0.013	0.00641478	0.00560503	1.30981	0.25	-0.0280485	0.00576812	23.6456	1.2e-06	-0.0348931	0.00553735	39.7077	2.9e-10
1:23286202:A:C	rs77604500	1	23286202	A	C	0.0701310000000001	0.982594	0.0265127	0.0055402	22.9011	1.7e-06	0.0269814	0.00553843	23.7332	1.1e-06	0.0151821	0.00560645	7.33309	0.0068	0.00779718	0.00559234	1.94397	0.16	-0.0269481	0.00575505	21.9259	2.8e-06	-0.033638	0.00552481	37.0703	1.1e-09
1:23287519:T:C	rs4372224	1	23287519	T	C	0.070156	0.984071	0.0265708	0.0055357	23.0389	1.6e-06	0.0270252	0.00553394	23.8489	1e-06	0.0154868	0.00560191	7.64281	0.0057	0.00808304	0.0055878	2.09251	0.15	-0.0265836	0.00575039	21.3715	3.8e-06	-0.0332579	0.00552033	36.296	1.7e-09
1:23292603:C:T	rs76914895	1	23292603	C	T	0.070234	0.989337	0.0256411	0.00552011	21.5763	3.4e-06	0.0260093	0.00551836	22.2146	2.4e-06	0.015162	0.00558613	7.36697	0.0066	0.00801113	0.00557206	2.06707	0.15	-0.0253437	0.00573419	19.5342	9.9e-06	-0.0317121	0.00550478	33.187	8.4e-09
1:23293972:T:C	rs11584359	1	23293972	T	C	0.176495	0.992966	0.00958573	0.00368506	6.76645	0.0093	0.0106288	0.00368389	8.32443	0.0039	0.00133081	0.00372913	0.127354	0.72	-0.00534778	0.00371974	2.06691	0.15	-0.0174409	0.00382797	20.7586	5.2e-06	-0.0266382	0.00367483	52.5456	4.2e-13
1:23294136:G:A	rs10917335	1	23294136	G	A	0.32973	0.9847	0.00814442	0.00300282	7.35633	0.0067	0.00869367	0.00300186	8.38734	0.0038	0.00381492	0.00303873	1.57611	0.21	-0.00233306	0.00303108	0.592459	0.44	-0.00905278	0.00311927	8.4228	0.0037	-0.0182409	0.00299448	37.1064	1.1e-09
1:23294153:C:G	rs218341	1	23294153	C	G	0.327837	0.992337	0.00839271	0.00299501	7.85251	0.0051	0.0089591	0.00299405	8.95386	0.0028	0.0040999	0.00303082	1.82989	0.18	-0.00193241	0.00302319	0.408569	0.52	-0.00908093	0.00311116	8.51955	0.0035	-0.0180924	0.00298669	36.6956	1.4e-09
1:23297998:CA:C	rs35484272	1	23297998	CA	C	0.328084	0.987738	0.00855712	0.00300189	8.12577	0.0044	0.0091177	0.00300094	9.23116	0.0024	0.0041901	0.0030378	1.90253	0.17	-0.00196195	0.00303015	0.419226	0.52	-0.00917671	0.00311831	8.66034	0.0033	-0.0183626	0.00299356	37.6263	8.6e-10
1:23302576:C:T	rs6702719	1	23302576	C	T	0.327272	0.994404	0.008228	0.00299405	7.55215	0.006	0.00879373	0.0029931	8.63186	0.0033	0.00385223	0.00302986	1.61651	0.2	-0.00222235	0.00302223	0.540718	0.46	-0.00922471	0.00311016	8.79708	0.003	-0.018274	0.00298574	37.4596	9.3e-10
1:23307438:T:C	rs4620508	1	23307438	T	C	0.327283	0.994831	0.00832236	0.00299339	7.72979	0.0054	0.00888181	0.00299243	8.80956	0.003	0.00396156	0.00302919	1.71033	0.19	-0.00212201	0.00302156	0.493211	0.48	-0.0092086	0.00310947	8.77027	0.0031	-0.0182597	0.00298507	37.4177	9.5e-10
1:23309666:T:A	rs75125839	1	23309666	T	A	0.07054	0.999436	0.0267071	0.00548324	23.7235	1.1e-06	0.0269971	0.0054815	24.2569	8.4e-07	0.0161787	0.00554882	8.50136	0.0035	0.00891535	0.00553485	2.59457	0.11	-0.0255018	0.00569589	20.0455	7.6e-06	-0.0319298	0.00546802	34.0982	5.2e-09
1:23318983:T:C	rs55764475	1	23318983	T	C	0.327264	0.9947	0.00825387	0.00299384	7.60078	0.0058	0.00881436	0.00299289	8.67364	0.0032	0.00394036	0.00302964	1.69157	0.19	-0.00212746	0.00302201	0.495596	0.48	-0.00912114	0.00310995	8.60186	0.0034	-0.0181591	0.00298553	36.9951	1.2e-09
1:23324356:G:T	rs12036324	1	23324356	G	T	0.327294	0.994465	0.00818414	0.00299397	7.47223	0.0063	0.00874329	0.00299302	8.53356	0.0035	0.0038468	0.00302978	1.61204	0.2	-0.00221581	0.00302215	0.537566	0.46	-0.00915235	0.00311008	8.66006	0.0033	-0.018182	0.00298566	37.0854	1.1e-09
1:23326567:C:A	rs114585430	1	23326567	C	A	0.070584	1	0.0264833	0.00548147	23.3427	1.4e-06	0.0267597	0.00547973	23.8476	1e-06	0.015926	0.00554703	8.24312	0.0041	0.00872818	0.00553306	2.48838	0.11	-0.025516	0.00569405	20.0809	7.4e-06	-0.0318472	0.00546625	33.944	5.7e-09
1:23328289:T:TG	1:23328289_TG_T	1	23328289	T	TG	0.32806	0.992612	0.00819977	0.00299465	7.4974	0.0062	0.00873372	0.0029937	8.51104	0.0035	0.00397465	0.00303047	1.7202	0.19	-0.00222286	0.00302284	0.540751	0.46	-0.00890799	0.00311079	8.20007	0.0042	-0.0181282	0.00298634	36.8497	1.3e-09
1:23333649:C:G	rs66592286	1	23333649	C	G	0.328164	0.994877	0.0084836	0.00299174	8.04104	0.0046	0.00904191	0.00299079	9.14006	0.0025	0.00397501	0.00302752	1.72386	0.19	-0.0020491	0.0030199	0.460406	0.5	-0.00950857	0.00310777	9.36124	0.0022	-0.0183801	0.00298343	37.9546	7.2e-10
1:23335012:A:G	rs67238799	1	23335012	A	G	0.328074	0.994946	0.00847255	0.00299178	8.01988	0.0046	0.00902979	0.00299083	9.11532	0.0025	0.00396739	0.00302756	1.71721	0.19	-0.00207248	0.00301994	0.470959	0.49	-0.00949974	0.00310781	9.34362	0.0022	-0.0183881	0.00298347	37.9865	7.1e-10
1:23341690:T:C	rs80295797	1	23341690	T	C	0.325991	0.995624	0.00860048	0.00299579	8.24184	0.0041	0.00912579	0.00299483	9.2853	0.0023	0.0039416	0.00303161	1.69043	0.19	-0.00230187	0.00302398	0.579436	0.45	-0.00968776	0.00311197	9.69118	0.0019	-0.0188782	0.00298747	39.9314	2.6e-10
1:23354877:A:T	rs7548692	1	23354877	A	T	0.325116	0.997534	0.00865251	0.00299532	8.34448	0.0039	0.00917896	0.00299436	9.39676	0.0022	0.00376113	0.00303114	1.53966	0.21	-0.0023988	0.00302351	0.629458	0.43	-0.0100911	0.00311148	10.5181	0.0012	-0.0190754	0.002987	40.7829	1.7e-10
1:23356864:A:G	rs10799788	1	23356864	A	G	0.324973	0.9975	0.00874564	0.00299564	8.52324	0.0035	0.00926151	0.00299468	9.56448	0.002	0.00388917	0.00303146	1.64592	0.2	-0.00227884	0.00302383	0.567955	0.45	-0.010029	0.00311181	10.387	0.0013	-0.019029	0.00298732	40.5759	1.9e-10
1:23357282:T:A	rs6682560	1	23357282	T	A	0.177329	0.999023	0.00961111	0.00366761	6.86722	0.0088	0.0106103	0.00366644	8.37461	0.0038	0.00107389	0.00371147	0.0837193	0.77	-0.00562061	0.00370213	2.30497	0.13	-0.0178465	0.00380985	21.9427	2.8e-06	-0.0269768	0.00365742	54.404	1.6e-13
1:23359790:A:G	rs7555529	1	23359790	A	G	0.324993	0.997525	0.00877343	0.00299556	8.57794	0.0034	0.00928533	0.0029946	9.61426	0.0019	0.00392627	0.00303138	1.67756	0.2	-0.00224662	0.00302375	0.552037	0.46	-0.010018	0.00311173	10.3648	0.0013	-0.0190116	0.00298724	40.5039	2e-10
1:23366884:G:A	rs1123021	1	23366884	G	A	0.178272	1	0.00970477	0.00366094	7.02723	0.008	0.0107059	0.00365978	8.55733	0.0034	0.00125369	0.00370473	0.114517	0.74	-0.00532024	0.0036954	2.07272	0.15	-0.0177397	0.00380292	21.76	3.1e-06	-0.0266466	0.00365078	53.2736	2.9e-13
1:23368281:TA:T	rs146205896	1	23368281	TA	T	0.176539	0.998912	0.00961184	0.00367414	6.84386	0.0089	0.0105774	0.00367297	8.29324	0.004	0.00115641	0.00371808	0.0967355	0.76	-0.00556936	0.00370872	2.25509	0.13	-0.0176911	0.00381663	21.4857	3.6e-06	-0.0268183	0.00366394	53.5754	2.5e-13
1:23369277:G:T	rs137993948	1	23369277	G	T	0.177322	0.999544	0.0096881	0.00366661	6.98147	0.0082	0.0106779	0.00366545	8.48623	0.0036	0.00113301	0.00371046	0.0932422	0.76	-0.00556401	0.00370112	2.26	0.13	-0.0178931	0.00380881	22.0695	2.6e-06	-0.027014	0.00365643	54.5837	1.5e-13
1:23374629:G:T	rs2143156	1	23374629	G	T	0.325195	0.997545	0.00868271	0.00299513	8.40387	0.0037	0.00921104	0.00299418	9.46374	0.0021	0.00373604	0.00303095	1.51938	0.22	-0.00240883	0.00302332	0.634811	0.43	-0.0101952	0.00311129	10.7378	0.001	-0.0191494	0.00298681	41.105	1.4e-10
1:23376233:G:A	rs6680974	1	23376233	G	A	0.32519	0.997202	0.00875848	0.00299574	8.54767	0.0035	0.00927561	0.00299479	9.59294	0.002	0.0038697	0.00303157	1.62936	0.2	-0.00229448	0.00302394	0.575734	0.45	-0.0100875	0.00311192	10.5077	0.0012	-0.0190875	0.00298742	40.823	1.7e-10
1:23381116:A:G	rs7543975	1	23381116	A	G	0.293649	0.987986	0.00441967	0.00309427	2.04015	0.15	0.00492954	0.00309329	2.53964	0.11	0.00114049	0.00313128	0.132659	0.72	-0.00404316	0.0031234	1.67567	0.2	-0.00614625	0.00321428	3.6564	0.056	-0.0146226	0.00308568	22.4567	2.1e-06
1:23385826:C:CTT	rs758348369	1	23385826	C	CTT	0.324899	0.995931	0.00876257	0.00299878	8.53834	0.0035	0.00927983	0.00299783	9.58224	0.002	0.00380359	0.00303464	1.57099	0.21	-0.00233392	0.003027	0.594491	0.44	-0.0102266	0.00311508	10.7777	0.001	-0.0191555	0.00299045	41.0311	1.5e-10
1:23394062:A:G	rs2235548	1	23394062	A	G	0.325144	0.997381	0.00882997	0.00299548	8.68931	0.0032	0.00934358	0.00299453	9.73578	0.0018	0.00388981	0.0030313	1.64664	0.2	-0.00227945	0.00302367	0.568318	0.45	-0.0101792	0.00311165	10.7015	0.0011	-0.0191653	0.00298716	41.1638	1.4e-10
1:23400969:C:T	rs1952527	1	23400969	C	T	0.327357	0.997296	0.00899622	0.00299035	9.05057	0.0026	0.00952823	0.0029894	10.1591	0.0014	0.00391624	0.00302612	1.67482	0.2	-0.00210175	0.0030185	0.48482	0.49	-0.0105119	0.00310632	11.4516	0.00071	-0.0191759	0.00298205	41.3504	1.3e-10
1:23401682:A:G	rs6426783	1	23401682	A	G	0.177319	0.999174	0.00985711	0.00366704	7.22551	0.0072	0.0108507	0.00366587	8.76112	0.0031	0.00126367	0.00371089	0.11596	0.73	-0.00540993	0.00370155	2.13607	0.14	-0.0179923	0.00380925	22.3098	2.3e-06	-0.0270415	0.00365685	54.6823	1.4e-13
1:23403097:TC:T	rs34495254	1	23403097	TC	T	0.326292	0.99618	0.00904842	0.00299468	9.12946	0.0025	0.0095604	0.00299373	10.1983	0.0014	0.00396334	0.00303049	1.71039	0.19	-0.00202457	0.00302286	0.448567	0.5	-0.0105152	0.00311082	11.4257	0.00072	-0.019091	0.00298636	40.8668	1.6e-10
1:23414209:C:T	rs17278869	1	23414209	C	T	0.176713	0.997778	0.00974995	0.0036742	7.04171	0.008	0.0107032	0.00367303	8.49134	0.0036	0.0012053	0.00371814	0.105084	0.75	-0.00545938	0.00370878	2.16682	0.14	-0.0178706	0.00381669	21.9231	2.8e-06	-0.0268549	0.003664	53.7199	2.3e-13
1:23415718:A:T	rs11589464	1	23415718	A	T	0.070746	0.995124	0.0268263	0.005485	23.9204	1e-06	0.0270791	0.00548325	24.3888	7.9e-07	0.0160856	0.0055506	8.39837	0.0038	0.00863645	0.00553662	2.43322	0.12	-0.0258634	0.00569772	20.6049	5.6e-06	-0.0323171	0.00546977	34.9081	3.5e-09
1:23425139:A:G	rs11578046	1	23425139	A	G	0.325751	0.998628	0.00901585	0.00299215	9.07918	0.0026	0.00956941	0.0029912	10.2348	0.0014	0.0041452	0.00302794	1.87412	0.17	-0.00208619	0.00302031	0.477095	0.49	-0.0101511	0.00310819	10.6662	0.0011	-0.0192322	0.00298384	41.5437	1.2e-10
1:23429461:T:G	rs76647086	1	23429461	T	G	0.177444	0.998264	0.00981709	0.00366712	7.16665	0.0074	0.0108467	0.00366595	8.75434	0.0031	0.00133146	0.00371097	0.128731	0.72	-0.00551186	0.00370163	2.21723	0.14	-0.0178121	0.00380933	21.8643	2.9e-06	-0.0271373	0.00365693	55.0681	1.2e-13
1:23430650:T:C	rs79891104	1	23430650	T	C	0.17933	0.997475	0.0105555	0.00365382	8.34574	0.0039	0.011643	0.00365266	10.1605	0.0014	0.00170329	0.00369752	0.212206	0.65	-0.00505584	0.00368821	1.87913	0.17	-0.0186273	0.00379552	24.0856	9.2e-07	-0.0278793	0.00364367	58.5443	2e-14
1:23434260:G:C	rs6692989	1	23434260	G	C	0.070722	0.994029	0.0266554	0.00548896	23.5826	1.2e-06	0.0269034	0.00548721	24.0387	9.4e-07	0.0157765	0.0055546	8.0671	0.0045	0.00849335	0.00554062	2.34986	0.13	-0.0260622	0.00570183	20.8926	4.9e-06	-0.0322214	0.00547372	34.6518	3.9e-09
1:23435538:A:G	rs16827981	1	23435538	A	G	0.17822	0.998519	0.0101114	0.0036606	7.62993	0.0057	0.011154	0.00365944	9.29038	0.0023	0.00147886	0.00370438	0.159376	0.69	-0.00525245	0.00369505	2.02062	0.16	-0.0181361	0.00380257	22.7476	1.8e-06	-0.0272593	0.00365044	55.7622	8.2e-14
1:23438088:A:G	rs6663369	1	23438088	A	G	0.167717	0.987843	0.0102259	0.00376987	7.35792	0.0067	0.0112938	0.00376867	8.98054	0.0027	0.00162288	0.00381495	0.180965	0.67	-0.00476258	0.00380535	1.56637	0.21	-0.0179515	0.00391607	21.0137	4.6e-06	-0.0267534	0.0037594	50.6434	1.1e-12
1:23442265:T:C	rs150266910	1	23442265	T	C	0.178378	0.998515	0.00997153	0.00365957	7.42443	0.0064	0.0110322	0.0036584	9.0937	0.0026	0.00130003	0.00370334	0.123232	0.73	-0.00543021	0.00369401	2.16091	0.14	-0.0182021	0.00380149	22.9262	1.7e-06	-0.0273348	0.00364941	56.1029	6.9e-14
1:23458171:ATTTAT:A	rs146837427	1	23458171	ATTTAT	A	0.178256	0.998469	0.00976959	0.00366001	7.12506	0.0076	0.0108088	0.00365884	8.72708	0.0031	0.00124227	0.00370378	0.112498	0.74	-0.00547976	0.00369446	2.2	0.14	-0.0178822	0.00380195	22.1223	2.6e-06	-0.0270576	0.00364985	54.958	1.2e-13
1:23466547:A:G	rs75116335	1	23466547	A	G	0.178409	0.998835	0.0100046	0.00365872	7.47725	0.0062	0.0110515	0.00365756	9.1298	0.0025	0.00133204	0.00370248	0.129435	0.72	-0.00541705	0.00369316	2.15145	0.14	-0.0182225	0.00380062	22.9883	1.6e-06	-0.0273402	0.00364856	56.1511	6.7e-14
1:23467061:A:G	rs74902245	1	23467061	A	G	0.178257	0.998743	0.0100793	0.00365995	7.58417	0.0059	0.0111212	0.00365878	9.2392	0.0024	0.00144208	0.00370372	0.151602	0.7	-0.00531387	0.00369439	2.06888	0.15	-0.0181426	0.00380188	22.7719	1.8e-06	-0.0273008	0.00364978	55.9521	7.4e-14
1:23467812:A:G	rs2867314	1	23467812	A	G	0.17827	0.99877	0.0100469	0.00365984	7.53594	0.006	0.0110887	0.00365867	9.18577	0.0024	0.00142902	0.00370361	0.148876	0.7	-0.00532595	0.00369428	2.07842	0.15	-0.0181016	0.00380177	22.6705	1.9e-06	-0.0272639	0.00364967	55.8043	8e-14
1:23469729:C:T	rs6658785	1	23469729	C	T	0.17842	0.998663	0.00997909	0.00365863	7.4395	0.0064	0.011027	0.00365747	9.0898	0.0026	0.00131853	0.00370239	0.126829	0.72	-0.00542472	0.00369307	2.15765	0.14	-0.0181952	0.00380052	22.9207	1.7e-06	-0.027309	0.00364847	56.0259	7.2e-14
1:23472048:T:C	rs1200993	1	23472048	T	C	0.178173	0.998609	0.00991779	0.003661	7.33889	0.0067	0.0109542	0.00365983	8.95858	0.0028	0.0011978	0.00370478	0.10453	0.75	-0.00553339	0.00369545	2.24206	0.13	-0.0182569	0.00380298	23.0466	1.6e-06	-0.0273656	0.00365083	56.1857	6.6e-14
1:23477511:C:T	rs11587694	1	23477511	C	T	0.177945	0.99867	0.0100122	0.00366266	7.47256	0.0063	0.0110429	0.00366149	9.09593	0.0026	0.00136646	0.00370646	0.135918	0.71	-0.00540569	0.00369713	2.13783	0.14	-0.0181205	0.0038047	22.6831	1.9e-06	-0.027336	0.00365248	56.0136	7.2e-14
1:23483795:G:A	rs7542000	1	23483795	G	A	0.177891	0.99832	0.0098613	0.00366337	7.24615	0.0071	0.0108999	0.0036622	8.85851	0.0029	0.00119429	0.00370718	0.103784	0.75	-0.00559972	0.00369784	2.29316	0.13	-0.0181201	0.00380544	22.6731	1.9e-06	-0.0274183	0.00365319	56.3295	6.1e-14
1:23485750:T:C	rs56043752	1	23485750	T	C	0.178029	0.998412	0.0100333	0.00366252	7.50457	0.0062	0.0110592	0.00366135	9.12361	0.0025	0.00137785	0.00370632	0.138203	0.71	-0.00540692	0.00369699	2.13896	0.14	-0.0181319	0.00380456	22.7133	1.9e-06	-0.0273585	0.00365235	56.11	6.9e-14
1:23486543:C:T	rs34001997	1	23486543	C	T	0.102239	0.996545	0.0139089	0.00463567	9.00245	0.0027	0.0147061	0.00463419	10.0704	0.0015	0.00532668	0.00469111	1.28932	0.26	-0.00196173	0.00467929	0.175759	0.68	-0.0191067	0.00481545	15.7435	7.3e-05	-0.0275729	0.00462279	35.5759	2.5e-09
1:23490715:A:G	rs140552475	1	23490715	A	G	0.17802	0.998242	0.0100551	0.00366288	7.53574	0.006	0.01108	0.00366171	9.15612	0.0025	0.00137332	0.00370669	0.137268	0.71	-0.00542266	0.00369735	2.15101	0.14	-0.0181834	0.00380493	22.8379	1.8e-06	-0.0274066	0.00365271	56.2965	6.2e-14
1:23497315:C:T	rs856511	1	23497315	C	T	0.178247	0.998498	0.0100573	0.00366062	7.54832	0.006	0.0110841	0.00365946	9.17416	0.0025	0.00131419	0.0037044	0.125859	0.72	-0.00547449	0.00369507	2.19503	0.14	-0.0183045	0.00380259	23.1718	1.5e-06	-0.027484	0.00365046	56.6848	5.1e-14
1:23497852:A:G	rs533778	1	23497852	A	G	0.178238	0.998525	0.0100458	0.00366063	7.53106	0.0061	0.0110728	0.00365946	9.1554	0.0025	0.00123054	0.0037044	0.110346	0.74	-0.00552523	0.00369508	2.23591	0.13	-0.0184305	0.00380259	23.4918	1.3e-06	-0.0275408	0.00365046	56.9191	4.5e-14
1:23498999:A:T	rs488438	1	23498999	A	T	0.34293	0.998654	0.00757297	0.00295356	6.57417	0.01	0.00815673	0.00295262	7.63162	0.0057	0.00269396	0.00298888	0.812387	0.37	-0.00318345	0.00298136	1.14016	0.29	-0.0100293	0.0030681	10.6857	0.0011	-0.0185775	0.00294536	39.7832	2.8e-10
1:23499401:T:C	rs116399264	1	23499401	T	C	0.178018	0.998611	0.0101411	0.00366215	7.66836	0.0056	0.0111611	0.00366098	9.29428	0.0023	0.00143897	0.00370594	0.150766	0.7	-0.00533634	0.00369661	2.08391	0.15	-0.0182309	0.00380417	22.9667	1.6e-06	-0.0274136	0.00365198	56.3477	6.1e-14
1:23499521:A:G	rs148113724	1	23499521	A	G	0.178008	0.998622	0.0101057	0.00366211	7.61503	0.0058	0.011128	0.00366094	9.23954	0.0024	0.00138992	0.00370591	0.140667	0.71	-0.0053821	0.00369657	2.11985	0.15	-0.0182444	0.00380413	23.001	1.6e-06	-0.0274338	0.00365194	56.4319	5.8e-14
1:23499916:C:T	rs679591	1	23499916	C	T	0.343008	0.999263	0.00751663	0.00295257	6.48106	0.011	0.00810354	0.00295163	7.53748	0.006	0.00265258	0.00298788	0.788155	0.37	-0.00318829	0.00298036	1.1444	0.28	-0.00997899	0.00306707	10.5858	0.0011	-0.0185173	0.00294437	39.5522	3.2e-10
1:23500314:A:G	rs681395	1	23500314	A	G	0.342951	0.999245	0.00750662	0.00295287	6.46248	0.011	0.00809723	0.00295193	7.5242	0.0061	0.00262274	0.00298819	0.770364	0.38	-0.00322436	0.00298066	1.1702	0.28	-0.0100085	0.00306739	10.6462	0.0011	-0.0185515	0.00294467	39.6902	3e-10
1:23501354:C:T	rs643492	1	23501354	C	T	0.34297	0.999432	0.00747539	0.00295255	6.41022	0.011	0.00806227	0.00295161	7.46099	0.0063	0.0025994	0.00298786	0.756875	0.38	-0.00326281	0.00298034	1.19854	0.27	-0.00997675	0.00306706	10.5812	0.0011	-0.0185691	0.00294435	39.7744	2.9e-10
1:23502850:A:G	rs2806556	1	23502850	A	G	0.343037	0.999501	0.00734183	0.00295225	6.18449	0.013	0.0079222	0.00295131	7.20549	0.0073	0.00246608	0.00298755	0.681371	0.41	-0.00338997	0.00298003	1.29405	0.26	-0.0099478	0.00306674	10.522	0.0012	-0.0185092	0.00294405	39.5263	3.2e-10
1:23503372:A:T	rs2806557	1	23503372	A	T	0.348134	0.989796	0.00787892	0.00295727	7.09825	0.0077	0.00845142	0.00295633	8.17247	0.0043	0.00301756	0.00299264	1.01673	0.31	-0.0028383	0.0029851	0.90406	0.34	-0.00994568	0.00307196	10.4819	0.0012	-0.0185468	0.00294906	39.5523	3.2e-10
1:23506521:T:C	rs1738467	1	23506521	T	C	0.343035	0.999912	0.0073666	0.00295176	6.22836	0.013	0.00794498	0.00295082	7.2494	0.0071	0.00247964	0.00298706	0.689115	0.41	-0.00336875	0.00297953	1.27832	0.26	-0.00996644	0.00306623	10.565	0.0012	-0.0185066	0.00294356	39.5285	3.2e-10
1:23506685:C:T	rs2806564	1	23506685	C	T	0.343033	0.999937	0.00736505	0.00295172	6.22587	0.013	0.00794309	0.00295078	7.2461	0.0071	0.00248001	0.00298702	0.689334	0.41	-0.00336746	0.0029795	1.27737	0.26	-0.00996193	0.0030662	10.5557	0.0012	-0.0185	0.00294353	39.5011	3.3e-10
1:23506969:A:G	rs11578642	1	23506969	A	G	0.171977	0.981187	0.00941754	0.00374722	6.31621	0.012	0.0104774	0.00374603	7.82285	0.0052	-5.76804e-05	0.00379203	0.000231373	0.99	-0.00683256	0.00378248	3.26296	0.071	-0.01942	0.00389254	24.8903	6.1e-07	-0.02866	0.00373681	58.8232	1.7e-14
1:23506979:C:T	rs574350279	1	23506979	C	T	0.342527	0.99893	0.00727685	0.00295395	6.06848	0.014	0.00784372	0.00295301	7.05527	0.0079	0.00230644	0.00298928	0.595321	0.44	-0.00352579	0.00298175	1.3982	0.24	-0.0100785	0.00306851	10.7879	0.001	-0.0185596	0.00294575	39.6961	3e-10
1:23506982:A:G	rs35630915	1	23506982	A	G	0.342527	0.99893	0.00727685	0.00295395	6.06848	0.014	0.00784372	0.00295301	7.05527	0.0079	0.00230644	0.00298928	0.595321	0.44	-0.00352579	0.00298175	1.3982	0.24	-0.0100785	0.00306851	10.7879	0.001	-0.0185596	0.00294575	39.6961	3e-10
1:23507068:G:A	rs2806565	1	23507068	G	A	0.343022	1	0.00734158	0.00295197	6.18523	0.013	0.00792342	0.00295103	7.20905	0.0073	0.00249318	0.00298727	0.696557	0.4	-0.00337798	0.00297975	1.28515	0.26	-0.00989179	0.00306645	10.4059	0.0013	-0.0184879	0.00294377	39.4427	3.4e-10
1:23507335:A:G	rs1757040	1	23507335	A	G	0.343066	0.999816	0.00741115	0.00295164	6.30442	0.012	0.00799009	0.0029507	7.33254	0.0068	0.00249835	0.00298694	0.69961	0.4	-0.00333106	0.00297941	1.24998	0.26	-0.0100227	0.0030661	10.6855	0.0011	-0.0185416	0.00294344	39.6811	3e-10
1:23507617:G:A	rs72877294	1	23507617	G	A	0.178038	0.999249	0.00983882	0.00366115	7.22188	0.0072	0.0108808	0.00365999	8.83821	0.0029	0.00101238	0.00370494	0.0746661	0.78	-0.00570392	0.00369561	2.38218	0.12	-0.018387	0.00380314	23.3743	1.3e-06	-0.0274663	0.00365099	56.5951	5.4e-14
1:23508253:G:C	rs2868573	1	23508253	G	C	0.343076	0.999647	0.0074157	0.00295187	6.31119	0.012	0.00799626	0.00295093	7.34273	0.0067	0.00250476	0.00298717	0.703093	0.4	-0.00332831	0.00297965	1.24772	0.26	-0.0100223	0.00306634	10.683	0.0011	-0.0185449	0.00294367	39.6892	3e-10
1:23508426:T:C	rs9426692	1	23508426	T	C	0.343076	0.999614	0.00741456	0.00295191	6.30908	0.012	0.00799516	0.00295097	7.3405	0.0067	0.00250535	0.00298721	0.703407	0.4	-0.00332734	0.00297969	1.24696	0.26	-0.01002	0.00306639	10.6779	0.0011	-0.0185423	0.00294371	39.6767	3e-10
1:23508657:G:A	rs1757039	1	23508657	G	A	0.343175	0.999533	0.00743309	0.00295177	6.34122	0.012	0.00801853	0.00295083	7.38415	0.0066	0.00248074	0.00298708	0.689718	0.41	-0.00331664	0.00297955	1.23907	0.27	-0.0100945	0.00306625	10.8382	0.00099	-0.018587	0.00294358	39.8718	2.7e-10
1:23509536:A:AG	rs759868256	1	23509536	A	AG	0.178029	0.998382	0.00971403	0.00366271	7.03386	0.008	0.0107533	0.00366154	8.62496	0.0033	0.000984026	0.00370651	0.0704827	0.79	-0.00577054	0.00369718	2.43609	0.12	-0.01819	0.00380475	22.8566	1.7e-06	-0.027398	0.00365254	56.2663	6.3e-14
1:23510003:GT:G	rs71788656	1	23510003	GT	G	0.341228	0.994435	0.00700862	0.00296348	5.59321	0.018	0.00761863	0.00296254	6.61343	0.01	0.00225606	0.00299892	0.565943	0.45	-0.00359694	0.00299137	1.44586	0.23	-0.00970074	0.00307841	9.9302	0.0016	-0.0183064	0.00295525	38.3724	5.8e-10
1:23510023:T:G	rs1612905	1	23510023	T	G	0.343156	0.999218	0.00740407	0.00295223	6.28987	0.012	0.00798839	0.00295129	7.32649	0.0068	0.00247423	0.00298753	0.685893	0.41	-0.0033245	0.00298001	1.24456	0.26	-0.0100521	0.00306672	10.7441	0.001	-0.0185424	0.00294403	39.6689	3e-10
1:23510584:C:T	rs2776815	1	23510584	C	T	0.343191	0.999125	0.0074614	0.00295221	6.38774	0.011	0.00804598	0.00295127	7.43261	0.0064	0.00250493	0.00298751	0.703026	0.4	-0.00329457	0.00297999	1.22227	0.27	-0.0101147	0.0030667	10.8783	0.00097	-0.0185975	0.00294401	39.9053	2.7e-10
1:23510830:A:G	rs75978447	1	23510830	A	G	0.177795	0.99812	0.00978116	0.00366436	7.12498	0.0076	0.0108329	0.0036632	8.74513	0.0031	0.000999517	0.00370819	0.0726536	0.79	-0.00572026	0.00369885	2.39165	0.12	-0.0182726	0.00380647	23.0439	1.6e-06	-0.0274894	0.00365419	56.5913	5.4e-14
1:23510850:G:T	rs1738468	1	23510850	G	T	0.343137	0.9991	0.00743812	0.00295253	6.34654	0.012	0.00802419	0.00295159	7.39077	0.0066	0.00249111	0.00298784	0.695135	0.4	-0.00332794	0.00298032	1.24688	0.26	-0.010095	0.00306704	10.8336	0.001	-0.0185941	0.00294433	39.882	2.7e-10
1:23511407:C:G	rs1738469	1	23511407	C	G	0.343891	0.99839	0.00747175	0.0029515	6.40853	0.011	0.0080176	0.00295056	7.38379	0.0066	0.0026331	0.0029868	0.77718	0.38	-0.0032284	0.00297928	1.17422	0.28	-0.00992985	0.00306597	10.4894	0.0012	-0.0184598	0.00294331	39.3354	3.6e-10
1:23511821:C:T	rs1757046	1	23511821	C	T	0.344019	0.998411	0.00740052	0.00295145	6.28716	0.012	0.00796075	0.00295051	7.27972	0.007	0.00251984	0.00298675	0.711786	0.4	-0.00332257	0.00297922	1.24378	0.26	-0.0100135	0.00306591	10.6674	0.0011	-0.0185198	0.00294325	39.5928	3.1e-10
1:23511911:A:G	rs1738470	1	23511911	A	G	0.34383	0.99883	0.00737648	0.00295122	6.24733	0.012	0.00793242	0.00295028	7.2291	0.0072	0.002524	0.00298651	0.714247	0.4	-0.0032951	0.00297899	1.22348	0.27	-0.00995067	0.00306567	10.5354	0.0012	-0.0184395	0.00294302	39.2566	3.7e-10
1:23512003:A:G	rs55696148	1	23512003	A	G	0.178574	0.998265	0.00954372	0.00365822	6.80607	0.0091	0.0105401	0.00365705	8.30662	0.004	0.000950986	0.00370197	0.0659909	0.8	-0.00570866	0.00369264	2.38998	0.12	-0.0179435	0.00380009	22.296	2.3e-06	-0.0270416	0.00364806	54.9466	1.2e-13
1:23512339:AC:A	rs35835726	1	23512339	AC	A	0.344891	0.995751	0.00749418	0.00295377	6.43716	0.011	0.00804286	0.00295283	7.41897	0.0065	0.00259176	0.0029891	0.751815	0.39	-0.00322856	0.00298157	1.17254	0.28	-0.0100966	0.00306832	10.8281	0.001	-0.0184991	0.00294557	39.4422	3.4e-10
1:23512524:G:A	rs1997866	1	23512524	G	A	0.343898	0.998993	0.00731794	0.0029508	6.15033	0.013	0.00787551	0.00294986	7.1278	0.0076	0.00249475	0.00298609	0.697992	0.4	-0.00333994	0.00297857	1.25737	0.26	-0.00990072	0.00306523	10.4329	0.0012	-0.0184057	0.0029426	39.1239	4e-10
1:23513176:G:A	rs610656	1	23513176	G	A	0.343853	0.998836	0.00731228	0.00295114	6.13939	0.013	0.00786548	0.0029502	7.10799	0.0077	0.00249911	0.00298644	0.700269	0.4	-0.00334317	0.00297892	1.25951	0.26	-0.00987871	0.00306559	10.3842	0.0013	-0.0184008	0.00294295	39.0938	4e-10
1:23513667:A:C	rs11585968	1	23513667	A	C	0.178669	0.998162	0.00955335	0.00365755	6.82232	0.009	0.0105435	0.00365638	8.31506	0.0039	0.00106029	0.00370129	0.0820627	0.77	-0.00564461	0.00369197	2.3375	0.13	-0.0177901	0.00379939	21.9244	2.8e-06	-0.026932	0.00364739	54.5223	1.5e-13
1:23513980:G:A	rs641032	1	23513980	G	A	0.343844	0.998834	0.00731557	0.00295117	6.1448	0.013	0.00786782	0.00295023	7.11208	0.0077	0.00250385	0.00298646	0.702912	0.4	-0.00334073	0.00297894	1.25765	0.26	-0.00987614	0.00306562	10.3786	0.0013	-0.018402	0.00294297	39.098	4e-10
1:23514123:G:T	rs641808	1	23514123	G	T	0.343843	0.998834	0.00731486	0.00295118	6.14359	0.013	0.00786691	0.00295024	7.11041	0.0077	0.00250399	0.00298647	0.702992	0.4	-0.00334106	0.00297895	1.25789	0.26	-0.00987441	0.00306563	10.3749	0.0013	-0.0184012	0.00294298	39.0947	4e-10
1:23514246:A:G	rs652706	1	23514246	A	G	0.343841	0.998835	0.00731498	0.00295118	6.14377	0.013	0.00786685	0.00295024	7.11029	0.0077	0.00250445	0.00298647	0.703247	0.4	-0.00334083	0.00297895	1.25771	0.26	-0.00987367	0.00306563	10.3733	0.0013	-0.0184009	0.00294298	39.0933	4e-10
1:23514313:T:G	rs652783	1	23514313	T	G	0.34384	0.998837	0.0073148	0.00295118	6.14346	0.013	0.00786657	0.00295024	7.10978	0.0077	0.00250452	0.00298647	0.703288	0.4	-0.00334104	0.00297895	1.25787	0.26	-0.00987315	0.00306563	10.3722	0.0013	-0.0184008	0.00294298	39.0929	4e-10
1:23515257:G:A	rs667330	1	23515257	G	A	0.343817	0.998815	0.00729984	0.0029513	6.11787	0.013	0.00785097	0.00295036	7.08102	0.0078	0.00249891	0.0029866	0.700082	0.4	-0.00335397	0.00297908	1.26752	0.26	-0.0098543	0.00306576	10.3318	0.0013	-0.0183936	0.0029431	39.0589	4.1e-10
1:23515467:A:G	rs668234	1	23515467	A	G	0.343811	0.998845	0.00729515	0.00295127	6.11014	0.013	0.00784632	0.00295033	7.07279	0.0078	0.00249003	0.00298657	0.695131	0.4	-0.00336373	0.00297905	1.27493	0.26	-0.0098577	0.00306573	10.3391	0.0013	-0.018403	0.00294307	39.1	4e-10
1:23516142:C:T	rs667211	1	23516142	C	T	0.343798	0.998851	0.00728459	0.0029513	6.09233	0.014	0.00783497	0.00295036	7.05219	0.0079	0.00248814	0.0029866	0.694059	0.4	-0.00337039	0.00297908	1.27996	0.26	-0.00983851	0.00306576	10.2987	0.0013	-0.0183934	0.0029431	39.0584	4.1e-10
1:23516397:G:C	rs682766	1	23516397	G	C	0.343799	0.998881	0.00728892	0.00295126	6.09976	0.014	0.00783904	0.00295032	7.05973	0.0079	0.00249236	0.00298655	0.696437	0.4	-0.00336698	0.00297903	1.27741	0.26	-0.00983929	0.00306571	10.3007	0.0013	-0.0183955	0.00294306	39.0682	4.1e-10
1:23516887:C:T	rs7521341	1	23516887	C	T	0.178724	0.998315	0.00963035	0.00365686	6.93533	0.0085	0.0106113	0.0036557	8.42552	0.0037	0.00118093	0.0037006	0.101836	0.75	-0.00553455	0.00369128	2.24808	0.13	-0.0177379	0.00379868	21.804	3e-06	-0.0268896	0.00364671	54.3708	1.7e-13
1:23517481:T:C	rs4421563	1	23517481	T	C	0.343779	0.998912	0.00730265	0.00295128	6.12264	0.013	0.0078525	0.00295034	7.08388	0.0078	0.00250892	0.00298658	0.705709	0.4	-0.00335288	0.00297906	1.26671	0.26	-0.00983459	0.00306574	10.2906	0.0013	-0.0183947	0.00294309	39.0643	4.1e-10
1:23517514:T:C	rs4333826	1	23517514	T	C	0.343779	0.998917	0.00730236	0.00295128	6.12219	0.013	0.00785214	0.00295034	7.08326	0.0078	0.00250896	0.00298657	0.705733	0.4	-0.00335291	0.00297905	1.26674	0.26	-0.00983394	0.00306573	10.2893	0.0013	-0.0183942	0.00294308	39.0624	4.1e-10
1:23518227:C:T	rs604030	1	23518227	C	T	0.343778	0.998894	0.00730638	0.00295129	6.12887	0.013	0.00785704	0.00295035	7.09203	0.0077	0.00250399	0.00298659	0.702931	0.4	-0.00336706	0.00297907	1.27744	0.26	-0.00985341	0.00306575	10.33	0.0013	-0.0184257	0.0029431	39.1956	3.8e-10
1:23518524:C:T	rs605367	1	23518524	C	T	0.343812	0.998911	0.00728635	0.00295112	6.09603	0.014	0.00783659	0.00295018	7.05599	0.0079	0.00249482	0.00298641	0.697878	0.4	-0.0033743	0.00297889	1.28309	0.26	-0.00982534	0.00306556	10.2725	0.0014	-0.0183898	0.00294292	39.0479	4.1e-10
1:23519157:A:ACC	1:23519157_ACC_A	1	23519157	A	ACC	0.343864	0.997798	0.00724329	0.00295266	6.01791	0.014	0.00779047	0.00295172	6.96591	0.0083	0.00248681	0.00298797	0.692679	0.41	-0.00334563	0.00298044	1.26007	0.26	-0.00976164	0.00306717	10.1291	0.0015	-0.01824	0.00294446	38.3743	5.8e-10
1:23519477:T:C	rs623988	1	23519477	T	C	0.343729	0.998965	0.00727067	0.00295135	6.06888	0.014	0.00781829	0.00295041	7.02199	0.0081	0.00247225	0.00298664	0.685203	0.41	-0.00340653	0.00297912	1.30752	0.25	-0.00984073	0.0030658	10.3031	0.0013	-0.0184251	0.00294315	39.1918	3.8e-10
1:23519506:AT:A	rs202223945	1	23519506	AT	A	0.073416	0.984256	0.0258184	0.00542086	22.6841	1.9e-06	0.0260865	0.00541914	23.1724	1.5e-06	0.0145319	0.00548569	7.01749	0.0081	0.00704871	0.00547188	1.65938	0.2	-0.0263711	0.00563109	21.9317	2.8e-06	-0.0329502	0.00540581	37.1531	1.1e-09
1:23520797:C:T	rs8192527	1	23520797	C	T	0.067519	1	0.0253024	0.00559145	20.4774	6e-06	0.0255949	0.00558967	20.9669	4.7e-06	0.0139921	0.00565832	6.11494	0.013	0.00733096	0.00564407	1.68708	0.19	-0.0264123	0.0058083	20.6783	5.4e-06	-0.0315301	0.00557592	31.9754	1.6e-08
1:23521835:A:G	rs674386	1	23521835	A	G	0.308364	1	0.0100507	0.00303454	10.97	0.00093	0.0104248	0.00303358	11.8094	0.00059	0.00507595	0.00307083	2.73226	0.098	-0.000429173	0.0030631	0.019631	0.89	-0.0105498	0.00315223	11.201	0.00082	-0.0182606	0.00302612	36.4133	1.6e-09
1:23521872:T:TG	1:23521872_TG_T	1	23521872	T	TG	0.309133	0.996493	0.00988584	0.003038	10.5889	0.0011	0.0102607	0.00303704	11.4145	0.00073	0.00501468	0.00307434	2.66063	0.1	-0.000534463	0.0030666	0.0303754	0.86	-0.0103161	0.00315582	10.6858	0.0011	-0.0181802	0.00302957	36.0112	2e-09
1:23522001:A:G	rs11805867	1	23522001	A	G	0.148936	0.999546	0.0153784	0.00393794	15.2505	9.4e-05	0.0161538	0.00393669	16.8379	4.1e-05	0.00595541	0.00398504	2.23336	0.14	-0.00054614	0.003975	0.018877	0.89	-0.0206508	0.00409066	25.4852	4.5e-07	-0.0287865	0.003927	53.7348	2.3e-13
1:23522297:A:T	rs78121225	1	23522297	A	T	0.148936	0.999512	0.0153771	0.003938	15.2474	9.4e-05	0.0161527	0.00393674	16.835	4.1e-05	0.00595121	0.00398509	2.23015	0.14	-0.000550061	0.00397506	0.0191485	0.89	-0.0206552	0.00409072	25.4953	4.4e-07	-0.0287919	0.00392706	53.7533	2.3e-13
1:23522476:A:G	rs663942	1	23522476	A	G	0.308382	0.999819	0.0100042	0.00303464	10.8681	0.00098	0.0103784	0.00303368	11.7036	0.00062	0.00508468	0.00307094	2.74148	0.098	-0.000428651	0.0030632	0.019582	0.89	-0.0104439	0.00315233	10.9765	0.00092	-0.0181829	0.00302622	36.1018	1.9e-09
1:23522522:T:C	rs664301	1	23522522	T	C	0.308377	0.999891	0.0100009	0.00303464	10.8608	0.00098	0.0103766	0.00303368	11.6997	0.00063	0.00507871	0.00307094	2.73505	0.098	-0.000435139	0.0030632	0.0201792	0.89	-0.0104454	0.00315233	10.9796	0.00092	-0.0181885	0.00302622	36.1239	1.9e-09
1:23522967:T:A	rs636940	1	23522967	T	A	0.308338	0.999756	0.0100071	0.00303499	10.8717	0.00098	0.0103854	0.00303402	11.7169	0.00062	0.00508531	0.00307128	2.74155	0.098	-0.000438616	0.00306355	0.0204984	0.89	-0.0104424	0.00315269	10.9708	0.00093	-0.0182171	0.00302656	36.2294	1.8e-09
1:23523689:G:A	rs588387	1	23523689	G	A	0.308351	0.99967	0.0100159	0.00303503	10.8907	0.00097	0.0103944	0.00303407	11.7367	0.00061	0.00507669	0.00307133	2.73218	0.098	-0.000445172	0.0030636	0.021115	0.88	-0.0104786	0.00315274	11.0466	0.00089	-0.0182456	0.00302661	36.3417	1.7e-09
1:23523998:C:T	rs622387	1	23523998	C	T	0.308364	0.999622	0.0100084	0.00303508	10.8739	0.00098	0.0103839	0.00303412	11.7126	0.00062	0.00508482	0.00307138	2.74084	0.098	-0.000429835	0.00306365	0.0196846	0.89	-0.0104503	0.00315279	10.9867	0.00092	-0.0182079	0.00302666	36.1902	1.8e-09
1:23524049:T:C	rs622007	1	23524049	T	C	0.308365	0.999612	0.0100087	0.00303509	10.8745	0.00097	0.010386	0.00303412	11.7173	0.00062	0.00508541	0.00307139	2.74146	0.098	-0.000432588	0.00306365	0.0199374	0.89	-0.0104472	0.00315279	10.9801	0.00092	-0.0182134	0.00302666	36.2123	1.8e-09
1:23524310:G:A	rs601529	1	23524310	G	A	0.308366	0.999585	0.0100102	0.00303513	10.8776	0.00097	0.0103858	0.00303416	11.7167	0.00062	0.00508657	0.00307143	2.74265	0.098	-0.000429188	0.00306369	0.0196248	0.89	-0.010451	0.00315284	10.9878	0.00092	-0.0182105	0.0030267	36.1996	1.8e-09
1:23524407:C:A	rs856510	1	23524407	C	A	0.308366	0.999569	0.0100112	0.00303515	10.8797	0.00097	0.0103869	0.00303418	11.7189	0.00062	0.00508761	0.00307145	2.74373	0.098	-0.000428407	0.00306371	0.0195531	0.89	-0.0104512	0.00315286	10.9882	0.00092	-0.0182111	0.00302672	36.2014	1.8e-09
1:23524791:A:G	rs2746558	1	23524791	A	G	0.308381	0.999281	0.01001	0.00303537	10.8753	0.00097	0.0103794	0.00303441	11.7002	0.00062	0.00509058	0.00307168	2.74653	0.097	-0.000405473	0.00306394	0.0175131	0.89	-0.0104437	0.00315309	10.9708	0.00093	-0.0181567	0.00302695	35.9803	2e-09
1:23524921:G:A	rs78040680	1	23524921	G	A	0.0675519999999999	0.998931	0.0256242	0.00559327	20.9879	4.6e-06	0.0259576	0.00559149	21.5513	3.4e-06	0.0144278	0.00566016	6.49745	0.011	0.00782649	0.00564591	1.92162	0.17	-0.0262676	0.00581018	20.439	6.2e-06	-0.0314267	0.00557773	31.7455	1.8e-08
1:23525523:AT:A	rs137918322	1	23525523	AT	A	0.308525	0.9978	0.0100839	0.00303685	11.0258	9e-04	0.0104684	0.00303589	11.8903	0.00056	0.00507588	0.00307317	2.72803	0.099	-0.000405131	0.00306543	0.0174665	0.89	-0.0106176	0.00315463	11.328	0.00076	-0.0182633	0.00302842	36.3686	1.6e-09
1:23525599:T:C	rs7533524	1	23525599	T	C	0.308388	0.999329	0.0100167	0.00303542	10.8895	0.00097	0.0103925	0.00303446	11.7295	0.00062	0.00508768	0.00307173	2.74331	0.098	-0.000431534	0.00306399	0.019836	0.89	-0.0104625	0.00315314	11.0099	0.00091	-0.0182273	0.00302699	36.2595	1.7e-09
1:23526279:A:G	rs2746560	1	23526279	A	G	0.308368	0.999343	0.0100205	0.00303542	10.8978	0.00096	0.0103961	0.00303446	11.7377	0.00061	0.00509371	0.00307172	2.74982	0.097	-0.000424429	0.00306399	0.0191883	0.89	-0.0104585	0.00315314	11.0015	0.00091	-0.0182216	0.00302699	36.237	1.7e-09
1:23527005:C:T	rs2806570	1	23527005	C	T	0.311982	0.99771	0.00935491	0.00302826	9.54318	0.002	0.00974155	0.0030273	10.3549	0.0013	0.0043347	0.00306448	2.00081	0.16	-0.00105348	0.00305676	0.118776	0.73	-0.0105164	0.0031457	11.1763	0.00083	-0.0180868	0.00301985	35.8717	2.1e-09
1:23530496:T:C	rs114046937	1	23530496	T	C	0.144249	0.995245	0.0140556	0.00399726	12.3644	0.00044	0.0149003	0.00399599	13.904	0.00019	0.0045994	0.00404507	1.29286	0.26	-0.00163498	0.00403488	0.164197	0.69	-0.0204223	0.00415228	24.1899	8.7e-07	-0.0282133	0.00398616	50.0955	1.5e-12
1:23530623:C:CT	1:23530623_CT_C	1	23530623	C	CT	0.15534	0.962557	0.0149649	0.00393524	14.4612	0.00014	0.0157315	0.00393399	15.991	6.4e-05	0.00573293	0.00398231	2.07245	0.15	-0.000687808	0.00397228	0.0299816	0.86	-0.0202235	0.00408786	24.4748	7.5e-07	-0.0282526	0.00392432	51.831	6e-13
1:23533106:C:G	rs76485362	1	23533106	C	G	0.149139	0.996677	0.0158785	0.00393907	16.2492	5.6e-05	0.0166091	0.00393781	17.7902	2.5e-05	0.00688971	0.00398618	2.98737	0.084	0.000375133	0.00397614	0.0089012	0.92	-0.0199952	0.00409183	23.8789	1e-06	-0.0281194	0.00392813	51.2438	8.2e-13
1:23533689:T:C	rs61043255	1	23533689	T	C	0.149359	0.996562	0.0156259	0.00393693	15.7533	7.2e-05	0.0163631	0.00393568	17.2859	3.2e-05	0.0066483	0.00398402	2.7847	0.095	0.00010299	0.00397398	0.000671642	0.98	-0.0199098	0.00408961	23.7011	1.1e-06	-0.0281734	0.003926	51.4965	7.2e-13
1:23537321:G:C	rs28409571	1	23537321	G	C	0.14935	0.997161	0.0156183	0.00393574	15.7477	7.2e-05	0.0163469	0.00393448	17.2621	3.3e-05	0.00662112	0.00398281	2.76366	0.096	0.000101966	0.00397278	0.000658748	0.98	-0.0199381	0.00408837	23.7831	1.1e-06	-0.0281241	0.00392481	51.3476	7.7e-13
1:23538459:G:A	rs11585187	1	23538459	G	A	0.149342	0.996728	0.0156379	0.00393656	15.7806	7.1e-05	0.0163661	0.0039353	17.2956	3.2e-05	0.00663101	0.00398364	2.77076	0.096	0.000110748	0.00397361	0.000776789	0.98	-0.0199596	0.00408922	23.8243	1.1e-06	-0.0281461	0.00392563	51.4066	7.5e-13
1:23540543:A:G	rs16828054	1	23540543	A	G	0.149321	0.995862	0.0156993	0.00393798	15.8932	6.7e-05	0.0164244	0.00393673	17.4064	3e-05	0.0067126	0.00398508	2.83732	0.092	0.000190092	0.00397504	0.00228688	0.96	-0.0199348	0.0040907	23.7481	1.1e-06	-0.0281178	0.00392704	51.266	8.1e-13
1:23544493:T:C	rs11801565	1	23544493	T	C	0.149347	0.994763	0.0158615	0.00393992	16.2074	5.7e-05	0.0165804	0.00393867	17.7211	2.6e-05	0.00685301	0.00398704	2.95434	0.086	0.000335258	0.003977	0.00710636	0.93	-0.0200115	0.00409272	23.9076	1e-06	-0.028161	0.00392898	51.373	7.6e-13
1:23544748:G:A	rs7339958	1	23544748	G	A	0.146119	0.981115	0.0148886	0.00400393	13.8272	2e-04	0.015614	0.00400265	15.2171	9.6e-05	0.00613445	0.00405181	2.2922	0.13	-0.000217235	0.00404161	0.00288902	0.96	-0.019482	0.00415921	21.9405	2.8e-06	-0.0275714	0.00399281	47.6828	5e-12
1:23544780:T:C	rs61615240	1	23544780	T	C	0.149498	0.994846	0.0156905	0.00393807	15.8748	6.8e-05	0.0164244	0.00393681	17.4057	3e-05	0.00664813	0.00398516	2.78296	0.095	0.000136701	0.00397513	0.00118261	0.97	-0.0200603	0.00409079	24.047	9.4e-07	-0.028208	0.00392713	51.5935	6.8e-13
1:23545042:T:C	rs115607664	1	23545042	T	C	0.138566	0.953619	0.016041	0.00415541	14.9016	0.00011	0.0168349	0.00415409	16.4236	5.1e-05	0.00643843	0.0042051	2.34426	0.13	-0.000418223	0.00419452	0.00994149	0.92	-0.021191	0.00431656	24.1005	9.1e-07	-0.0298724	0.00414387	51.967	5.6e-13
1:23545750:G:C	rs76803163	1	23545750	G	C	0.149594	0.994244	0.0160057	0.00393843	16.516	4.8e-05	0.0167256	0.00393717	18.0466	2.2e-05	0.00698012	0.00398553	3.06728	0.08	0.000439539	0.00397549	0.012224	0.91	-0.020097	0.00409117	24.1306	9e-07	-0.0281772	0.00392749	51.4713	7.3e-13
1:23546399:C:T	rs7535481	1	23546399	C	T	0.149707	0.994196	0.0157887	0.0039372	16.0812	6.1e-05	0.0165191	0.00393594	17.6147	2.7e-05	0.00669138	0.00398429	2.82053	0.093	0.000155401	0.00397425	0.00152895	0.97	-0.0201917	0.00408989	24.3737	7.9e-07	-0.0282988	0.00392626	51.9489	5.7e-13
1:23549761:T:C	rs13374327	1	23549761	T	C	0.145306	0.991569	0.0149454	0.00398916	14.0363	0.00018	0.0157657	0.00398789	15.6294	7.7e-05	0.00575875	0.00403686	2.03502	0.15	-0.000316625	0.0040267	0.00618289	0.94	-0.0201244	0.00414386	23.5849	1.2e-06	-0.0276969	0.00397808	48.4747	3.3e-12
1:23551623:A:C	rs7532266	1	23551623	A	C	0.306616	0.990402	0.0100724	0.00305061	10.9017	0.00096	0.0104353	0.00304964	11.7088	0.00062	0.00519408	0.00308709	2.83085	0.092	-0.000341219	0.00307932	0.0122788	0.91	-0.0104117	0.00316892	10.7949	0.001	-0.0181463	0.00304214	35.581	2.4e-09
1:23551969:A:G	rs75456838	1	23551969	A	G	0.148141	0.988908	0.0163943	0.00396244	17.1182	3.5e-05	0.017164	0.00396118	18.7754	1.5e-05	0.00697415	0.00400983	3.02504	0.082	0.000343227	0.00399973	0.0073638	0.93	-0.0209324	0.00411611	25.8621	3.7e-07	-0.0289066	0.00395144	53.5162	2.6e-13
1:23555377:G:C	rs143465790	1	23555377	G	C	0.0668260000000001	0.972077	0.0254872	0.00569769	20.0099	7.7e-06	0.0258813	0.00569587	20.6468	5.5e-06	0.0133647	0.00576583	5.37276	0.02	0.00682512	0.00575131	1.40827	0.24	-0.0283454	0.00591865	22.9361	1.7e-06	-0.0329118	0.00568187	33.5522	6.9e-09
1:23589214:A:G	rs12565271	1	23589214	A	G	0.259395	0.991296	0.0137806	0.00321658	18.3546	1.8e-05	0.0131406	0.00321556	16.7001	4.4e-05	0.0151309	0.00325505	21.608	3.3e-06	0.0131518	0.00324685	16.4077	5.1e-05	0.000706776	0.00334133	0.044743	0.83	-0.000840594	0.00320765	0.068675	0.79
1:23592651:T:C	rs10917366	1	23592651	T	C	0.073074	0.987617	0.0253312	0.00542468	21.8053	3e-06	0.02419	0.00542295	19.8975	8.2e-06	0.0254975	0.00548955	21.5736	3.4e-06	0.0286298	0.00547573	27.3371	1.7e-07	-0.00559087	0.00563505	0.984378	0.32	0.00398232	0.00540961	0.541925	0.46
1:23597150:G:A	rs12035420	1	23597150	G	A	0.259473	0.988216	0.0139297	0.00322141	18.6979	1.5e-05	0.013316	0.00322038	17.0976	3.6e-05	0.0149972	0.00325994	21.1642	4.2e-06	0.0129386	0.00325173	15.8325	6.9e-05	0.000148503	0.00334634	0.00196938	0.96	-0.00148981	0.00321246	0.215074	0.64
1:23600599:A:G	rs77505260	1	23600599	A	G	0.063078	0.956916	0.0251961	0.00589959	18.2399	1.9e-05	0.0254548	0.00589772	18.6283	1.6e-05	0.0126013	0.00597015	4.45514	0.035	0.00585304	0.00595512	0.966011	0.33	-0.0295759	0.00612839	23.2907	1.4e-06	-0.0342829	0.00588321	33.9568	5.6e-09
1:23613344:T:C	rs12043534	1	23613344	T	C	0.259317	0.988891	0.0179076	0.00321966	30.9352	2.7e-08	0.0172594	0.00321864	28.7545	8.2e-08	0.0190032	0.00325817	34.018	5.5e-09	0.0163077	0.00324996	25.1786	5.2e-07	-0.000764567	0.00334453	0.0522591	0.82	-0.00285978	0.00321072	0.793342	0.37
1:23614390:TTA:T	1:23614390_TTA_T	1	23614390	TTA	T	0.252344	0.980844	0.0180027	0.00326274	30.4447	3.4e-08	0.017464	0.0032617	28.6682	8.6e-08	0.0185343	0.00330176	31.5111	2e-08	0.0160453	0.00329344	23.7354	1.1e-06	-0.00162575	0.00338927	0.230089	0.63	-0.00358588	0.00325368	1.21463	0.27
1:23614429:CAAATT:C	rs139525508	1	23614429	CAAATT	C	0.178516	0.978566	0.0176525	0.00370234	22.7332	1.9e-06	0.0168944	0.00370116	20.8358	5e-06	0.0175067	0.00374661	21.834	3e-06	0.0160708	0.00373718	18.4922	1.7e-05	-0.00336327	0.00384592	0.764757	0.38	-0.00288601	0.00369205	0.611027	0.43
1:23619009:T:C	rs10753554	1	23619009	T	C	0.259389	0.988928	0.0178691	0.00321952	30.8052	2.9e-08	0.0172329	0.0032185	28.669	8.6e-08	0.0189713	0.00325803	33.9068	5.8e-09	0.016253	0.00324982	25.012	5.7e-07	-0.000747942	0.00334438	0.0500155	0.82	-0.0029083	0.00321058	0.820564	0.37
1:23621746:A:T	rs78726676	1	23621746	A	T	0.157334	0.995197	0.0125892	0.00386222	10.6248	0.0011	0.0132189	0.00386099	11.7219	0.00062	0.00354323	0.00390841	0.82186	0.36	-0.0010473	0.00389857	0.0721664	0.79	-0.0194582	0.004012	23.5224	1.2e-06	-0.0242464	0.00385149	39.6311	3.1e-10
1:23629055:C:A	rs11590440	1	23629055	C	A	0.15823	0.993274	0.0125332	0.00385698	10.5591	0.0012	0.0131673	0.00385575	11.6621	0.00064	0.00345666	0.0039031	0.784322	0.38	-0.00123803	0.00389327	0.101119	0.75	-0.0195128	0.00400656	23.719	1.1e-06	-0.0244139	0.00384626	40.29	2.2e-10
1:23632206:A:ACT	1:23632206_ACT_A	1	23632206	A	ACT	0.0647759999999999	0.960518	0.0315448	0.00580537	29.5255	5.5e-08	0.0303603	0.00580352	27.3672	1.7e-07	0.0297127	0.0058748	25.5799	4.2e-07	0.0326338	0.00586	31.0127	2.6e-08	-0.00997203	0.00603051	2.73438	0.098	-0.000336543	0.00578925	0.00337938	0.95
1:23639009:G:A	rs1535179	1	23639009	G	A	0.06716	0.980054	0.0306166	0.00565083	29.3555	6e-08	0.0295528	0.00564903	27.3683	1.7e-07	0.0295262	0.00571841	26.6601	2.4e-07	0.0321318	0.00570401	31.7328	1.8e-08	-0.00872557	0.00586998	2.2096	0.14	7.61696e-05	0.00563514	0.000182706	0.99
1:23639549:C:T	rs3765941	1	23639549	C	T	0.263633	0.990123	0.0172007	0.00320124	28.8706	7.7e-08	0.0166019	0.00320022	26.9126	2.1e-07	0.0181228	0.00323952	31.2959	2.2e-08	0.0157174	0.00323137	23.6587	1.2e-06	-0.000845886	0.00332539	0.0647051	0.8	-0.0026454	0.00319235	0.686693	0.41
1:23640663:G:A	rs17437121	1	23640663	G	A	0.158103	1	0.0121862	0.00384972	10.0202	0.0015	0.0127321	0.00384849	10.945	0.00094	0.00335726	0.00389576	0.742651	0.39	-0.000922657	0.00388595	0.0563749	0.81	-0.0189882	0.00399902	22.5457	2.1e-06	-0.0232296	0.00383903	36.6134	1.4e-09
1:23653041:A:G	rs114241021	1	23653041	A	G	0.157244	0.99837	0.0124675	0.00385725	10.4472	0.0012	0.0130574	0.00385602	11.4666	0.00071	0.00348496	0.00390338	0.7971	0.37	-0.00100513	0.00389355	0.0666425	0.8	-0.0193131	0.00400684	23.2327	1.4e-06	-0.0239547	0.00384654	38.7831	4.7e-10
1:23664511:T:G	rs11586100	1	23664511	T	G	0.263399	0.990244	0.0172998	0.00320171	29.1957	6.5e-08	0.0166953	0.00320069	27.2083	1.8e-07	0.0182835	0.00324	31.8441	1.7e-08	0.0158389	0.00323184	24.0188	9.5e-07	-0.000741372	0.00332588	0.0496888	0.82	-0.00261901	0.00319282	0.672863	0.41
1:23667741:G:A	rs2103910	1	23667741	G	A	0.263423	0.99009	0.0173012	0.00320194	29.1961	6.5e-08	0.0166958	0.00320092	27.206	1.8e-07	0.0182638	0.00324024	31.7709	1.7e-08	0.0158469	0.00323208	24.0396	9.4e-07	-0.000782232	0.00332612	0.055309	0.81	-0.0026161	0.00319305	0.67127	0.41
1:23667751:A:C	rs2103911	1	23667751	A	C	0.26344	0.990149	0.0172833	0.00320179	29.1386	6.7e-08	0.0166822	0.00320077	27.1642	1.9e-07	0.0182652	0.00324008	31.7787	1.7e-08	0.0158419	0.00323192	24.0265	9.5e-07	-0.000746648	0.00332596	0.0503962	0.82	-0.00260186	0.0031929	0.664048	0.42
1:23680630:T:C	rs12563200	1	23680630	T	C	0.070265	0.994272	0.03255	0.0055055	34.9549	3.4e-09	0.0316893	0.00550375	33.1518	8.5e-09	0.0303564	0.00557134	29.688	5.1e-08	0.0314299	0.00555731	31.9857	1.6e-08	-0.0103992	0.00571901	3.3064	0.069	-0.00486671	0.00549021	0.785766	0.38
1:23681232:G:T	rs2749141	1	23681232	G	T	0.149677	0.993837	0.0217377	0.00394325	30.3891	3.5e-08	0.0213104	0.003942	29.2248	6.4e-08	0.0229257	0.00399041	33.0072	9.2e-09	0.0215451	0.00398036	29.2989	6.2e-08	-0.00146985	0.00409618	0.128762	0.72	-0.00186138	0.0039323	0.224067	0.64
1:23684954:G:T	rs74416781	1	23684954	G	T	0.069859	0.988283	0.0324961	0.00553488	34.4704	4.3e-09	0.031603	0.00553312	32.6225	1.1e-08	0.0296193	0.00560107	27.9645	1.2e-07	0.0309463	0.00558697	30.6808	3e-08	-0.0115577	0.00574953	4.04087	0.044	-0.00549286	0.00551951	0.990367	0.32
1:23685489:T:C	rs79253736	1	23685489	T	C	0.070605	0.994496	0.0323331	0.00549117	34.671	3.9e-09	0.0314409	0.00548942	32.8048	1e-08	0.0292843	0.00555684	27.7725	1.4e-07	0.0304427	0.00554285	30.1649	4e-08	-0.0117708	0.00570413	4.25825	0.039	-0.00592104	0.00547592	1.16918	0.28
1:23685968:C:T	rs41300120	1	23685968	C	T	0.070417	0.995377	0.0324612	0.00549727	34.8685	3.5e-09	0.0315744	0.00549552	33.0106	9.2e-09	0.02973	0.00556302	28.5606	9.1e-08	0.0309741	0.00554901	31.1577	2.4e-08	-0.0113248	0.00571047	3.93295	0.047	-0.00544276	0.00548201	0.985733	0.32
1:23688933:A:G	rs2849028	1	23688933	A	G	0.26213	0.997972	0.0176307	0.00319536	30.4437	3.4e-08	0.0172789	0.00319434	29.2597	6.3e-08	0.0181718	0.00323358	31.5815	1.9e-08	0.0156774	0.00322543	23.6251	1.2e-06	-0.00153901	0.00331928	0.214979	0.64	-0.00399294	0.00318649	1.57022	0.21
1:23689083:A:G	rs3795308	1	23689083	A	G	0.070414	0.995838	0.0324461	0.00549657	34.8451	3.6e-09	0.0315599	0.00549482	32.9887	9.3e-09	0.0297042	0.0055623	28.5185	9.3e-08	0.0309462	0.0055483	31.1097	2.4e-08	-0.0113406	0.00570973	3.94493	0.047	-0.00546389	0.0054813	0.993658	0.32
1:23691613:G:A	rs2849026	1	23691613	G	A	0.262205	0.998176	0.0176445	0.00319505	30.4974	3.3e-08	0.0172914	0.00319403	29.3077	6.2e-08	0.0181547	0.00323326	31.5281	2e-08	0.0156503	0.00322511	23.5481	1.2e-06	-0.00160524	0.00331896	0.233926	0.63	-0.00406205	0.00318617	1.62537	0.2
1:23691745:C:T	rs10917373	1	23691745	C	T	0.254271	0.995897	0.0170506	0.00323032	27.8604	1.3e-07	0.0166476	0.00322929	26.576	2.5e-07	0.0169154	0.00326895	26.7762	2.3e-07	0.0145192	0.00326072	19.827	8.5e-06	-0.00283292	0.0033556	0.712735	0.4	-0.00491372	0.00322135	2.32673	0.13
1:23691901:T:A	rs79490829	1	23691901	T	A	0.070466	0.99578	0.0324487	0.00549366	34.8875	3.5e-09	0.0315593	0.00549191	33.0223	9.1e-09	0.0296714	0.00555936	28.4856	9.4e-08	0.0308935	0.00554536	31.0367	2.5e-08	-0.0113901	0.00570672	3.98365	0.046	-0.0054988	0.00547841	1.00746	0.32
1:23692211:A:AAATT	1:23692211_AAATT_A	1	23692211	A	AAATT	0.0668299999999999	0.966824	0.034055	0.00571869	35.4623	2.6e-09	0.0332344	0.00571687	33.7955	6.1e-09	0.0308383	0.00578709	28.3962	9.9e-08	0.0318012	0.00577251	30.35	3.6e-08	-0.0123426	0.00594047	4.31687	0.038	-0.00693836	0.00570281	1.48025	0.22
1:23692229:A:C	rs4525087	1	23692229	A	C	0.248074	0.984504	0.0168227	0.00327698	26.3539	2.8e-07	0.0163975	0.00327593	25.0544	5.6e-07	0.0164461	0.00331617	24.5953	7.1e-07	0.0139677	0.00330782	17.8308	2.4e-05	-0.00305466	0.00340406	0.805249	0.37	-0.00516708	0.00326787	2.50011	0.11
1:23692843:G:GGAGGCAAAGT	rs139587962	1	23692843	G	GGAGGCAAAGT	0.265459	0.977892	0.0159848	0.0032167	24.6942	6.7e-07	0.0155508	0.00321568	23.3863	1.3e-06	0.0158712	0.00325517	23.7723	1.1e-06	0.0140779	0.00324697	18.7982	1.5e-05	-0.00251198	0.00334145	0.565149	0.45	-0.00368613	0.00320777	1.32049	0.25
1:23693167:C:G	rs10917374	1	23693167	C	G	0.070404	0.996175	0.0324612	0.00549549	34.8913	3.5e-09	0.031577	0.00549374	33.0373	9e-09	0.029669	0.00556122	28.4621	9.6e-08	0.0309174	0.00554721	31.064	2.5e-08	-0.0114356	0.00570862	4.01289	0.045	-0.00555432	0.00548023	1.02722	0.31
1:23693422:T:C	rs2849025	1	23693422	T	C	0.254177	0.996074	0.0171129	0.00322964	28.0765	1.2e-07	0.0167104	0.00322861	26.7881	2.3e-07	0.0169706	0.00326826	26.9626	2.1e-07	0.0146108	0.00326003	20.0865	7.4e-06	-0.0028476	0.00335489	0.720448	0.4	-0.00488072	0.00322067	2.29656	0.13
1:23698120:G:C	rs754984	1	23698120	G	C	0.067237	0.996874	0.033044	0.00561401	34.6448	4e-09	0.0320127	0.00561222	32.5367	1.2e-08	0.0303706	0.00568115	28.5782	9e-08	0.0321568	0.00566684	32.2005	1.4e-08	-0.0113231	0.00583173	3.76998	0.052	-0.00453883	0.00559842	0.657291	0.42
1:23699168:C:T	rs2144734	1	23699168	C	T	0.259272	0.996838	0.017444	0.0032098	29.5349	5.5e-08	0.0170726	0.00320877	28.3089	1e-07	0.0180629	0.00324818	30.9238	2.7e-08	0.0157201	0.00324	23.5407	1.2e-06	-0.00138458	0.00333428	0.172438	0.68	-0.00365474	0.00320088	1.30369	0.25
1:23699340:G:A	rs2749153	1	23699340	G	A	0.259268	0.996772	0.0174436	0.00320991	29.5314	5.5e-08	0.0170732	0.00320889	28.3088	1e-07	0.0180627	0.0032483	30.921	2.7e-08	0.0157262	0.00324012	23.5574	1.2e-06	-0.00138368	0.0033344	0.172201	0.68	-0.0036481	0.003201	1.29886	0.25
1:23700811:T:C	rs9887921	1	23700811	T	C	0.067851	1	0.0338156	0.00558695	36.6342	1.4e-09	0.0327319	0.00558517	34.3455	4.6e-09	0.0310918	0.00565376	30.2424	3.8e-08	0.0329341	0.00563953	34.1041	5.2e-09	-0.0116831	0.00580362	4.05244	0.044	-0.0044033	0.00557143	0.62463	0.43
1:23701118:C:A	rs10799794	1	23701118	C	A	0.262681	0.996464	0.0175308	0.00319518	30.1031	4.1e-08	0.0172025	0.00319417	29.0048	7.2e-08	0.0179696	0.0032334	30.886	2.7e-08	0.0154429	0.00322525	22.926	1.7e-06	-0.00173352	0.0033191	0.272782	0.6	-0.00425748	0.00318631	1.78537	0.18
1:23701583:T:C	rs4649024	1	23701583	T	C	0.070622	0.997831	0.0320435	0.00548438	34.1371	5.1e-09	0.0311767	0.00548263	32.3357	1.3e-08	0.0290487	0.00554997	27.3951	1.7e-07	0.0302211	0.00553599	29.8009	4.8e-08	-0.0116882	0.00569707	4.2091	0.04	-0.00597751	0.00546915	1.19454	0.27
1:23703118:G:C	rs10753555	1	23703118	G	C	0.251871	0.991464	0.0172117	0.00324771	28.0861	1.2e-07	0.0167286	0.00324668	26.5485	2.6e-07	0.016918	0.00328655	26.4983	2.6e-07	0.0143949	0.00327828	19.2807	1.1e-05	-0.0031946	0.00337366	0.896662	0.34	-0.00524507	0.00323869	2.62279	0.11
1:23706653:T:C	rs6666439	1	23706653	T	C	0.063416	0.949484	0.0258584	0.00590844	19.1539	1.2e-05	0.026017	0.00590656	19.4019	1.1e-05	0.0139565	0.0059791	5.44854	0.02	0.00751581	0.00596405	1.58807	0.21	-0.028247	0.00613758	21.1811	4.2e-06	-0.0324714	0.00589203	30.3718	3.6e-08
1:23706760:G:A	rs664755	1	23706760	G	A	0.142154	0.993717	0.0213608	0.00402958	28.1007	1.2e-07	0.020824	0.0040283	26.723	2.3e-07	0.0214692	0.00407777	27.7195	1.4e-07	0.0203625	0.0040675	25.0615	5.6e-07	-0.00365085	0.00418585	0.760712	0.38	-0.00316197	0.00401839	0.619174	0.43
1:23708486:C:T	rs7532311	1	23708486	C	T	0.0611120000000001	0.991121	0.0352802	0.00587627	36.0461	1.9e-09	0.0347459	0.0058744	34.9848	3.3e-09	0.030965	0.00594655	27.1152	1.9e-07	0.0320451	0.00593157	29.1866	6.6e-08	-0.0140423	0.00610416	5.29207	0.021	-0.00861153	0.00585995	2.1596	0.14
1:23708919:C:A	rs10737472	1	23708919	C	A	0.142187	0.990845	0.0213405	0.00403264	28.0046	1.2e-07	0.0208001	0.00403136	26.6213	2.5e-07	0.0213986	0.00408087	27.4958	1.6e-07	0.0202444	0.00407059	24.7341	6.6e-07	-0.00368832	0.00418903	0.775228	0.38	-0.00329429	0.00402144	0.671057	0.41
1:23708989:C:T	rs10917375	1	23708989	C	T	0.070993	0.991023	0.0324776	0.00548282	35.088	3.2e-09	0.0315631	0.00548108	33.1611	8.5e-09	0.0294618	0.00554839	28.1958	1.1e-07	0.0306022	0.00553442	30.5746	3.2e-08	-0.0118046	0.00569546	4.29582	0.038	-0.00593386	0.0054676	1.17783	0.28
1:23709759:T:C	rs12131566	1	23709759	T	C	0.0573090000000001	0.991779	0.0337629	0.00605522	31.0899	2.5e-08	0.0333198	0.00605329	30.2986	3.7e-08	0.0287982	0.00612763	22.0874	2.6e-06	0.0303403	0.0061122	24.6403	6.9e-07	-0.0146803	0.00629005	5.44709	0.02	-0.00898741	0.0060384	2.21526	0.14
1:23709772:CAA:C	1:23709772_CAA_C	1	23709772	CAA	C	0.114144	0.977571	0.020886	0.00445476	21.9817	2.8e-06	0.0206437	0.00445334	21.4884	3.6e-06	0.0218654	0.00450803	23.5256	1.2e-06	0.0215087	0.00449668	22.8794	1.7e-06	-0.00166043	0.00462752	0.128749	0.72	-0.000569475	0.00444239	0.016433	0.9
1:23710241:C:G	rs2298633	1	23710241	C	G	0.057021	0.997446	0.0338181	0.00605557	31.188	2.3e-08	0.0333799	0.00605364	30.4045	3.5e-08	0.029028	0.00612799	22.4388	2.2e-06	0.0304208	0.00611256	24.7682	6.5e-07	-0.0142384	0.00629042	5.12346	0.024	-0.00892556	0.00603876	2.18462	0.14
1:23712528:T:A	rs649458	1	23712528	T	A	0.138992	1	0.0208789	0.0040543	26.5206	2.6e-07	0.0206243	0.00405301	25.8944	3.6e-07	0.021943	0.00410279	28.6045	8.9e-08	0.0204012	0.00409245	24.8511	6.2e-07	-0.00096472	0.00421153	0.0524714	0.82	-0.00212599	0.00404304	0.276508	0.6
1:23712625:A:G	rs12126283	1	23712625	A	G	0.057011	0.997446	0.0338099	0.00605629	31.1655	2.4e-08	0.0333735	0.00605436	30.3856	3.5e-08	0.0289777	0.00612872	22.3557	2.3e-06	0.0303665	0.00611328	24.674	6.8e-07	-0.0143047	0.00629116	5.17004	0.023	-0.00899856	0.00603947	2.21998	0.14
1:23712773:A:T	rs1198443	1	23712773	A	T	0.138789	0.999339	0.0209056	0.00405991	26.515	2.6e-07	0.0206609	0.00405862	25.9144	3.6e-07	0.0219476	0.00410847	28.5375	9.2e-08	0.0204019	0.00409812	24.784	6.4e-07	-0.00103161	0.00421736	0.0598341	0.81	-0.00219944	0.00404864	0.295124	0.59
1:23714665:C:T	rs1212034	1	23714665	C	T	0.138475	0.993968	0.0205835	0.0040733	25.5356	4.3e-07	0.0203275	0.004072	24.9202	6e-07	0.02152	0.00412201	27.2562	1.8e-07	0.0199412	0.00411163	23.522	1.2e-06	-0.00114802	0.00423127	0.073613	0.79	-0.00241646	0.00406199	0.353902	0.55
1:23714814:G:C	rs12136719	1	23714814	G	C	0.057026	0.990333	0.0335188	0.00607382	30.4545	3.4e-08	0.0330697	0.00607189	29.6628	5.1e-08	0.0286779	0.00614646	21.7693	3.1e-06	0.0300179	0.00613098	23.9718	9.8e-07	-0.0142685	0.00630938	5.11427	0.024	-0.009061	0.00605696	2.23791	0.13
1:23716014:G:A	rs72882938	1	23716014	G	A	0.057167	0.976023	0.0329347	0.00610704	29.0834	6.9e-08	0.0325088	0.0061051	28.3541	1e-07	0.0281601	0.00618008	20.7625	5.2e-06	0.029563	0.00616452	22.9984	1.6e-06	-0.0140931	0.00634389	4.93518	0.026	-0.00885741	0.00609009	2.11527	0.15
1:23737013:T:C	rs114352248	1	23737013	T	C	0.08214	0.979749	0.0248029	0.00516672	23.045	1.6e-06	0.0254086	0.00516508	24.1995	8.7e-07	0.0169835	0.00522851	10.5511	0.0012	0.0116096	0.00521535	4.95527	0.026	-0.0208233	0.0053671	15.053	1e-04	-0.0250107	0.00515238	23.5633	1.2e-06
1:23784293:G:A	rs76230830	1	23784293	G	A	0.082308	0.986397	0.0241968	0.00514528	22.1156	2.6e-06	0.0247439	0.00514365	23.1416	1.5e-06	0.0169238	0.00520682	10.5645	0.0012	0.0118718	0.00519371	5.2249	0.022	-0.0198584	0.00534483	13.8045	2e-04	-0.023487	0.00513099	20.9533	4.7e-06
1:23825250:T:C	rs7518154	1	23825250	T	C	0.081912	0.981079	0.0226527	0.00516954	19.2015	1.2e-05	0.0232539	0.00516789	20.2472	6.8e-06	0.0158079	0.00523137	9.13104	0.0025	0.0112365	0.00521819	4.63684	0.031	-0.0188142	0.00537002	12.2749	0.00046	-0.0218713	0.00515518	17.9996	2.2e-05
1:23826473:T:G	rs7512844	1	23826473	T	G	0.082095	0.978138	0.0226369	0.00517146	19.1606	1.2e-05	0.0232633	0.00516982	20.2485	6.8e-06	0.0158542	0.00523331	9.17771	0.0024	0.0111591	0.00522013	4.56979	0.033	-0.0186823	0.00537202	12.0944	0.00051	-0.0219291	0.0051571	18.0813	2.1e-05
1:23831960:T:A	rs2999140	1	23831960	T	A	0.122422	0.976065	0.0260718	0.00432734	36.2994	1.7e-09	0.0260981	0.00432597	36.3958	1.6e-09	0.020782	0.0043791	22.522	2.1e-06	0.0179397	0.00436807	16.8676	4e-05	-0.0159406	0.00449517	12.5752	0.00039	-0.0161568	0.00431533	14.0179	0.00018
1:26388241:G:C	rs2997446	1	26388241	G	C	0.179496	0.992928	-0.0158611	0.00366475	18.7318	1.5e-05	-0.0166311	0.00366358	20.6077	5.6e-06	-0.0169463	0.00370858	20.8803	4.9e-06	-0.00800155	0.00369924	4.67869	0.031	0.00137332	0.00380687	0.130139	0.72	0.0152943	0.00365457	17.5141	2.9e-05
[truncated: 125,852 more rows]
