# Supplementary material for: GWAS of allometric body-shape indices in UK Biobank identifies loci suggesting associations with morphogenesis, organogenesis, adrenal cell renewal and cancer
Source: Sci Rep. 2021 May 21;11:10688. doi: 10.1038/s41598-021-89176-6 (PMC8139988; doi:10.1038/s41598-021-89176-6)
Supplement: Supplementary file 4 — Supplementary Table S11. [file 41598_2021_89176_MOESM4_ESM.zip › TABS11b_gwas.bolt.snps.m_2021-02-24.csv]

rsID	SNP	CHR	BP	A1	A2	MAF	INFO	BETA_WHIUKB	SE_WHIUKB	CHISQ_BOLT_LMM_INF_WHIUKB	P_BOLT_LMM_INF_WHIUKB	BETA_WHR	SE_WHR	CHISQ_BOLT_LMM_INF_WHR	P_BOLT_LMM_INF_WHR	BETA_ABSIUKB	SE_ABSIUKB	CHISQ_BOLT_LMM_INF_ABSIUKB	P_BOLT_LMM_INF_ABSIUKB	BETA_WC	SE_WC	CHISQ_BOLT_LMM_INF_WC	P_BOLT_LMM_INF_WC	BETA_HIUKB	SE_HIUKB	CHISQ_BOLT_LMM_INF_HIUKB	P_BOLT_LMM_INF_HIUKB	BETA_HC	SE_HC	CHISQ_BOLT_LMM_INF_HC	P_BOLT_LMM_INF_HC
1:7969507:A:G	rs113965662	1	7969507	A	G	0.18599	0.986693	0.00840978	0.00403024	4.3542	0.037	0.00749952	0.00402891	3.46491	0.063	0.014138	0.00399118	12.548	4e-04	0.0181457	0.00397388	20.8506	5e-06	0.00834532	0.0041306	4.08188	0.043	0.0143455	0.00394336	13.2343	0.00027
1:7969870:T:C	rs112853802	1	7969870	T	C	0.187437	0.984117	0.00818846	0.00402551	4.13773	0.042	0.00738113	0.00402419	3.36426	0.067	0.0146943	0.00398651	13.5866	0.00023	0.0184858	0.00396922	21.6904	3.2e-06	0.00954248	0.00412576	5.34952	0.021	0.0152484	0.00393874	14.9876	0.00011
1:7971827:A:G	rs59523164	1	7971827	A	G	0.183946	0.991131	0.00958278	0.00403902	5.62899	0.018	0.008538	0.00403769	4.47143	0.034	0.01584	0.00399988	15.6825	7.5e-05	0.0195875	0.00398254	24.1901	8.7e-07	0.00904818	0.0041396	4.77755	0.029	0.0148045	0.00395196	14.0334	0.00018
1:7982816:A:G	rs17229081	1	7982816	A	G	0.172352	0.988939	0.0104455	0.00414314	6.35628	0.012	0.00951649	0.00414177	5.27936	0.022	0.0167438	0.00410299	16.6536	4.5e-05	0.0202069	0.0040852	24.4665	7.6e-07	0.00918861	0.00424631	4.68248	0.03	0.0146462	0.00405382	13.0532	3e-04
1:7989022:T:C	rs9658012	1	7989022	T	C	0.172119	0.989799	0.0100918	0.00414375	5.93128	0.015	0.00918304	0.00414239	4.91441	0.027	0.0166002	0.0041036	16.3642	5.2e-05	0.0198762	0.00408581	23.6654	1.1e-06	0.00950925	0.00424694	5.01349	0.025	0.0147337	0.00405443	13.2058	0.00028
1:7994420:G:A	rs2493214	1	7994420	G	A	0.188825	0.989297	0.0110295	0.00399517	7.62155	0.0058	0.0101334	0.00399385	6.43765	0.011	0.0151983	0.00395646	14.7562	0.00012	0.0183711	0.0039393	21.7486	3.1e-06	0.00624556	0.00409466	2.32653	0.13	0.0112941	0.00390905	8.34766	0.0039
1:7996478:AAAAC:A	rs9657973	1	7996478	AAAAC	A	0.189889	0.975064	0.0109365	0.00401543	7.41815	0.0065	0.0100479	0.00401411	6.26573	0.012	0.0158737	0.00397652	15.935	6.6e-05	0.0187575	0.00395928	22.4449	2.2e-06	0.00746244	0.00411543	3.288	0.07	0.0118698	0.00392887	9.12751	0.0025
1:7997183:A:G	rs7545687	1	7997183	A	G	0.172651	0.987654	0.00984882	0.00414323	5.65055	0.017	0.00889558	0.00414186	4.61272	0.032	0.016397	0.00410308	15.9701	6.4e-05	0.0198715	0.00408529	23.66	1.1e-06	0.00961225	0.0042464	5.12399	0.024	0.0152113	0.00405391	14.0793	0.00018
1:8004440:C:T	rs34878017	1	8004440	C	T	0.174252	0.986897	0.0126941	0.00413352	9.43117	0.0021	0.011823	0.00413215	8.18658	0.0042	0.0184849	0.00409346	20.3916	6.3e-06	0.0229342	0.00407572	31.6636	1.8e-08	0.00814946	0.00423645	3.70044	0.054	0.0154349	0.00404441	14.5645	0.00014
1:8014568:A:G	rs35731977	1	8014568	A	G	0.181145	0.987404	0.0118129	0.00406935	8.42679	0.0037	0.0109771	0.00406801	7.28129	0.007	0.016772	0.00402992	17.3211	3.2e-05	0.0212636	0.00401245	28.0836	1.2e-07	0.00701196	0.00417069	2.82659	0.093	0.0146583	0.00398163	13.5533	0.00023
1:8021740:A:G	rs17523802	1	8021740	A	G	0.172428	0.997678	0.0120417	0.00413047	8.49914	0.0036	0.0110003	0.00412911	7.09735	0.0077	0.0186024	0.00409045	20.6821	5.4e-06	0.0232679	0.00407271	32.6397	1.1e-08	0.00923198	0.00423333	4.75582	0.029	0.0167847	0.00404143	17.2487	3.3e-05
1:8021910:G:GGTGCTGGACGGTGTCCCT	1:8021910_GGTGCTGGACGGTGTCCCT_G	1	8021910	G	GGTGCTGGACGGTGTCCCT	0.175475	0.992296	0.0130167	0.00411318	10.0149	0.0016	0.0120854	0.00411182	8.63887	0.0033	0.0187424	0.00407332	21.1717	4.2e-06	0.0234187	0.00405566	33.3429	7.7e-09	0.00810059	0.0042156	3.69244	0.055	0.015823	0.00402451	15.4579	8.4e-05
1:8021973:T:G	rs35675666	1	8021973	T	G	0.172322	1	0.0121781	0.00413182	8.6872	0.0032	0.011172	0.00413046	7.31594	0.0068	0.0184524	0.00409178	20.3368	6.5e-06	0.0229481	0.00407404	31.728	1.8e-08	0.00885656	0.00423471	4.37404	0.036	0.0162788	0.00404275	16.214	5.7e-05
1:8022197:T:G	rs3766606	1	8022197	T	G	0.172667	0.998151	0.012239	0.00412694	8.79496	0.003	0.0112137	0.00412559	7.38796	0.0066	0.0188065	0.00408695	21.1747	4.2e-06	0.0233194	0.00406924	32.8403	1e-08	0.00922424	0.00422972	4.75597	0.029	0.0166034	0.00403798	16.907	3.9e-05
1:8022771:T:TCA	1:8022771_TCA_T	1	8022771	T	TCA	0.17037	0.98994	0.0120077	0.00416693	8.30396	0.004	0.0109893	0.00416556	6.95971	0.0083	0.0180733	0.00412655	19.1822	1.2e-05	0.0222831	0.00410866	29.4136	5.8e-08	0.00853092	0.0042707	3.9902	0.046	0.0156233	0.00407711	14.6838	0.00013
1:8022772:C:CAG	1:8022772_CAG_C	1	8022772	C	CAG	0.171421	0.991537	0.0120428	0.00415399	8.40465	0.0037	0.0110115	0.00415263	7.03155	0.008	0.0183497	0.00411374	19.8969	8.2e-06	0.0226198	0.00409591	30.4984	3.3e-08	0.00884884	0.00425744	4.31992	0.038	0.016012	0.00406445	15.5198	8.2e-05
1:8023586:T:C	rs34157438	1	8023586	T	C	0.172101	0.997746	0.0122384	0.00413344	8.76656	0.0031	0.0112189	0.00413208	7.37162	0.0066	0.0184547	0.00409339	20.3259	6.5e-06	0.0229738	0.00407564	31.7741	1.7e-08	0.00876357	0.00423637	4.27931	0.039	0.016208	0.00404434	16.0607	6.1e-05
1:8025275:T:C	rs7517357	1	8025275	T	C	0.172107	0.997266	0.0122735	0.00413441	8.81279	0.003	0.0112414	0.00413305	7.39781	0.0065	0.0185137	0.00409434	20.4465	6.1e-06	0.0230735	0.00407659	32.0356	1.5e-08	0.00878659	0.00423736	4.29981	0.038	0.0162927	0.00404528	16.2214	5.6e-05
1:8027830:C:A	rs12740409	1	8027830	C	A	0.172183	0.995689	0.0126347	0.00413618	9.33102	0.0023	0.0115673	0.00413481	7.82623	0.0051	0.019043	0.0040961	21.6137	3.3e-06	0.0237056	0.00407834	33.786	6.2e-09	0.00898271	0.00423918	4.49006	0.034	0.0166661	0.00404701	16.9589	3.8e-05
1:8028930:G:T	rs34124834	1	8028930	G	T	0.17229	0.995175	0.0126927	0.00413577	9.41881	0.0021	0.0116153	0.00413441	7.89283	0.005	0.0191879	0.00409569	21.9482	2.8e-06	0.0238641	0.00407794	34.2459	4.9e-09	0.00910888	0.00423876	4.61798	0.032	0.0168021	0.00404662	17.2402	3.3e-05
1:8029494:G:T	rs2641116	1	8029494	G	T	0.172352	0.990318	0.0123983	0.00414123	8.96317	0.0028	0.0112866	0.00413987	7.43275	0.0064	0.0191549	0.0041011	21.8151	3e-06	0.0238438	0.00408333	34.0975	5.2e-09	0.00959609	0.00424436	5.11169	0.024	0.0172792	0.00405196	18.1851	2e-05
1:8029509:A:G	rs2640906	1	8029509	A	G	0.167036	0.965432	0.0126709	0.0042488	8.89372	0.0029	0.0114332	0.0042474	7.24587	0.0071	0.0197373	0.00420763	22.0039	2.7e-06	0.0242528	0.00418939	33.5136	7.1e-09	0.00987243	0.00435461	5.13985	0.023	0.0175037	0.00415722	17.7278	2.5e-05
1:8029510:A:G	rs2641117	1	8029510	A	G	0.167573	0.966674	0.0126662	0.00424058	8.92167	0.0028	0.0114328	0.00423918	7.27351	0.007	0.0196248	0.00419949	21.8383	3e-06	0.024176	0.00418128	33.431	7.4e-09	0.00968488	0.00434618	4.96562	0.026	0.0174001	0.00414917	17.5867	2.7e-05
1:8029644:C:CTT	1:8029644_CTT_C	1	8029644	C	CTT	0.174142	0.984364	0.0125289	0.00413761	9.16905	0.0025	0.0114339	0.00413624	7.6415	0.0057	0.0190309	0.00409751	21.5714	3.4e-06	0.0235986	0.00407975	33.4585	7.3e-09	0.00916241	0.00424064	4.66828	0.031	0.0166189	0.00404841	16.8514	4e-05
1:8032921:G:A	rs367481	1	8032921	G	A	0.177136	0.994707	0.0120281	0.00408777	8.65803	0.0033	0.0109663	0.00408643	7.2017	0.0073	0.0190526	0.00404816	22.151	2.5e-06	0.0235753	0.00403061	34.2117	4.9e-09	0.00988698	0.00418957	5.56915	0.018	0.0171701	0.00399966	18.4289	1.8e-05
1:8033722:C:CA	1:8033722_CA_C	1	8033722	C	CA	0.177677	0.993403	0.0118328	0.00408568	8.38779	0.0038	0.0107681	0.00408434	6.95081	0.0084	0.0188964	0.00404609	21.8115	3e-06	0.023551	0.00402855	34.1759	5e-09	0.0099925	0.00418742	5.69449	0.017	0.01743	0.00399761	19.0105	1.3e-05
1:8033837:A:G	rs12563704	1	8033837	A	G	0.176793	0.995694	0.0122125	0.00409037	8.91419	0.0028	0.0111532	0.00408903	7.43975	0.0064	0.0190889	0.00405074	22.2071	2.4e-06	0.0235894	0.00403318	34.2088	5e-09	0.00970667	0.00419223	5.36104	0.021	0.0170124	0.0040022	18.069	2.1e-05
1:8038177:T:C	rs12750531	1	8038177	T	C	0.175785	0.998714	0.0124649	0.00409545	9.26345	0.0023	0.0114146	0.00409411	7.7733	0.0053	0.0191577	0.00405577	22.312	2.3e-06	0.0235749	0.00403819	34.0821	5.3e-09	0.00934875	0.00419744	4.96064	0.026	0.0166225	0.00400717	17.2074	3.4e-05
1:8041290:T:C	rs67717282	1	8041290	T	C	0.175835	0.999251	0.0125438	0.00409404	9.38756	0.0022	0.0114821	0.00409269	7.87093	0.005	0.0192452	0.00405437	22.532	2.1e-06	0.0236219	0.00403679	34.242	4.9e-09	0.00933291	0.00419599	4.94727	0.026	0.0165712	0.00400579	17.1132	3.5e-05
1:8042402:T:A	rs161800	1	8042402	T	A	0.176783	0.99795	0.0122506	0.0040855	8.99129	0.0027	0.0111738	0.00408415	7.48511	0.0062	0.0190992	0.00404591	22.2842	2.4e-06	0.0235706	0.00402837	34.2359	4.9e-09	0.00963052	0.00418723	5.28987	0.021	0.0169379	0.00399743	17.9539	2.3e-05
1:8042826:T:G	rs161802	1	8042826	T	G	0.17707	0.997134	0.0119996	0.00408298	8.63735	0.0033	0.0109126	0.00408164	7.14801	0.0075	0.0190558	0.00404342	22.2105	2.4e-06	0.023583	0.00402589	34.3143	4.7e-09	0.00993742	0.00418466	5.63933	0.018	0.0172621	0.00399497	18.6707	1.6e-05
1:8046378:T:C	rs225120	1	8046378	T	C	0.176746	0.998185	0.012358	0.00408547	9.14989	0.0025	0.0112645	0.00408412	7.60729	0.0058	0.01925	0.00404588	22.6379	2e-06	0.0237179	0.00402834	34.6657	3.9e-09	0.00970825	0.00418721	5.37568	0.02	0.0170027	0.0039974	18.0918	2.1e-05
1:8046672:A:C	rs12727642	1	8046672	A	C	0.175758	1	0.0123082	0.0040938	9.03924	0.0026	0.0112226	0.00409245	7.52004	0.0061	0.0191034	0.00405413	22.2038	2.5e-06	0.0235905	0.00403656	34.1548	5.1e-09	0.00953578	0.00419575	5.16528	0.023	0.016838	0.00400556	17.6707	2.6e-05
1:8047676:T:C	rs60094536	1	8047676	T	C	0.175604	0.998149	0.0125082	0.00409827	9.31514	0.0023	0.0114299	0.00409692	7.78334	0.0053	0.019214	0.00405856	22.4125	2.2e-06	0.0235585	0.00404096	33.9879	5.5e-09	0.00935074	0.00420033	4.95594	0.026	0.0165221	0.00400993	16.9768	3.8e-05
1:8051241:G:A	rs36016881	1	8051241	G	A	0.176666	0.997916	0.0128678	0.00409015	9.89768	0.0017	0.0117797	0.0040888	8.29994	0.004	0.0194519	0.00405052	23.0624	1.6e-06	0.0239409	0.00403296	35.24	2.9e-09	0.0090783	0.004192	4.68992	0.03	0.0165193	0.00400198	17.0386	3.7e-05
1:8053135:G:A	rs17367289	1	8053135	G	A	0.17691	0.997894	0.0125515	0.00408453	9.44286	0.0021	0.0114517	0.00408319	7.86581	0.005	0.0194404	0.00404495	23.0986	1.5e-06	0.0239455	0.00402742	35.3505	2.8e-09	0.00967097	0.00418625	5.33692	0.021	0.0170739	0.00399648	18.2519	1.9e-05
1:8059336:CA:C	rs140249833	1	8059336	CA	C	0.176007	0.998723	0.0125628	0.0040938	9.41712	0.0021	0.0114591	0.00409245	7.84028	0.0051	0.0194313	0.00405413	22.9725	1.6e-06	0.0240203	0.00403656	35.4107	2.7e-09	0.00962699	0.00419575	5.26456	0.022	0.0171153	0.00400555	18.2576	1.9e-05
1:8060584:T:TAATTTGGCTGAGTAGAG	1:8060584_TAATTTGGCTGAGTAGAG_T	1	8060584	T	TAATTTGGCTGAGTAGAG	0.176331	0.993613	0.0118247	0.00409731	8.32873	0.0039	0.0106735	0.00409597	6.79055	0.0092	0.0192038	0.00405761	22.3993	2.2e-06	0.0237523	0.00404002	34.5656	4.1e-09	0.0104707	0.00419935	6.21705	0.013	0.017764	0.00400899	19.6341	9.4e-06
1:8060699:A:C	rs111875777	1	8060699	A	C	0.175279	0.997672	0.0125119	0.00410225	9.30252	0.0023	0.0114219	0.0041009	7.75745	0.0053	0.0195358	0.0040625	23.1246	1.5e-06	0.0239368	0.00404489	35.0202	3.3e-09	0.00980504	0.00420441	5.43861	0.02	0.0170606	0.00401383	18.0665	2.1e-05
1:8065712:C:CT	1:8065712_CT_C	1	8065712	C	CT	0.186044	0.964412	0.0107164	0.00407094	6.92956	0.0085	0.00958438	0.0040696	5.54657	0.019	0.0178996	0.00403149	19.713	9e-06	0.0227024	0.00401402	31.9878	1.6e-08	0.0102293	0.00417232	6.01086	0.014	0.0176965	0.00398319	19.7385	8.9e-06
1:8071818:G:GAA	1:8071818_GAA_G	1	8071818	G	GAA	0.176781	0.996555	0.0123744	0.0040902	9.1529	0.0025	0.0112734	0.00408886	7.60162	0.0058	0.0193182	0.00405057	22.7457	1.8e-06	0.0238159	0.00403301	34.872	3.5e-09	0.00970862	0.00419206	5.36365	0.021	0.0170698	0.00400203	18.1925	2e-05
1:8074872:C:A	rs397349	1	8074872	C	A	0.177659	0.997074	0.0124587	0.00407791	9.334	0.0022	0.0113469	0.00407656	7.74764	0.0054	0.0194155	0.00403839	23.1143	1.5e-06	0.0239979	0.00402088	35.6209	2.4e-09	0.00973312	0.00417946	5.42331	0.02	0.0172358	0.00399	18.6602	1.6e-05
1:8075934:G:A	rs2294889	1	8075934	G	A	0.176482	0.998294	0.0128682	0.00408851	9.90612	0.0016	0.0117623	0.00408716	8.28214	0.004	0.0195737	0.00404889	23.3709	1.3e-06	0.0240601	0.00403133	35.6201	2.4e-09	0.00930086	0.00419032	4.92665	0.026	0.0167536	0.00400037	17.5394	2.8e-05
1:8078569:C:T	rs12735338	1	8078569	C	T	0.176412	0.998797	0.0129023	0.00408927	9.955	0.0016	0.0118065	0.00408792	8.34141	0.0039	0.0195663	0.00404964	23.3444	1.4e-06	0.0240972	0.00403209	35.7169	2.3e-09	0.00924202	0.0041911	4.86269	0.027	0.0167663	0.00400112	17.5594	2.8e-05
1:8079301:T:C	rs10489450	1	8079301	T	C	0.176397	0.998805	0.0129318	0.00408939	10	0.0016	0.0118323	0.00408804	8.37731	0.0038	0.0195999	0.00404976	23.4233	1.3e-06	0.0241182	0.00403221	35.777	2.2e-09	0.00924476	0.00419123	4.86529	0.027	0.0167546	0.00400124	17.5338	2.8e-05
1:8080745:T:C	rs404381	1	8080745	T	C	0.17661	0.992008	0.0128404	0.00409837	9.81607	0.0017	0.0117078	0.00409702	8.16616	0.0043	0.0197068	0.00405865	23.576	1.2e-06	0.0242379	0.00404106	35.9749	2e-09	0.00953472	0.00420043	5.15263	0.023	0.0170402	0.00401002	18.0574	2.1e-05
1:8080787:C:T	rs419390	1	8080787	C	T	0.176198	0.990627	0.0127453	0.00410497	9.64006	0.0019	0.0116127	0.00410361	8.00811	0.0047	0.0196542	0.00406519	23.3748	1.3e-06	0.0242606	0.00404757	35.9264	2e-09	0.00959906	0.00420719	5.20563	0.023	0.0172311	0.00401648	18.405	1.8e-05
1:8080807:G:A	rs441467	1	8080807	G	A	0.17581	0.991291	0.0128761	0.00410833	9.82288	0.0017	0.0117259	0.00410698	8.15172	0.0043	0.0197343	0.00406852	23.5271	1.2e-06	0.0243542	0.00405089	36.1449	1.8e-09	0.00954855	0.00421064	5.14254	0.023	0.0172409	0.00401977	18.3958	1.8e-05
1:8080895:G:A	rs441597	1	8080895	G	A	0.177035	0.996618	0.0126864	0.0040861	9.63968	0.0019	0.0115642	0.00408475	8.01497	0.0046	0.0195969	0.0040465	23.454	1.3e-06	0.0241917	0.00402896	36.0534	1.9e-09	0.00966553	0.00418785	5.32682	0.021	0.0171939	0.00399802	18.4953	1.7e-05
1:8084355:C:A	rs28624	1	8084355	C	A	0.177761	0.9951	0.0124126	0.00408111	9.25054	0.0024	0.0112933	0.00407977	7.6625	0.0056	0.0194694	0.00404157	23.2063	1.5e-06	0.0240655	0.00402404	35.7654	2.2e-09	0.00989297	0.00418274	5.59411	0.018	0.0174127	0.00399314	19.0153	1.3e-05
1:8094978:T:C	rs12745223	1	8094978	T	C	0.176901	0.99517	0.0118877	0.00409269	8.43681	0.0037	0.0107947	0.00409134	6.96124	0.0083	0.0189927	0.00405303	21.959	2.8e-06	0.0235706	0.00403546	34.1156	5.2e-09	0.00996832	0.00419461	5.64756	0.017	0.0174733	0.00400447	19.0397	1.3e-05
1:8095486:C:T	rs225131	1	8095486	C	T	0.179111	0.990543	0.0115582	0.00407895	8.02933	0.0046	0.0104561	0.00407761	6.57544	0.01	0.0193034	0.00403943	22.8365	1.8e-06	0.0238962	0.00402192	35.3014	2.8e-09	0.0108997	0.00418053	6.79782	0.0091	0.0182425	0.00399103	20.8929	4.9e-06
1:8095500:G:T	rs225132	1	8095500	G	T	0.179119	0.990453	0.0115959	0.00407908	8.08131	0.0045	0.0104931	0.00407774	6.62175	0.01	0.0193176	0.00403955	22.8687	1.7e-06	0.0239009	0.00402204	35.313	2.8e-09	0.010867	0.00418066	6.75657	0.0093	0.0182061	0.00399115	20.8083	5.1e-06
1:8097145:T:C	rs7522911	1	8097145	T	C	0.176832	0.994443	0.0117175	0.00409478	8.18857	0.0042	0.010635	0.00409343	6.74992	0.0094	0.018969	0.0040551	21.882	2.9e-06	0.0235202	0.00403752	33.9352	5.7e-09	0.0102014	0.00419675	5.90869	0.015	0.0176175	0.00400651	19.3355	1.1e-05
1:8099553:G:GT	1:8099553_GT_G	1	8099553	G	GT	0.176838	0.992088	0.011351	0.00409913	7.66806	0.0056	0.0102735	0.00409778	6.28551	0.012	0.0185665	0.00405941	20.9188	4.8e-06	0.0232348	0.00404181	33.0467	9e-09	0.0101942	0.00420121	5.88783	0.015	0.0176798	0.00401077	19.4311	1e-05
1:8100173:T:G	rs6577459	1	8100173	T	G	0.176815	0.993851	0.0117115	0.00409543	8.17763	0.0042	0.0106266	0.00409408	6.73717	0.0094	0.0189837	0.00405575	21.9088	2.9e-06	0.0235063	0.00403816	33.8846	5.8e-09	0.0102238	0.00419742	5.93285	0.015	0.0176248	0.00400715	19.3453	1.1e-05
1:8100451:G:T	rs1883679	1	8100451	G	T	0.176816	0.993835	0.0117069	0.00409544	8.17117	0.0043	0.0106223	0.00409409	6.73161	0.0095	0.0189824	0.00405575	21.9058	2.9e-06	0.0235048	0.00403817	33.8799	5.9e-09	0.0102293	0.00419742	5.93914	0.015	0.0176287	0.00400716	19.3539	1.1e-05
1:8106201:G:A	rs12757968	1	8106201	G	A	0.17681	0.994201	0.0116101	0.00409584	8.03497	0.0046	0.01053	0.00409449	6.61392	0.01	0.0188954	0.00405615	21.7013	3.2e-06	0.0234306	0.00403856	33.6601	6.6e-09	0.0102634	0.00419783	5.97769	0.014	0.0176511	0.00400755	19.3994	1.1e-05
1:8109836:A:G	rs34823376	1	8109836	A	G	0.176888	0.994391	0.0116078	0.00409456	8.03686	0.0046	0.0105376	0.00409321	6.62754	0.01	0.0188659	0.00405488	21.647	3.3e-06	0.0234196	0.0040373	33.6493	6.6e-09	0.0102253	0.00419652	5.93709	0.015	0.0176162	0.0040063	19.3348	1.1e-05
1:8111839:G:T	rs2050198	1	8111839	G	T	0.176927	0.99397	0.0116792	0.00409408	8.13798	0.0043	0.0106089	0.00409273	6.71922	0.0095	0.0189366	0.0040544	21.8147	3e-06	0.0234773	0.00403683	33.8234	6e-09	0.0102162	0.00419603	5.92793	0.015	0.0176071	0.00400582	19.3194	1.1e-05
1:8114319:G:C	rs12753070	1	8114319	G	C	0.176794	0.994405	0.0115127	0.00409549	7.90203	0.0049	0.0104285	0.00409414	6.48804	0.011	0.0188429	0.00405581	21.5844	3.4e-06	0.023443	0.00403822	33.7011	6.4e-09	0.0103326	0.00419748	6.05952	0.014	0.0177727	0.00400721	19.6709	9.2e-06
1:8119251:T:G	rs4908724	1	8119251	T	G	0.176848	0.994451	0.0115047	0.00409482	7.8937	0.005	0.0104306	0.00409347	6.49287	0.011	0.0187833	0.00405514	21.4552	3.6e-06	0.0233571	0.00403756	33.4657	7.3e-09	0.0102628	0.00419679	5.97992	0.014	0.0176723	0.00400655	19.4557	1e-05
1:8125990:T:C	rs71639211	1	8125990	T	C	0.175994	0.991505	0.0113916	0.00410948	7.6841	0.0056	0.0103003	0.00410813	6.2865	0.012	0.0189336	0.00406966	21.6445	3.3e-06	0.0235615	0.00405202	33.8113	6.1e-09	0.0106237	0.00421182	6.36232	0.012	0.0180747	0.0040209	20.2068	7e-06
1:8129507:G:A	rs12748993	1	8129507	G	A	0.177028	0.992903	0.0114729	0.00409647	7.84381	0.0051	0.0104262	0.00409512	6.48212	0.011	0.0188203	0.00405677	21.5224	3.5e-06	0.0233915	0.00403919	33.5372	7e-09	0.0103598	0.00419848	6.08858	0.014	0.0177384	0.00400816	19.5857	9.6e-06
1:8130254:C:T	rs34501555	1	8130254	C	T	0.176899	0.992826	0.0113482	0.004098	7.66852	0.0056	0.0102942	0.00409665	6.31433	0.012	0.0187714	0.00405829	21.3948	3.7e-06	0.0234246	0.00404069	33.6073	6.7e-09	0.0104773	0.00420005	6.22287	0.013	0.0179454	0.00400966	20.0305	7.6e-06
1:8132462:C:T	rs12730860	1	8132462	C	T	0.177075	0.991906	0.0115242	0.00409714	7.91145	0.0049	0.0104773	0.0040958	6.54372	0.011	0.0189521	0.00405744	21.8177	3e-06	0.0235434	0.00403985	33.963	5.6e-09	0.0104633	0.00419917	6.20881	0.013	0.0178742	0.00400883	19.8801	8.2e-06
1:8133352:C:T	rs7539255	1	8133352	C	T	0.177044	0.992199	0.0114426	0.00409768	7.79776	0.0052	0.0103988	0.00409633	6.44434	0.011	0.0188705	0.00405798	21.6247	3.3e-06	0.0234785	0.00404038	33.7671	6.2e-09	0.0104689	0.00419973	6.21386	0.013	0.0178794	0.00400935	19.8864	8.2e-06
1:8136016:A:G	rs12736494	1	8136016	A	G	0.177102	0.991797	0.0116161	0.00409779	8.03567	0.0046	0.0105742	0.00409644	6.66324	0.0098	0.0189987	0.00405808	21.9182	2.8e-06	0.0236161	0.00404049	34.1625	5.1e-09	0.01039	0.00419983	6.12021	0.013	0.0178234	0.00400945	19.761	8.8e-06
1:8147412:C:T	rs34466510	1	8147412	C	T	0.176708	0.989995	0.0117711	0.00410385	8.22719	0.0041	0.0107343	0.0041025	6.84625	0.0089	0.0186836	0.00406408	21.1347	4.3e-06	0.0232193	0.00404646	32.9266	9.6e-09	0.00974213	0.00420605	5.36488	0.021	0.0171892	0.00401539	18.3255	1.9e-05
1:8147698:T:C	rs34196683	1	8147698	T	C	0.176533	0.990562	0.0117145	0.00410571	8.14093	0.0043	0.0106654	0.00410436	6.75253	0.0094	0.0186895	0.00406593	21.1288	4.3e-06	0.0233043	0.0040483	33.1381	8.6e-09	0.0098362	0.00420795	5.46402	0.019	0.0173646	0.00401721	18.6845	1.5e-05
1:8150638:C:T	rs72634258	1	8150638	C	T	0.176345	0.990329	0.0115811	0.00410743	7.94986	0.0048	0.0105678	0.00410607	6.62388	0.01	0.0186825	0.00406762	21.0954	4.4e-06	0.0232517	0.00404999	32.9611	9.4e-09	0.0100181	0.00420971	5.66326	0.017	0.0174463	0.00401889	18.845	1.4e-05
1:8152102:C:G	rs6668846	1	8152102	C	G	0.186727	0.991749	0.008236	0.00401756	4.2025	0.04	0.00731327	0.00401624	3.31577	0.069	0.0155624	0.00397863	15.2997	9.2e-05	0.021238	0.00396139	28.7432	8.3e-08	0.0105343	0.00411761	6.54521	0.011	0.0187591	0.00393096	22.7733	1.8e-06
1:8154121:TG:T	1:8154121_TG_T	1	8154121	TG	T	0.187648	0.987504	0.00797954	0.00401728	3.94541	0.047	0.00707934	0.00401596	3.10748	0.078	0.0155223	0.00397835	15.2231	9.6e-05	0.0210755	0.0039611	28.3088	1e-07	0.0109473	0.00411732	7.06941	0.0078	0.0188688	0.00393068	23.0437	1.6e-06
1:8163122:T:C	rs4908727	1	8163122	T	C	0.187129	0.993764	0.00838546	0.00401047	4.37182	0.037	0.00749633	0.00400915	3.49617	0.062	0.0156197	0.00397161	15.4672	8.4e-05	0.0211352	0.00395439	28.5661	9.1e-08	0.0104446	0.00411034	6.45699	0.011	0.0183386	0.00392402	21.8409	3e-06
1:8164134:G:A	rs61772708	1	8164134	G	A	0.186838	0.994062	0.00831672	0.00401234	4.29644	0.038	0.00741905	0.00401102	3.42127	0.064	0.0156548	0.00397346	15.5223	8.2e-05	0.0212968	0.00395623	28.9778	7.3e-08	0.0105493	0.00411226	6.58099	0.01	0.0186783	0.00392585	22.6365	2e-06
1:8165619:T:C	rs7545677	1	8165619	T	C	0.186979	0.99439	0.00817842	0.00401095	4.15762	0.041	0.00727523	0.00400963	3.29219	0.07	0.0156081	0.00397208	15.4406	8.5e-05	0.0212389	0.00395486	28.8403	7.9e-08	0.0106747	0.00411083	6.74297	0.0094	0.0187711	0.00392449	22.8779	1.7e-06
1:8165667:T:A	rs7545745	1	8165667	T	A	0.187031	0.994915	0.00818182	0.00401027	4.16248	0.041	0.00727075	0.00400895	3.28925	0.07	0.0156655	0.00397141	15.5597	8e-05	0.021298	0.0039542	29.011	7.2e-08	0.0107368	0.00411014	6.82398	0.009	0.0188295	0.00392383	23.0281	1.6e-06
1:8165975:G:C	rs6703955	1	8165975	G	C	0.187011	0.994628	0.00809086	0.00401039	4.0702	0.044	0.00717881	0.00400907	3.20639	0.073	0.0156023	0.00397153	15.4333	8.5e-05	0.021247	0.00395431	28.8703	7.7e-08	0.0107873	0.00411026	6.88783	0.0087	0.0188809	0.00392394	23.1527	1.5e-06
1:8166283:CA:C	rs34325034	1	8166283	CA	C	0.177828	0.954894	0.010533	0.00416886	6.38359	0.012	0.00972379	0.00416749	5.44404	0.02	0.0171136	0.00412847	17.1833	3.4e-05	0.0226989	0.00411057	30.4934	3.4e-08	0.00920115	0.00427268	4.6375	0.031	0.0176055	0.004079	18.6291	1.6e-05
1:8168261:T:A	rs10746475	1	8168261	T	A	0.18698	0.995332	0.0082045	0.00401009	4.18597	0.041	0.00730627	0.00400877	3.32176	0.068	0.0157241	0.00397123	15.6775	7.5e-05	0.0213359	0.00395402	29.1168	6.8e-08	0.010819	0.00410995	6.92944	0.0085	0.0188808	0.00392365	23.1558	1.5e-06
1:8168917:T:A	rs4325151	1	8168917	T	A	0.186902	0.994787	0.00810837	0.00401092	4.08676	0.043	0.00720504	0.0040096	3.22902	0.072	0.01563	0.00397205	15.4841	8.3e-05	0.0212366	0.00395483	28.8347	7.9e-08	0.0108354	0.0041108	6.94767	0.0084	0.018886	0.00392446	23.159	1.5e-06
1:8168993:C:T	rs4369247	1	8168993	C	T	0.186982	0.995343	0.00818824	0.00401006	4.16946	0.041	0.00728897	0.00400873	3.30611	0.069	0.0157086	0.0039712	15.6471	7.6e-05	0.0213261	0.00395398	29.0906	6.9e-08	0.0108218	0.00410992	6.93317	0.0085	0.0188918	0.00392361	23.1833	1.5e-06
1:8169485:T:G	rs6577463	1	8169485	T	G	0.186693	0.995028	0.00796157	0.0040125	3.93703	0.047	0.00706245	0.00401117	3.10004	0.078	0.0155179	0.00397361	15.2508	9.4e-05	0.0211494	0.00395639	28.5758	9e-08	0.0109144	0.00411242	7.04383	0.008	0.0189632	0.003926	23.3303	1.4e-06
1:8169750:A:G	rs4908729	1	8169750	A	G	0.186952	0.995797	0.00813914	0.00400969	4.12036	0.042	0.00724129	0.00400837	3.2636	0.071	0.0157488	0.00397083	15.7301	7.3e-05	0.0213572	0.00395362	29.1809	6.6e-08	0.0109637	0.00410954	7.1175	0.0076	0.018995	0.00392325	23.4416	1.3e-06
1:8170219:T:C	rs12128234	1	8170219	T	C	0.186819	0.995566	0.00793079	0.00401067	3.9102	0.048	0.00703757	0.00400935	3.08105	0.079	0.0155743	0.0039718	15.3759	8.8e-05	0.0211986	0.00395458	28.735	8.3e-08	0.0110613	0.00411054	7.24129	0.0071	0.0190876	0.00392421	23.659	1.2e-06
1:8171302:T:C	rs6577464	1	8171302	T	C	0.185319	0.996078	0.00812558	0.00402228	4.08099	0.043	0.00725425	0.00402095	3.25483	0.071	0.0155608	0.0039833	15.2608	9.4e-05	0.0209793	0.00396603	27.9815	1.2e-07	0.0107447	0.00412244	6.79323	0.0092	0.0184872	0.00393557	22.0662	2.6e-06
1:8171697:A:G	rs6662192	1	8171697	A	G	0.185303	0.996525	0.00816577	0.00402169	4.12265	0.042	0.00729811	0.00402037	3.29526	0.069	0.0156089	0.00398272	15.3598	8.9e-05	0.0210127	0.00396545	28.0787	1.2e-07	0.0107541	0.00412184	6.8072	0.0091	0.0184818	0.003935	22.0597	2.6e-06
1:8172033:A:AT	rs112149946	1	8172033	A	AT	0.18548	0.995445	0.00764533	0.00402292	3.6117	0.057	0.0067849	0.00402159	2.84637	0.092	0.015158	0.00398393	14.4764	0.00014	0.0206519	0.00396666	27.1063	1.9e-07	0.0109244	0.0041231	7.02015	0.0081	0.0186697	0.0039362	22.4968	2.1e-06
1:8172492:A:T	rs6665452	1	8172492	A	T	0.185513	0.997693	0.0079555	0.00401882	3.91867	0.048	0.00710344	0.00401749	3.12628	0.077	0.0154553	0.00397987	15.0805	1e-04	0.0208639	0.00396262	27.7222	1.4e-07	0.0108438	0.0041189	6.93113	0.0085	0.0185258	0.00393219	22.1965	2.5e-06
1:8173369:C:T	rs7524424	1	8173369	C	T	0.185869	1	0.00774627	0.00401313	3.72579	0.054	0.00692774	0.00401181	2.98196	0.084	0.0154333	0.00397424	15.0803	1e-04	0.0208564	0.00395702	27.7808	1.4e-07	0.0110957	0.00411307	7.27741	0.007	0.0187467	0.00392662	22.7936	1.8e-06
1:8173672:T:C	rs4405150	1	8173672	T	C	0.185413	0.99867	0.00750501	0.00401718	3.49028	0.062	0.00666403	0.00401586	2.75371	0.097	0.015212	0.00397825	14.6213	0.00013	0.0205971	0.00396101	27.0395	2e-07	0.0112016	0.00411722	7.40202	0.0065	0.0187897	0.00393058	22.8521	1.7e-06
1:8173796:A:C	rs6682709	1	8173796	A	C	0.185635	0.998793	0.00767637	0.00401596	3.6537	0.056	0.00682936	0.00401464	2.89379	0.089	0.0153404	0.00397705	14.8782	0.00011	0.020696	0.0039598	27.3165	1.7e-07	0.0110764	0.00411597	7.24188	0.0071	0.0186525	0.00392939	22.5332	2.1e-06
1:8174083:G:T	rs4268374	1	8174083	G	T	0.185565	0.998826	0.00763692	0.00401642	3.61542	0.057	0.00679136	0.0040151	2.86102	0.091	0.0153435	0.0039775	14.8808	0.00011	0.0207362	0.00396025	27.4164	1.6e-07	0.0111589	0.00411644	7.34848	0.0067	0.0187666	0.00392984	22.8046	1.8e-06
1:8174495:A:C	rs4489581	1	8174495	A	C	0.185503	0.997964	0.00792433	0.00401812	3.88938	0.049	0.00705513	0.00401679	3.08497	0.079	0.0155703	0.00397918	15.3111	9.1e-05	0.0209668	0.00396193	28.0061	1.2e-07	0.0110642	0.00411818	7.21822	0.0072	0.018737	0.0039315	22.7135	1.9e-06
1:8177408:AAAATAAATAAAT:A	rs148666101	1	8177408	AAAATAAATAAAT	A	0.184912	0.991095	0.00762997	0.0040349	3.57586	0.059	0.00676948	0.00403357	2.81663	0.093	0.0155182	0.0039958	15.0825	1e-04	0.0208837	0.00397848	27.5538	1.5e-07	0.0114156	0.00413538	7.62022	0.0058	0.0189302	0.00394792	22.9918	1.6e-06
1:8177564:T:C	rs7537362	1	8177564	T	C	0.186024	0.994378	0.00756139	0.00401957	3.5387	0.06	0.00665865	0.00401825	2.74599	0.097	0.0153793	0.00398062	14.9269	0.00011	0.0207146	0.00396337	27.3164	1.7e-07	0.0113317	0.00411967	7.56601	0.0059	0.0189114	0.00393293	23.1215	1.5e-06
1:8177632:A:G	rs7514098	1	8177632	A	G	0.18553	0.994876	0.00779465	0.00402224	3.75541	0.053	0.00690592	0.00402092	2.94981	0.086	0.0156799	0.00398327	15.4955	8.3e-05	0.0210092	0.003966	28.0618	1.2e-07	0.0113981	0.00412241	7.6448	0.0057	0.0189493	0.00393554	23.1836	1.5e-06
1:8178708:C:G	rs9434991	1	8178708	C	G	0.185796	0.993457	0.00792519	0.0040218	3.8831	0.049	0.00702409	0.00402048	3.05228	0.081	0.0156531	0.00398283	15.446	8.5e-05	0.0210512	0.00396556	28.1802	1.1e-07	0.011106	0.00412195	7.2595	0.0071	0.0189432	0.00393511	23.1737	1.5e-06
1:8179392:T:G	rs9434992	1	8179392	T	G	0.185767	0.992701	0.00813715	0.00402317	4.09079	0.043	0.00725712	0.00402185	3.25595	0.071	0.0158958	0.00398419	15.9179	6.6e-05	0.0212433	0.00396691	28.6774	8.5e-08	0.0111379	0.00412336	7.29627	0.0069	0.0189105	0.00393645	23.078	1.6e-06
1:8179744:C:G	rs9434993	1	8179744	C	G	0.1861	0.992101	0.00783055	0.0040208	3.79279	0.051	0.00695708	0.00401948	2.99581	0.083	0.0157763	0.00398184	15.698	7.4e-05	0.0210637	0.00396458	28.2277	1.1e-07	0.0114629	0.00412093	7.73752	0.0054	0.0190184	0.00393413	23.3695	1.3e-06
1:8180097:A:G	rs7523227	1	8180097	A	G	0.185791	0.99233	0.00805279	0.00402368	4.00541	0.045	0.00717937	0.00402235	3.18576	0.074	0.015814	0.00398469	15.7506	7.2e-05	0.0211527	0.00396741	28.4261	9.7e-08	0.011143	0.00412388	7.30113	0.0069	0.0188901	0.00393694	23.0225	1.6e-06
1:8180210:A:G	rs7523335	1	8180210	A	G	0.185788	0.992242	0.00806758	0.00402381	4.01986	0.045	0.00719313	0.00402249	3.19777	0.074	0.0158027	0.00398482	15.7271	7.3e-05	0.0211446	0.00396755	28.4023	9.9e-08	0.0111049	0.00412402	7.25079	0.0071	0.0188584	0.00393707	22.9435	1.7e-06
1:8183789:T:C	rs7539807	1	8183789	T	C	0.185309	0.987846	0.00758889	0.00403611	3.53533	0.06	0.006729	0.00403478	2.78138	0.095	0.0154992	0.003997	15.0366	0.00011	0.020821	0.00397968	27.3721	1.7e-07	0.0114286	0.00413662	7.63298	0.0057	0.019091	0.00394911	23.3699	1.3e-06
1:8183921:C:T	rs6577468	1	8183921	C	T	0.18519	0.987777	0.0079637	0.00403785	3.88981	0.049	0.00711579	0.00403652	3.10765	0.078	0.0158677	0.00399872	15.7466	7.2e-05	0.0211684	0.00398139	28.2689	1.1e-07	0.0114007	0.0041384	7.58921	0.0059	0.0190237	0.00395081	23.1857	1.5e-06
1:8185902:T:G	rs35223180	1	8185902	T	G	0.181545	0.982344	0.00857017	0.00407993	4.41239	0.036	0.00777584	0.00407859	3.63476	0.057	0.0161093	0.00404039	15.8966	6.7e-05	0.0210768	0.00402288	27.4495	1.6e-07	0.0107158	0.00418153	6.5672	0.01	0.0180564	0.00399198	20.459	6.1e-06
1:8186232:T:C	rs34045935	1	8186232	T	C	0.1743	0.957674	0.00834302	0.0041956	3.95419	0.047	0.00750316	0.00419422	3.20026	0.074	0.0151507	0.00415494	13.2965	0.00027	0.0205428	0.00413693	24.6582	6.8e-07	0.00973104	0.00430008	5.12112	0.024	0.0180809	0.00410516	19.3991	1.1e-05
1:8187926:A:C	rs34149270	1	8187926	A	C	0.181677	0.977348	0.00905527	0.00408953	4.90294	0.027	0.00857494	0.00408818	4.39949	0.036	0.0153795	0.0040499	14.4211	0.00015	0.0211593	0.00403234	27.5352	1.5e-07	0.00923819	0.00419137	4.85805	0.028	0.0173595	0.00400137	18.8216	1.4e-05
1:8187928:T:G	rs35294398	1	8187928	T	G	0.181634	0.97719	0.00907526	0.00409025	4.92288	0.027	0.00859995	0.0040889	4.42363	0.035	0.0153545	0.00405061	14.3691	0.00015	0.0211354	0.00403305	27.4634	1.6e-07	0.00916507	0.00419211	4.77977	0.029	0.0172985	0.00400208	18.6831	1.5e-05
1:8188797:G:A	rs11805216	1	8188797	G	A	0.18741	0.974286	0.00869981	0.00404161	4.63352	0.031	0.00813825	0.00404028	4.05732	0.044	0.0144302	0.00400245	12.9986	0.00031	0.0204135	0.00398509	26.2397	3e-07	0.00855875	0.00414225	4.2692	0.039	0.0168446	0.00395449	18.1444	2e-05
1:8188805:C:A	rs12755372	1	8188805	C	A	0.17814	0.975266	0.00910405	0.00412599	4.86869	0.027	0.00857767	0.00412463	4.32482	0.038	0.014522	0.00408601	12.6314	0.00038	0.0206327	0.0040683	25.7209	3.9e-07	0.00803178	0.00422874	3.60746	0.058	0.016605	0.00403705	16.918	3.9e-05
1:8189392:T:G	rs71639216	1	8189392	T	G	0.187927	0.984357	0.00906459	0.00401833	5.08869	0.024	0.00849701	0.004017	4.47433	0.034	0.0147926	0.00397939	13.8183	2e-04	0.020773	0.00396214	27.4878	1.6e-07	0.0085631	0.00411839	4.32322	0.038	0.0168715	0.00393171	18.4139	1.8e-05
1:8189936:TTTAGAAATC:T	rs141210467	1	8189936	TTTAGAAATC	T	0.176318	0.967004	0.00928148	0.00415763	4.98358	0.026	0.00874936	0.00415627	4.43145	0.035	0.0149358	0.00411735	13.1589	0.00029	0.0208884	0.0040995	25.9627	3.5e-07	0.00832998	0.00426117	3.82146	0.051	0.0166667	0.00406801	16.7855	4.2e-05
1:9288512:G:A	rs12060409	1	9288512	G	A	0.167248	0.964	0.00155855	0.00424105	0.135049	0.71	-0.00026671	0.00423966	0.00395747	0.95	0.00675495	0.00419996	2.58675	0.11	0.011633	0.00418175	7.73866	0.0054	0.00889985	0.00434666	4.19231	0.041	0.0158402	0.00414963	14.5715	0.00013
1:9292282:A:G	rs9434723	1	9292282	A	G	0.145679	0.964313	0.000873298	0.0044854	0.0379073	0.85	-0.0013517	0.00448392	0.0908756	0.76	0.00983016	0.00444194	4.89753	0.027	0.0167639	0.00442268	14.3674	0.00015	0.014541	0.0045971	10.0051	0.0016	0.0235384	0.00438871	28.766	8.2e-08
1:9293156:A:G	rs11801562	1	9293156	A	G	0.145704	0.964171	0.000977649	0.00448458	0.0475251	0.83	-0.00128563	0.0044831	0.0822385	0.77	0.0100221	0.00444112	5.0925	0.024	0.0171061	0.00442187	14.9655	0.00011	0.0146714	0.00459626	10.1891	0.0014	0.0239259	0.00438791	29.7318	5e-08
1:9293861:T:C	rs9434725	1	9293861	T	C	0.145242	0.964397	0.000796957	0.00449146	0.0314844	0.86	-0.00145854	0.00448998	0.105524	0.75	0.00970376	0.00444794	4.75951	0.029	0.0168925	0.00442865	14.5494	0.00014	0.0144968	0.00460331	9.91757	0.0016	0.0238326	0.00439464	29.4101	5.9e-08
1:9295155:T:C	rs184437520	1	9295155	T	C	0.143792	0.964381	0.00160539	0.00450808	0.126817	0.72	-0.000720252	0.00450659	0.025543	0.87	0.0108277	0.00446439	5.88229	0.015	0.0176701	0.00444504	15.8025	7e-05	0.0148715	0.00462034	10.3601	0.0013	0.023916	0.0044109	29.3983	5.9e-08
1:9299294:T:C	rs6685399	1	9299294	T	C	0.144976	0.963252	0.00064346	0.00449385	0.0205024	0.89	-0.00166322	0.00449237	0.137072	0.71	0.00951984	0.00445031	4.57593	0.032	0.0168805	0.00443102	14.5132	0.00014	0.0145202	0.00460576	9.93894	0.0016	0.0240642	0.00439698	29.9525	4.4e-08
1:9300668:A:C	rs2268174	1	9300668	A	C	0.146159	0.964188	5.71472e-05	0.00447803	0.000162861	0.99	-0.00225196	0.00447655	0.253065	0.61	0.00901014	0.00443463	4.12808	0.042	0.0166852	0.00441541	14.2798	0.00016	0.0146827	0.00458954	10.2346	0.0014	0.0244904	0.0043815	31.2427	2.3e-08
1:9300747:A:C	rs2268172	1	9300747	A	C	0.145047	0.963614	0.000577096	0.00449237	0.0165023	0.9	-0.00173066	0.00449089	0.14851	0.7	0.00949605	0.00444884	4.55609	0.033	0.016859	0.00442955	14.4859	0.00014	0.0145984	0.00460424	10.053	0.0015	0.0241262	0.00439553	30.1271	4e-08
1:9300962:C:G	rs9435148	1	9300962	C	G	0.146169	0.964065	0.000112736	0.00447783	0.00063385	0.98	-0.00219855	0.00447636	0.241226	0.62	0.00906328	0.00443444	4.17728	0.041	0.0167241	0.00441522	14.3477	0.00015	0.0146685	0.00458934	10.2157	0.0014	0.0244749	0.0043813	31.2059	2.3e-08
1:9302315:T:C	rs2268171	1	9302315	T	C	0.14512	0.964427	0.000701601	0.00448984	0.0244185	0.88	-0.00161244	0.00448836	0.129059	0.72	0.00952027	0.00444633	4.58453	0.032	0.0169387	0.00442706	14.6396	0.00013	0.0144686	0.00460165	9.88615	0.0017	0.0240517	0.00439305	29.975	4.4e-08
1:9303940:C:G	rs9434729	1	9303940	C	G	0.146267	0.96508	1.3487e-05	0.00447441	9.08574e-06	1	-0.00230866	0.00447293	0.2664	0.61	0.00895857	0.00443105	4.08756	0.043	0.0166804	0.00441184	14.2946	0.00016	0.0146945	0.00458583	10.2677	0.0014	0.0245461	0.00437796	31.4356	2.1e-08
1:9304205:G:A	rs2239561	1	9304205	G	A	0.146591	0.96499	0.000167934	0.00446925	0.00141192	0.97	-0.002137	0.00446777	0.228785	0.63	0.00919135	0.00442594	4.31268	0.038	0.016809	0.00440675	14.5494	0.00014	0.0147614	0.00458054	10.3853	0.0013	0.0245493	0.00437291	31.5166	2e-08
1:9304731:A:G	rs2239560	1	9304731	A	G	0.145851	0.966434	0.000108966	0.00447847	0.000591997	0.98	-0.00218697	0.00447699	0.238623	0.63	0.00914967	0.00443507	4.25608	0.039	0.0166561	0.00441584	14.2271	0.00016	0.0148171	0.00458999	10.4208	0.0012	0.0243935	0.00438193	30.9896	2.6e-08
1:9304978:C:CCCCAGGCA	1:9304978_CCCCAGGCA_C	1	9304978	C	CCCCAGGCA	0.144089	0.955008	-0.000149084	0.00452934	0.00108341	0.97	-0.00241728	0.00452785	0.285017	0.59	0.00932228	0.00448545	4.31949	0.038	0.0164545	0.004466	13.5748	0.00023	0.0152486	0.00464213	10.7901	0.001	0.024189	0.0044317	29.7917	4.8e-08
1:9308249:T:C	rs9435152	1	9308249	T	C	0.144545	0.967351	0.000609428	0.00449313	0.018397	0.89	-0.00168515	0.00449165	0.140756	0.71	0.00961699	0.00444959	4.6713	0.031	0.0168446	0.0044303	14.4562	0.00014	0.0147121	0.00460502	10.2067	0.0014	0.0240675	0.00439628	29.9703	4.4e-08
1:9311323:A:G	rs12083129	1	9311323	A	G	0.144649	0.966669	0.000592361	0.00449236	0.017387	0.9	-0.00169391	0.00449088	0.142272	0.71	0.00947703	0.00444882	4.53789	0.033	0.0166962	0.00442954	14.2075	0.00016	0.0145398	0.00460423	9.97251	0.0016	0.0238704	0.00439552	29.4916	5.6e-08
1:9314752:G:A	rs9435156	1	9314752	G	A	0.145858	0.966514	1.47603e-06	0.00447802	1.08648e-07	1	-0.00232918	0.00447654	0.270719	0.6	0.00906254	0.00443463	4.17624	0.041	0.0164475	0.0044154	13.8759	2e-04	0.0147626	0.00458953	10.3464	0.0013	0.0243052	0.00438149	30.7719	2.9e-08
1:9317604:T:C	rs6662509	1	9317604	T	C	0.143525	0.966758	0.000326205	0.0045109	0.00522944	0.94	-0.00201183	0.00450941	0.199041	0.66	0.00943659	0.00446719	4.46233	0.035	0.0166546	0.00444782	14.0209	0.00018	0.0147376	0.00462323	10.1617	0.0014	0.0241179	0.00441366	29.8595	4.6e-08
1:9319556:A:G	rs3765959	1	9319556	A	G	0.143802	0.961825	0.00110783	0.00451608	0.0601757	0.81	-0.00124236	0.00451459	0.0757286	0.78	0.0103652	0.00447232	5.37138	0.02	0.0172768	0.00445293	15.0534	1e-04	0.014851	0.00462854	10.2949	0.0013	0.0240098	0.00441873	29.5245	5.5e-08
1:9325265:T:C	rs9435159	1	9325265	T	C	0.193949	0.967994	-0.000162925	0.00400106	0.00165816	0.97	-0.00155692	0.00399974	0.151519	0.7	0.00321161	0.00396229	0.65698	0.42	0.00825007	0.00394511	4.37317	0.037	0.00528065	0.0041007	1.65828	0.2	0.012035	0.00391481	9.45083	0.0021
1:9325676:T:C	rs1294014	1	9325676	T	C	0.269888	0.971636	0.0116367	0.00356416	10.6597	0.0011	0.0122817	0.00356298	11.8821	0.00057	0.00674544	0.00352962	3.65229	0.056	0.00246476	0.00351432	0.49189	0.48	-0.008432	0.00365291	5.32822	0.021	-0.0116218	0.00348733	11.106	0.00086
1:9325751:G:C	rs9434745	1	9325751	G	C	0.135537	0.964745	-0.00107835	0.00462433	0.0543773	0.82	-0.00361025	0.00462281	0.609907	0.43	0.0101766	0.00457952	4.93813	0.026	0.0181364	0.00455967	15.821	7e-05	0.0176013	0.00473949	13.792	2e-04	0.0276537	0.00452465	37.3541	9.9e-10
1:9328086:A:G	rs57355294	1	9328086	A	G	0.268845	0.98088	0.0107645	0.00355373	9.17529	0.0025	0.0112873	0.00355256	10.0948	0.0015	0.00462723	0.00351929	1.72875	0.19	-0.000183423	0.00350403	0.00274012	0.96	-0.0103623	0.00364222	8.0943	0.0044	-0.014147	0.00347712	16.5534	4.7e-05
1:9328211:C:T	rs9434747	1	9328211	C	T	0.189342	0.975271	0.00128919	0.00402592	0.102543	0.75	-1.30679e-05	0.00402459	1.05431e-05	1	0.00523544	0.00398691	1.72438	0.19	0.0115217	0.00396962	8.42427	0.0037	0.00613092	0.00412617	2.20778	0.14	0.0145359	0.00393913	13.6169	0.00022
1:9328808:T:C	rs3207316	1	9328808	T	C	0.189094	0.976139	0.00117243	0.00402598	0.0848076	0.77	-0.000135641	0.00402465	0.00113586	0.97	0.00513725	0.00398697	1.66026	0.2	0.0114295	0.00396968	8.28974	0.004	0.00615285	0.00412623	2.22354	0.14	0.0145442	0.00393919	13.6321	0.00022
1:9329112:AG:A	rs78711751	1	9329112	AG	A	0.269382	0.978562	0.0107335	0.00355527	9.11467	0.0025	0.0112427	0.0035541	10.0065	0.0016	0.00440239	0.00352082	1.56347	0.21	-0.000172465	0.00350555	0.00242042	0.96	-0.0105674	0.0036438	8.41055	0.0037	-0.01414	0.00347863	16.5227	4.8e-05
1:9329289:T:C	rs2071931	1	9329289	T	C	0.225735	1	0.0105531	0.00373537	7.98163	0.0047	0.0114121	0.00373414	9.3401	0.0022	0.00282313	0.00369917	0.582442	0.45	-0.00319856	0.00368313	0.75418	0.39	-0.0126481	0.00382839	10.9149	0.00095	-0.0181585	0.00365485	24.6844	6.8e-07
1:9330740:C:G	rs12144045	1	9330740	C	G	0.259169	0.982391	0.00998246	0.00359288	7.71949	0.0055	0.01059	0.0035917	8.69343	0.0032	0.00396662	0.00355807	1.24283	0.26	-0.000720922	0.00354264	0.0414115	0.84	-0.0100051	0.00368236	7.38232	0.0066	-0.0137485	0.00351543	15.2952	9.2e-05
1:9331006:CT:C	rs570074579	1	9331006	CT	C	0.198701	0.965574	0.0035507	0.00396866	0.800463	0.37	0.00225146	0.00396735	0.322052	0.57	0.00850351	0.0039302	4.68131	0.03	0.0146708	0.00391316	14.0556	0.00018	0.00744085	0.00406749	3.34652	0.067	0.0161913	0.00388311	17.3862	3.1e-05
1:9331535:A:G	rs7522207	1	9331535	A	G	0.19808	0.986396	0.00219943	0.00393541	0.31235	0.58	0.000861804	0.00393411	0.0479871	0.83	0.00801303	0.00389727	4.22739	0.04	0.0142841	0.00388038	13.5506	0.00023	0.00890176	0.00403341	4.87088	0.027	0.0175695	0.00385057	20.8193	5e-06
1:9332221:A:G	rs1004920	1	9332221	A	G	0.198198	0.987616	0.00230384	0.00393284	0.343157	0.56	0.000946859	0.00393154	0.0580023	0.81	0.0082015	0.00389473	4.43437	0.035	0.0144691	0.00387784	13.922	0.00019	0.00900924	0.00403077	4.99573	0.025	0.0176944	0.00384806	21.144	4.3e-06
1:9334323:C:G	rs5015766	1	9334323	C	G	0.19549	0.974658	0.00242676	0.00398005	0.371774	0.54	0.00103527	0.00397874	0.0677038	0.79	0.00877962	0.00394148	4.96172	0.026	0.0154235	0.00392439	15.4461	8.5e-05	0.00978882	0.00407916	5.75864	0.016	0.0189115	0.00389425	23.5832	1.2e-06
1:9334895:C:G	rs111748199	1	9334895	C	G	0.267003	0.981206	0.0121516	0.00355994	11.6516	0.00064	0.0131461	0.00355877	13.6456	0.00022	0.00301031	0.00352544	0.729112	0.39	-0.00356963	0.00351016	1.03417	0.31	-0.0155204	0.00364859	18.0949	2.1e-05	-0.0208795	0.0034832	35.932	2e-09
1:9334993:A:G	rs57533288	1	9334993	A	G	0.254806	0.98515	0.0120919	0.00360628	11.2427	8e-04	0.0131861	0.00360509	13.3784	0.00025	0.00326225	0.00357133	0.834401	0.36	-0.00318361	0.00355585	0.801589	0.37	-0.0149542	0.00369608	16.3697	5.2e-05	-0.0203326	0.00352854	33.2045	8.3e-09
1:9335173:T:G	rs72641831	1	9335173	T	G	0.252977	0.985828	0.0119935	0.00361446	11.0104	0.00091	0.0130181	0.00361327	12.9806	0.00031	0.00303508	0.00357943	0.718972	0.4	-0.00353314	0.00356391	0.982804	0.32	-0.0151387	0.00370447	16.7003	4.4e-05	-0.0206803	0.00353654	34.1946	5e-09
1:9335327:G:C	rs12121476	1	9335327	G	C	0.252964	0.984526	0.012041	0.00361641	11.0858	0.00087	0.0130624	0.00361522	13.055	3e-04	0.00306636	0.00358137	0.733074	0.39	-0.00350122	0.00356584	0.964083	0.33	-0.0151563	0.00370647	16.7213	4.3e-05	-0.0206714	0.00353845	34.1283	5.2e-09
1:9335745:T:C	rs6688233	1	9335745	T	C	0.252942	0.982661	0.0120559	0.00362032	11.0893	0.00087	0.0130907	0.00361912	13.0832	3e-04	0.00295967	0.00358524	0.681477	0.41	-0.0036984	0.00356969	1.07341	0.3	-0.0153437	0.00371047	17.1003	3.5e-05	-0.020981	0.00354228	35.0823	3.2e-09
1:9336116:A:C	rs72641832	1	9336116	A	C	0.253625	0.980507	0.0120197	0.00362103	11.0185	9e-04	0.0130662	0.00361984	13.0292	0.00031	0.00294492	0.00358595	0.674434	0.41	-0.00374945	0.0035704	1.10281	0.29	-0.0153084	0.00371121	17.0149	3.7e-05	-0.0209549	0.00354298	34.9812	3.3e-09
1:9336678:G:A	rs113563611	1	9336678	G	A	0.253299	0.97796	0.0120338	0.00362591	11.0147	9e-04	0.0130858	0.00362471	13.0332	0.00031	0.00293888	0.00359077	0.669866	0.41	-0.00389046	0.00357521	1.18413	0.28	-0.0153539	0.0037162	17.0702	3.6e-05	-0.021193	0.00354775	35.6844	2.3e-09
1:9336748:T:C	rs72641835	1	9336748	T	C	0.252393	0.977732	0.0126061	0.00363151	12.05	0.00052	0.0136606	0.00363031	14.1596	0.00017	0.00344263	0.00359632	0.916355	0.34	-0.00336166	0.00358072	0.881384	0.35	-0.0154643	0.00372194	17.2632	3.3e-05	-0.0212449	0.00355322	35.749	2.2e-09
1:9336762:G:A	rs9434755	1	9336762	G	A	0.199501	0.97796	0.00281266	0.0039389	0.509901	0.48	0.00146327	0.0039376	0.138098	0.71	0.00817513	0.00390073	4.39235	0.036	0.0148065	0.00388382	14.5341	0.00014	0.00811035	0.00403699	4.03612	0.045	0.0173713	0.00385399	20.3163	6.6e-06
1:9339467:T:C	rs9442580	1	9339467	T	C	0.129158	1	0.00801284	0.00464787	2.97211	0.085	0.00589788	0.00464634	1.61127	0.2	0.0173027	0.00460284	14.1312	0.00017	0.0285735	0.00458288	38.873	4.5e-10	0.0140909	0.00476362	8.74997	0.0031	0.0291207	0.00454768	41.0037	1.5e-10
1:9341135:C:G	rs946600	1	9341135	C	G	0.13428	0.989008	0.00705038	0.00459224	2.35709	0.12	0.004936	0.00459073	1.15608	0.28	0.0180669	0.00454774	15.7825	7.1e-05	0.0281957	0.00452803	38.7746	4.8e-10	0.0166528	0.0047066	12.5187	4e-04	0.0301752	0.00449325	45.1003	1.9e-11
1:9341694:A:G	rs1815615	1	9341694	A	G	0.134351	0.988772	0.00711981	0.00459128	2.40475	0.12	0.00500963	0.00458977	1.19132	0.28	0.0177026	0.00454679	15.1587	9.9e-05	0.027798	0.00452708	37.7043	8.2e-10	0.015996	0.00470561	11.5556	0.00068	0.0295714	0.00449231	43.3315	4.6e-11
1:9341750:T:C	rs946597	1	9341750	T	C	0.134445	0.988279	0.00718403	0.00459065	2.449	0.12	0.00507413	0.00458913	1.22253	0.27	0.0177509	0.00454616	15.2459	9.4e-05	0.0277913	0.00452645	37.6965	8.3e-10	0.0159611	0.00470496	11.5083	0.00069	0.0294529	0.00449169	42.9968	5.5e-11
1:9343528:C:T	rs9435183	1	9343528	C	T	0.134754	0.982981	0.00726303	0.00459293	2.50067	0.11	0.00512514	0.00459142	1.246	0.26	0.0174992	0.00454842	14.8018	0.00012	0.0280427	0.0045287	38.3436	5.9e-10	0.0155083	0.0047073	10.8539	0.00099	0.0298708	0.00449392	44.1818	3e-11
1:9343551:T:C	rs9435184	1	9343551	T	C	0.134341	0.98569	0.00738224	0.00459776	2.57801	0.11	0.00525462	0.00459624	1.307	0.25	0.0178028	0.0045532	15.2877	9.2e-05	0.0282365	0.00453346	38.7937	4.7e-10	0.0157465	0.00471225	11.1663	0.00083	0.0299164	0.00449865	44.2237	2.9e-11
1:9343621:T:C	rs658997	1	9343621	T	C	0.137932	0.978967	0.00676531	0.00455179	2.20908	0.14	0.00475868	0.00455029	1.09369	0.3	0.0166251	0.00450768	13.6026	0.00023	0.0271427	0.00448814	36.5742	1.5e-09	0.0150557	0.00466514	10.4153	0.0012	0.0292816	0.00445367	43.2268	4.9e-11
1:9343829:C:T	rs760573	1	9343829	C	T	0.343347	0.976037	-0.00471664	0.00332007	2.01823	0.16	-0.00507569	0.00331897	2.33875	0.13	0.00214696	0.00328789	0.426396	0.51	0.0049123	0.00327364	2.25169	0.13	0.0106993	0.00340274	9.8867	0.0017	0.0132783	0.0032485	16.7079	4.4e-05
1:9344415:G:C	rs11803236	1	9344415	G	C	0.340759	0.977875	-0.00499574	0.00332383	2.25903	0.13	-0.00529146	0.00332274	2.53606	0.11	0.00184712	0.00329162	0.314898	0.57	0.00482132	0.00327735	2.16414	0.14	0.0107323	0.0034066	9.92531	0.0016	0.0134417	0.00325218	17.0828	3.6e-05
1:9347278:A:G	rs4465231	1	9347278	A	G	0.268438	0.987257	-0.00473782	0.00353929	1.79195	0.18	-0.00550744	0.00353813	2.423	0.12	0.0061711	0.00350499	3.09992	0.078	0.00963817	0.0034898	7.6276	0.0057	0.0173671	0.00362743	22.9221	1.7e-06	0.020424	0.003463	34.7837	3.7e-09
1:9347552:A:G	rs9660157	1	9347552	A	G	0.340629	0.978616	-0.00499873	0.00332236	2.26374	0.13	-0.0052851	0.00332126	2.53221	0.11	0.0018882	0.00329016	0.329353	0.57	0.00486034	0.0032759	2.20126	0.14	0.0107795	0.00340509	10.0217	0.0015	0.0135151	0.00325074	17.2853	3.2e-05
1:9349150:T:C	rs2179072	1	9349150	T	C	0.268454	0.986358	-0.00477858	0.00354066	1.8215	0.18	-0.00554387	0.0035395	2.45326	0.12	0.00612053	0.00350635	3.04696	0.081	0.00963302	0.00349115	7.61356	0.0058	0.0173635	0.00362883	22.8951	1.7e-06	0.0204718	0.00346434	34.9199	3.4e-09
1:9349611:A:T	rs9442571	1	9349611	A	T	0.13023	0.984397	0.00825651	0.0046594	3.14002	0.076	0.00625458	0.00465787	1.80311	0.18	0.0181943	0.00461425	15.5477	8e-05	0.0291148	0.00459425	40.1604	2.3e-10	0.0150378	0.00477543	9.91611	0.0016	0.0297978	0.00455896	42.7205	6.3e-11
1:9351017:C:CT	1:9351017_CT_C	1	9351017	C	CT	0.342338	0.97564	-0.0010524	0.00331794	0.100607	0.75	-0.00148433	0.00331684	0.200269	0.65	0.00351563	0.00328578	1.1448	0.28	0.0041608	0.00327154	1.61752	0.2	0.00759491	0.00340056	4.98821	0.026	0.00844241	0.00324641	6.76279	0.0093
1:9351785:C:G	rs9434757	1	9351785	C	G	0.341448	0.985553	-0.00149504	0.00330641	0.204454	0.65	-0.00189204	0.00330532	0.327667	0.57	0.00321084	0.00327437	0.961575	0.33	0.00383863	0.00326017	1.38635	0.24	0.00783073	0.00338875	5.33982	0.021	0.0086097	0.00323513	7.08258	0.0078
1:9352808:T:G	rs189842794	1	9352808	T	G	0.144478	0.956282	0.00902758	0.00452663	3.97735	0.046	0.00717386	0.00452514	2.51329	0.11	0.0174943	0.00448276	15.2301	9.5e-05	0.0271853	0.00446333	37.0979	1.1e-09	0.0121705	0.00463935	6.88177	0.0087	0.0262978	0.00442905	35.2547	2.9e-09
1:10174189:A:G	rs4543799	1	10174189	A	G	0.112731	0.998264	-0.00852723	0.00492291	3.00035	0.083	-0.00976674	0.00492129	3.9386	0.047	-0.0059916	0.00487521	1.51042	0.22	0.00309831	0.00485407	0.407415	0.52	0.00510695	0.0050455	1.0245	0.31	0.0172123	0.00481679	12.7692	0.00035
1:10177790:G:A	rs3762290	1	10177790	G	A	0.11351	1	-0.00841018	0.00490325	2.942	0.086	-0.00957977	0.00490164	3.81969	0.051	-0.00550618	0.00485574	1.28585	0.26	0.00318153	0.00483469	0.433048	0.51	0.00560032	0.00502536	1.24191	0.27	0.0170419	0.00479756	12.6182	0.00038
1:10195940:A:G	rs6671289	1	10195940	A	G	0.11308	0.998187	-0.00792012	0.00491641	2.59518	0.11	-0.00921937	0.00491479	3.51878	0.061	-0.00438292	0.00486877	0.810379	0.37	0.00384387	0.00484767	0.628741	0.43	0.00642931	0.00503884	1.62804	0.2	0.0173684	0.00481043	13.0362	0.00031
1:10202756:C:G	rs61782924	1	10202756	C	G	0.108711	0.992587	-0.00806123	0.00501053	2.58842	0.11	-0.00935544	0.00500888	3.48857	0.062	-0.0038438	0.00496197	0.600084	0.44	0.0041878	0.00494046	0.718517	0.4	0.00815277	0.0051353	2.52045	0.11	0.0186187	0.00490252	14.4232	0.00015
1:10203445:C:T	rs1074461	1	10203445	C	T	0.11878	0.994852	-0.00727613	0.00481726	2.2814	0.13	-0.00901144	0.00481567	3.50166	0.061	-0.00151178	0.00477058	0.100423	0.75	0.00828587	0.0047499	3.04304	0.081	0.0102593	0.00493722	4.31788	0.038	0.0231935	0.00471342	24.2137	8.6e-07
1:10203988:C:T	rs35316894	1	10203988	C	T	0.118149	0.99491	-0.00754069	0.00482934	2.43807	0.12	-0.00933849	0.00482775	3.74166	0.053	-0.00196131	0.00478254	0.16818	0.68	0.00823599	0.00476181	2.99149	0.084	0.0100681	0.0049496	4.13768	0.042	0.0235785	0.00472524	24.8992	6e-07
1:10208768:C:T	rs11121522	1	10208768	C	T	0.100167	0.992317	-0.0090732	0.00520385	3.03998	0.081	-0.0113541	0.00520214	4.76363	0.029	-0.00299688	0.00515343	0.338179	0.56	0.00801456	0.00513109	2.43973	0.12	0.0107014	0.00533344	4.02591	0.045	0.0255518	0.00509168	25.1837	5.2e-07
1:10210971:G:C	rs10864443	1	10210971	G	C	0.111966	0.988753	-0.0105364	0.00496189	4.50907	0.034	-0.0124725	0.00496026	6.32261	0.012	-0.00436834	0.00491381	0.790307	0.37	0.00567183	0.00489251	1.34395	0.25	0.010957	0.00508546	4.64219	0.031	0.0240901	0.00485493	24.6213	7e-07
1:10210974:C:T	rs10864444	1	10210974	C	T	0.109118	0.989492	-0.00906386	0.00501771	3.26299	0.071	-0.0110279	0.00501605	4.83351	0.028	-0.00329532	0.00496908	0.439788	0.51	0.00692385	0.00494754	1.95847	0.16	0.0104321	0.00514266	4.11499	0.043	0.0240121	0.00490954	23.9208	1e-06
1:10210984:C:T	rs10864445	1	10210984	C	T	0.108695	0.990777	-0.00844783	0.00502283	2.82874	0.093	-0.0104363	0.00502118	4.32	0.038	-0.00280255	0.00497416	0.317444	0.57	0.00742255	0.0049526	2.24616	0.13	0.0101579	0.00514791	3.89358	0.048	0.0239188	0.00491456	23.687	1.1e-06
1:10210990:T:C	rs10864446	1	10210990	T	C	0.10867	0.990792	-0.00839072	0.00502338	2.79001	0.095	-0.010362	0.00502173	4.25779	0.039	-0.00289626	0.0049747	0.338953	0.56	0.00744249	0.00495314	2.25775	0.13	0.00992569	0.00514848	3.71676	0.054	0.023869	0.0049151	23.5834	1.2e-06
1:10218377:G:A	rs2273298	1	10218377	G	A	0.119806	0.996569	-0.00819872	0.00479795	2.91999	0.087	-0.0100965	0.00479637	4.43111	0.035	-0.00200358	0.00475146	0.177811	0.67	0.00848782	0.00473086	3.21894	0.073	0.0110118	0.00491743	5.01469	0.025	0.0249237	0.00469452	28.1866	1.1e-07
1:10218439:C:T	rs2273299	1	10218439	C	T	0.119842	0.996502	-0.00824353	0.00479747	2.95258	0.086	-0.0101426	0.00479589	4.4726	0.034	-0.00196899	0.00475098	0.17176	0.68	0.00841896	0.00473039	3.16755	0.075	0.011156	0.00491694	5.14784	0.023	0.0249152	0.00469406	28.1729	1.1e-07
1:10221847:T:C	rs6667049	1	10221847	T	C	0.118841	0.996217	-0.00827144	0.00481501	2.95099	0.086	-0.0101969	0.00481342	4.48771	0.034	-0.00220653	0.00476835	0.214133	0.64	0.00840926	0.00474768	3.13728	0.077	0.0108765	0.00493492	4.85759	0.028	0.0249825	0.00471122	28.1193	1.1e-07
1:10227894:G:A	rs6692491	1	10227894	G	A	0.120295	0.99618	-0.00806783	0.0047875	2.83985	0.092	-0.00990184	0.00478592	4.28056	0.039	-0.00145427	0.00474111	0.0940873	0.76	0.00863873	0.00472055	3.34899	0.067	0.011572	0.00490672	5.56205	0.018	0.0248665	0.0046843	28.1799	1.1e-07
1:10232534:G:C	rs11121524	1	10232534	G	C	0.088052	0.997061	-0.011137	0.00549487	4.10793	0.043	-0.0126264	0.00549306	5.28363	0.022	-0.00497342	0.00544162	0.835322	0.36	0.00411425	0.00541803	0.576633	0.45	0.0117069	0.0056317	4.32121	0.038	0.022413	0.00537642	17.3786	3.1e-05
1:10233756:G:A	rs9783053	1	10233756	G	A	0.1111	0.998811	-0.00782396	0.00495399	2.49427	0.11	-0.00983635	0.00495235	3.94498	0.047	0.000226961	0.00490598	0.00214019	0.96	0.0103166	0.00488471	4.46062	0.035	0.0137773	0.00507735	7.36293	0.0067	0.026713	0.0048472	30.3714	3.6e-08
1:10234035:C:T	rs12074936	1	10234035	C	T	0.111224	1	-0.00802981	0.00494964	2.63186	0.1	-0.0100229	0.00494801	4.10319	0.043	0.000157608	0.00490168	0.00103387	0.97	0.0102626	0.00488043	4.42181	0.035	0.0139766	0.0050729	7.59082	0.0059	0.0268632	0.00484295	30.7677	2.9e-08
1:10234529:T:C	rs11121525	1	10234529	T	C	0.1104	0.995665	-0.00794116	0.00497453	2.54837	0.11	-0.00997749	0.00497289	4.02554	0.045	-0.000110144	0.00492633	0.000499888	0.98	0.010195	0.00490497	4.32014	0.038	0.0135395	0.00509841	7.05243	0.0079	0.0267976	0.0048673	30.3121	3.7e-08
1:10234588:A:G	rs11806008	1	10234588	A	G	0.109635	0.995002	-0.00822617	0.00499137	2.71616	0.099	-0.0103384	0.00498973	4.29292	0.038	-0.000656719	0.00494301	0.0176513	0.89	0.0100928	0.00492158	4.20546	0.04	0.0132172	0.00511567	6.67534	0.0098	0.0271408	0.00488378	30.884	2.7e-08
1:10271688:G:C	rs11121529	1	10271688	G	C	0.113387	1	0.00861473	0.00491942	3.06658	0.08	0.00682298	0.0049178	1.92489	0.17	0.0156524	0.00487175	10.3226	0.0013	0.0246107	0.00485063	25.7425	3.9e-07	0.0101013	0.00504193	4.01385	0.045	0.0229675	0.00481338	22.7681	1.8e-06
1:10273179:T:C	rs997482	1	10273179	T	C	0.126845	0.999244	0.0107942	0.0046911	5.29462	0.021	0.00869259	0.00468955	3.43586	0.064	0.0190655	0.00464564	16.8424	4.1e-05	0.0288002	0.0046255	38.7681	4.8e-10	0.0122765	0.00480792	6.51978	0.011	0.0268638	0.00458997	34.2543	4.8e-09
1:10274560:C:CA	1:10274560_CA_C	1	10274560	C	CA	0.126939	0.999443	0.0107217	0.00468883	5.22881	0.022	0.00860493	0.00468728	3.37018	0.066	0.0192923	0.00464339	17.2623	3.3e-05	0.0289656	0.00462326	39.2526	3.7e-10	0.0127416	0.00480559	7.02997	0.008	0.02722	0.00458775	35.2027	3e-09
1:10280774:A:G	rs6702280	1	10280774	A	G	0.126838	0.999562	0.0108803	0.00469028	5.38123	0.02	0.00877268	0.00468873	3.50069	0.061	0.0190427	0.00464483	16.808	4.1e-05	0.0288668	0.00462469	38.9612	4.3e-10	0.0121362	0.00480708	6.37386	0.012	0.0268059	0.00458917	34.1188	5.2e-09
1:10283187:GCC:G	rs140885528	1	10283187	GCC	G	0.127604	0.993902	0.0110455	0.00469256	5.5405	0.019	0.00894432	0.00469102	3.63547	0.057	0.0191527	0.00464709	16.9863	3.8e-05	0.0287312	0.00462695	38.5582	5.3e-10	0.0120132	0.00480942	6.23924	0.012	0.0263226	0.00459141	32.8675	9.9e-09
1:10284267:T:C	rs147613335	1	10284267	T	C	0.126896	0.999581	0.0110173	0.00468919	5.52017	0.019	0.00889332	0.00468765	3.5993	0.058	0.0193011	0.00464375	17.2753	3.2e-05	0.0291935	0.00462362	39.8663	2.7e-10	0.0123158	0.00480596	6.56701	0.01	0.0271154	0.00458811	34.9273	3.4e-09
1:10284785:A:AT	1:10284785_AT_A	1	10284785	A	AT	0.126958	0.99955	0.0109348	0.00468812	5.44034	0.02	0.00882731	0.00468657	3.54769	0.06	0.019355	0.00464269	17.3798	3.1e-05	0.0291181	0.00462256	39.6789	3e-10	0.0125218	0.00480486	6.79158	0.0092	0.027091	0.00458706	34.8805	3.5e-09
1:10286176:A:G	rs17396340	1	10286176	A	G	0.126616	1	0.0106924	0.00469257	5.19192	0.023	0.00856333	0.00469102	3.33235	0.068	0.0189282	0.0046471	16.5904	4.6e-05	0.028902	0.00462695	39.018	4.2e-10	0.01227	0.00480943	6.50881	0.011	0.0271224	0.00459142	34.8949	3.5e-09
1:10308958:T:C	rs4846204	1	10308958	T	C	0.126683	1	0.0106266	0.00469335	5.12654	0.024	0.00845104	0.0046918	3.24445	0.072	0.018657	0.00464787	16.113	6e-05	0.0286376	0.00462772	38.2948	6.1e-10	0.0118908	0.00481023	6.11075	0.013	0.0268517	0.00459218	34.1905	5e-09
1:10310049:T:TG	1:10310049_TG_T	1	10310049	T	TG	0.126852	0.999589	0.011047	0.0046896	5.549	0.018	0.00893321	0.00468806	3.63102	0.057	0.0191158	0.00464416	16.9422	3.9e-05	0.0288879	0.00462403	39.0293	4.2e-10	0.011954	0.00480639	6.18568	0.013	0.026646	0.00458851	33.7226	6.4e-09
1:10315297:A:G	rs12137527	1	10315297	A	G	0.126984	0.999379	0.0108516	0.00468751	5.35922	0.021	0.00872497	0.00468597	3.4668	0.063	0.0192005	0.00464209	17.108	3.5e-05	0.0290479	0.00462196	39.498	3.3e-10	0.0123965	0.00480424	6.65812	0.0099	0.0271415	0.00458647	35.0196	3.3e-09
1:10316729:G:A	rs17400878	1	10316729	G	A	0.126541	0.999682	0.0109313	0.00469449	5.42206	0.02	0.00879518	0.00469294	3.51236	0.061	0.0189008	0.004649	16.5289	4.8e-05	0.0288297	0.00462885	38.7912	4.7e-10	0.0118015	0.0048114	6.01632	0.014	0.026692	0.00459329	33.7686	6.2e-09
1:10319211:CT:C	rs572251659	1	10319211	CT	C	0.108162	0.946626	0.00982875	0.00515913	3.62948	0.057	0.00788666	0.00515743	2.33841	0.13	0.016541	0.00510914	10.4816	0.0012	0.0260588	0.00508699	26.2414	3e-07	0.00980507	0.0052876	3.43861	0.064	0.0240085	0.00504792	22.6206	2e-06
1:10325610:G:A	rs12139158	1	10325610	G	A	0.127	0.998714	0.0109968	0.00468906	5.50002	0.019	0.00886225	0.00468751	3.5744	0.059	0.0192818	0.00464362	17.2418	3.3e-05	0.0291708	0.00462349	39.8069	2.8e-10	0.0122996	0.00480583	6.55003	0.01	0.0271245	0.00458798	34.9527	3.4e-09
1:10334255:CA:C	rs139057101	1	10334255	CA	C	0.126398	0.996478	0.0108796	0.00470322	5.35106	0.021	0.00873256	0.00470167	3.44969	0.063	0.0193221	0.00465764	17.2099	3.3e-05	0.0292509	0.00463745	39.785	2.8e-10	0.0125744	0.00482034	6.80485	0.0091	0.027443	0.00460183	35.5632	2.5e-09
1:10343260:A:G	rs12120499	1	10343260	A	G	0.126707	0.998232	0.0108573	0.0046951	5.34753	0.021	0.00869918	0.00469355	3.43521	0.064	0.0192249	0.0046496	17.0961	3.6e-05	0.0292653	0.00462945	39.9619	2.6e-10	0.0124233	0.00481202	6.66527	0.0098	0.0274285	0.00459389	35.6486	2.4e-09
1:10345462:G:A	rs17397129	1	10345462	G	A	0.12672	0.998471	0.0110182	0.00469385	5.51014	0.019	0.00885952	0.00469231	3.5649	0.059	0.0191949	0.00464837	17.0518	3.6e-05	0.029223	0.00462822	39.8677	2.7e-10	0.012121	0.00481074	6.34819	0.012	0.0271424	0.00459267	34.9274	3.4e-09
1:10359125:AT:A	rs139499211	1	10359125	AT	A	0.123742	0.961834	0.0101873	0.00482977	4.44905	0.035	0.00769433	0.00482818	2.53966	0.11	0.0190267	0.00478297	15.8246	6.9e-05	0.028575	0.00476223	36.0041	2e-09	0.0129358	0.00495004	6.82917	0.009	0.0278313	0.00472565	34.6852	3.9e-09
1:10368099:G:A	rs17401588	1	10368099	G	A	0.126716	0.997412	0.0111208	0.00469632	5.60735	0.018	0.0089393	0.00469478	3.62558	0.057	0.0192374	0.00465082	17.1094	3.5e-05	0.0292739	0.00463065	39.9647	2.6e-10	0.0120154	0.00481327	6.23152	0.013	0.0270323	0.00459509	34.6081	4e-09
1:10370712:C:CTGTG	1:10370712_CTGTG_C	1	10370712	C	CTGTG	0.127589	0.994198	0.0110761	0.00468766	5.58288	0.018	0.00886372	0.00468612	3.57771	0.059	0.0198247	0.00464224	18.2373	2e-05	0.0297382	0.00462211	41.3951	1.2e-10	0.0129828	0.0048044	7.30231	0.0069	0.0278653	0.00458662	36.91	1.2e-09
1:10378416:T:G	rs6693965	1	10378416	T	G	0.126967	0.991308	0.00967967	0.00470057	4.24052	0.039	0.0075439	0.00469903	2.57737	0.11	0.0165092	0.00465502	12.578	0.00039	0.0268011	0.00463484	33.4376	7.4e-09	0.0102644	0.00481763	4.5394	0.033	0.0255756	0.00459925	30.9227	2.7e-08
1:10378451:G:C	rs6703602	1	10378451	G	C	0.126763	0.990995	0.00949372	0.00470533	4.07092	0.044	0.00736146	0.00470378	2.44925	0.12	0.016346	0.00465974	12.3056	0.00045	0.0266587	0.00463953	33.0165	9.1e-09	0.0103335	0.00482251	4.59145	0.032	0.0255778	0.0046039	30.8657	2.8e-08
1:10383445:A:G	rs58036267	1	10383445	A	G	0.12219	0.999007	0.0107721	0.00476175	5.11765	0.024	0.00861556	0.00476018	3.27582	0.07	0.0182602	0.00471561	14.9946	0.00011	0.0285955	0.00469516	37.0932	1.1e-09	0.0112437	0.00488033	5.30783	0.021	0.0265876	0.0046591	32.5653	1.2e-08
1:10386506:C:T	rs12135774	1	10386506	C	T	0.122201	0.998963	0.0106239	0.00476118	4.97896	0.026	0.00847605	0.00475961	3.17135	0.075	0.0181666	0.00471504	14.8449	0.00012	0.0284882	0.0046946	36.8241	1.3e-09	0.0113466	0.00487974	5.40674	0.02	0.0266282	0.00465855	32.6726	1.1e-08
1:10393920:A:G	rs11121542	1	10393920	A	G	0.121793	0.999319	0.0107562	0.00476804	5.08906	0.024	0.00858373	0.00476647	3.24308	0.072	0.0179401	0.00472184	14.4354	0.00015	0.0284055	0.00470137	36.5054	1.5e-09	0.0107769	0.00488678	4.86345	0.027	0.026286	0.00466526	31.7466	1.8e-08
1:10400718:G:A	rs4846214	1	10400718	G	A	0.124858	0.996047	0.0101757	0.00472473	4.63845	0.031	0.00796153	0.00472317	2.84135	0.092	0.0179472	0.00467895	14.7129	0.00013	0.0283246	0.00465866	36.9664	1.2e-09	0.0117563	0.00484239	5.89421	0.015	0.027261	0.00462288	34.7744	3.7e-09
1:10402841:T:C	rs11804162	1	10402841	T	C	0.122041	0.997595	0.0106757	0.00476721	5.01488	0.025	0.00851282	0.00476564	3.19083	0.074	0.0181552	0.00472101	14.7888	0.00012	0.0285887	0.00470055	36.9906	1.2e-09	0.0112304	0.00488592	5.2832	0.022	0.0266969	0.00466445	32.7583	1e-08
1:10412636:T:A	rs4846215	1	10412636	T	A	0.122189	0.999246	0.0106425	0.00476049	4.99784	0.025	0.00849602	0.00475892	3.18724	0.074	0.0182245	0.00471436	14.944	0.00011	0.0285107	0.00469392	36.893	1.2e-09	0.0113989	0.00487904	5.45829	0.019	0.0266446	0.00465787	32.7222	1.1e-08
1:10417853:A:G	rs10864454	1	10417853	A	G	0.122201	0.999515	0.0107166	0.00475961	5.06961	0.024	0.00856894	0.00475804	3.24338	0.072	0.0183407	0.00471349	15.1407	1e-04	0.0286433	0.00469306	37.2506	1e-09	0.0114568	0.00487814	5.51589	0.019	0.0267201	0.00465701	32.9201	9.6e-09
1:10420085:T:C	rs12135219	1	10420085	T	C	0.122235	0.999365	0.0107057	0.00475944	5.05968	0.024	0.00855926	0.00475787	3.23629	0.072	0.0183415	0.00471332	15.1431	1e-04	0.0286396	0.00469288	37.2437	1e-09	0.0114732	0.00487796	5.53216	0.019	0.0267176	0.00465684	32.9164	9.6e-09
1:10421878:G:A	rs12125492	1	10421878	G	A	0.121887	1	0.0106922	0.0047647	5.03571	0.025	0.00852856	0.00476313	3.20602	0.073	0.0179611	0.00471853	14.4895	0.00014	0.0283911	0.00469808	36.5194	1.5e-09	0.0108861	0.00488336	4.96947	0.026	0.0263262	0.00466199	31.8883	1.6e-08
1:10424252:T:C	rs11121548	1	10424252	T	C	0.122181	0.999369	0.0106733	0.00476037	5.02708	0.025	0.00852068	0.0047588	3.20593	0.073	0.0183007	0.00471424	15.0699	1e-04	0.028583	0.0046938	37.0821	1.1e-09	0.0114706	0.00487892	5.5275	0.019	0.0267305	0.00465775	32.9352	9.5e-09
1:10428980:T:TC	1:10428980_TC_T	1	10428980	T	TC	0.122169	0.999098	0.0109498	0.0047611	5.28932	0.021	0.00880891	0.00475953	3.42545	0.064	0.0184769	0.00471496	15.3568	8.9e-05	0.0287741	0.00469452	37.5683	8.8e-10	0.0112922	0.00487966	5.35521	0.021	0.0265946	0.00465846	32.5912	1.1e-08
1:10431132:T:C	rs12141192	1	10431132	T	C	0.122151	0.999294	0.0107711	0.00476101	5.11828	0.024	0.00861735	0.00475944	3.2782	0.07	0.018407	0.00471487	15.2414	9.5e-05	0.0286772	0.00469443	37.3171	1e-09	0.0114852	0.00487957	5.5401	0.019	0.0267456	0.00465838	32.9636	9.4e-09
1:10432788:T:C	rs189673147	1	10432788	T	C	0.122088	0.998313	0.0110001	0.00476454	5.3303	0.021	0.00885236	0.00476297	3.45432	0.063	0.0185835	0.00471837	15.5121	8.2e-05	0.0288628	0.00469792	37.7455	8.1e-10	0.0113838	0.00488319	5.43457	0.02	0.0266668	0.00466184	32.7212	1.1e-08
1:10433450:A:G	rs61383940	1	10433450	A	G	0.122144	0.999282	0.0109595	0.00476114	5.29861	0.021	0.00881386	0.00475957	3.42923	0.064	0.0185227	0.004715	15.4328	8.5e-05	0.028781	0.00469456	37.5857	8.7e-10	0.0113459	0.0048797	5.40623	0.02	0.0266062	0.0046585	32.6192	1.1e-08
1:10437778:T:C	rs4240912	1	10437778	T	C	0.122156	0.998894	0.0107222	0.004762	5.0698	0.024	0.00858206	0.00476043	3.25005	0.071	0.0183386	0.00471586	15.1221	1e-04	0.0287368	0.00469541	37.4567	9.3e-10	0.0115095	0.00488059	5.56124	0.018	0.0268311	0.00465935	33.1609	8.5e-09
1:10437804:A:G	rs4240913	1	10437804	A	G	0.122217	0.999243	0.0106853	0.00476002	5.03911	0.025	0.00854273	0.00475845	3.22301	0.073	0.0183163	0.00471389	15.0979	1e-04	0.0287215	0.00469346	37.4481	9.4e-10	0.0115347	0.00487855	5.59028	0.018	0.0268551	0.00465741	33.2478	8.1e-09
1:10441978:C:T	rs6541092	1	10441978	C	T	0.113496	0.959071	0.0102964	0.00501104	4.22193	0.04	0.00810405	0.00500939	2.61718	0.11	0.018636	0.00496249	14.1028	0.00017	0.0290338	0.00494097	34.5289	4.2e-09	0.0126518	0.00513583	6.06853	0.014	0.0281493	0.00490302	32.9615	9.4e-09
1:10443560:A:G	rs6694081	1	10443560	A	G	0.122499	0.996405	0.0107066	0.00476128	5.05659	0.025	0.00859684	0.00475971	3.26224	0.071	0.0183928	0.00471514	15.2161	9.6e-05	0.028727	0.0046947	37.4426	9.4e-10	0.011601	0.00487985	5.65167	0.017	0.0267776	0.00465864	33.0387	9e-09
1:10450805:T:C	rs12120465	1	10450805	T	C	0.122622	0.995889	0.0106487	0.00476092	5.00279	0.025	0.00852964	0.00475935	3.21192	0.073	0.0182358	0.00471479	14.9597	0.00011	0.0286247	0.00469435	37.1818	1.1e-09	0.0114934	0.00487948	5.54813	0.019	0.0267307	0.00465829	32.9282	9.6e-09
1:10451799:T:C	rs4846217	1	10451799	T	C	0.123734	0.994364	0.0100608	0.00474609	4.49355	0.034	0.00800005	0.00474453	2.84314	0.092	0.0177411	0.0047001	14.2478	0.00016	0.0279383	0.00467973	35.6416	2.4e-09	0.0117283	0.00486428	5.81342	0.016	0.0265996	0.00464378	32.81	1e-08
1:10453292:A:C	rs7525661	1	10453292	A	C	0.122302	0.99595	0.0106707	0.00476662	5.0115	0.025	0.00852835	0.00476505	3.20328	0.073	0.0180865	0.00472043	14.6808	0.00013	0.0285632	0.00469996	36.9339	1.2e-09	0.0112168	0.00488532	5.27176	0.022	0.0265854	0.00466387	32.4932	1.2e-08
1:10454502:T:A	rs6679596	1	10454502	T	A	0.122634	0.995732	0.010752	0.00476104	5.10002	0.024	0.0086371	0.00475947	3.2932	0.07	0.0182862	0.00471491	15.0418	0.00011	0.0286594	0.00469447	37.2702	1e-09	0.0114009	0.0048796	5.45896	0.019	0.0266249	0.00465841	32.6664	1.1e-08
1:10454948:A:G	rs12142043	1	10454948	A	G	0.122317	0.99536	0.0106985	0.00476664	5.03753	0.025	0.00856099	0.00476507	3.22781	0.072	0.0180915	0.00472045	14.6887	0.00013	0.0285427	0.00469999	36.8804	1.3e-09	0.0111825	0.00488535	5.23944	0.022	0.0265323	0.00466389	32.3634	1.3e-08
1:10455148:A:G	rs11121559	1	10455148	A	G	0.081646	0.974473	0.00884785	0.00575565	2.36312	0.12	0.00751771	0.00575375	1.70714	0.19	0.0125331	0.00569988	4.83486	0.028	0.0222789	0.00567517	15.411	8.6e-05	0.00571244	0.00589898	0.937755	0.33	0.0183891	0.00563158	10.6625	0.0011
1:10458439:T:C	rs6670157	1	10458439	T	C	0.122649	0.995108	0.0106637	0.00476188	5.01485	0.025	0.00855391	0.00476031	3.22893	0.072	0.0182007	0.00471574	14.8963	0.00011	0.0285598	0.00469529	36.9985	1.2e-09	0.0114184	0.00488046	5.47376	0.019	0.02662	0.00465923	32.6429	1.1e-08
1:10462092:A:T	rs114968182	1	10462092	A	T	0.115965	0.952325	0.0100692	0.00498175	4.0853	0.043	0.00796751	0.00498011	2.55957	0.11	0.0183175	0.00493348	13.7856	2e-04	0.0284827	0.00491209	33.6226	6.7e-09	0.0125232	0.00510581	6.0159	0.014	0.0274467	0.00487436	31.7062	1.8e-08
1:10463354:T:C	rs3762289	1	10463354	T	C	0.12192	0.992497	0.0116197	0.00477804	5.9141	0.015	0.00950207	0.00477647	3.95752	0.047	0.0192939	0.00473174	16.6264	4.6e-05	0.0297044	0.00471123	39.7533	2.9e-10	0.0114676	0.00489703	5.48379	0.019	0.0269605	0.00467504	33.2571	8.1e-09
1:10465886:C:CG	1:10465886_CG_C	1	10465886	C	CG	0.122032	0.991331	0.0114112	0.00477903	5.70142	0.017	0.0093144	0.00477746	3.80116	0.051	0.0187783	0.00473272	15.7431	7.3e-05	0.0290878	0.00471221	38.1043	6.7e-10	0.0111361	0.00489804	5.1692	0.023	0.0264864	0.00467601	32.0843	1.5e-08
1:17287414:C:T	rs2273113	1	17287414	C	T	0.431775	0.984547	0.00602276	0.00316604	3.61876	0.057	0.00460979	0.00316499	2.12137	0.15	0.010849	0.00313536	11.9732	0.00054	0.0210242	0.00312176	45.3563	1.6e-11	0.00674244	0.00324488	4.31756	0.038	0.022286	0.00309779	51.7561	6.3e-13
1:17289911:T:C	rs6691985	1	17289911	T	C	0.293654	1	-0.00985113	0.00341984	8.29775	0.004	-0.00823767	0.00341871	5.80609	0.016	-0.0152503	0.0033867	20.277	6.7e-06	-0.0273546	0.00337202	65.8084	5e-16	-0.00728341	0.003505	4.3181	0.038	-0.0254244	0.00334612	57.7322	3e-14
1:17290606:T:TTTTTC	1:17290606_TTTTTC_T	1	17290606	T	TTTTTC	0.451874	0.980235	0.00616084	0.00315451	3.81431	0.051	0.0045871	0.00315347	2.11592	0.15	0.0110596	0.00312394	12.5336	4e-04	0.0217258	0.0031104	48.7887	2.9e-12	0.00678721	0.00323306	4.4071	0.036	0.0233816	0.00308651	57.3869	3.6e-14
1:17298496:G:A	rs7513616	1	17298496	G	A	0.499652	0.993823	0.00522665	0.00312094	2.80463	0.094	0.00362786	0.00311991	1.35212	0.24	0.0122661	0.0030907	15.7507	7.2e-05	0.0234013	0.0030773	57.8281	2.9e-14	0.00959037	0.00319866	8.98948	0.0027	0.0265835	0.00305367	75.7847	3.2e-18
1:17301448:T:C	rs2235933	1	17301448	T	C	0.2713	0.992472	-0.00835761	0.00351716	5.64652	0.017	-0.00652478	0.003516	3.44378	0.063	-0.0141618	0.00348307	16.5315	4.8e-05	-0.0272281	0.00346797	61.6427	4.1e-15	-0.00800919	0.00360474	4.93662	0.026	-0.0266112	0.00344134	59.7963	1.1e-14
1:17301672:C:T	rs761423	1	17301672	C	T	0.450684	1	0.00549993	0.00312446	3.09859	0.078	0.00387802	0.00312343	1.54155	0.21	0.010429	0.00309418	11.3604	0.00075	0.0219833	0.00308077	50.9174	9.6e-13	0.00675549	0.00320227	4.4504	0.035	0.0243503	0.00305711	63.4437	1.7e-15
1:17301780:G:A	rs761422	1	17301780	G	A	0.492051	1	0.00627743	0.0031144	4.0627	0.044	0.00468178	0.00311337	2.2613	0.13	0.0128737	0.00308422	17.4227	3e-05	0.0242883	0.00307085	62.5571	2.6e-15	0.00877358	0.00319196	7.55509	0.006	0.0262438	0.00304727	74.1705	7.2e-18
1:17303589:C:T	rs2235932	1	17303589	C	T	0.389285	0.991183	-0.00354611	0.0032064	1.22312	0.27	-0.00167013	0.00320535	0.271487	0.6	-0.00819868	0.00317533	6.66667	0.0098	-0.0220303	0.00316157	48.5553	3.2e-12	-0.00679457	0.00328625	4.27487	0.039	-0.027233	0.00313729	75.3498	3.9e-18
1:17306029:C:A	rs9435731	1	17306029	C	A	0.479283	1	-0.0058331	0.00311779	3.50029	0.061	-0.00382192	0.00311677	1.50367	0.22	-0.0108238	0.00308758	12.2892	0.00046	-0.0259914	0.0030742	71.4819	2.8e-17	-0.00724496	0.00319543	5.14057	0.023	-0.0295876	0.00305059	94.0703	3e-22
1:17306595:T:C	rs2284748	1	17306595	T	C	0.47738	0.993229	-0.00633773	0.00312543	4.11195	0.043	-0.00431659	0.0031244	1.90875	0.17	-0.0111076	0.00309515	12.8789	0.00033	-0.0263875	0.00308173	73.3176	1.1e-17	-0.00688587	0.00320326	4.62096	0.032	-0.0294419	0.00305806	92.6916	6.1e-22
1:17306596:C:T	rs2284747	1	17306596	C	T	0.477519	0.99283	-0.00624069	0.00312621	3.985	0.046	-0.00421827	0.00312518	1.82187	0.18	-0.0110292	0.00309592	12.6913	0.00037	-0.0263284	0.0030825	72.9531	1.3e-17	-0.00692824	0.00320406	4.67567	0.031	-0.0295087	0.00305882	93.0662	5.1e-22
1:17306675:C:G	rs2284746	1	17306675	C	G	0.477016	1	-0.00667001	0.00311584	4.58249	0.032	-0.00461834	0.00311482	2.1984	0.14	-0.0116468	0.00308565	14.2469	0.00016	-0.0267235	0.00307227	75.6598	3.4e-18	-0.00717069	0.00319344	5.04203	0.025	-0.0294506	0.00304868	93.3181	4.5e-22
1:17306870:G:A	rs55750792	1	17306870	G	A	0.477237	0.995971	-0.0062526	0.00312169	4.01183	0.045	-0.00422459	0.00312066	1.83263	0.18	-0.0114983	0.00309144	13.834	2e-04	-0.0267741	0.00307804	75.6626	3.4e-18	-0.00763962	0.00319942	5.70164	0.017	-0.0300769	0.0030544	96.9651	7.1e-23
1:17306923:T:C	rs56265117	1	17306923	T	C	0.268639	0.992408	-0.00971113	0.00352785	7.57737	0.0059	-0.00786214	0.00352669	4.96989	0.026	-0.0168886	0.00349367	23.368	1.3e-06	-0.0304562	0.00347852	76.6588	2e-18	-0.00994053	0.00361571	7.55845	0.006	-0.0291403	0.00345181	71.268	3.1e-17
1:17306948:T:C	rs55779591	1	17306948	T	C	0.306819	0.996631	-0.00919428	0.00338216	7.39004	0.0066	-0.00750967	0.00338105	4.93332	0.026	-0.0130166	0.00334939	15.103	1e-04	-0.0252266	0.00333487	57.2215	3.9e-14	-0.00533858	0.00346638	2.37191	0.12	-0.0229518	0.00330925	48.1033	4e-12
1:17308158:T:C	rs9435732	1	17308158	T	C	0.260005	1	-0.0100734	0.00355214	8.04216	0.0046	-0.00828487	0.00355097	5.4435	0.02	-0.0170094	0.00351772	23.3806	1.3e-06	-0.0301944	0.00350247	74.3199	6.6e-18	-0.00946397	0.00364059	6.75775	0.0093	-0.0283095	0.00347556	66.3457	3.8e-16
1:17309540:A:G	rs2311528	1	17309540	A	G	0.269675	1	-0.00736786	0.00351286	4.39908	0.036	-0.00556403	0.0035117	2.5104	0.11	-0.015152	0.00347882	18.9704	1.3e-05	-0.0279407	0.00346374	65.0707	7.2e-16	-0.0108172	0.00360034	9.02705	0.0027	-0.0289305	0.00343713	70.8466	3.9e-17
1:17309718:C:T	rs3754512	1	17309718	C	T	0.473559	0.997152	-0.00472803	0.0031211	2.2948	0.13	-0.00284037	0.00312008	0.828743	0.36	-0.0102723	0.00309086	11.0452	0.00089	-0.024858	0.00307746	65.2451	6.6e-16	-0.00823738	0.00319883	6.63127	0.01	-0.0295361	0.00305383	93.5446	4e-22
1:17311190:A:G	rs9435734	1	17311190	A	G	0.472546	0.996693	-0.00498004	0.00312244	2.54377	0.11	-0.00309926	0.00312141	0.985859	0.32	-0.0105922	0.00309218	11.7339	0.00061	-0.0251048	0.00307878	66.4901	3.5e-16	-0.00830595	0.0032002	6.73636	0.0094	-0.0295266	0.00305513	93.4041	4.3e-22
1:17311882:C:T	rs6682671	1	17311882	C	T	0.344765	0.993322	-0.00503362	0.00328681	2.34537	0.13	-0.00332073	0.00328573	1.02142	0.31	-0.0124176	0.00325496	14.5541	0.00014	-0.0267181	0.00324085	67.9664	1.7e-16	-0.0106712	0.00336866	10.0348	0.0015	-0.0308206	0.00321596	91.846	9.4e-22
1:17311901:C:T	rs9435658	1	17311901	C	T	0.235124	0.996463	-0.00838638	0.00368055	5.19186	0.023	-0.00661016	0.00367934	3.22763	0.072	-0.0152007	0.00364489	17.3924	3e-05	-0.0287547	0.00362909	62.7803	2.3e-15	-0.00952883	0.00377221	6.38099	0.012	-0.0285062	0.00360121	62.6584	2.5e-15
1:17312743:C:T	rs3170740	1	17312743	C	T	0.471824	1	-0.00499997	0.00312176	2.56528	0.11	-0.00308782	0.00312073	0.979018	0.32	-0.0101114	0.00309151	10.6975	0.0011	-0.0240174	0.00307811	60.8815	6.1e-15	-0.00752046	0.0031995	5.5249	0.019	-0.0281008	0.00305447	84.6379	3.6e-20
1:17313157:G:A	rs2076605	1	17313157	G	A	0.47141	0.999175	-0.00468217	0.00311953	2.25276	0.13	-0.00284925	0.00311851	0.834772	0.36	-0.00991843	0.00308931	10.3078	0.0013	-0.0242071	0.00307591	61.935	3.5e-15	-0.00777325	0.00319722	5.911	0.015	-0.028704	0.00305229	88.4368	5.2e-21
1:17313244:C:CCCCAGGGCTCCT	rs758287038	1	17313244	C	CCCCAGGGCTCCT	0.224088	0.975028	-0.00663349	0.00378565	3.07047	0.08	-0.00495455	0.0037844	1.71402	0.19	-0.014225	0.00374896	14.3974	0.00015	-0.0276803	0.00373271	54.9912	1.2e-13	-0.0106975	0.00387992	7.60183	0.0058	-0.0290404	0.00370404	61.4685	4.5e-15
1:17313343:G:A	rs9435659	1	17313343	G	A	0.469413	0.998034	-0.00426771	0.00312249	1.86804	0.17	-0.00241612	0.00312147	0.599126	0.44	-0.00987409	0.00309224	10.1964	0.0014	-0.024102	0.00307883	61.2823	4.9e-15	-0.00838161	0.00320025	6.8594	0.0088	-0.0291068	0.00305518	90.7638	1.6e-21
1:17313454:A:G	rs7531163	1	17313454	A	G	0.234802	0.998817	-0.00814208	0.00367916	4.8975	0.027	-0.00636981	0.00367794	2.99946	0.083	-0.0151446	0.0036435	17.2774	3.2e-05	-0.0285988	0.00362771	62.1484	3.2e-15	-0.00981908	0.00377078	6.78079	0.0092	-0.0286267	0.00359985	63.2375	1.8e-15
1:17313654:C:T	rs761421	1	17313654	C	T	0.471391	0.99896	-0.0047657	0.00311963	2.33371	0.13	-0.00292857	0.00311861	0.881839	0.35	-0.0100802	0.0030894	10.6461	0.0011	-0.0243568	0.00307601	62.6997	2.4e-15	-0.00789341	0.00319732	6.09476	0.014	-0.0288278	0.00305239	89.1955	3.6e-21
1:17314073:G:A	rs9435660	1	17314073	G	A	0.234842	0.998998	-0.0081296	0.00367849	4.88426	0.027	-0.00635108	0.00367728	2.98292	0.084	-0.0150547	0.00364285	17.0789	3.6e-05	-0.028536	0.00362705	61.8984	3.6e-15	-0.00969797	0.00377009	6.61693	0.01	-0.0285737	0.0035992	63.0262	2e-15
1:17314702:T:C	rs3738815	1	17314702	T	C	0.186493	1	-0.00595789	0.00399992	2.21862	0.14	-0.00403384	0.0039986	1.0177	0.31	-0.0104108	0.00396116	6.9076	0.0086	-0.023962	0.00394399	36.9126	1.2e-09	-0.00635956	0.00409953	2.40651	0.12	-0.0253735	0.00391369	42.0328	9e-11
1:17314942:G:A	rs9435662	1	17314942	G	A	0.471377	1	-0.00472246	0.00311869	2.29294	0.13	-0.00289872	0.00311766	0.864481	0.35	-0.0099339	0.00308847	10.3455	0.0013	-0.0242179	0.00307508	62.0239	3.4e-15	-0.00774845	0.00319635	5.87653	0.015	-0.0286973	0.00305146	88.4436	5.2e-21
1:17315242:C:T	rs7553340	1	17315242	C	T	0.186462	0.999391	-0.00608	0.00400065	2.30965	0.13	-0.00413163	0.00399934	1.06725	0.3	-0.0106217	0.00396189	7.18756	0.0073	-0.0242087	0.00394471	37.6626	8.4e-10	-0.00649596	0.00410028	2.50992	0.11	-0.0255676	0.00391442	42.6626	6.5e-11
1:17315425:G:A	rs4920605	1	17315425	G	A	0.430439	0.999357	-0.00495967	0.00314639	2.48474	0.11	-0.00310327	0.00314535	0.97342	0.32	-0.0126324	0.0031159	16.4363	5e-05	-0.0270865	0.00310239	76.2275	2.5e-18	-0.0109536	0.00322474	11.5377	0.00068	-0.0321214	0.00307856	108.866	1.7e-25
1:17317180:AT:A	rs35726919	1	17317180	AT	A	0.186139	0.997392	-0.00591559	0.00400744	2.17902	0.14	-0.00392585	0.00400612	0.960327	0.33	-0.0105091	0.00396861	7.0122	0.0081	-0.0241084	0.00395141	37.2249	1.1e-09	-0.00657029	0.00410724	2.55899	0.11	-0.0256558	0.00392106	42.8119	6e-11
1:17318065:C:T	rs2076604	1	17318065	C	T	0.186598	0.999049	-0.00605624	0.00400045	2.29186	0.13	-0.004097	0.00399913	1.04954	0.31	-0.0106466	0.00396168	7.22204	0.0072	-0.0242786	0.00394451	37.8846	7.5e-10	-0.00653922	0.00410007	2.54372	0.11	-0.0256414	0.00391421	42.9136	5.7e-11
1:17319011:G:A	rs2076603	1	17319011	G	A	0.354836	0.999486	-0.00158247	0.00325376	0.236537	0.63	0.000181651	0.00325269	0.00311882	0.96	-0.0062402	0.00322223	3.75046	0.053	-0.0197418	0.00320826	37.8647	7.6e-10	-0.00700914	0.00333478	4.41768	0.036	-0.0267009	0.00318362	70.3411	5e-17
1:17319287:C:T	rs4920608	1	17319287	C	T	0.354615	1	-0.00150073	0.00325352	0.212763	0.64	0.000262306	0.00325245	0.00650424	0.94	-0.00625665	0.00322199	3.77081	0.052	-0.0197969	0.00320803	38.0817	6.8e-10	-0.00715862	0.00333454	4.60878	0.032	-0.0268981	0.00318339	71.3943	2.9e-17
1:17321428:T:A	rs10437047	1	17321428	T	A	0.186566	0.997798	-0.00591246	0.00400238	2.18222	0.14	-0.00393604	0.00400106	0.967761	0.33	-0.0106396	0.0039636	7.20567	0.0073	-0.0242026	0.00394642	37.6112	8.6e-10	-0.0067607	0.00410205	2.71632	0.099	-0.0257497	0.00391611	43.235	4.9e-11
1:17323198:T:A	rs2076602	1	17323198	T	A	0.18658	0.997038	-0.00589647	0.00400353	2.16919	0.14	-0.00392445	0.00400221	0.961517	0.33	-0.010657	0.00396473	7.22513	0.0072	-0.0242533	0.00394754	37.7476	8.1e-10	-0.00680244	0.00410322	2.74839	0.097	-0.0258458	0.00391723	43.5335	4.2e-11
1:17323366:TG:T	rs561011915	1	17323366	TG	T	0.186662	0.996378	-0.00579763	0.00400421	2.09636	0.15	-0.00381537	0.00400289	0.908502	0.34	-0.0104648	0.00396541	6.96444	0.0083	-0.024127	0.00394822	37.3425	9.9e-10	-0.00666254	0.00410393	2.6356	0.1	-0.0257833	0.00391789	43.3083	4.7e-11
1:17324537:A:G	rs9435665	1	17324537	A	G	0.186576	0.996567	-0.00567898	0.00400432	2.01133	0.16	-0.00371773	0.004003	0.862549	0.35	-0.010357	0.00396552	6.82133	0.009	-0.0238748	0.00394832	36.5642	1.5e-09	-0.00671273	0.00410404	2.67533	0.1	-0.0256198	0.003918	42.7586	6.2e-11
1:17327429:C:T	rs7550758	1	17327429	C	T	0.488431	0.997883	-0.00446295	0.00311842	2.04821	0.15	-0.00255456	0.00311739	0.671504	0.41	-0.00921025	0.0030882	8.89473	0.0029	-0.0232464	0.00307481	57.1578	4e-14	-0.00697761	0.00319607	4.76629	0.029	-0.0277641	0.00305119	82.7994	9.1e-20
1:17328200:A:T	rs6657613	1	17328200	A	T	0.488445	0.998342	-0.00447618	0.00311773	2.06129	0.15	-0.00257018	0.0031167	0.680047	0.41	-0.00922357	0.00308752	8.92441	0.0028	-0.0232789	0.00307413	57.3428	3.7e-14	-0.00697931	0.00319537	4.77072	0.029	-0.0277923	0.00305052	83.0046	8.2e-20
1:17328301:C:T	rs2871776	1	17328301	C	T	0.462834	0.998366	-0.00508136	0.00312685	2.64086	0.1	-0.00343358	0.00312582	1.20661	0.27	-0.00906524	0.00309655	8.57042	0.0034	-0.0218966	0.00308313	50.4394	1.2e-12	-0.0059447	0.00320472	3.44097	0.064	-0.0250713	0.00305945	67.1534	2.5e-16
1:17330453:G:A	rs2076601	1	17330453	G	A	0.462685	0.998797	-0.00514396	0.00312626	2.70735	0.1	-0.00351484	0.00312523	1.26488	0.26	-0.00920045	0.00309597	8.83132	0.003	-0.0219802	0.00308254	50.8448	1e-12	-0.00604613	0.00320411	3.56074	0.059	-0.0250901	0.00305887	67.2798	2.4e-16
1:17331676:G:A	rs3738814	1	17331676	G	A	0.425144	1	-0.00523867	0.00315504	2.75698	0.097	-0.00360566	0.003154	1.30691	0.25	-0.0110065	0.00312446	12.4092	0.00043	-0.0238649	0.00311092	58.8495	1.7e-14	-0.00813618	0.00323361	6.33092	0.012	-0.0274242	0.00308703	78.9201	6.5e-19
1:17336253:T:C	rs6662202	1	17336253	T	C	0.192036	0.997085	-0.0051654	0.00395947	1.7019	0.19	-0.00330538	0.00395817	0.697358	0.4	-0.00979943	0.0039211	6.24576	0.012	-0.0232598	0.0039041	35.4952	2.6e-09	-0.00666435	0.00405807	2.69698	0.1	-0.0253044	0.00387412	42.6624	6.5e-11
1:17336521:G:T	rs926702	1	17336521	G	T	0.463303	0.996645	-0.00511518	0.00312838	2.67352	0.1	-0.00329256	0.00312735	1.10845	0.29	-0.00987254	0.00309806	10.1549	0.0014	-0.0228278	0.00308463	54.7673	1.4e-13	-0.00688545	0.00320628	4.6117	0.032	-0.0262734	0.00306094	73.6752	9.2e-18
1:17336595:G:C	rs6662605	1	17336595	G	C	0.191963	0.995788	-0.00528248	0.00396235	1.77734	0.18	-0.00343714	0.00396104	0.752966	0.39	-0.00985477	0.00392395	6.30734	0.012	-0.0233435	0.00390694	35.6992	2.3e-09	-0.00655594	0.00406102	2.60616	0.11	-0.0252383	0.00387693	42.3785	7.5e-11
1:17337391:A:G	rs2076600	1	17337391	A	G	0.263959	0.996598	-0.00853892	0.00353949	5.82002	0.016	-0.00686074	0.00353832	3.75964	0.053	-0.0152677	0.00350519	18.9725	1.3e-05	-0.0281591	0.00349	65.1009	7.1e-16	-0.00913897	0.00362763	6.3467	0.012	-0.0272786	0.00346319	62.043	3.4e-15
1:17338460:A:G	rs56047197	1	17338460	A	G	0.263967	0.996769	-0.00852771	0.0035394	5.80505	0.016	-0.00685201	0.00353823	3.75027	0.053	-0.0153023	0.0035051	19.0594	1.3e-05	-0.028189	0.00348991	65.2427	6.6e-16	-0.00921346	0.00362754	6.45092	0.011	-0.0273491	0.0034631	62.367	2.9e-15
1:17339939:C:T	rs9435671	1	17339939	C	T	0.301505	0.997376	-0.0075213	0.00339768	4.90028	0.027	-0.00594769	0.00339656	3.06633	0.08	-0.0117801	0.00336475	12.2572	0.00046	-0.0238015	0.00335017	50.4749	1.2e-12	-0.00608499	0.00348229	3.05345	0.081	-0.0228057	0.00332444	47.0598	6.9e-12
1:17341146:C:T	rs735258	1	17341146	C	T	0.437144	0.999249	-0.00457142	0.00314454	2.11343	0.15	-0.00278736	0.0031435	0.786247	0.38	-0.00920963	0.00311407	8.74637	0.0031	-0.0215938	0.00310057	48.5038	3.3e-12	-0.00684	0.00322285	4.50437	0.034	-0.0249962	0.00307675	66.0027	4.5e-16
1:17341752:T:C	rs2647167	1	17341752	T	C	0.361693	0.99931	-0.00572018	0.00324722	3.1031	0.078	-0.0040638	0.00324615	1.56721	0.21	-0.0115549	0.00321575	12.9113	0.00033	-0.0242323	0.00320181	57.2794	3.8e-14	-0.00857795	0.00332808	6.64322	0.01	-0.026201	0.00317722	68.0052	1.6e-16
1:17342038:GTAAAT:G	rs760051567	1	17342038	GTAAAT	G	0.436422	0.997617	-0.00458504	0.00314809	2.12126	0.15	-0.00281441	0.00314705	0.799776	0.37	-0.00909002	0.00311758	8.50147	0.0035	-0.021441	0.00310407	47.7122	4.9e-12	-0.00662879	0.00322648	4.22095	0.04	-0.024787	0.00308023	64.7563	8.5e-16
1:17342260:T:C	rs2746478	1	17342260	T	C	0.361694	0.999376	-0.00574665	0.00324707	3.13217	0.077	-0.00409186	0.003246	1.58907	0.21	-0.0115827	0.00321561	12.9746	0.00032	-0.0242526	0.00320167	57.3806	3.6e-14	-0.00857823	0.00332793	6.64426	0.0099	-0.0261938	0.00317708	67.974	1.7e-16
1:17342368:G:GT	rs67146530	1	17342368	G	GT	0.256805	0.99833	-0.00346125	0.0035685	0.940795	0.33	-0.00173173	0.00356733	0.235654	0.63	-0.00971114	0.00353392	7.55138	0.006	-0.0231581	0.0035186	43.3175	4.7e-11	-0.00919559	0.00365737	6.32153	0.012	-0.0278546	0.00349158	63.643	1.5e-15
1:17342659:G:T	rs9435672	1	17342659	G	T	0.437134	1	-0.00459978	0.00314389	2.14061	0.14	-0.00281424	0.00314286	0.80181	0.37	-0.00923478	0.00311343	8.79781	0.003	-0.0216112	0.00309993	48.6021	3.1e-12	-0.00682888	0.00322219	4.49157	0.034	-0.0249796	0.00307612	65.942	4.6e-16
1:17342735:T:A	rs2647166	1	17342735	T	A	0.256766	0.998467	-0.0034756	0.00356819	0.948777	0.33	-0.00174725	0.00356701	0.239939	0.62	-0.00969938	0.00353361	7.53443	0.0061	-0.0231453	0.00351829	43.2774	4.8e-11	-0.00915245	0.00365704	6.26346	0.012	-0.0278017	0.00349127	63.4126	1.7e-15
1:17342783:T:G	rs11203280	1	17342783	T	G	0.33605	0.999267	-0.00648951	0.00330293	3.86034	0.049	-0.00507236	0.00330184	2.35998	0.12	-0.0116355	0.00327092	12.654	0.00037	-0.0233565	0.00325674	51.4339	7.4e-13	-0.00767014	0.00338518	5.13385	0.023	-0.0239421	0.00323173	54.885	1.3e-13
1:17342924:G:A	rs9435739	1	17342924	G	A	0.332284	0.998643	-0.00208357	0.00330982	0.396286	0.53	-0.000336972	0.00330873	0.0103721	0.92	-0.00659144	0.00327775	4.04398	0.044	-0.0186635	0.00326354	32.7045	1.1e-08	-0.00666176	0.00339224	3.85659	0.05	-0.02447	0.00323847	57.0934	4.2e-14
1:17343904:A:C	rs9435741	1	17343904	A	C	0.437254	0.999589	-0.00460461	0.00314443	2.14439	0.14	-0.00282748	0.00314339	0.809098	0.37	-0.00929774	0.00311396	8.91518	0.0028	-0.0216756	0.00310046	48.8754	2.7e-12	-0.00691894	0.00322273	4.60926	0.032	-0.0250677	0.00307664	66.3854	3.7e-16
1:17345877:G:A	rs12045097	1	17345877	G	A	0.19666	1	-0.00583433	0.00392175	2.2132	0.14	-0.00406559	0.00392046	1.07541	0.3	-0.0109655	0.00388375	7.97172	0.0048	-0.0246059	0.00386691	40.4901	2e-10	-0.0072932	0.00401941	3.29239	0.07	-0.0261441	0.00383721	46.4212	9.5e-12
1:17345905:A:G	rs2871775	1	17345905	A	G	0.435078	1	-0.00464323	0.00314565	2.17882	0.14	-0.00286864	0.00314461	0.832184	0.36	-0.00905918	0.00311516	8.45699	0.0036	-0.0216496	0.00310166	48.7205	3e-12	-0.00647738	0.00322398	4.03659	0.045	-0.0249459	0.00307784	65.6911	5.3e-16
1:17349955:A:G	rs2235931	1	17349955	A	G	0.199971	0.976076	-0.00445324	0.00393384	1.2815	0.26	-0.00330531	0.00393254	0.706444	0.4	-0.00754113	0.00389572	3.74711	0.053	-0.0177384	0.00387883	20.9135	4.8e-06	-0.00477704	0.0040318	1.40385	0.24	-0.018493	0.00384904	23.084	1.6e-06
1:17350143:A:G	rs2235930	1	17350143	A	G	0.409909	0.980512	-0.00334681	0.00319866	1.09478	0.3	-0.00215348	0.00319761	0.453558	0.5	-0.00694417	0.00316766	4.80576	0.028	-0.0157112	0.00315393	24.815	6.3e-07	-0.00581538	0.00327831	3.1467	0.076	-0.0184127	0.00312971	34.612	4e-09
1:17350931:G:A	rs12142244	1	17350931	G	A	0.443259	0.989974	-0.00250613	0.00315351	0.631564	0.43	-0.00106359	0.00315247	0.113826	0.74	-0.0069881	0.00312295	5.00712	0.025	-0.017432	0.00310941	31.4294	2.1e-08	-0.00701245	0.00323204	4.70745	0.03	-0.0218458	0.00308553	50.1274	1.4e-12
1:17353988:T:G	rs11203282	1	17353988	T	G	0.444873	0.993057	-0.00257671	0.00314837	0.66982	0.41	-0.00111918	0.00314733	0.126449	0.72	-0.00684335	0.00311786	4.81752	0.028	-0.0171458	0.00310435	30.5054	3.3e-08	-0.006651	0.00322677	4.24851	0.039	-0.0214446	0.0030805	48.4611	3.4e-12
1:17357366:G:A	rs12143126	1	17357366	G	A	0.461152	0.99966	-0.00384469	0.00312866	1.5101	0.22	-0.00223268	0.00312763	0.509592	0.48	-0.00816057	0.00309834	6.93716	0.0084	-0.0191984	0.00308491	38.7296	4.9e-10	-0.00656863	0.00320657	4.19631	0.041	-0.0226904	0.00306122	54.9408	1.2e-13
1:17359386:T:C	rs10887990	1	17359386	T	C	0.461049	1	-0.00369478	0.00312809	1.39514	0.24	-0.0020866	0.00312706	0.445252	0.5	-0.00797932	0.00309778	6.63486	0.01	-0.0190086	0.00308435	37.9816	7.1e-10	-0.00653606	0.00320599	4.15632	0.041	-0.022623	0.00306066	54.6348	1.5e-13
1:17360614:T:C	rs2647160	1	17360614	T	C	0.280455	0.999324	-0.00302817	0.00346789	0.762481	0.38	-0.00163423	0.00346675	0.22222	0.64	-0.00804708	0.00343429	5.49039	0.019	-0.0191743	0.0034194	31.444	2.1e-08	-0.00748605	0.00355425	4.43617	0.035	-0.0228132	0.00339314	45.2032	1.8e-11
1:17360642:A:AT	rs34218856	1	17360642	A	AT	0.46143	0.99861	-0.00375084	0.00313009	1.43596	0.23	-0.00213442	0.00312906	0.4653	0.5	-0.00800619	0.00309976	6.67108	0.0098	-0.0190758	0.00308632	38.2019	6.4e-10	-0.00648502	0.00320804	4.08643	0.043	-0.0226522	0.00306262	54.7059	1.4e-13
1:17362342:A:G	rs12562307	1	17362342	A	G	0.254755	0.999071	-0.0038396	0.00357586	1.15295	0.28	-0.00269958	0.00357468	0.570322	0.45	-0.00804534	0.0035412	5.16163	0.023	-0.0183151	0.00352585	26.983	2.1e-07	-0.0064278	0.0036649	3.07609	0.079	-0.0205065	0.00349877	34.352	4.6e-09
1:17362705:A:G	rs11579925	1	17362705	A	G	0.460287	0.999117	-0.00373374	0.00312991	1.42306	0.23	-0.00214288	0.00312888	0.469047	0.49	-0.00804163	0.00309958	6.73103	0.0095	-0.0191023	0.00308615	38.3125	6e-10	-0.00658287	0.00320786	4.21115	0.04	-0.02269	0.00306244	54.8949	1.3e-13
1:17362859:G:A	rs10788650	1	17362859	G	A	0.46076	0.999629	-0.0036666	0.00312873	1.37338	0.24	-0.00205099	0.0031277	0.430009	0.51	-0.00802603	0.00309841	6.71003	0.0096	-0.0191172	0.00308498	38.4013	5.8e-10	-0.00665405	0.00320664	4.30598	0.038	-0.0227882	0.00306128	55.4132	9.8e-14
1:17363005:A:G	rs2647157	1	17363005	A	G	0.280481	0.999186	-0.00302691	0.00346802	0.761791	0.38	-0.00163635	0.00346688	0.22278	0.64	-0.00804965	0.00343442	5.49349	0.019	-0.0191783	0.00341953	31.4548	2e-08	-0.00749428	0.00355438	4.4456	0.035	-0.022814	0.00339326	45.2029	1.8e-11
1:17365733:C:A	rs2179793	1	17365733	C	A	0.461328	0.999921	-0.00386193	0.0031283	1.52402	0.22	-0.00224851	0.00312727	0.516962	0.47	-0.00810608	0.00309798	6.84641	0.0089	-0.0191687	0.00308455	38.6191	5.2e-10	-0.00647974	0.0032062	4.08445	0.043	-0.0226392	0.00306086	54.706	1.4e-13
1:17365800:A:C	rs9325647	1	17365800	A	C	0.220541	0.997838	-0.00505822	0.0037609	1.80889	0.18	-0.00368751	0.00375966	0.961988	0.33	-0.00826693	0.00372445	4.92678	0.026	-0.0191741	0.00370831	26.7348	2.3e-07	-0.00464934	0.00385455	1.45491	0.23	-0.0196953	0.00367983	28.6464	8.7e-08
1:17366871:C:T	rs4920653	1	17366871	C	T	0.255086	0.999249	-0.00382271	0.00357422	1.14388	0.28	-0.00268454	0.00357304	0.564499	0.45	-0.0079838	0.00353958	5.08763	0.024	-0.0182767	0.00352424	26.8947	2.1e-07	-0.00637809	0.00366322	3.03148	0.082	-0.0205171	0.00349717	34.4191	4.4e-09
1:17368052:G:A	rs12737199	1	17368052	G	A	0.461391	0.999898	-0.00388336	0.00312825	1.54103	0.21	-0.00226506	0.00312722	0.524619	0.47	-0.00813824	0.00309794	6.90106	0.0086	-0.0192069	0.00308451	38.7743	4.8e-10	-0.00649708	0.00320615	4.10647	0.043	-0.0226683	0.00306082	54.8483	1.3e-13
1:17368244:C:T	rs10887991	1	17368244	C	T	0.255098	0.99923	-0.00380521	0.00357419	1.13345	0.29	-0.00266852	0.00357302	0.557792	0.46	-0.00797184	0.00353956	5.07246	0.024	-0.0182536	0.00352421	26.827	2.2e-07	-0.00638867	0.0036632	3.04158	0.081	-0.0205104	0.00349715	34.3969	4.5e-09
1:17369158:G:A	rs6586494	1	17369158	G	A	0.255095	0.999257	-0.003823	0.00357414	1.1441	0.28	-0.00268811	0.00357297	0.566024	0.45	-0.00797406	0.00353951	5.07544	0.024	-0.0182494	0.00352416	26.8156	2.2e-07	-0.00636623	0.00366315	3.02034	0.082	-0.0204768	0.0034971	34.2855	4.8e-09
1:17369270:C:CAA	rs35897475	1	17369270	C	CAA	0.461667	0.99893	-0.00394851	0.00312909	1.59232	0.21	-0.00233201	0.00312806	0.555791	0.46	-0.00819185	0.00309877	6.98853	0.0082	-0.0192713	0.00308533	39.0139	4.2e-10	-0.00644338	0.00320701	4.0367	0.045	-0.0226497	0.00306164	54.7291	1.4e-13
1:17369315:G:A	rs7517920	1	17369315	G	A	0.461385	0.999888	-0.00386984	0.00312827	1.53031	0.22	-0.00225226	0.00312724	0.5187	0.47	-0.00812303	0.00309795	6.8752	0.0087	-0.0191874	0.00308452	38.6952	5e-10	-0.00649614	0.00320617	4.10523	0.043	-0.0226609	0.00306083	54.8119	1.3e-13
1:17369688:C:T	rs9435676	1	17369688	C	T	0.461396	0.999953	-0.00387529	0.00312817	1.53471	0.22	-0.00225828	0.00312714	0.521508	0.47	-0.00813455	0.00309786	6.89514	0.0086	-0.0191926	0.00308443	38.7186	4.9e-10	-0.00650625	0.00320607	4.11827	0.042	-0.0226613	0.00306074	54.817	1.3e-13
1:17369738:G:A	rs12747579	1	17369738	G	A	0.461376	0.999932	-0.00387376	0.00312822	1.53345	0.22	-0.00225764	0.00312719	0.521196	0.47	-0.00811837	0.00309791	6.86754	0.0088	-0.0191831	0.00308448	38.6791	5e-10	-0.00648445	0.00320612	4.0906	0.043	-0.0226482	0.00306079	54.7522	1.4e-13
1:17369952:G:A	rs11203284	1	17369952	G	A	0.461373	1	-0.00396195	0.00312823	1.60406	0.21	-0.00233752	0.0031272	0.558729	0.45	-0.00818934	0.00309792	6.98809	0.0082	-0.019255	0.00308449	38.9692	4.3e-10	-0.00643852	0.00320613	4.03283	0.045	-0.022627	0.0030608	54.6491	1.4e-13
1:17370120:T:C	rs11203285	1	17370120	T	C	0.461353	0.999926	-0.00391282	0.0031282	1.56456	0.21	-0.0022982	0.00312717	0.540099	0.46	-0.00813013	0.00309789	6.88752	0.0087	-0.0191885	0.00308446	38.7013	4.9e-10	-0.00644066	0.0032061	4.03557	0.045	-0.0226009	0.00306077	54.5242	1.5e-13
1:17370213:A:G	rs10887992	1	17370213	A	G	0.461354	0.999945	-0.00391283	0.0031282	1.56456	0.21	-0.00229823	0.00312717	0.540109	0.46	-0.00813015	0.00309789	6.88755	0.0087	-0.0191886	0.00308446	38.7014	4.9e-10	-0.00644066	0.0032061	4.03557	0.045	-0.0226009	0.00306077	54.5245	1.5e-13
1:17370241:G:A	rs10887993	1	17370241	G	A	0.461354	0.999953	-0.0039123	0.0031282	1.56414	0.21	-0.00229768	0.00312717	0.53985	0.46	-0.00813016	0.00309789	6.88757	0.0087	-0.0191885	0.00308446	38.7012	4.9e-10	-0.00644148	0.0032061	4.03661	0.045	-0.0226016	0.00306077	54.5275	1.5e-13
1:17370575:AT:A	1:17370575_AT_A	1	17370575	AT	A	0.461268	0.999877	-0.00381753	0.00312824	1.48924	0.22	-0.00219496	0.00312721	0.492649	0.48	-0.0080978	0.00309793	6.83269	0.009	-0.019151	0.0030845	38.5491	5.3e-10	-0.00653195	0.00320614	4.1507	0.042	-0.0226766	0.00306081	54.8889	1.3e-13
1:17370797:C:T	rs11203286	1	17370797	C	T	0.461354	0.999932	-0.00391196	0.00312823	1.56384	0.21	-0.00229729	0.0031272	0.53966	0.46	-0.00812977	0.00309792	6.88677	0.0087	-0.0191879	0.00308449	38.6981	4.9e-10	-0.00644125	0.00320613	4.03624	0.045	-0.0226014	0.0030608	54.5257	1.5e-13
1:17370970:T:C	rs9787230	1	17370970	T	C	0.220749	0.997042	-0.00509414	0.00376061	1.83495	0.18	-0.00370761	0.00375938	0.972649	0.32	-0.00832632	0.00372417	4.99858	0.025	-0.0192723	0.00370803	27.0135	2e-07	-0.00467875	0.00385426	1.47359	0.22	-0.0198003	0.00367955	28.9571	7.4e-08
1:17371152:T:C	rs12073028	1	17371152	T	C	0.359085	0.999707	-0.000919411	0.0032497	0.0800446	0.78	0.000559256	0.00324863	0.029636	0.86	-0.00462507	0.00321821	2.06541	0.15	-0.0148669	0.00320426	21.527	3.5e-06	-0.00581195	0.00333063	3.04503	0.081	-0.0207138	0.00317965	42.4386	7.3e-11
1:17371494:C:T	rs9435745	1	17371494	C	T	0.461392	0.998037	-0.00392879	0.00313079	1.57474	0.21	-0.00230923	0.00312976	0.544392	0.46	-0.00813277	0.00310045	6.8806	0.0087	-0.0191782	0.00308701	38.5957	5.2e-10	-0.00639841	0.00320876	3.97622	0.046	-0.0225819	0.0030633	54.3425	1.7e-13
1:17371685:C:T	rs732679	1	17371685	C	T	0.359124	0.996563	-0.0009841	0.00325391	0.0914675	0.76	0.000512395	0.00325284	0.0248133	0.87	-0.00468417	0.00322238	2.11306	0.15	-0.0148447	0.00320841	21.4072	3.7e-06	-0.00576495	0.00333494	2.98823	0.084	-0.0206214	0.00318377	41.9518	9.4e-11
1:17371755:G:C	rs10887994	1	17371755	G	C	0.461591	0.996898	-0.00401558	0.00313264	1.64314	0.2	-0.00238883	0.00313161	0.581886	0.45	-0.00819673	0.00310228	6.98101	0.0082	-0.0191797	0.00308883	38.5561	5.3e-10	-0.00634988	0.00321065	3.91152	0.048	-0.0224857	0.00306511	53.8172	2.2e-13
1:17372027:C:G	rs4920404	1	17372027	C	G	0.255103	0.997416	-0.00390082	0.00357678	1.1894	0.28	-0.00274503	0.0035756	0.589381	0.44	-0.00797783	0.00354212	5.07274	0.024	-0.018192	0.00352676	26.6078	2.5e-07	-0.00622833	0.00366585	2.88665	0.089	-0.0203205	0.00349968	33.7142	6.4e-09
1:17372117:A:C	rs9435746	1	17372117	A	C	0.461342	0.997273	-0.00394154	0.00313191	1.58385	0.21	-0.0023126	0.00313088	0.545591	0.46	-0.00816373	0.00310156	6.92814	0.0085	-0.0191829	0.00308812	38.5869	5.2e-10	-0.00641858	0.0032099	3.99847	0.046	-0.0225794	0.0030644	54.292	1.7e-13
1:17372397:A:G	rs11203287	1	17372397	A	G	0.461343	0.997294	-0.00394043	0.00313195	1.58292	0.21	-0.00231144	0.00313091	0.545034	0.46	-0.00814883	0.0031016	6.90272	0.0086	-0.0191741	0.00308815	38.5506	5.3e-10	-0.00639697	0.00320994	3.97151	0.046	-0.0225693	0.00306443	54.2422	1.8e-13
1:17372467:C:T	rs9435747	1	17372467	C	T	0.461361	0.997253	-0.00393744	0.00313198	1.58049	0.21	-0.00230837	0.00313095	0.543576	0.46	-0.00815249	0.00310163	6.90878	0.0086	-0.0191762	0.00308818	38.5583	5.3e-10	-0.00640771	0.00320997	3.98477	0.046	-0.022578	0.00306446	54.2827	1.7e-13
1:17372511:T:G	rs11582579	1	17372511	T	G	0.461347	0.997261	-0.00393261	0.00313197	1.57661	0.21	-0.00230248	0.00313094	0.540805	0.46	-0.00815154	0.00310162	6.90718	0.0086	-0.0191761	0.00308818	38.5582	5.3e-10	-0.00641413	0.00320997	3.99277	0.046	-0.022581	0.00306446	54.2974	1.7e-13
1:17372622:T:C	rs6690934	1	17372622	T	C	0.461353	0.997296	-0.0039475	0.00313193	1.58862	0.21	-0.00231846	0.0031309	0.548355	0.46	-0.00816111	0.00310158	6.92361	0.0085	-0.0191835	0.00308813	38.5891	5.2e-10	-0.00640228	0.00320992	3.97815	0.046	-0.0225726	0.00306441	54.2585	1.8e-13
1:17372849:A:AT	rs35298846	1	17372849	A	AT	0.466471	0.975351	-0.00411961	0.00316274	1.69662	0.19	-0.00253139	0.0031617	0.641031	0.42	-0.00828706	0.00313209	7.00056	0.0081	-0.019351	0.00311851	38.5047	5.5e-10	-0.0062581	0.0032415	3.7273	0.054	-0.022706	0.00309456	53.8373	2.2e-13
1:17373205:A:C	rs6690919	1	17373205	A	C	0.461275	0.997288	-0.00390054	0.00313196	1.55102	0.21	-0.00227266	0.00313093	0.526893	0.47	-0.00815763	0.00310161	6.91758	0.0085	-0.0191628	0.00308816	38.505	5.5e-10	-0.00646535	0.00320995	4.05683	0.044	-0.0226079	0.00306445	54.4274	1.6e-13
1:17373317:A:G	rs6691029	1	17373317	A	G	0.461349	0.9973	-0.00394495	0.00313192	1.58658	0.21	-0.00231582	0.00313089	0.54711	0.46	-0.00815677	0.00310157	6.91629	0.0085	-0.019181	0.00308812	38.5793	5.3e-10	-0.00639953	0.00320991	3.97475	0.046	-0.0225732	0.00306441	54.2615	1.8e-13
1:17373751:A:G	rs9435748	1	17373751	A	G	0.461349	0.997292	-0.00394467	0.00313192	1.58635	0.21	-0.00231556	0.00313089	0.546987	0.46	-0.00815708	0.00310157	6.91681	0.0085	-0.0191812	0.00308813	38.5798	5.3e-10	-0.00640047	0.00320991	3.97592	0.046	-0.0225736	0.00306441	54.2636	1.8e-13
1:17373959:A:G	rs9435749	1	17373959	A	G	0.461349	0.997298	-0.00394464	0.00313192	1.58633	0.21	-0.00231549	0.00313089	0.546955	0.46	-0.00815705	0.00310157	6.91674	0.0085	-0.019181	0.00308813	38.5792	5.3e-10	-0.00640052	0.00320992	3.97598	0.046	-0.0225735	0.00306441	54.2632	1.8e-13
1:17374663:G:A	rs7536679	1	17374663	G	A	0.46135	0.997281	-0.00394268	0.00313194	1.58473	0.21	-0.00231404	0.00313091	0.546262	0.46	-0.00815839	0.00310159	6.91894	0.0085	-0.0191865	0.00308815	38.6006	5.2e-10	-0.00640589	0.00320993	3.98261	0.046	-0.0225846	0.00306443	54.3158	1.7e-13
1:17374688:C:T	rs7545499	1	17374688	C	T	0.46135	0.997281	-0.00394268	0.00313194	1.58473	0.21	-0.00231404	0.00313091	0.546262	0.46	-0.00815839	0.00310159	6.91894	0.0085	-0.0191865	0.00308815	38.6006	5.2e-10	-0.00640589	0.00320993	3.98261	0.046	-0.0225846	0.00306443	54.3158	1.7e-13
1:17374742:C:T	rs7545518	1	17374742	C	T	0.461353	0.997256	-0.00394082	0.00313197	1.58321	0.21	-0.0023123	0.00313094	0.54543	0.46	-0.00815701	0.00310162	6.91647	0.0085	-0.0191852	0.00308817	38.5949	5.2e-10	-0.00640692	0.00320996	3.98381	0.046	-0.0225849	0.00306446	54.316	1.7e-13
1:17374958:CTG:C	1:17374958_CTG_C	1	17374958	CTG	C	0.461256	0.995479	-0.00387436	0.00313431	1.52798	0.22	-0.0022374	0.00313327	0.509905	0.48	-0.00815535	0.00310393	6.90336	0.0086	-0.0191824	0.00309048	38.5262	5.4e-10	-0.00649859	0.00321236	4.09252	0.043	-0.0226392	0.00306674	54.4963	1.6e-13
1:17375562:A:G	rs6698160	1	17375562	A	G	0.461363	0.997304	-0.0039524	0.00313191	1.59259	0.21	-0.0023227	0.00313087	0.550369	0.46	-0.00816786	0.00310156	6.93516	0.0085	-0.0191979	0.00308811	38.6475	5.1e-10	-0.0064032	0.0032099	3.97935	0.046	-0.0225864	0.00306439	54.3257	1.7e-13
1:17375580:T:G	rs6701200	1	17375580	T	G	0.461363	0.997296	-0.0039524	0.00313191	1.5926	0.21	-0.00232271	0.00313087	0.550374	0.46	-0.00816786	0.00310156	6.93518	0.0085	-0.0191979	0.00308811	38.6475	5.1e-10	-0.00640321	0.0032099	3.97935	0.046	-0.0225864	0.00306439	54.3257	1.7e-13
1:17375774:T:C	rs12122144	1	17375774	T	C	0.461362	0.997293	-0.00395292	0.00313191	1.59301	0.21	-0.00232316	0.00313088	0.550588	0.46	-0.00816903	0.00310156	6.93713	0.0084	-0.0191993	0.00308811	38.6532	5.1e-10	-0.00640404	0.0032099	3.98039	0.046	-0.0225877	0.0030644	54.3318	1.7e-13
1:17376244:G:A	rs60698624	1	17376244	G	A	0.255159	0.997323	-0.00376906	0.00357654	1.11055	0.29	-0.00259738	0.00357537	0.527751	0.47	-0.00795494	0.00354189	5.04433	0.025	-0.0181499	0.00352653	26.4882	2.7e-07	-0.00637684	0.00366561	3.02635	0.082	-0.020427	0.00349945	34.073	5.3e-09
1:17376296:C:T	rs1546925	1	17376296	C	T	0.461434	0.997262	-0.00388053	0.00313185	1.53525	0.22	-0.00224186	0.00313082	0.512746	0.47	-0.00815184	0.0031015	6.90824	0.0086	-0.0191684	0.00308806	38.5302	5.4e-10	-0.0064737	0.00320984	4.0676	0.044	-0.0226349	0.00306434	54.5613	1.5e-13
1:17376511:G:C	rs6700594	1	17376511	G	C	0.461454	0.997292	-0.0038833	0.00313184	1.53745	0.21	-0.00224526	0.00313081	0.514304	0.47	-0.00815963	0.00310149	6.92148	0.0085	-0.0191756	0.00308805	38.5592	5.3e-10	-0.00647915	0.00320983	4.07448	0.044	-0.0226359	0.00306433	54.5661	1.5e-13
1:17376790:C:T	rs2295060	1	17376790	C	T	0.461436	0.997127	-0.00381654	0.00313211	1.48479	0.22	-0.00217561	0.00313108	0.48281	0.49	-0.00812681	0.00310176	6.86476	0.0088	-0.0191437	0.00308831	38.4245	5.7e-10	-0.00653837	0.0032101	4.14858	0.042	-0.0226842	0.00306459	54.7899	1.3e-13
1:17376941:C:T	rs11203288	1	17376941	C	T	0.461417	0.997055	-0.0038017	0.00313225	1.47314	0.22	-0.00215992	0.00313122	0.475826	0.49	-0.00811744	0.0031019	6.84831	0.0089	-0.0191342	0.00308845	38.383	5.8e-10	-0.00654829	0.00321025	4.16081	0.041	-0.0226919	0.00306473	54.8224	1.3e-13
1:17377409:G:A	rs2295059	1	17377409	G	A	0.461358	0.996776	-0.00376575	0.00313265	1.44504	0.23	-0.00212111	0.00313162	0.458764	0.5	-0.00812953	0.00310229	6.86698	0.0088	-0.0191489	0.00308884	38.4324	5.7e-10	-0.00662552	0.00321066	4.25845	0.039	-0.0227681	0.00306512	55.1772	1.1e-13
1:17377517:G:A	rs2295058	1	17377517	G	A	0.255158	0.997353	-0.0038451	0.00357655	1.15581	0.28	-0.00267384	0.00357538	0.559278	0.45	-0.00797721	0.0035419	5.07259	0.024	-0.0181548	0.00352654	26.5023	2.6e-07	-0.00629054	0.00366562	2.94497	0.086	-0.020334	0.00349946	33.7634	6.2e-09
1:17377556:C:T	rs2295057	1	17377556	C	T	0.458426	0.996505	-0.00350157	0.00313487	1.24763	0.26	-0.00183825	0.00313384	0.344079	0.56	-0.00784062	0.00310449	6.37853	0.012	-0.0186546	0.00309103	36.4221	1.6e-09	-0.00661301	0.00321293	4.23638	0.04	-0.0225185	0.00306729	53.8976	2.1e-13
1:17377956:C:A	rs11578903	1	17377956	C	A	0.458239	0.99624	-0.00341788	0.00313513	1.18851	0.28	-0.00175098	0.0031341	0.31213	0.58	-0.00776466	0.00310475	6.25446	0.012	-0.0185787	0.00309129	36.1202	1.9e-09	-0.00659475	0.00321321	4.21231	0.04	-0.0225192	0.00306755	53.8915	2.1e-13
1:17378507:T:TTTTA	rs3036955	1	17378507	T	TTTTA	0.279093	0.995865	-0.00206735	0.00347929	0.353059	0.55	-0.000705878	0.00347814	0.0411873	0.84	-0.00735157	0.00344558	4.55236	0.033	-0.0181811	0.00343064	28.086	1.2e-07	-0.00797396	0.00356593	5.00037	0.025	-0.0227638	0.00340429	44.7131	2.3e-11
1:17378635:C:T	rs6586497	1	17378635	C	T	0.361339	0.998399	-0.00520133	0.00324696	2.5661	0.11	-0.00371174	0.00324589	1.30763	0.25	-0.0118593	0.0032155	13.6026	0.00023	-0.0226488	0.00320156	50.0458	1.5e-12	-0.00940467	0.00332782	7.9867	0.0047	-0.0247497	0.00317697	60.6895	6.7e-15
1:17382500:T:C	rs3754509	1	17382500	T	C	0.361148	1	-0.00514434	0.00324564	2.51223	0.11	-0.00362396	0.00324457	1.24753	0.26	-0.0119469	0.00321419	13.8156	2e-04	-0.0226934	0.00320025	50.2843	1.3e-12	-0.00962383	0.00332646	8.37012	0.0038	-0.024875	0.00317567	61.3555	4.8e-15
1:17382887:T:C	rs3754508	1	17382887	T	C	0.36118	0.99972	-0.00515171	0.00324599	2.51889	0.11	-0.00362855	0.00324492	1.25042	0.26	-0.0119561	0.00321454	13.8337	2e-04	-0.0226984	0.0032006	50.2953	1.3e-12	-0.00961894	0.00332683	8.35978	0.0038	-0.024868	0.00317602	61.3076	4.9e-15
1:17382946:A:C	rs3754507	1	17382946	A	C	0.263131	0.999478	-0.00447144	0.00353835	1.59695	0.21	-0.00333647	0.00353718	0.889731	0.35	-0.00913653	0.00350406	6.7986	0.0091	-0.0191061	0.00348887	29.9899	4.3e-08	-0.0067787	0.00362646	3.49402	0.062	-0.0205768	0.00346208	35.3252	2.8e-09
1:17382989:A:ACTC	rs3834105	1	17382989	A	ACTC	0.361159	0.999514	-0.00515284	0.00324641	2.51934	0.11	-0.0036306	0.00324534	1.25151	0.26	-0.0119681	0.00321495	13.8579	2e-04	-0.0227053	0.00320102	50.313	1.3e-12	-0.00963904	0.00332726	8.39257	0.0038	-0.0248839	0.00317643	61.3703	4.7e-15
1:17383815:C:T	rs57685047	1	17383815	C	T	0.263079	0.999104	-0.00449644	0.00353914	1.61414	0.2	-0.00335797	0.00353798	0.90083	0.34	-0.00933452	0.00350485	7.09325	0.0077	-0.0192894	0.00348966	30.5543	3.2e-08	-0.00701575	0.00362728	3.74099	0.053	-0.0207839	0.00346285	36.0236	1.9e-09
1:17385195:CT:C	1:17385195_CT_C	1	17385195	CT	C	0.359646	0.993407	-0.00503437	0.00325807	2.38764	0.12	-0.00351685	0.003257	1.16593	0.28	-0.0121062	0.0032265	14.0784	0.00018	-0.0229049	0.00321251	50.8355	1e-12	-0.0100104	0.00333921	8.98699	0.0027	-0.0252919	0.00318784	62.9462	2.1e-15
1:17385655:GAA:G	1:17385655_GAA_G	1	17385655	GAA	G	0.288817	0.999262	-0.00305511	0.00343784	0.789736	0.37	-0.00166597	0.00343671	0.234991	0.63	-0.00858802	0.00340453	6.36315	0.012	-0.0194778	0.00338977	33.0171	9.1e-09	-0.0080305	0.00352345	5.19455	0.023	-0.0229953	0.00336373	46.7342	8.1e-12
1:17386104:C:T	rs12404121	1	17386104	C	T	0.362189	1	-0.00519586	0.003243	2.56698	0.11	-0.00366016	0.00324193	1.27465	0.26	-0.0118178	0.00321157	13.5406	0.00023	-0.0224691	0.00319765	49.3754	2.1e-12	-0.00937601	0.00332376	7.95752	0.0048	-0.024507	0.00317309	59.6508	1.1e-14
1:17386853:G:A	rs34410889	1	17386853	G	A	0.358127	0.998661	-0.00573467	0.00325391	3.10603	0.078	-0.00436422	0.00325284	1.80006	0.18	-0.0125043	0.00322238	15.0579	1e-04	-0.0228005	0.00320841	50.5018	1.2e-12	-0.00941192	0.00333494	7.96488	0.0048	-0.0240595	0.00318377	57.1071	4.1e-14
1:17386880:G:A	rs2746543	1	17386880	G	A	0.284514	0.998506	-0.00349833	0.00345462	1.02546	0.31	-0.00225831	0.00345348	0.427614	0.51	-0.00892101	0.00342114	6.79964	0.0091	-0.0193788	0.00340631	32.3657	1.3e-08	-0.00767585	0.00354065	4.69989	0.03	-0.0221232	0.00338015	42.8375	5.9e-11
1:17389370:T:C	rs6688032	1	17389370	T	C	0.259219	0.998052	-0.00487292	0.00355714	1.87663	0.17	-0.0038849	0.00355597	1.19356	0.27	-0.00956846	0.00352267	7.37803	0.0066	-0.0191391	0.0035074	29.7765	4.8e-08	-0.00664525	0.00364572	3.32243	0.068	-0.0198728	0.00348046	32.6022	1.1e-08
1:17389648:A:G	rs6586498	1	17389648	A	G	0.259133	0.998003	-0.00484545	0.00355773	1.85491	0.17	-0.00385927	0.00355656	1.17747	0.28	-0.00961764	0.00352325	7.4516	0.0063	-0.0191518	0.00350798	29.8061	4.8e-08	-0.00675497	0.00364632	3.43191	0.064	-0.0199174	0.00348104	32.7376	1.1e-08
1:17390453:C:G	rs12129188	1	17390453	C	G	0.39506	0.998338	-0.00529093	0.00319292	2.74592	0.098	-0.00391712	0.00319187	1.50606	0.22	-0.0101213	0.00316198	10.2461	0.0014	-0.0202252	0.00314828	41.2703	1.3e-10	-0.00701165	0.00327244	4.59091	0.032	-0.0212415	0.0031241	46.2298	1.1e-11
1:17390494:G:A	rs12126285	1	17390494	G	A	0.395071	0.998362	-0.00531347	0.00319283	2.76951	0.096	-0.00393816	0.00319178	1.52237	0.22	-0.0101291	0.0031619	10.2623	0.0014	-0.0202325	0.00314819	41.3026	1.3e-10	-0.00698602	0.00327234	4.55765	0.033	-0.0212211	0.00312401	46.1437	1.1e-11
1:17390739:C:CGA	rs774783295	1	17390739	C	CGA	0.296925	0.995596	-0.00410276	0.00341503	1.44332	0.23	-0.00317221	0.0034139	0.863419	0.35	-0.00662556	0.00338193	3.83809	0.05	-0.0155589	0.00336727	21.3501	3.8e-06	-0.00393423	0.00350007	1.26347	0.26	-0.0161428	0.00334141	23.3398	1.4e-06
1:17390953:CT:C	rs748654262	1	17390953	CT	C	0.394839	0.997105	-0.00526798	0.00319517	2.71832	0.099	-0.00388399	0.00319412	1.47861	0.22	-0.00998448	0.00316421	9.95683	0.0016	-0.0201131	0.00315049	40.7568	1.7e-10	-0.00683606	0.00327474	4.35772	0.037	-0.0211229	0.00312629	45.6508	1.4e-11
1:17392060:C:G	rs12128223	1	17392060	C	G	0.296174	0.998229	-0.004049	0.00341255	1.40779	0.24	-0.00307065	0.00341142	0.810193	0.37	-0.00671673	0.00337948	3.95017	0.047	-0.0157249	0.00336483	21.8398	3e-06	-0.00416405	0.00349753	1.41745	0.23	-0.0164271	0.00333898	24.2042	8.7e-07
1:17392980:T:C	rs12134582	1	17392980	T	C	0.395129	0.998681	-0.0053388	0.00319222	2.79707	0.094	-0.00397667	0.00319116	1.55289	0.21	-0.0101373	0.00316128	10.2829	0.0013	-0.0202057	0.00314758	41.2095	1.4e-10	-0.00694903	0.00327171	4.51127	0.034	-0.021139	0.0031234	45.8048	1.3e-11
1:17393748:AAC:A	1:17393748_AAC_A	1	17393748	AAC	A	0.394747	0.99754	-0.00536723	0.00319439	2.82309	0.093	-0.00398729	0.00319334	1.55907	0.21	-0.0101362	0.00316344	10.2667	0.0014	-0.0201976	0.00314972	41.1202	1.4e-10	-0.00693358	0.00327394	4.48511	0.034	-0.0211207	0.00312553	45.6636	1.4e-11
1:17393889:G:A	rs7516087	1	17393889	G	A	0.296135	0.998769	-0.00408657	0.00341169	1.43476	0.23	-0.00313654	0.00341056	0.845767	0.36	-0.00676605	0.00337863	4.01042	0.045	-0.0157224	0.00336398	21.8439	3e-06	-0.00416613	0.00349665	1.41959	0.23	-0.0163808	0.00333814	24.0801	9.2e-07
1:17394048:T:A	rs35058101	1	17394048	T	A	0.39508	0.999099	-0.00529041	0.0031918	2.7473	0.097	-0.00392953	0.00319075	1.51668	0.22	-0.0101121	0.00316087	10.2346	0.0014	-0.0201894	0.00314717	41.1536	1.4e-10	-0.0069833	0.00327129	4.55706	0.033	-0.0211666	0.003123	45.9366	1.2e-11
1:17394374:C:A	rs12133334	1	17394374	C	A	0.39516	0.999231	-0.00534007	0.00319163	2.79942	0.094	-0.00397699	0.00319058	1.55371	0.21	-0.0101689	0.0031607	10.351	0.0013	-0.0202354	0.003147	41.3458	1.3e-10	-0.00699098	0.00327111	4.56757	0.033	-0.0211698	0.00312283	45.9553	1.2e-11
1:17394775:A:G	rs2235927	1	17394775	A	G	0.296201	0.999261	-0.00412286	0.00341075	1.46116	0.23	-0.00317126	0.00340962	0.865071	0.35	-0.00676268	0.0033777	4.00863	0.045	-0.015736	0.00336305	21.8938	2.9e-06	-0.00410897	0.00349568	1.38167	0.24	-0.0163443	0.00333722	23.9863	9.7e-07
1:17395281:C:T	rs2235926	1	17395281	C	T	0.296178	0.999319	-0.00415158	0.00341041	1.48188	0.22	-0.00320104	0.00340929	0.881569	0.35	-0.0067737	0.00337736	4.02251	0.045	-0.0157617	0.00336272	21.9696	2.8e-06	-0.0040791	0.00349534	1.36192	0.24	-0.0163469	0.00333689	23.9986	9.6e-07
1:17395480:G:A	rs2076599	1	17395480	G	A	0.395394	1	-0.00545697	0.00319088	2.9247	0.087	-0.00411031	0.00318983	1.6604	0.2	-0.0102553	0.00315996	10.5325	0.0012	-0.0201932	0.00314626	41.1927	1.4e-10	-0.00693441	0.00327034	4.49606	0.034	-0.020969	0.0031221	45.109	1.9e-11
1:17395521:G:A	rs2076598	1	17395521	G	A	0.395145	0.999936	-0.00531434	0.00319055	2.77439	0.096	-0.0039535	0.0031895	1.53645	0.22	-0.010155	0.00315963	10.3298	0.0013	-0.0202053	0.00314594	41.2508	1.3e-10	-0.00700596	0.00327	4.59028	0.032	-0.0211596	0.00312177	45.9423	1.2e-11
1:17396013:T:C	rs2076597	1	17396013	T	C	0.395244	0.999626	-0.00544645	0.00319105	2.91313	0.088	-0.00408269	0.00319	1.638	0.2	-0.0102732	0.00316013	10.5682	0.0012	-0.0203088	0.00314643	41.6613	1.1e-10	-0.0069664	0.00327051	4.53717	0.033	-0.0211305	0.00312226	45.8018	1.3e-11
1:17396146:ATG:A	1:17396146_ATG_A	1	17396146	ATG	A	0.394914	0.999267	-0.00529573	0.00319198	2.75252	0.097	-0.00393209	0.00319093	1.51849	0.22	-0.0101121	0.00316105	10.2334	0.0014	-0.0201798	0.00314735	41.1097	1.4e-10	-0.00697691	0.00327147	4.54821	0.033	-0.0211615	0.00312318	45.9092	1.2e-11
1:17396174:A:G	rs12760872	1	17396174	A	G	0.395012	0.999849	-0.00525464	0.0031909	2.71181	0.1	-0.00388643	0.00318985	1.48443	0.22	-0.0101762	0.00315998	10.3705	0.0013	-0.0202588	0.00314628	41.4601	1.2e-10	-0.00713654	0.00327037	4.76193	0.029	-0.0213113	0.00312212	46.5929	8.7e-12
1:17396498:T:C	rs2076596	1	17396498	T	C	0.395121	0.999603	-0.00528096	0.00319116	2.73861	0.098	-0.00391856	0.00319011	1.50884	0.22	-0.0101058	0.00316023	10.2258	0.0014	-0.0201231	0.00314653	40.9003	1.6e-10	-0.00698632	0.00327062	4.56284	0.033	-0.0210929	0.00312237	45.6357	1.4e-11
1:17396703:T:C	rs2076595	1	17396703	T	C	0.395108	1	-0.0053448	0.00319045	2.80646	0.094	-0.00398105	0.0031894	1.55804	0.21	-0.0101547	0.00315954	10.3297	0.0013	-0.0202193	0.00314584	41.3103	1.3e-10	-0.00695728	0.0032699	4.52699	0.033	-0.0211395	0.00312168	45.8578	1.3e-11
1:17396876:C:A	rs2076594	1	17396876	C	A	0.395016	0.999557	-0.00518706	0.00319115	2.6421	0.1	-0.00382744	0.0031901	1.43949	0.23	-0.0100613	0.00316023	10.1362	0.0015	-0.0200603	0.00314653	40.6452	1.8e-10	-0.00708029	0.00327062	4.68643	0.03	-0.021117	0.00312236	45.7403	1.4e-11
1:17397704:A:C	rs2016693	1	17397704	A	C	0.34881	1	-0.00183594	0.00326831	0.315554	0.57	-0.000523517	0.00326723	0.0256744	0.87	-0.00523336	0.00323664	2.61441	0.11	-0.0147671	0.00322261	20.9979	4.6e-06	-0.0051408	0.0033497	2.35532	0.12	-0.0184681	0.00319786	33.3523	7.7e-09
1:17398066:G:C	rs875219	1	17398066	G	C	0.345596	0.998828	-0.00169398	0.00327751	0.267132	0.61	-0.000351959	0.00327643	0.0115394	0.91	-0.00491637	0.00324575	2.29435	0.13	-0.0144285	0.00323168	19.9337	8e-06	-0.00487989	0.00335913	2.11041	0.15	-0.0183083	0.00320686	32.594	1.1e-08
1:17398069:T:C	rs875218	1	17398069	T	C	0.345613	0.998767	-0.00165396	0.00327746	0.254667	0.61	-0.000314093	0.00327638	0.00919023	0.92	-0.00485218	0.0032457	2.23489	0.13	-0.0143746	0.00323163	19.7855	8.7e-06	-0.00488657	0.00335908	2.11626	0.15	-0.0183174	0.00320681	32.6272	1.1e-08
1:17398307:A:G	rs3818048	1	17398307	A	G	0.347116	1	-0.00134657	0.00327359	0.169204	0.68	6.34028e-06	0.00327251	3.75366e-06	1	-0.00478722	0.00324187	2.1806	0.14	-0.0144378	0.00322781	20.0071	7.7e-06	-0.00524011	0.00335511	2.43931	0.12	-0.018712	0.00320302	34.1288	5.2e-09
1:17398427:T:C	rs910234	1	17398427	T	C	0.347169	0.999982	-0.00153594	0.0032724	0.220301	0.64	-0.000169309	0.00327132	0.00267865	0.96	-0.00491271	0.00324069	2.29809	0.13	-0.0145219	0.00322664	20.2556	6.8e-06	-0.00512715	0.00335389	2.33698	0.13	-0.0186234	0.00320186	33.8308	6e-09
1:17398429:T:G	rs910233	1	17398429	T	G	0.347169	0.999982	-0.00153594	0.0032724	0.220301	0.64	-0.000169309	0.00327132	0.00267865	0.96	-0.00491271	0.00324069	2.29809	0.13	-0.0145219	0.00322664	20.2556	6.8e-06	-0.00512715	0.00335389	2.33698	0.13	-0.0186234	0.00320186	33.8308	6e-09
1:17398514:C:A	rs910232	1	17398514	C	A	0.347169	0.999952	-0.00152146	0.00327247	0.216157	0.64	-0.000154652	0.00327139	0.00223484	0.96	-0.00490469	0.00324076	2.2905	0.13	-0.0145209	0.00322671	20.252	6.8e-06	-0.00513797	0.00335396	2.34675	0.13	-0.0186427	0.00320192	33.8998	5.8e-09
1:17398753:A:G	rs910230	1	17398753	A	G	0.321431	0.999871	-0.0028351	0.00333541	0.7225	0.4	-0.00170173	0.00333432	0.260476	0.61	-0.00560222	0.00330309	2.8766	0.09	-0.0142618	0.00328877	18.8053	1.4e-05	-0.00426411	0.00341847	1.55594	0.21	-0.0165054	0.00326351	25.5789	4.2e-07
1:17398791:T:C	rs2311483	1	17398791	T	C	0.347161	0.999929	-0.001523	0.00327256	0.216583	0.64	-0.000159331	0.00327148	0.00237198	0.96	-0.00490701	0.00324085	2.29253	0.13	-0.0145197	0.0032268	20.2474	6.8e-06	-0.00514019	0.00335406	2.34865	0.13	-0.0186352	0.00320202	33.8704	5.9e-09
1:17398849:G:A	rs3818042	1	17398849	G	A	0.420403	0.998364	-0.00367015	0.00316277	1.34658	0.25	-0.00212405	0.00316173	0.451316	0.5	-0.00869228	0.00313213	7.70175	0.0055	-0.0186434	0.00311855	35.7392	2.3e-09	-0.00732736	0.00324153	5.10969	0.024	-0.0216117	0.0030946	48.772	2.9e-12
1:17399176:T:C	rs742798	1	17399176	T	C	0.347211	0.999798	-0.0015441	0.00327263	0.222615	0.64	-0.000179114	0.00327155	0.00299745	0.96	-0.00496022	0.00324092	2.34243	0.13	-0.0145657	0.00322687	20.3752	6.4e-06	-0.00518539	0.00335413	2.39003	0.12	-0.0186733	0.00320209	34.0075	5.5e-09
1:17399256:T:C	rs742797	1	17399256	T	C	0.347241	0.999683	-0.00153001	0.00327277	0.218553	0.64	-0.00016441	0.00327169	0.00252529	0.96	-0.00490244	0.00324105	2.28798	0.13	-0.0145139	0.003227	20.2287	6.9e-06	-0.00512874	0.00335426	2.33791	0.13	-0.0186268	0.00320222	33.8356	6e-09
1:17399543:A:G	rs4448563	1	17399543	A	G	0.347173	0.999907	-0.0015242	0.00327249	0.216934	0.64	-0.00015904	0.00327142	0.00236342	0.96	-0.00490731	0.00324078	2.29291	0.13	-0.0145253	0.00322673	20.2639	6.7e-06	-0.00513859	0.00335399	2.34729	0.13	-0.0186435	0.00320195	33.9019	5.8e-09
1:17399785:A:G	rs2746531	1	17399785	A	G	0.323832	0.996536	-0.00255369	0.0033348	0.586402	0.44	-0.00144714	0.0033337	0.188437	0.66	-0.00552845	0.00330249	2.80237	0.094	-0.0140558	0.00328817	18.2727	1.9e-05	-0.00458798	0.00341785	1.80193	0.18	-0.016464	0.00326291	25.4602	4.5e-07
1:17399804:G:C	rs12759261	1	17399804	G	C	0.347166	0.999888	-0.00152905	0.00327254	0.21831	0.64	-0.000163259	0.00327147	0.00249039	0.96	-0.00491048	0.00324083	2.2958	0.13	-0.0145301	0.00322678	20.2767	6.7e-06	-0.00513568	0.00335404	2.34456	0.13	-0.0186446	0.003202	33.9051	5.8e-09
1:17400061:A:G	rs6663485	1	17400061	A	G	0.347166	0.99987	-0.00153023	0.00327257	0.218644	0.64	-0.000164509	0.00327149	0.00252865	0.96	-0.00491175	0.00324086	2.29696	0.13	-0.0145311	0.00322681	20.2791	6.7e-06	-0.00513576	0.00335406	2.34459	0.13	-0.018644	0.00320203	33.9024	5.8e-09
1:17400510:C:T	rs12134161	1	17400510	C	T	0.34718	0.999846	-0.00154512	0.00327256	0.22292	0.64	-0.000181109	0.00327148	0.00306471	0.96	-0.00491318	0.00324084	2.29831	0.13	-0.0145269	0.00322679	20.2676	6.7e-06	-0.00511522	0.00335405	2.32589	0.13	-0.0186135	0.00320201	33.7917	6.1e-09
1:17400526:C:G	rs12134165	1	17400526	C	G	0.34718	0.999847	-0.00154398	0.00327255	0.222592	0.64	-0.000180045	0.00327148	0.00302884	0.96	-0.0049123	0.00324084	2.2975	0.13	-0.014526	0.00322679	20.2651	6.7e-06	-0.00511572	0.00335405	2.32635	0.13	-0.0186137	0.00320201	33.7924	6.1e-09
1:17400879:C:A	rs12741570	1	17400879	C	A	0.347208	0.999754	-0.0015018	0.00327266	0.210582	0.65	-0.000137571	0.00327158	0.00176822	0.97	-0.00488666	0.00324095	2.27342	0.13	-0.0144982	0.0032269	20.1864	7e-06	-0.00514585	0.00335416	2.35368	0.12	-0.0186309	0.00320211	33.8527	5.9e-09
1:17400966:G:A	rs2295055	1	17400966	G	A	0.347203	0.999787	-0.00149692	0.0032726	0.209223	0.65	-0.000132343	0.00327152	0.00163646	0.97	-0.00489067	0.00324089	2.27724	0.13	-0.014503	0.00322684	20.2004	7e-06	-0.00515619	0.00335409	2.36324	0.12	-0.0186533	0.00320205	33.9354	5.7e-09
1:17400975:T:C	rs2295054	1	17400975	T	C	0.347203	0.999787	-0.00149692	0.0032726	0.209223	0.65	-0.000132343	0.00327152	0.00163646	0.97	-0.00489067	0.00324089	2.27724	0.13	-0.014503	0.00322684	20.2004	7e-06	-0.00515619	0.00335409	2.36324	0.12	-0.0186533	0.00320205	33.9354	5.7e-09
1:17401094:G:A	rs2295053	1	17401094	G	A	0.347185	0.999799	-0.00146124	0.00327254	0.199377	0.66	-9.30451e-05	0.00327147	0.000808914	0.98	-0.00487072	0.00324083	2.25877	0.13	-0.0145009	0.00322678	20.1953	7e-06	-0.00517917	0.00335404	2.38443	0.12	-0.0186929	0.003202	34.081	5.3e-09
1:17401109:A:G	rs2295052	1	17401109	A	G	0.347185	0.999799	-0.00146124	0.00327254	0.199377	0.66	-9.30451e-05	0.00327147	0.000808914	0.98	-0.00487072	0.00324083	2.25877	0.13	-0.0145009	0.00322678	20.1953	7e-06	-0.00517917	0.00335404	2.38443	0.12	-0.0186929	0.003202	34.081	5.3e-09
1:17401137:T:C	rs2295051	1	17401137	T	C	0.347185	0.999799	-0.00146124	0.00327254	0.199377	0.66	-9.30451e-05	0.00327147	0.000808914	0.98	-0.00487072	0.00324083	2.25877	0.13	-0.0145009	0.00322678	20.1953	7e-06	-0.00517917	0.00335404	2.38443	0.12	-0.0186929	0.003202	34.081	5.3e-09
1:17401283:C:T	rs3818041	1	17401283	C	T	0.34718	0.999777	-0.00146242	0.00327258	0.199692	0.65	-9.38256e-05	0.00327151	0.000822521	0.98	-0.00486903	0.00324087	2.25716	0.13	-0.014499	0.00322682	20.1895	7e-06	-0.00517433	0.00335408	2.37992	0.12	-0.0186895	0.00320204	34.0676	5.3e-09
1:17401740:T:C	rs3818040	1	17401740	T	C	0.347172	0.999799	-0.00144189	0.00327256	0.194129	0.66	-7.20882e-05	0.00327148	0.000485556	0.98	-0.00485906	0.00324085	2.24795	0.13	-0.0144873	0.0032268	20.1571	7.1e-06	-0.00519363	0.00335405	2.39774	0.12	-0.0187068	0.00320201	34.1314	5.2e-09
1:17401790:A:C	rs3818039	1	17401790	A	C	0.347534	0.999288	-0.00145696	0.0032727	0.198191	0.66	-0.000104295	0.00327162	0.00101624	0.97	-0.00482689	0.00324099	2.21809	0.14	-0.0143849	0.00322694	19.8717	8.3e-06	-0.00514185	0.0033542	2.34997	0.13	-0.0185626	0.00320215	33.6043	6.8e-09
1:17401805:G:A	rs3818038	1	17401805	G	A	0.347542	0.999265	-0.00145636	0.00327272	0.198025	0.66	-0.000103434	0.00327165	0.000999522	0.97	-0.00482271	0.00324101	2.21422	0.14	-0.014378	0.00322696	19.8523	8.4e-06	-0.00513628	0.00335422	2.34484	0.13	-0.0185543	0.00320218	33.5735	6.9e-09
1:17401815:A:G	rs3818037	1	17401815	A	G	0.347572	0.999193	-0.00144015	0.00327274	0.193639	0.66	-8.61215e-05	0.00327167	0.000692923	0.98	-0.0048221	0.00324103	2.21363	0.14	-0.0143769	0.00322698	19.8489	8.4e-06	-0.00515871	0.00335424	2.36534	0.12	-0.0185662	0.0032022	33.6164	6.7e-09
1:17401848:T:C	rs3818036	1	17401848	T	C	0.347288	0.999683	-0.0015156	0.00327268	0.214468	0.64	-0.000150611	0.0032716	0.00211931	0.96	-0.00484972	0.00324096	2.23916	0.13	-0.0144675	0.00322691	20.1007	7.3e-06	-0.00505359	0.00335417	2.27002	0.13	-0.0185828	0.00320213	33.6778	6.5e-09
1:17402116:G:T	rs3818035	1	17402116	G	T	0.347179	0.999712	-0.00146398	0.00327271	0.200105	0.65	-9.50766e-05	0.00327163	0.000844538	0.98	-0.00488782	0.00324099	2.27444	0.13	-0.0145082	0.00322694	20.2136	6.9e-06	-0.00520702	0.0033542	2.4099	0.12	-0.0187049	0.00320216	34.1211	5.2e-09
1:17402135:T:C	rs3818034	1	17402135	T	C	0.3472	0.999621	-0.00145827	0.0032728	0.198534	0.66	-8.93556e-05	0.00327173	0.000745915	0.98	-0.00487997	0.00324109	2.267	0.13	-0.0144989	0.00322704	20.1864	7e-06	-0.00520432	0.00335431	2.40726	0.12	-0.0187007	0.00320226	34.1038	5.2e-09
1:17402159:G:A	rs3818033	1	17402159	G	A	0.347158	0.999759	-0.00147242	0.00327267	0.202422	0.65	-0.00010399	0.00327159	0.00101034	0.97	-0.00489953	0.00324096	2.28541	0.13	-0.0145236	0.0032269	20.2571	6.8e-06	-0.00521158	0.00335417	2.41418	0.12	-0.0187161	0.00320212	34.1628	5.1e-09
1:17402255:C:T	rs3818032	1	17402255	C	T	0.347172	1	-0.00154303	0.00327266	0.222302	0.64	-0.000174788	0.00327158	0.00285435	0.96	-0.00504177	0.00324095	2.42004	0.12	-0.0146208	0.0032269	20.5292	5.9e-06	-0.00530482	0.00335416	2.50135	0.11	-0.0187568	0.00320212	34.3117	4.7e-09
1:17402418:A:G	rs3818031	1	17402418	A	G	0.347025	0.99937	-0.00153152	0.00327363	0.218871	0.64	-0.000160653	0.00327255	0.00240992	0.96	-0.00498411	0.00324191	2.3636	0.12	-0.0146525	0.00322785	20.6062	5.6e-06	-0.0052452	0.00335515	2.444	0.12	-0.0188064	0.00320306	34.4732	4.3e-09
1:17402420:G:A	rs2647204	1	17402420	G	A	0.321223	0.998996	-0.00283069	0.00333698	0.719578	0.4	-0.00169075	0.00333588	0.256885	0.61	-0.00563274	0.00330464	2.90529	0.088	-0.0143422	0.00329032	19	1.3e-05	-0.00432136	0.00342008	1.5965	0.21	-0.016631	0.00326505	25.9452	3.5e-07
1:17402566:T:C	rs12138566	1	17402566	T	C	0.346953	0.998866	-0.00151279	0.0032745	0.213436	0.64	-0.000136681	0.00327342	0.00174347	0.97	-0.00493351	0.00324277	2.31462	0.13	-0.0145872	0.00322871	20.412	6.2e-06	-0.00520181	0.00335604	2.40245	0.12	-0.018757	0.00320391	34.274	4.8e-09
1:17402606:T:C	rs2647203	1	17402606	T	C	0.321186	0.998434	-0.00276582	0.0033377	0.686682	0.41	-0.00162612	0.0033366	0.237518	0.63	-0.00559166	0.00330535	2.86185	0.091	-0.014278	0.00329102	18.8223	1.4e-05	-0.00436595	0.00342081	1.62892	0.2	-0.0166522	0.00326575	26.0002	3.4e-07
1:17402627:T:C	rs12760512	1	17402627	T	C	0.346992	0.998658	-0.00148215	0.00327465	0.20486	0.65	-0.000114863	0.00327357	0.00123118	0.97	-0.00491154	0.00324292	2.29384	0.13	-0.0145523	0.00322886	20.3127	6.6e-06	-0.00522338	0.00335619	2.4222	0.12	-0.0187484	0.00320406	34.2394	4.9e-09
1:17402643:A:G	rs12755767	1	17402643	A	G	0.346997	0.998663	-0.00148016	0.00327456	0.20432	0.65	-0.00011048	0.00327348	0.00113907	0.97	-0.00492036	0.00324283	2.30221	0.13	-0.0145528	0.00322877	20.3152	6.6e-06	-0.00524101	0.00335611	2.4387	0.12	-0.0187542	0.00320397	34.2624	4.8e-09
1:17402763:A:G	rs12138461	1	17402763	A	G	0.349932	0.985346	-0.00184325	0.00329036	0.313822	0.58	-0.000426211	0.00328928	0.0167899	0.9	-0.00515117	0.00325848	2.49909	0.11	-0.0148121	0.00324435	20.8439	5e-06	-0.00501955	0.0033723	2.21552	0.14	-0.0186149	0.00321943	33.4321	7.4e-09
1:17402764:G:C	rs12134154	1	17402764	G	C	0.349912	0.985355	-0.0018545	0.0032904	0.317657	0.57	-0.000438914	0.00328931	0.0178053	0.89	-0.00515646	0.00325851	2.50417	0.11	-0.0148217	0.00324439	20.8704	4.9e-06	-0.00500782	0.00337234	2.20513	0.14	-0.0186023	0.00321947	33.3862	7.6e-09
1:17402795:T:C	rs7530720	1	17402795	T	C	0.350053	0.984759	-0.00187991	0.00329104	0.326295	0.57	-0.000463229	0.00328996	0.0198249	0.89	-0.00518657	0.00325915	2.53252	0.11	-0.0148472	0.00324502	20.9341	4.8e-06	-0.00500904	0.00337299	2.20536	0.14	-0.0186202	0.0032201	33.4372	7.4e-09
1:17402796:G:A	rs80020716	1	17402796	G	A	0.35023	0.984578	-0.00200133	0.00329092	0.36983	0.54	-0.000570713	0.00328984	0.0300945	0.86	-0.00531543	0.00325903	2.66011	0.1	-0.0149556	0.0032449	21.2425	4e-06	-0.00501292	0.00337287	2.20893	0.14	-0.0186005	0.00321998	33.3688	7.6e-09
1:17402801:C:T	rs144800424	1	17402801	C	T	0.35023	0.984567	-0.00200079	0.00329094	0.369628	0.54	-0.000570236	0.00328985	0.0300439	0.86	-0.00531503	0.00325905	2.65968	0.1	-0.0149554	0.00324492	21.2418	4e-06	-0.00501312	0.00337289	2.20908	0.14	-0.0186007	0.00322	33.3694	7.6e-09
1:17402802:C:T	rs7523483	1	17402802	C	T	0.35023	0.984567	-0.00200079	0.00329094	0.369628	0.54	-0.000570236	0.00328985	0.0300439	0.86	-0.00531503	0.00325905	2.65968	0.1	-0.0149554	0.00324492	21.2418	4e-06	-0.00501312	0.00337289	2.20908	0.14	-0.0186007	0.00322	33.3694	7.6e-09
1:17403074:G:T	rs7514768	1	17403074	G	T	0.348369	0.997193	-0.00123541	0.00327383	0.142399	0.71	0.000137177	0.00327275	0.00175687	0.97	-0.00491991	0.00324211	2.30282	0.13	-0.0144791	0.00322805	20.1187	7.3e-06	-0.0056391	0.00335536	2.8245	0.093	-0.018969	0.00320326	35.0675	3.2e-09
1:17403103:A:G	rs7528156	1	17403103	A	G	0.347884	0.997205	-0.00109392	0.00327478	0.111585	0.74	0.000272763	0.0032737	0.00694215	0.93	-0.00471539	0.00324304	2.11412	0.15	-0.0143065	0.00322898	19.6308	9.4e-06	-0.00554714	0.00335633	2.73155	0.098	-0.0189167	0.00320418	34.8543	3.6e-09
1:17403228:C:T	rs7523863	1	17403228	C	T	0.348401	0.997113	-0.00125021	0.00327345	0.145867	0.7	0.000127017	0.00327237	0.00150659	0.97	-0.00492331	0.00324173	2.30654	0.13	-0.0144993	0.00322767	20.1797	7e-06	-0.00561365	0.00335497	2.79972	0.094	-0.0189817	0.00320288	35.1228	3.1e-09
1:17403329:T:C	rs11587943	1	17403329	T	C	0.348328	0.996863	-0.00130399	0.00327372	0.158659	0.69	7.28769e-05	0.00327264	0.000495889	0.98	-0.00497533	0.00324199	2.35516	0.12	-0.0145354	0.00322794	20.277	6.7e-06	-0.00559913	0.00335524	2.7848	0.095	-0.0189311	0.00320315	34.9299	3.4e-09
1:17403405:G:T	rs11585299	1	17403405	G	T	0.349609	0.99642	-0.00130197	0.00327248	0.158289	0.69	5.58571e-05	0.0032714	0.000291535	0.99	-0.00476392	0.00324076	2.1609	0.14	-0.0143464	0.00322672	19.7681	8.7e-06	-0.00530066	0.00335397	2.49771	0.11	-0.0186459	0.00320193	33.911	5.8e-09
1:17403407:A:G	rs11587487	1	17403407	A	G	0.419369	0.995412	-0.00311064	0.00316865	0.96372	0.33	-0.00157659	0.0031676	0.247729	0.62	-0.00797136	0.00313794	6.45319	0.011	-0.0179039	0.00312434	32.8383	1e-08	-0.00718459	0.00324755	4.8943	0.027	-0.0213626	0.00310034	47.4776	5.6e-12
1:17403485:C:T	rs35004594	1	17403485	C	T	0.351091	0.99387	-0.00127288	0.00327355	0.151194	0.7	7.2316e-05	0.00327247	0.000488333	0.98	-0.00469925	0.00324183	2.10124	0.15	-0.0141077	0.00322778	19.1033	1.2e-05	-0.00526878	0.00335507	2.46614	0.12	-0.0184032	0.00320299	33.0124	9.2e-09
1:17403488:C:A	rs35479817	1	17403488	C	A	0.351085	0.99389	-0.00127349	0.00327352	0.151342	0.7	7.17674e-05	0.00327245	0.000480961	0.98	-0.00470139	0.0032418	2.10319	0.15	-0.0141098	0.00322775	19.1093	1.2e-05	-0.00527169	0.00335504	2.4689	0.12	-0.0184061	0.00320296	33.0233	9.1e-09
1:17403563:T:G	rs2647199	1	17403563	T	G	0.323213	0.995649	-0.0026612	0.00333647	0.636178	0.43	-0.00152062	0.00333538	0.207852	0.65	-0.00536377	0.00330414	2.63526	0.1	-0.0139932	0.00328982	18.0921	2.1e-05	-0.00422112	0.00341956	1.52375	0.22	-0.0163906	0.00326455	25.2084	5.1e-07
1:17403901:T:C	rs2647198	1	17403901	T	C	0.34884	0.995838	-0.0010395	0.00327504	0.100743	0.75	0.00030654	0.00327396	0.00876655	0.93	-0.00451156	0.0032433	1.93499	0.16	-0.0140175	0.00322924	18.8424	1.4e-05	-0.00536386	0.0033566	2.55362	0.11	-0.018585	0.00320444	33.6371	6.6e-09
1:17403908:A:G	rs2647197	1	17403908	A	G	0.348838	0.995839	-0.00103722	0.00327505	0.100302	0.75	0.000309245	0.00327397	0.0089219	0.92	-0.00450961	0.00324331	1.93331	0.16	-0.0140151	0.00322925	18.8361	1.4e-05	-0.00536442	0.0033566	2.55414	0.11	-0.0185859	0.00320445	33.6403	6.6e-09
1:17403989:T:C	rs1980510	1	17403989	T	C	0.348858	0.995927	-0.00107935	0.00327462	0.108643	0.74	0.000264543	0.00327354	0.00653064	0.94	-0.00456417	0.00324289	1.98089	0.16	-0.0140234	0.00322883	18.8634	1.4e-05	-0.00536746	0.00335617	2.5577	0.11	-0.0185325	0.00320403	33.456	7.3e-09
1:17404006:C:T	rs1980509	1	17404006	C	T	0.348839	0.995655	-0.00112018	0.00327482	0.117004	0.73	0.000227	0.00327374	0.00480798	0.94	-0.00462338	0.00324309	2.03237	0.15	-0.0140782	0.00322903	19.0087	1.3e-05	-0.00539114	0.00335637	2.58001	0.11	-0.0185568	0.00320423	33.5396	7e-09
1:17404802:T:C	rs35108553	1	17404802	T	C	0.425168	0.976033	-0.00332365	0.00319676	1.08096	0.3	-0.00178294	0.00319571	0.311272	0.58	-0.00787708	0.00316578	6.19111	0.013	-0.0180665	0.00315206	32.8519	9.9e-09	-0.00666212	0.00327637	4.13466	0.042	-0.0213772	0.00312785	46.7101	8.2e-12
1:17404834:G:A	rs34438749	1	17404834	G	A	0.417511	0.990974	-0.00342003	0.00317882	1.15752	0.28	-0.00191463	0.00317777	0.363017	0.55	-0.00777797	0.00314801	6.10463	0.013	-0.0176888	0.00313437	31.849	1.7e-08	-0.00636887	0.00325798	3.82146	0.051	-0.0206465	0.00311029	44.0647	3.2e-11
1:17404836:C:G	rs35342519	1	17404836	C	G	0.41669	0.990663	-0.00325335	0.00318077	1.04616	0.31	-0.00174997	0.00317972	0.302888	0.58	-0.00770432	0.00314995	5.98221	0.014	-0.0175816	0.00313629	31.4257	2.1e-08	-0.00652243	0.00325998	4.00304	0.045	-0.020716	0.0031122	44.3074	2.8e-11
1:17404852:C:T	rs35210292	1	17404852	C	T	0.416592	0.990551	-0.00326391	0.00318102	1.05279	0.3	-0.00175807	0.00317997	0.305653	0.58	-0.00773277	0.00315019	6.02553	0.014	-0.017587	0.00313654	31.44	2.1e-08	-0.00654672	0.00326023	4.03228	0.045	-0.0207154	0.00311245	44.2978	2.8e-11
1:17404907:G:A	rs34902742	1	17404907	G	A	0.418423	0.996848	-0.00306465	0.00316877	0.935364	0.33	-0.00152087	0.00316773	0.230509	0.63	-0.00780702	0.00313807	6.18937	0.013	-0.0175213	0.00312446	31.4471	2e-08	-0.00699884	0.00324768	4.64413	0.031	-0.0209636	0.00310047	45.717	1.4e-11
1:17404949:T:C	rs11203293	1	17404949	T	C	0.318276	0.988719	-0.00234359	0.00336214	0.485882	0.49	-0.00112371	0.00336103	0.111779	0.74	-0.00495855	0.00332956	2.21787	0.14	-0.0134047	0.00331513	16.3498	5.3e-05	-0.00416473	0.00344586	1.46076	0.23	-0.0161359	0.00328966	24.0593	9.3e-07
1:17404950:G:A	rs10887995	1	17404950	G	A	0.318325	0.98889	-0.00234185	0.00336181	0.485258	0.49	-0.00112048	0.00336071	0.11116	0.74	-0.00503235	0.00332924	2.28482	0.13	-0.0134737	0.0033148	16.5218	4.8e-05	-0.00428197	0.00344553	1.54446	0.21	-0.0162359	0.00328934	24.3632	8e-07
1:17405386:T:C	rs9435752	1	17405386	T	C	0.418349	0.997387	-0.00304698	0.00316808	0.925017	0.34	-0.00150394	0.00316703	0.225505	0.63	-0.00775237	0.00313738	6.10571	0.013	-0.0174713	0.00312377	31.2816	2.2e-08	-0.00694324	0.00324697	4.57266	0.032	-0.0209178	0.00309978	45.5376	1.5e-11
1:17405428:C:T	rs9435753	1	17405428	C	T	0.418327	0.997472	-0.00307519	0.00316812	0.942196	0.33	-0.00153007	0.00316708	0.233404	0.63	-0.00776826	0.00313742	6.13059	0.013	-0.0174908	0.00312382	31.3507	2.2e-08	-0.00692099	0.00324701	4.54326	0.033	-0.0209034	0.00309983	45.4734	1.5e-11
1:17405809:G:A	rs2057096	1	17405809	G	A	0.418761	0.997632	-0.00314423	0.00316697	0.98569	0.32	-0.00160581	0.00316592	0.257269	0.61	-0.00773147	0.00313628	6.07709	0.014	-0.0175212	0.00312268	31.4827	2e-08	-0.00674687	0.00324583	4.32068	0.038	-0.0208471	0.0030987	45.2617	1.7e-11
1:17405916:C:T	rs2057095	1	17405916	C	T	0.418806	0.997776	-0.00313647	0.00316675	0.980967	0.32	-0.00160244	0.00316571	0.256225	0.61	-0.00771344	0.00313607	6.04959	0.014	-0.0175122	0.00312247	31.4547	2e-08	-0.00673571	0.00324561	4.30698	0.038	-0.0208413	0.00309849	45.2426	1.7e-11
1:17405949:C:T	rs2057094	1	17405949	C	T	0.418393	0.998061	-0.0030182	0.00316728	0.908078	0.34	-0.00147973	0.00316623	0.218413	0.64	-0.00775066	0.00313659	6.10608	0.013	-0.0174792	0.00312299	31.326	2.2e-08	-0.00699263	0.00324615	4.64028	0.031	-0.0209591	0.003099	45.7406	1.3e-11
1:17406045:C:T	rs2057092	1	17406045	C	T	0.418895	0.997564	-0.00304331	0.00316661	0.923638	0.34	-0.00151027	0.00316557	0.227617	0.63	-0.00762659	0.00313593	5.91465	0.015	-0.0174417	0.00312233	31.2047	2.3e-08	-0.00675466	0.00324547	4.33163	0.037	-0.0208754	0.00309835	45.395	1.6e-11
1:17406580:C:T	rs2647195	1	17406580	C	T	0.418376	0.998904	-0.003013	0.0031663	0.905516	0.34	-0.001478	0.00316525	0.218039	0.64	-0.00773737	0.00313561	6.08893	0.014	-0.0174577	0.00312202	31.268	2.2e-08	-0.00697981	0.00324514	4.62614	0.031	-0.0209361	0.00309804	45.6685	1.4e-11
1:17406793:T:C	rs3818028	1	17406793	T	C	0.322914	0.997958	-0.00244671	0.00333416	0.538507	0.46	-0.00128969	0.00333306	0.149721	0.7	-0.00518147	0.00330185	2.46259	0.12	-0.0136828	0.00328754	17.3224	3.2e-05	-0.004311	0.00341719	1.59155	0.21	-0.0162656	0.00326229	24.8598	6.2e-07
1:17406876:A:C	rs2746529	1	17406876	A	C	0.41836	0.999385	-0.00299032	0.00316585	0.892185	0.34	-0.00145953	0.0031648	0.212684	0.64	-0.00770367	0.00313517	6.03772	0.014	-0.0174099	0.00312158	31.1059	2.4e-08	-0.00695995	0.00324468	4.60116	0.032	-0.0208957	0.0030976	45.5055	1.5e-11
1:17406951:G:A	rs2647194	1	17406951	G	A	0.418348	0.999467	-0.00299649	0.00316576	0.895919	0.34	-0.00146487	0.00316472	0.214253	0.64	-0.00771162	0.00313509	6.0505	0.014	-0.0174097	0.0031215	31.107	2.4e-08	-0.00696047	0.0032446	4.60208	0.032	-0.0208844	0.00309752	45.4584	1.6e-11
1:17407207:C:A	rs2647192	1	17407207	C	A	0.418413	1	-0.00306929	0.00316584	0.939936	0.33	-0.00153916	0.0031648	0.236524	0.63	-0.00778156	0.00313516	6.16045	0.013	-0.017469	0.00312157	31.3177	2.2e-08	-0.00696244	0.00324468	4.60446	0.032	-0.0208654	0.0030976	45.3737	1.6e-11
1:17407209:G:A	rs3818024	1	17407209	G	A	0.41837	0.999873	-0.00296961	0.00316521	0.880223	0.35	-0.00144485	0.00316417	0.208509	0.65	-0.00766774	0.00313454	5.98393	0.014	-0.0173783	0.00312095	31.0055	2.6e-08	-0.00693837	0.00324403	4.5745	0.032	-0.0208712	0.00309698	45.4167	1.6e-11
1:17407323:T:G	rs2647190	1	17407323	T	G	0.418357	0.999649	-0.00297771	0.0031655	0.884871	0.35	-0.00145351	0.00316446	0.210978	0.65	-0.00768183	0.00313483	6.00484	0.014	-0.0173879	0.00312124	31.0342	2.5e-08	-0.00694529	0.00324433	4.5828	0.032	-0.020875	0.00309727	45.4252	1.6e-11
1:17407416:C:T	rs2647189	1	17407416	C	T	0.41835	0.999489	-0.00298277	0.00316574	0.887747	0.35	-0.00145836	0.0031647	0.212355	0.64	-0.00768741	0.00313507	6.01266	0.014	-0.017394	0.00312147	31.0512	2.5e-08	-0.00694564	0.00324458	4.58256	0.032	-0.0208764	0.0030975	45.4241	1.6e-11
1:17407526:G:A	rs3818021	1	17407526	G	A	0.418764	0.998789	-0.00307674	0.00316549	0.944713	0.33	-0.00155094	0.00316445	0.240211	0.62	-0.00766926	0.00313482	5.98526	0.014	-0.0174597	0.00312123	31.2911	2.2e-08	-0.00676188	0.00324432	4.34399	0.037	-0.0208425	0.00309725	45.2842	1.7e-11
1:17408213:T:C	rs2295050	1	17408213	T	C	0.418272	0.998111	-0.00306152	0.00316778	0.934037	0.33	-0.00153845	0.00316674	0.236016	0.63	-0.00778212	0.00313709	6.1538	0.013	-0.0174975	0.00312349	31.3814	2.1e-08	-0.00696263	0.00324667	4.59908	0.032	-0.0209033	0.0030995	45.483	1.5e-11
1:17408312:C:G	rs2295049	1	17408312	C	G	0.322668	0.996527	-0.0025226	0.00333721	0.571386	0.45	-0.00136867	0.00333611	0.168313	0.68	-0.00523265	0.00330487	2.50688	0.11	-0.0137279	0.00329055	17.405	3e-05	-0.00425501	0.00342032	1.54763	0.21	-0.0162132	0.00326527	24.6546	6.9e-07
1:17408356:C:G	rs2295048	1	17408356	C	G	0.418247	0.997672	-0.0030365	0.00316824	0.918569	0.34	-0.00151211	0.0031672	0.227938	0.63	-0.00777609	0.00313754	6.14249	0.013	-0.0174973	0.00312394	31.3718	2.1e-08	-0.00699239	0.00324714	4.63714	0.031	-0.020934	0.00309994	45.6032	1.4e-11
1:17408405:C:T	rs2295047	1	17408405	C	T	0.418246	0.997597	-0.00303113	0.00316836	0.915252	0.34	-0.00150677	0.00316732	0.226315	0.63	-0.00777497	0.00313766	6.14025	0.013	-0.0174983	0.00312406	31.3729	2.1e-08	-0.00699918	0.00324726	4.64579	0.031	-0.0209407	0.00310006	45.6288	1.4e-11
1:17409017:A:G	rs2076617	1	17409017	A	G	0.322742	0.995621	-0.00256868	0.00333836	0.592047	0.44	-0.00141787	0.00333726	0.180506	0.67	-0.00532493	0.00330601	2.5943	0.11	-0.013871	0.00329167	17.7576	2.5e-05	-0.00432941	0.00342149	1.60113	0.21	-0.016316	0.00326639	24.951	5.9e-07
1:17409241:A:G	rs2235925	1	17409241	A	G	0.323153	0.99485	-0.00269083	0.0033375	0.650027	0.42	-0.00153993	0.0033364	0.213032	0.64	-0.00537829	0.00330516	2.64792	0.1	-0.0140098	0.00329083	18.1239	2.1e-05	-0.00420911	0.00342061	1.51417	0.22	-0.016335	0.00326555	25.0223	5.7e-07
1:17409382:T:C	rs2647187	1	17409382	T	C	0.417393	0.990254	-0.00313742	0.00318064	0.973005	0.32	-0.0016137	0.0031796	0.257575	0.61	-0.00771947	0.00314982	6.00624	0.014	-0.0175146	0.00313617	31.189	2.3e-08	-0.00671492	0.00325985	4.24313	0.039	-0.0207475	0.00311208	44.4456	2.6e-11
1:17409829:G:C	rs4989050	1	17409829	G	C	0.418435	0.994517	-0.00318868	0.00317201	1.01053	0.31	-0.00166964	0.00317097	0.277242	0.6	-0.00789672	0.00314128	6.31947	0.012	-0.0176975	0.00312766	32.0172	1.5e-08	-0.00692781	0.00325101	4.54105	0.033	-0.0209672	0.00310364	45.6394	1.4e-11
1:17410364:G:A	rs1883913	1	17410364	G	A	0.418423	0.993475	-0.00326944	0.00317352	1.06136	0.3	-0.00174493	0.00317247	0.302523	0.58	-0.00801039	0.00314276	6.49655	0.011	-0.0178186	0.00312914	32.4264	1.2e-08	-0.00697185	0.00325254	4.59462	0.032	-0.0210191	0.00310511	45.8219	1.3e-11
1:17410557:A:G	rs730387	1	17410557	A	G	0.32263	0.992795	-0.00281074	0.00334329	0.706795	0.4	-0.00167242	0.00334219	0.250396	0.62	-0.005663	0.00331089	2.92552	0.087	-0.0142552	0.00329654	18.6994	1.5e-05	-0.00446279	0.00342655	1.69629	0.19	-0.0164722	0.00327122	25.3562	4.8e-07
1:17412501:G:A	rs2076616	1	17412501	G	A	0.318351	0.989852	-0.00356821	0.00335956	1.12807	0.29	-0.00239478	0.00335846	0.508453	0.48	-0.00685964	0.00332701	4.25104	0.039	-0.0153968	0.00331259	21.6037	3.4e-06	-0.00514062	0.00344323	2.22895	0.14	-0.0168736	0.00328714	26.3499	2.8e-07
1:17413459:A:G	rs2076614	1	17413459	A	G	0.265997	0.992394	-0.00403024	0.00353722	1.29819	0.25	-0.00280287	0.00353605	0.628301	0.43	-0.00910574	0.00350294	6.75717	0.0093	-0.0171498	0.00348776	24.1784	8.8e-07	-0.00741566	0.0036253	4.18418	0.041	-0.0185237	0.00346097	28.6459	8.7e-08
1:17413769:C:T	rs733785	1	17413769	C	T	0.275338	0.996078	-0.00373857	0.003491	1.14687	0.28	-0.00255595	0.00348985	0.536403	0.46	-0.00886313	0.00345717	6.57255	0.01	-0.0171629	0.00344218	24.8609	6.2e-07	-0.00767186	0.00357793	4.59767	0.032	-0.0187806	0.00341574	30.2306	3.8e-08
1:17413899:A:T	rs761426	1	17413899	A	T	0.275374	0.995953	-0.00369661	0.00349114	1.12117	0.29	-0.00252121	0.00348999	0.521881	0.47	-0.00884023	0.00345731	6.53808	0.011	-0.0171732	0.00344232	24.8885	6.1e-07	-0.00769944	0.00357808	4.63041	0.031	-0.0188506	0.00341588	30.454	3.4e-08
1:17414020:A:G	rs2746523	1	17414020	A	G	0.26587	0.97409	-0.00368641	0.00357311	1.06443	0.3	-0.0026049	0.00357193	0.531835	0.47	-0.00938605	0.00353848	7.03608	0.008	-0.0176766	0.00352314	25.173	5.2e-07	-0.00849527	0.00366209	5.38143	0.02	-0.0193127	0.00349608	30.5157	3.3e-08
1:17414063:T:C	rs2311481	1	17414063	T	C	0.268798	0.981541	-0.00364239	0.00354547	1.05542	0.3	-0.0025139	0.0035443	0.503075	0.48	-0.00914366	0.00351111	6.78188	0.0092	-0.0174233	0.00349589	24.8396	6.2e-07	-0.00821846	0.00363376	5.11526	0.024	-0.0191125	0.00346904	30.3541	3.6e-08
1:17414305:C:A	rs742795	1	17414305	C	A	0.371816	0.995415	-0.00057803	0.00322709	0.0320832	0.86	0.000366276	0.00322603	0.0128908	0.91	-0.00516409	0.00319582	2.6111	0.11	-0.0123921	0.00318197	15.1669	9.8e-05	-0.00659832	0.00330746	3.97996	0.046	-0.0166758	0.00315753	27.8921	1.3e-07
1:17416462:G:A	rs2235922	1	17416462	G	A	0.371843	0.998378	-0.000137973	0.00322328	0.00183227	0.97	0.000821133	0.00322222	0.0649407	0.8	-0.00482551	0.00319204	2.28533	0.13	-0.0119722	0.00317821	14.19	0.00017	-0.00675313	0.00330355	4.17877	0.041	-0.0166905	0.0031538	28.0075	1.2e-07
1:17417253:T:C	rs2014725	1	17417253	T	C	0.371872	1	-0.000207455	0.00322136	0.00414733	0.95	0.00075587	0.0032203	0.0550936	0.81	-0.00495327	0.00319015	2.4108	0.12	-0.0120446	0.00317632	14.3792	0.00015	-0.00683091	0.00330158	4.28068	0.039	-0.0166977	0.00315192	28.0649	1.2e-07
1:17417313:T:C	rs2014719	1	17417313	T	C	0.371912	1	-0.000236095	0.00322124	0.00537187	0.94	0.000728287	0.00322018	0.0511499	0.82	-0.00495943	0.00319003	2.41699	0.12	-0.01203	0.0031762	14.3456	0.00015	-0.00680103	0.00330146	4.24363	0.039	-0.0166405	0.0031518	27.8748	1.3e-07
1:17417315:A:G	rs2014718	1	17417315	A	G	0.371916	0.999812	-0.000225851	0.00322138	0.00491541	0.94	0.000737222	0.00322032	0.052408	0.82	-0.00494604	0.00319017	2.40375	0.12	-0.0120174	0.00317634	14.3142	0.00015	-0.0067963	0.0033016	4.23736	0.04	-0.0166356	0.00315194	27.856	1.3e-07
1:17418894:A:G	rs2273111	1	17418894	A	G	0.371917	0.999785	-0.00016193	0.00322141	0.00252676	0.96	0.000804688	0.00322035	0.0624378	0.8	-0.00485357	0.0031902	2.31466	0.13	-0.0119239	0.00317637	14.092	0.00017	-0.00674775	0.00330164	4.17695	0.041	-0.0165899	0.00315197	27.7029	1.4e-07
1:17419066:T:C	rs11203298	1	17419066	T	C	0.371902	0.999794	-0.000165476	0.00322143	0.0026386	0.96	0.00079897	0.00322037	0.0615529	0.8	-0.00484972	0.00319022	2.31096	0.13	-0.0119217	0.00317639	14.0866	0.00017	-0.00673439	0.00330166	4.16037	0.041	-0.016575	0.00315199	27.6526	1.5e-07
1:17419488:C:A	rs61767325	1	17419488	C	A	0.371909	0.999717	-0.000161947	0.00322143	0.00252726	0.96	0.000801985	0.00322037	0.0620184	0.8	-0.00483727	0.00319022	2.29912	0.13	-0.0119309	0.00317639	14.1085	0.00017	-0.0067234	0.00330165	4.14682	0.042	-0.016593	0.00315199	27.7128	1.4e-07
1:17419693:T:C	rs12411274	1	17419693	T	C	0.371901	0.99973	-0.000160342	0.00322151	0.00247729	0.96	0.000803245	0.00322045	0.0622103	0.8	-0.00484535	0.0031903	2.30668	0.13	-0.0119249	0.00317647	14.0935	0.00017	-0.00673935	0.00330174	4.1663	0.041	-0.016586	0.00315207	27.688	1.4e-07
1:17420398:C:G	rs2235920	1	17420398	C	G	0.449928	0.990109	-0.00164953	0.00314751	0.274653	0.6	-0.000384196	0.00314648	0.0149093	0.9	-0.00777978	0.00311701	6.22956	0.013	-0.0150624	0.0031035	23.555	1.2e-06	-0.00851914	0.00322589	6.97416	0.0083	-0.0190809	0.00307967	38.3874	5.8e-10
1:17421286:C:A	rs7547459	1	17421286	C	A	0.372455	0.999229	1.21803e-05	0.00322119	1.42984e-05	1	0.000959764	0.00322013	0.0888349	0.77	-0.00476947	0.00318997	2.23546	0.13	-0.0117561	0.00317614	13.7002	0.00021	-0.00689072	0.0033014	4.35645	0.037	-0.0165658	0.00315175	27.6262	1.5e-07
1:17421746:T:A	rs2746518	1	17421746	T	A	0.37323	0.991137	-0.000115407	0.00323321	0.00127408	0.97	0.000867204	0.00323215	0.0719879	0.79	-0.0050243	0.00320188	2.4623	0.12	-0.0120188	0.003188	14.2131	0.00016	-0.00703439	0.00331373	4.50629	0.034	-0.0167799	0.00316352	28.1343	1.1e-07
1:17421748:A:G	rs2746517	1	17421748	A	G	0.372194	0.999076	0.000199828	0.00322174	0.00384707	0.95	0.00115963	0.00322068	0.12964	0.72	-0.00469586	0.00319052	2.16623	0.14	-0.0116579	0.00317669	13.4677	0.00024	-0.00709094	0.00330197	4.61169	0.032	-0.0166901	0.0031523	28.0328	1.2e-07
1:17421764:C:T	rs2076613	1	17421764	C	T	0.372638	0.999598	0.000136268	0.00322099	0.00178983	0.97	0.00109318	0.00321993	0.115263	0.73	-0.00463488	0.00318978	2.11133	0.15	-0.0116916	0.00317595	13.5519	0.00023	-0.0068867	0.0033012	4.35191	0.037	-0.0166443	0.00315155	27.8922	1.3e-07
1:17421923:C:T	rs2235919	1	17421923	C	T	0.372592	0.999722	9.57179e-05	0.00322085	0.000883173	0.98	0.00105046	0.00321979	0.106441	0.74	-0.00467189	0.00318964	2.14537	0.14	-0.0117246	0.00317581	13.6296	0.00022	-0.00687216	0.00330106	4.33392	0.037	-0.0166309	0.00315142	27.8496	1.3e-07
1:17421956:C:A	rs2076612	1	17421956	C	A	0.372149	0.999202	0.000149864	0.00322164	0.00216391	0.96	0.00110706	0.00322058	0.11816	0.73	-0.00474594	0.00319042	2.21283	0.14	-0.0117066	0.00317659	13.5813	0.00023	-0.00708175	0.00330186	4.60005	0.032	-0.0166855	0.00315219	28.0192	1.2e-07
1:17422011:A:G	rs2076611	1	17422011	A	G	0.37214	0.999232	0.000151397	0.00322161	0.00220846	0.96	0.00110878	0.00322054	0.118532	0.73	-0.00474166	0.00319039	2.20889	0.14	-0.0117103	0.00317656	13.5901	0.00023	-0.00707659	0.00330183	4.59344	0.032	-0.0166925	0.00315216	28.0431	1.2e-07
1:17422192:G:A	rs2076610	1	17422192	G	A	0.37214	0.999251	0.000152908	0.00322158	0.00225281	0.96	0.00111019	0.00322052	0.118835	0.73	-0.00474107	0.00319036	2.20837	0.14	-0.0117092	0.00317653	13.5879	0.00023	-0.00707849	0.00330181	4.59598	0.032	-0.0166927	0.00315214	28.0441	1.2e-07
1:17422226:C:T	rs2076609	1	17422226	C	T	0.372577	0.999777	9.80617e-05	0.00322089	0.000926932	0.98	0.00105351	0.00321983	0.107057	0.74	-0.00467686	0.00318968	2.14988	0.14	-0.0117363	0.00317585	13.6566	0.00022	-0.00688411	0.0033011	4.34889	0.037	-0.0166511	0.00315146	27.9168	1.3e-07
1:17422302:T:C	rs2076608	1	17422302	T	C	0.372204	0.999246	8.89457e-05	0.00322146	0.000762332	0.98	0.00104541	0.0032204	0.105379	0.75	-0.00477642	0.00319024	2.2416	0.13	-0.0117148	0.00317641	13.6018	0.00023	-0.00702984	0.00330168	4.53336	0.033	-0.0166172	0.00315202	27.7934	1.3e-07
1:17422610:A:G	rs2235918	1	17422610	A	G	0.372675	1	-7.33038e-06	0.00322046	5.18105e-06	1	0.000942062	0.0032194	0.085627	0.77	-0.00469846	0.00318925	2.17037	0.14	-0.0117225	0.00317542	13.6281	0.00022	-0.00675132	0.00330065	4.18386	0.041	-0.0164925	0.00315104	27.3946	1.7e-07
1:17422660:C:T	rs2076607	1	17422660	C	T	0.372224	0.99938	9.40146e-05	0.0032212	0.000851832	0.98	0.00105143	0.00322014	0.106612	0.74	-0.00476361	0.00318999	2.22994	0.14	-0.0117101	0.00317616	13.5931	0.00023	-0.00701777	0.00330142	4.51853	0.034	-0.0166185	0.00315177	27.802	1.3e-07
1:17422998:G:T	rs2235917	1	17422998	G	T	0.372228	0.99903	9.34914e-05	0.00322174	0.000842098	0.98	0.00105251	0.00322068	0.106796	0.74	-0.00475756	0.00319052	2.22354	0.14	-0.0117115	0.00317669	13.5918	0.00023	-0.00700983	0.00330197	4.50681	0.034	-0.0166227	0.00315229	27.8066	1.3e-07
1:17423072:T:G	rs2746515	1	17423072	T	G	0.372224	0.999029	9.08456e-05	0.00322174	0.000795109	0.98	0.00104836	0.00322068	0.105955	0.74	-0.00476315	0.00319052	2.22877	0.14	-0.0117113	0.00317669	13.5912	0.00023	-0.00701242	0.00330197	4.51014	0.034	-0.0166168	0.00315229	27.787	1.4e-07
1:17423304:T:C	rs2746514	1	17423304	T	C	0.371986	0.998135	8.74405e-05	0.00322369	0.000735729	0.98	0.00104044	0.00322263	0.104235	0.75	-0.00479789	0.00319245	2.25867	0.13	-0.0117712	0.00317861	13.714	0.00021	-0.00706485	0.00330397	4.57229	0.032	-0.016705	0.0031542	28.0489	1.2e-07
1:17423310:C:A	rs11576552	1	17423310	C	A	0.372442	0.998646	1.76773e-05	0.00322298	3.00827e-05	1	0.000967236	0.00322192	0.0901231	0.76	-0.00473855	0.00319175	2.20412	0.14	-0.0118073	0.00317791	13.8043	2e-04	-0.00685403	0.00330324	4.30539	0.038	-0.0166532	0.0031535	27.8873	1.3e-07
1:17423390:T:C	rs2281375	1	17423390	T	C	0.37223	0.998762	7.42431e-05	0.00322214	0.000530915	0.98	0.00103198	0.00322108	0.102645	0.75	-0.00478207	0.00319091	2.24596	0.13	-0.0117317	0.00317708	13.6354	0.00022	-0.00701538	0.00330238	4.51283	0.034	-0.0166214	0.00315268	27.7956	1.3e-07
1:17423475:C:T	rs932454	1	17423475	C	T	0.372626	0.999099	1.25624e-07	0.00322147	1.52068e-09	1	0.000957737	0.00322041	0.0884445	0.77	-0.00473526	0.00319025	2.20311	0.14	-0.0117711	0.00317642	13.7329	0.00021	-0.00681703	0.00330169	4.26302	0.039	-0.0165784	0.00315203	27.6635	1.4e-07
1:17423925:G:C	rs2243403	1	17423925	G	C	0.372217	0.998117	0.000185734	0.00322309	0.00332076	0.95	0.0011472	0.00322203	0.126772	0.72	-0.00470384	0.00319186	2.17179	0.14	-0.0116377	0.00317802	13.4097	0.00025	-0.00707318	0.00330335	4.5848	0.032	-0.0166323	0.00315361	27.8155	1.3e-07
1:17424133:T:C	rs2244949	1	17424133	T	C	0.379952	0.994303	0.000143648	0.00321519	0.00199611	0.96	0.00113243	0.00321413	0.124134	0.72	-0.00470367	0.00318404	2.18231	0.14	-0.0118727	0.00317023	14.0255	0.00018	-0.00706957	0.00329526	4.60264	0.032	-0.0168077	0.00314588	28.545	9.2e-08
1:17424260:T:TGTTA	rs10649306	1	17424260	T	TGTTA	0.379847	0.990909	-5.01473e-05	0.00322199	0.00024224	0.99	0.000903827	0.00322093	0.0787425	0.78	-0.00490844	0.00319077	2.36645	0.12	-0.0120027	0.00317693	14.2738	0.00016	-0.00702144	0.00330222	4.52105	0.033	-0.0167184	0.00315253	28.1235	1.1e-07
1:17424302:T:C	rs2746510	1	17424302	T	C	0.380283	0.993021	6.49906e-05	0.00321698	0.000408136	0.98	0.00104921	0.00321592	0.106443	0.74	-0.0047632	0.0031858	2.23542	0.13	-0.0118785	0.00317199	14.0235	0.00018	-0.00704607	0.00329709	4.56703	0.033	-0.0167131	0.00314763	28.1935	1.1e-07
1:17424330:G:A	rs2647183	1	17424330	G	A	0.380323	0.992912	5.6761e-05	0.00321705	0.000311303	0.99	0.00104283	0.00321599	0.105146	0.75	-0.00478511	0.00318588	2.25593	0.13	-0.0118809	0.00317207	14.0287	0.00018	-0.00707192	0.00329716	4.60038	0.032	-0.0167102	0.0031477	28.1824	1.1e-07
1:17424337:T:C	rs2746509	1	17424337	T	C	0.38029	0.99298	6.19006e-05	0.00321704	0.000370234	0.98	0.00104621	0.00321598	0.10583	0.74	-0.00476694	0.00318587	2.23885	0.13	-0.0118826	0.00317206	14.0328	0.00018	-0.00704709	0.00329715	4.56815	0.033	-0.0167145	0.00314769	28.1971	1.1e-07
1:17424396:C:T	rs2746508	1	17424396	C	T	0.380002	0.993713	0.00012882	0.00321609	0.00160439	0.97	0.00111562	0.00321503	0.12041	0.73	-0.0047442	0.00318492	2.21885	0.14	-0.0119103	0.00317112	14.1065	0.00017	-0.00712765	0.00329618	4.67597	0.031	-0.0168454	0.00314676	28.6573	8.6e-08
1:17424516:A:T	rs2746507	1	17424516	A	T	0.379206	0.993139	0.000147404	0.00321838	0.00209772	0.96	0.00113734	0.00321732	0.124967	0.72	-0.00492565	0.00318719	2.38842	0.12	-0.0121984	0.00317337	14.7763	0.00012	-0.00745833	0.00329852	5.11263	0.024	-0.0172424	0.003149	29.9813	4.4e-08
1:17424633:G:A	rs2235916	1	17424633	G	A	0.379307	0.993191	6.24021e-05	0.00321813	0.000376002	0.98	0.00105094	0.00321707	0.106718	0.74	-0.00496525	0.00318695	2.42735	0.12	-0.0122077	0.00317313	14.8011	0.00012	-0.0073808	0.00329827	5.00765	0.025	-0.0171469	0.00314876	29.6545	5.2e-08
1:17424640:G:A	rs2235915	1	17424640	G	A	0.379308	0.993232	5.38214e-05	0.00321806	0.000279718	0.99	0.00104164	0.003217	0.104841	0.75	-0.00496739	0.00318688	2.42955	0.12	-0.0122103	0.00317306	14.808	0.00012	-0.0073701	0.0032982	4.99337	0.025	-0.0171359	0.00314869	29.6178	5.3e-08
1:17424845:C:T	rs2235914	1	17424845	C	T	0.380088	0.993013	-0.000133625	0.00321736	0.00172495	0.97	0.000846506	0.0032163	0.0692702	0.79	-0.00491033	0.00318618	2.37509	0.12	-0.012276	0.00317237	14.9743	0.00011	-0.00697044	0.00329748	4.46844	0.035	-0.0169645	0.00314801	29.0409	7.1e-08
1:17425077:G:A	rs2235913	1	17425077	G	A	0.379693	0.993112	-1.66636e-06	0.00321788	2.68163e-07	1	0.000976871	0.00321682	0.092219	0.76	-0.00490859	0.0031867	2.37263	0.12	-0.0122558	0.00317288	14.9203	0.00011	-0.00717911	0.00329801	4.73845	0.029	-0.0171153	0.00314852	29.5502	5.4e-08
1:17425473:C:G	rs2235912	1	17425473	C	G	0.379237	0.990564	6.28864e-05	0.00322079	0.000381232	0.98	0.00105475	0.00321973	0.107316	0.74	-0.00493575	0.00318958	2.39464	0.12	-0.0123021	0.00317575	15.0061	0.00011	-0.0073346	0.00330099	4.93701	0.026	-0.0172443	0.00315136	29.9431	4.4e-08
1:17425619:A:G	rs2235911	1	17425619	A	G	0.378964	0.991227	0.000134637	0.00322125	0.00174696	0.97	0.00112206	0.00322019	0.121415	0.73	-0.00487359	0.00319003	2.33404	0.13	-0.012198	0.0031762	14.749	0.00012	-0.00734682	0.00330147	4.95205	0.026	-0.0172198	0.00315181	29.8494	4.7e-08
1:17425829:G:T	rs2235910	1	17425829	G	T	0.379411	0.990815	5.1261e-05	0.00322143	0.000253208	0.99	0.00103551	0.00322037	0.103395	0.75	-0.00484571	0.00319021	2.30715	0.13	-0.0122645	0.00317638	14.9085	0.00011	-0.00716061	0.00330165	4.70368	0.03	-0.0171964	0.00315199	29.765	4.9e-08
1:17428308:A:G	rs2244416	1	17428308	A	G	0.377179	0.981705	0.00019577	0.0032384	0.00365455	0.95	0.00119097	0.00323733	0.135341	0.71	-0.0047508	0.00320702	2.19448	0.14	-0.0119796	0.00319311	14.0754	0.00018	-0.00718845	0.00331904	4.69079	0.03	-0.0170031	0.00316859	28.7956	8e-08
1:19651385:G:T	rs214314	1	19651385	G	T	0.433401	0.994384	0.00538336	0.00315578	2.91001	0.088	0.00620439	0.00315474	3.86788	0.049	0.00392121	0.0031252	1.57429	0.21	-0.00390829	0.00311165	1.57759	0.21	-0.00294165	0.00323436	0.82719	0.36	-0.0131434	0.00308775	18.1189	2.1e-05
1:19654666:G:GTTT	1:19654666_GTTT_G	1	19654666	G	GTTT	0.216361	0.984747	0.00140864	0.00381402	0.136406	0.71	0.00049635	0.00381277	0.0169471	0.9	0.00588626	0.00377707	2.42868	0.12	0.0120158	0.00376069	10.2087	0.0014	0.00580695	0.003909	2.20681	0.14	0.0153804	0.00373181	16.9862	3.8e-05
1:19658162:G:C	rs12117356	1	19658162	G	C	0.215999	0.993689	0.00173295	0.00379842	0.208144	0.65	0.00084786	0.00379717	0.0498572	0.82	0.00596951	0.00376161	2.51843	0.11	0.0118807	0.00374531	10.0625	0.0015	0.00535185	0.00389301	1.88989	0.17	0.0146803	0.00371654	15.6024	7.8e-05
1:19658172:T:C	rs12117357	1	19658172	T	C	0.215976	0.99362	0.00176796	0.00379867	0.216613	0.64	0.000888751	0.00379742	0.0547751	0.81	0.00598571	0.00376186	2.53178	0.11	0.0119008	0.00374555	10.0953	0.0015	0.00531634	0.00389326	1.86465	0.17	0.0146591	0.00371678	15.5554	8e-05
1:19658506:T:C	rs3748756	1	19658506	T	C	0.216033	0.994149	0.00184903	0.00379724	0.23711	0.63	0.000968263	0.00379599	0.0650633	0.8	0.00616269	0.00376045	2.68572	0.1	0.0120614	0.00374414	10.3775	0.0013	0.00545692	0.0038918	1.96605	0.16	0.0147702	0.00371539	15.8039	7e-05
1:19658807:C:T	rs636795	1	19658807	C	T	0.43527	0.994186	0.00464572	0.0031547	2.16866	0.14	0.00551793	0.00315366	3.06142	0.08	0.00292264	0.00312413	0.87517	0.35	-0.00474227	0.00311058	2.32428	0.13	-0.00318656	0.00323326	0.971325	0.32	-0.0132984	0.00308669	18.5613	1.6e-05
1:19658817:C:T	rs4912071	1	19658817	C	T	0.21604	0.992446	0.00184149	0.00380053	0.234775	0.63	0.000962428	0.00379928	0.0641703	0.8	0.00626592	0.0037637	2.77166	0.096	0.0122063	0.00374738	10.6099	0.0011	0.0056208	0.00389517	2.0823	0.15	0.0149465	0.0037186	16.1553	5.8e-05
1:19659166:G:A	rs214299	1	19659166	G	A	0.433004	0.996502	0.0050992	0.0031536	2.6145	0.11	0.00594596	0.00315257	3.55726	0.059	0.00362075	0.00312305	1.34413	0.25	-0.0041591	0.00310951	1.78902	0.18	-0.00294701	0.00323214	0.831351	0.36	-0.0131205	0.00308562	18.0806	2.1e-05
1:19659349:T:C	rs12118471	1	19659349	T	C	0.216236	0.994465	0.00183275	0.0037956	0.233154	0.63	0.00094972	0.00379435	0.0626493	0.8	0.00603137	0.00375882	2.57471	0.11	0.0119483	0.00374252	10.1926	0.0014	0.00525429	0.00389012	1.82432	0.18	0.0146023	0.00371378	15.4601	8.4e-05
1:19660429:A:C	rs539557	1	19660429	A	C	0.43316	0.994325	0.00504918	0.00315461	2.56183	0.11	0.00590014	0.00315357	3.50042	0.061	0.00350303	0.00312404	1.25734	0.26	-0.00434907	0.0031105	1.95494	0.16	-0.00302712	0.00323317	0.876602	0.35	-0.0132861	0.00308661	18.5281	1.7e-05
1:19660493:C:T	rs214298	1	19660493	C	T	0.432897	0.996983	0.00513387	0.00315301	2.65117	0.1	0.00598463	0.00315197	3.60503	0.058	0.00356142	0.00312246	1.30093	0.25	-0.00424848	0.00310892	1.86744	0.17	-0.00309016	0.00323153	0.914419	0.34	-0.0132868	0.00308504	18.5489	1.7e-05
1:19660870:C:T	rs214297	1	19660870	C	T	0.43288	0.997151	0.00513008	0.00315279	2.64763	0.1	0.00597994	0.00315175	3.59989	0.058	0.00355503	0.00312224	1.29645	0.25	-0.00425653	0.00310871	1.87479	0.17	-0.00309351	0.0032313	0.916531	0.34	-0.0132906	0.00308483	18.5621	1.6e-05
1:19662855:T:TAAAAC	rs113047697	1	19662855	T	TAAAAC	0.432867	0.99711	0.00507485	0.00315281	2.59091	0.11	0.00590804	0.00315177	3.51381	0.061	0.00348298	0.00312226	1.24441	0.26	-0.00429501	0.00310872	1.90882	0.17	-0.00311055	0.00323132	0.926646	0.34	-0.013239	0.00308484	18.4181	1.8e-05
1:19664442:T:C	rs35173191	1	19664442	T	C	0.216396	0.996788	0.00179676	0.00379074	0.224664	0.64	0.00090433	0.00378949	0.05695	0.81	0.00610221	0.003754	2.64232	0.1	0.0119595	0.00373773	10.2378	0.0014	0.00545268	0.00388513	1.96974	0.16	0.0147226	0.00370902	15.7563	7.2e-05
1:19665497:C:A	rs6889	1	19665497	C	A	0.223485	0.981934	0.0027917	0.00377466	0.546994	0.46	0.00197547	0.00377342	0.274075	0.6	0.00767838	0.00373808	4.21931	0.04	0.0129162	0.00372188	12.0433	0.00052	0.00624318	0.00386866	2.6043	0.11	0.014741	0.00369329	15.9303	6.6e-05
1:19667481:G:T	rs2268810	1	19667481	G	T	0.216386	0.999316	0.00163584	0.00378611	0.186679	0.67	0.000771547	0.00378487	0.041555	0.84	0.00631821	0.00374943	2.83961	0.092	0.0120786	0.00373317	10.4683	0.0012	0.00601907	0.0038804	2.40606	0.12	0.0150221	0.0037045	16.4438	5e-05
1:19669235:G:A	rs12124843	1	19669235	G	A	0.219589	0.992567	0.00181005	0.00377973	0.229328	0.63	0.00091477	0.00377849	0.0586121	0.81	0.00651449	0.00374311	3.02897	0.082	0.0122763	0.00372688	10.8504	0.00099	0.00601558	0.00387386	2.41139	0.12	0.0151024	0.00369826	16.6763	4.4e-05
1:19672376:A:G	rs4912072	1	19672376	A	G	0.215306	0.99781	0.00164413	0.00379552	0.187643	0.66	0.000789796	0.00379427	0.0433285	0.84	0.00672741	0.00375874	3.2034	0.073	0.0124013	0.00374244	10.9805	0.00092	0.00661525	0.00389004	2.89191	0.089	0.0154392	0.0037137	17.2837	3.2e-05
1:19674070:C:T	rs214327	1	19674070	C	T	0.433629	0.995979	0.00502736	0.00315285	2.54257	0.11	0.00585767	0.00315181	3.45405	0.063	0.00321584	0.0031223	1.06082	0.3	-0.00447289	0.00310876	2.07015	0.15	-0.00344923	0.00323137	1.13939	0.29	-0.013421	0.00308489	18.9273	1.4e-05
1:19674266:A:C	rs56386422	1	19674266	A	C	0.215298	0.997253	0.00162529	0.0037968	0.183243	0.67	0.000768194	0.00379555	0.0409631	0.84	0.00673581	0.00376001	3.20924	0.073	0.0124533	0.00374371	11.0654	0.00088	0.00664395	0.00389135	2.91509	0.088	0.0155144	0.00371495	17.4407	3e-05
1:19675736:T:C	rs7540995	1	19675736	T	C	0.219754	0.993662	5.74194e-05	0.0037752	0.000231334	0.99	-0.00100269	0.00377395	0.0705903	0.79	0.00592227	0.00373861	2.50932	0.11	0.0120015	0.00372241	10.3949	0.0013	0.00781185	0.00386921	4.07627	0.043	0.0172487	0.00369382	21.8054	3e-06
1:19676924:A:C	rs1535036	1	19676924	A	C	0.219888	0.991889	5.62062e-05	0.0037776	0.000221379	0.99	-0.000995046	0.00377636	0.0694288	0.79	0.00603852	0.003741	2.60547	0.11	0.0121188	0.00372478	10.5857	0.0011	0.00797497	0.00387167	4.24288	0.039	0.0174077	0.00369617	22.1808	2.5e-06
1:19677996:G:A	rs214335	1	19677996	G	A	0.428866	0.989788	0.00628281	0.00316579	3.93863	0.047	0.00726956	0.00316474	5.27642	0.022	0.00394212	0.00313511	1.58108	0.21	-0.00414296	0.00312152	1.76153	0.18	-0.00426924	0.00324462	1.7313	0.19	-0.0147873	0.00309754	22.79	1.8e-06
1:19679556:G:A	rs2268805	1	19679556	G	A	0.235099	0.975007	-0.000855024	0.00371812	0.0528823	0.82	-0.00214724	0.0037169	0.333734	0.56	0.00552527	0.00368209	2.25174	0.13	0.0123718	0.00366613	11.3881	0.00074	0.00864932	0.00381071	5.15172	0.023	0.018938	0.00363797	27.0989	1.9e-07
1:19680119:T:C	rs761308	1	19680119	T	C	0.209641	0.973613	-3.27554e-05	0.00387719	7.13726e-05	0.99	-0.00116607	0.00387592	0.0905102	0.76	0.00448623	0.00383962	1.36516	0.24	0.0107714	0.00382298	7.93856	0.0048	0.00593887	0.00397375	2.23361	0.14	0.0154627	0.00379362	16.6137	4.6e-05
1:19680532:T:C	rs12751502	1	19680532	T	C	0.212874	0.982217	-0.000905279	0.00383628	0.0556858	0.81	-0.00202688	0.00383502	0.279332	0.6	0.00498747	0.00379911	1.72345	0.19	0.0115134	0.00378264	9.26436	0.0023	0.00796996	0.00393181	4.10892	0.043	0.0177116	0.00375358	22.2652	2.4e-06
1:19681393:T:C	rs214342	1	19681393	T	C	0.22861	0.977624	-0.00345598	0.00375098	0.848892	0.36	-0.00460653	0.00374974	1.50919	0.22	0.0021058	0.00371463	0.321369	0.57	0.00933609	0.00369853	6.37195	0.012	0.0076722	0.00384439	3.98278	0.046	0.018122	0.00367012	24.3811	7.9e-07
1:19681458:T:C	rs214343	1	19681458	T	C	0.34297	0.983983	0.00319345	0.00330882	0.931482	0.33	0.00444002	0.00330773	1.80181	0.18	-0.00225818	0.00327676	0.47493	0.49	-0.0108516	0.00326255	11.063	0.00088	-0.00861436	0.00339122	6.45261	0.011	-0.0202491	0.00323749	39.1196	4e-10
1:19697065:C:T	rs904964	1	19697065	C	T	0.230897	0.993749	-0.0034694	0.00370938	0.874797	0.35	-0.0045973	0.00370816	1.53705	0.22	0.00238512	0.00367343	0.421577	0.52	0.00976996	0.00365751	7.13534	0.0076	0.00811309	0.00380175	4.55413	0.033	0.0186238	0.00362942	26.3308	2.9e-07
1:19697915:A:G	rs10753558	1	19697915	A	G	0.337401	0.996993	0.00410472	0.00330125	1.54601	0.21	0.00535516	0.00330016	2.63314	0.1	-0.00152629	0.00326926	0.217958	0.64	-0.0100337	0.00325508	9.50171	0.0021	-0.00896499	0.00338346	7.02068	0.0081	-0.0203142	0.00323008	39.5523	3.2e-10
1:19698026:G:A	rs10753559	1	19698026	G	A	0.337441	0.997156	0.00412944	0.00330088	1.56503	0.21	0.00537605	0.00329979	2.65431	0.1	-0.00148543	0.00326889	0.206492	0.65	-0.00999877	0.00325472	9.43767	0.0021	-0.00894489	0.00338308	6.99077	0.0082	-0.0202912	0.00322973	39.4715	3.3e-10
1:19698501:T:G	rs3790768	1	19698501	T	G	0.231824	0.995518	-0.00350009	0.00370096	0.894397	0.34	-0.0046438	0.00369974	1.57545	0.21	0.00258108	0.0036651	0.495943	0.48	0.00994729	0.00364921	7.43041	0.0064	0.00847538	0.00379312	4.99258	0.025	0.0189755	0.00362118	27.459	1.6e-07
1:19698546:C:A	rs3790767	1	19698546	C	A	0.337437	0.997241	0.00413471	0.00330078	1.56912	0.21	0.00538145	0.00329969	2.65982	0.1	-0.00148223	0.00326879	0.205617	0.65	-0.00999292	0.00325462	9.42723	0.0021	-0.0089489	0.00338297	6.99749	0.0082	-0.0202907	0.00322962	39.4722	3.3e-10
1:19699786:G:A	rs867355	1	19699786	G	A	0.337404	0.997412	0.00412376	0.00330066	1.56094	0.21	0.00536977	0.00329957	2.64848	0.1	-0.00149087	0.00326867	0.208036	0.65	-0.0099994	0.0032545	9.44015	0.0021	-0.00894321	0.00338285	6.98909	0.0082	-0.0202848	0.00322951	39.452	3.4e-10
1:19702078:A:G	rs3790762	1	19702078	A	G	0.337299	0.997746	0.00407549	0.00330023	1.525	0.22	0.00531627	0.00329915	2.59663	0.11	-0.00158597	0.00326825	0.235481	0.63	-0.0100875	0.00325409	9.60969	0.0019	-0.00898628	0.00338242	7.05839	0.0079	-0.0203094	0.00322909	39.5577	3.2e-10
1:19707302:A:G	rs10917434	1	19707302	A	G	0.337411	0.997651	0.00409345	0.00329993	1.53875	0.21	0.00534113	0.00329885	2.62146	0.11	-0.00149684	0.00326796	0.209797	0.65	-0.00999808	0.00325379	9.44179	0.0021	-0.00889358	0.00338211	6.91477	0.0085	-0.0202439	0.0032288	39.3104	3.6e-10
1:19707951:T:C	rs10799805	1	19707951	T	C	0.338104	0.99746	0.00415288	0.00329935	1.58432	0.21	0.00543178	0.00329826	2.71214	0.1	-0.00152039	0.00326738	0.216526	0.64	-0.0100834	0.00325321	9.60707	0.0019	-0.00898833	0.00338151	7.06539	0.0079	-0.0204226	0.00322823	40.0214	2.5e-10
1:19708363:C:T	rs12088915	1	19708363	C	T	0.337389	0.99784	0.00410564	0.00329994	1.54792	0.21	0.00535532	0.00329886	2.63539	0.1	-0.001508	0.00326797	0.212934	0.64	-0.0100047	0.0032538	9.45421	0.0021	-0.00892524	0.00338212	6.96405	0.0083	-0.0202603	0.00322881	39.3739	3.5e-10
1:19708577:T:C	rs10753560	1	19708577	T	C	0.231319	0.995634	-0.00326744	0.00370269	0.778717	0.38	-0.00442123	0.00370147	1.42672	0.23	0.003007	0.00366681	0.672495	0.41	0.0105353	0.00365091	8.32703	0.0039	0.00876831	0.0037949	5.33866	0.021	0.0194332	0.00362287	28.7729	8.1e-08
1:19708618:A:T	rs10917436	1	19708618	A	T	0.338204	0.997585	0.0042222	0.00329871	1.63828	0.2	0.00549963	0.00329762	2.78142	0.095	-0.0014075	0.00326674	0.185637	0.67	-0.00999459	0.00325258	9.44222	0.0021	-0.00893335	0.00338085	6.98194	0.0082	-0.0203965	0.0032276	39.935	2.6e-10
1:19709918:A:G	rs12730973	1	19709918	A	G	0.448925	0.995387	0.00639057	0.00313955	4.14328	0.042	0.00765145	0.00313852	5.94345	0.015	0.00194514	0.00310913	0.391404	0.53	-0.00767691	0.00309565	6.14992	0.013	-0.00760357	0.00321773	5.58387	0.018	-0.0199713	0.00307187	42.2676	8e-11
1:19709940:C:CAAA	1:19709940_CAAA_C	1	19709940	C	CAAA	0.280469	0.992449	-0.00120492	0.00347983	0.119894	0.73	-0.00220704	0.00347868	0.402524	0.53	0.00192551	0.00344611	0.312202	0.58	0.0101386	0.00343117	8.73123	0.0031	0.00429054	0.00356648	1.44725	0.23	0.0166328	0.00340481	23.8641	1e-06
1:19710002:T:G	rs4912081	1	19710002	T	G	0.280315	0.995809	-0.00121698	0.00347573	0.122595	0.73	-0.00217413	0.00347458	0.39153	0.53	0.00169678	0.00344205	0.243006	0.62	0.0100008	0.00342712	8.51548	0.0035	0.00392556	0.00356228	1.21436	0.27	0.0164294	0.0034008	23.3388	1.4e-06
1:19710373:C:T	rs10917437	1	19710373	C	T	0.338196	0.997857	0.00419931	0.00329828	1.62099	0.2	0.00547522	0.0032972	2.75749	0.097	-0.00141149	0.00326632	0.18674	0.67	-0.00998881	0.00325216	9.43372	0.0021	-0.00890925	0.00338042	6.94612	0.0084	-0.0203579	0.00322718	39.7942	2.8e-10
1:19710794:A:G	rs12136926	1	19710794	A	G	0.280318	0.995757	-0.0012079	0.0034758	0.120769	0.73	-0.00216513	0.00347465	0.388281	0.53	0.00168637	0.00344212	0.240022	0.62	0.00999202	0.0034272	8.50018	0.0036	0.00389621	0.00356236	1.19622	0.27	0.0164055	0.00340087	23.2702	1.4e-06
1:19711749:A:G	rs10917438	1	19711749	A	G	0.280329	0.995697	-0.0012001	0.00347589	0.119208	0.73	-0.0021583	0.00347474	0.385815	0.53	0.00168926	0.0034422	0.240836	0.62	0.0100005	0.00342728	8.51414	0.0035	0.003894	0.00356244	1.1948	0.27	0.0164039	0.00340096	23.2645	1.4e-06
1:19711939:C:T	rs10753561	1	19711939	C	T	0.280339	0.995713	-0.0011941	0.00347584	0.118022	0.73	-0.00215083	0.0034747	0.383158	0.54	0.00170643	0.00344216	0.245762	0.62	0.0100068	0.00342724	8.52523	0.0035	0.00390694	0.0035624	1.20279	0.27	0.0164064	0.00340091	23.272	1.4e-06
1:19713876:C:T	rs12049019	1	19713876	C	T	0.337498	0.998087	0.00408457	0.00329912	1.53284	0.22	0.00533555	0.00329803	2.61728	0.11	-0.00137334	0.00326715	0.176692	0.67	-0.00982312	0.00325298	9.11876	0.0025	-0.00869409	0.00338127	6.61132	0.01	-0.0199985	0.003228	38.3822	5.8e-10
1:19715602:A:T	rs10917440	1	19715602	A	T	0.336797	0.998543	0.00408225	0.0033005	1.52982	0.22	0.00535219	0.00329941	2.63143	0.1	-0.00171699	0.00326851	0.275953	0.6	-0.010162	0.00325434	9.75067	0.0018	-0.00916923	0.00338269	7.34755	0.0067	-0.0204375	0.00322935	40.0522	2.5e-10
1:19715923:G:GT	1:19715923_GT_G	1	19715923	G	GT	0.33644	0.993774	0.00371899	0.00330775	1.26411	0.26	0.00497023	0.00330666	2.2593	0.13	-0.00210206	0.0032757	0.411798	0.52	-0.0105214	0.00326149	10.4066	0.0013	-0.00922507	0.00339012	7.40473	0.0065	-0.0204077	0.00323644	39.7603	2.9e-10
1:19715959:C:T	rs10917441	1	19715959	C	T	0.336789	0.998606	0.00407853	0.00330043	1.5271	0.22	0.00534826	0.00329934	2.62767	0.11	-0.00172116	0.00326845	0.277307	0.6	-0.0101715	0.00325428	9.76921	0.0018	-0.00916979	0.00338262	7.34875	0.0067	-0.0204452	0.00322928	40.0838	2.4e-10
1:19716796:C:T	rs4912082	1	19716796	C	T	0.287906	0.991594	-0.000770421	0.00345386	0.0497563	0.82	-0.00175521	0.00345272	0.258426	0.61	0.00272479	0.00342039	0.634622	0.43	0.0104737	0.00340556	9.4585	0.0021	0.00475751	0.00353987	1.80628	0.18	0.016421	0.0033794	23.6112	1.2e-06
1:19716801:T:C	rs12140654	1	19716801	T	C	0.27978	0.994507	-0.00127643	0.0034793	0.13459	0.71	-0.00223822	0.00347815	0.414105	0.52	0.00163696	0.00344558	0.22571	0.63	0.00995114	0.00343065	8.41384	0.0037	0.0039236	0.00356594	1.21066	0.27	0.0164059	0.0034043	23.2245	1.4e-06
1:19717901:T:C	rs12141760	1	19717901	T	C	0.281009	0.995012	-0.00102666	0.00347373	0.0873498	0.77	-0.00198249	0.00347259	0.325923	0.57	0.001907	0.00344007	0.307303	0.58	0.0101361	0.00342516	8.75744	0.0031	0.00398064	0.00356024	1.25011	0.26	0.0163771	0.00339885	23.2171	1.4e-06
1:19717961:C:CAGAGG	rs777885759	1	19717961	C	CAGAGG	0.232403	0.992899	-0.00359029	0.00370183	0.94065	0.33	-0.00475161	0.00370061	1.64867	0.2	0.00290354	0.00366595	0.627309	0.43	0.010463	0.00365006	8.21704	0.0041	0.00924065	0.00379401	5.9321	0.015	0.0198033	0.00362203	29.8931	4.6e-08
1:19718824:A:G	rs7667	1	19718824	A	G	0.336502	1	0.00387278	0.00330155	1.37597	0.24	0.0051458	0.00330047	2.43083	0.12	-0.0017595	0.00326956	0.289601	0.59	-0.0102859	0.00325539	9.98347	0.0016	-0.00894013	0.00338377	6.98048	0.0082	-0.0203612	0.00323038	39.7283	2.9e-10
1:19719728:T:C	rs6426798	1	19719728	T	C	0.281536	0.994955	-0.000985853	0.00347035	0.0807009	0.78	-0.00192192	0.0034692	0.306909	0.58	0.001771	0.00343672	0.265552	0.61	0.00989469	0.00342182	8.36161	0.0038	0.00376437	0.00355677	1.12014	0.29	0.016011	0.00339554	22.234	2.4e-06
1:19720092:A:G	rs7529705	1	19720092	A	G	0.385888	0.997239	0.00519917	0.00320118	2.63784	0.1	0.00643121	0.00320012	4.03879	0.044	-0.00230614	0.00317016	0.529188	0.47	-0.00894817	0.00315642	8.03674	0.0046	-0.0116519	0.0032809	12.6128	0.00038	-0.0197435	0.00313217	39.7337	2.9e-10
1:19722510:C:T	rs10799808	1	19722510	C	T	0.388679	0.996216	0.0056855	0.0031988	3.1591	0.076	0.00694295	0.00319775	4.71411	0.03	-0.00115329	0.0031678	0.132544	0.72	-0.00810822	0.00315407	6.60859	0.01	-0.0106926	0.00327846	10.6373	0.0011	-0.019189	0.00312985	37.589	8.7e-10
1:19723310:C:T	rs34873850	1	19723310	C	T	0.232595	0.994981	-0.00304804	0.0036964	0.679961	0.41	-0.00418482	0.00369518	1.28257	0.26	0.00294479	0.00366058	0.647155	0.42	0.0104831	0.00364471	8.27282	0.004	0.00848222	0.00378845	5.01298	0.025	0.0190763	0.00361672	27.82	1.3e-07
1:19723575:C:CTG	rs771032443	1	19723575	C	CTG	0.234762	0.990732	-0.00316747	0.00369153	0.736229	0.39	-0.00432664	0.00369031	1.3746	0.24	0.00345028	0.00365576	0.890744	0.35	0.0107822	0.00363991	8.77481	0.0031	0.00937472	0.00378346	6.13958	0.013	0.0197267	0.00361195	29.8282	4.7e-08
1:19724079:G:T	rs10917443	1	19724079	G	T	0.23451	0.994088	-0.00300103	0.00368593	0.662894	0.42	-0.00411596	0.00368472	1.24777	0.26	0.00335321	0.00365022	0.843885	0.36	0.0106334	0.00363439	8.56014	0.0034	0.00901685	0.00377772	5.69704	0.017	0.019268	0.00360648	28.5434	9.2e-08
1:19724480:A:G	rs4911988	1	19724480	A	G	0.234615	0.993559	-0.00282029	0.00368627	0.585347	0.44	-0.00393606	0.00368505	1.14087	0.29	0.00358451	0.00365055	0.96415	0.33	0.0108675	0.00363472	8.93955	0.0028	0.00904481	0.00377806	5.7314	0.017	0.0193594	0.0036068	28.8097	8e-08
1:19724712:C:CAGTCATCCTGCCACACCTGCTCAGTCTCCCGATGAGCCAG	rs759810354	1	19724712	C	CAGTCATCCTGCCACACCTGCTCAGTCTCCCGATGAGCCAG	0.232678	0.991277	-0.00342589	0.00370283	0.856011	0.35	-0.00459616	0.00370161	1.54173	0.21	0.00285495	0.00366695	0.60616	0.44	0.0104416	0.00365105	8.17892	0.0042	0.00891412	0.00379504	5.51727	0.019	0.01953	0.00362301	29.058	7e-08
1:19724835:G:A	rs11578302	1	19724835	G	A	0.234541	0.993985	-0.0029323	0.00368587	0.632903	0.43	-0.00404236	0.00368465	1.20359	0.27	0.00343955	0.00365015	0.887938	0.35	0.0106961	0.00363433	8.6617	0.0032	0.00902482	0.00377765	5.70733	0.017	0.019257	0.00360641	28.5118	9.3e-08
1:19725615:A:G	rs58441212	1	19725615	A	G	0.336445	0.996972	0.00441348	0.00330277	1.78569	0.18	0.00567204	0.00330168	2.95127	0.086	-0.00137112	0.00327077	0.175734	0.68	-0.00995243	0.00325659	9.33971	0.0022	-0.00917681	0.00338502	7.34956	0.0067	-0.0206029	0.00323157	40.6469	1.8e-10
1:19726245:T:C	rs56224045	1	19726245	T	C	0.337208	0.996536	0.00449508	0.00330195	1.85326	0.17	0.00577849	0.00330086	3.06461	0.08	-0.00127701	0.00326995	0.152512	0.7	-0.00998686	0.00325577	9.40913	0.0022	-0.00912929	0.00338417	7.27729	0.007	-0.0207358	0.00323077	41.1938	1.4e-10
1:19726907:T:A	rs12022399	1	19726907	T	A	0.336436	0.997176	0.00441465	0.00330286	1.78653	0.18	0.00567487	0.00330177	2.95405	0.086	-0.0013364	0.00327086	0.166936	0.68	-0.00994797	0.00325668	9.33083	0.0023	-0.00912551	0.00338511	7.26722	0.007	-0.020604	0.00323166	40.6489	1.8e-10
1:19727743:G:C	rs4911989	1	19727743	G	C	0.23407	0.9938	-0.00298691	0.00368875	0.655671	0.42	-0.00410037	0.00368754	1.23644	0.27	0.00347543	0.00365301	0.905141	0.34	0.0106437	0.00363717	8.56357	0.0034	0.00915566	0.00378061	5.86483	0.015	0.0192992	0.00360924	28.5924	8.9e-08
1:19727801:T:C	rs1566532	1	19727801	T	C	0.337168	0.99628	0.00453487	0.00330232	1.88578	0.17	0.00582276	0.00330123	3.11105	0.078	-0.00124717	0.00327032	0.145435	0.7	-0.00995556	0.00325614	9.34814	0.0022	-0.0091505	0.00338455	7.3095	0.0069	-0.0207394	0.00323113	41.1987	1.4e-10
1:19727896:A:G	rs1566531	1	19727896	A	G	0.336256	0.996942	0.00426684	0.00330345	1.66831	0.2	0.00552001	0.00330236	2.79403	0.095	-0.00143092	0.00327144	0.191316	0.66	-0.0100395	0.00325726	9.49999	0.0021	-0.00903975	0.00338572	7.12873	0.0076	-0.0205013	0.00323224	40.2305	2.3e-10
1:19729198:C:CA	rs748600898	1	19729198	C	CA	0.232352	0.990787	-0.00319686	0.00370552	0.744304	0.39	-0.00433806	0.00370429	1.37145	0.24	0.00314009	0.00366961	0.732225	0.39	0.010634	0.0036537	8.47087	0.0036	0.00896428	0.00379779	5.57145	0.018	0.0195045	0.00362564	28.94	7.5e-08
1:19729554:CA:C	rs11428668	1	19729554	CA	C	0.233188	0.9867	-0.00289078	0.00370676	0.608193	0.44	-0.00400606	0.00370554	1.16878	0.28	0.00374326	0.00367084	1.03984	0.31	0.0111129	0.00365493	9.24484	0.0024	0.00933429	0.00379907	6.03682	0.014	0.019695	0.00362686	29.4884	5.6e-08
1:19730181:G:A	rs4912086	1	19730181	G	A	0.233564	0.993196	-0.00287468	0.00369199	0.606259	0.44	-0.00400301	0.00369077	1.17636	0.28	0.00350549	0.00365621	0.919253	0.34	0.0107781	0.00364036	8.76581	0.0031	0.0090119	0.00378393	5.67214	0.017	0.0193465	0.0036124	28.6821	8.5e-08
1:19730775:C:T	rs60780644	1	19730775	C	T	0.336967	0.99688	0.0042049	0.00330187	1.62178	0.2	0.00546051	0.00330078	2.73674	0.098	-0.00150397	0.00326987	0.211553	0.65	-0.0101583	0.00325569	9.73549	0.0018	-0.00904756	0.00338409	7.1479	0.0075	-0.020607	0.00323069	40.6855	1.8e-10
1:19730927:G:A	rs12403041	1	19730927	G	A	0.230896	0.992096	-0.00328272	0.00370991	0.782965	0.38	-0.00443081	0.00370869	1.42733	0.23	0.00276712	0.00367396	0.567265	0.45	0.0104778	0.00365803	8.20441	0.0042	0.00855593	0.00380229	5.06341	0.024	0.019434	0.00362994	28.6634	8.6e-08
1:19730957:C:G	rs12726614	1	19730957	C	G	0.233694	0.992592	-0.00295884	0.00369226	0.642184	0.42	-0.00407923	0.00369104	1.2214	0.27	0.00342212	0.00365648	0.87592	0.35	0.01067	0.00364063	8.58971	0.0034	0.00902723	0.00378421	5.69062	0.017	0.019316	0.00361267	28.5877	9e-08
1:19731281:A:G	rs12561981	1	19731281	A	G	0.337024	0.99676	0.00435758	0.00330187	1.74169	0.19	0.00561867	0.00330078	2.89756	0.089	-0.00140276	0.00326987	0.184037	0.67	-0.0100591	0.0032557	9.54621	0.002	-0.00913008	0.00338409	7.27888	0.007	-0.0206824	0.00323069	40.9837	1.5e-10
1:19731873:C:A	rs4911990	1	19731873	C	A	0.235308	0.99211	-0.00241506	0.00368181	0.43026	0.51	-0.00347998	0.0036806	0.893957	0.34	0.00419537	0.00364613	1.32396	0.25	0.0112161	0.00363033	9.54538	0.002	0.00934666	0.0037735	6.13515	0.013	0.019282	0.00360245	28.6491	8.7e-08
1:19733255:A:C	rs881246	1	19733255	A	C	0.23156	0.994657	-0.00300335	0.00370289	0.657854	0.42	-0.00413853	0.00370167	1.24996	0.26	0.00300643	0.00366701	0.672167	0.41	0.0105509	0.00365111	8.35079	0.0039	0.00847955	0.0037951	4.99228	0.025	0.0191638	0.00362307	27.9777	1.2e-07
1:19733320:G:A	rs881247	1	19733320	G	A	0.233588	0.993247	-0.00276123	0.00369171	0.559436	0.45	-0.00387791	0.0036905	1.10414	0.29	0.00357685	0.00365594	0.957202	0.33	0.0108088	0.00364009	8.81724	0.003	0.0089433	0.00378365	5.58695	0.018	0.0192246	0.00361213	28.3262	1e-07
1:19733961:C:T	rs881248	1	19733961	C	T	0.233596	0.993103	-0.00277532	0.00369187	0.565111	0.45	-0.00389485	0.00369065	1.11372	0.29	0.00354784	0.00365609	0.94166	0.33	0.0107722	0.00364024	8.75684	0.0031	0.00892184	0.00378381	5.5597	0.018	0.0191963	0.00361229	28.2403	1.1e-07
1:19734368:T:C	rs4244001	1	19734368	T	C	0.233589	0.993241	-0.002761	0.00369172	0.559339	0.45	-0.00387778	0.00369051	1.10407	0.29	0.00357652	0.00365595	0.95702	0.33	0.0108087	0.0036401	8.81703	0.003	0.00894244	0.00378366	5.58585	0.018	0.0192238	0.00361214	28.3235	1e-07
1:19734781:G:A	rs12125806	1	19734781	G	A	0.2336	0.993094	-0.00278039	0.00369188	0.567173	0.45	-0.00389967	0.00369067	1.11647	0.29	0.00353729	0.00365611	0.936056	0.33	0.0107543	0.00364026	8.72774	0.0031	0.00891257	0.00378382	5.54811	0.019	0.0191794	0.0036123	28.1905	1.1e-07
1:19735262:G:A	rs12125959	1	19735262	G	A	0.233678	0.993093	-0.00281105	0.00369152	0.579865	0.45	-0.00392841	0.00369031	1.13321	0.29	0.00355891	0.00365575	0.94772	0.33	0.0107978	0.0036399	8.80019	0.003	0.00899006	0.00378345	5.6461	0.017	0.0192844	0.00361195	28.5057	9.3e-08
1:19735793:C:G	rs12403329	1	19735793	C	G	0.231564	0.994653	-0.0029894	0.00370285	0.651772	0.42	-0.004124	0.00370163	1.24123	0.27	0.00301378	0.00366697	0.675474	0.41	0.0105434	0.00365107	8.33908	0.0039	0.00846855	0.00379506	4.97944	0.026	0.0191354	0.00362303	27.8953	1.3e-07
1:19735885:C:A	rs12404783	1	19735885	C	A	0.231561	0.994645	-0.00300361	0.00370292	0.657956	0.42	-0.00413898	0.0037017	1.25021	0.26	0.00299866	0.00366704	0.668686	0.41	0.0105292	0.00365114	8.31629	0.0039	0.00846802	0.00379513	4.97863	0.026	0.0191356	0.0036231	27.8948	1.3e-07
1:19736395:C:G	rs9287046	1	19736395	C	G	0.233586	0.993168	-0.00278847	0.00369183	0.570492	0.45	-0.0039062	0.00369061	1.12024	0.29	0.00353854	0.00365606	0.936748	0.33	0.0107536	0.00364021	8.72684	0.0031	0.00892855	0.00378377	5.56818	0.018	0.0191864	0.00361225	28.2118	1.1e-07
1:19736534:C:T	rs9287047	1	19736534	C	T	0.233599	0.993071	-0.00278487	0.00369191	0.568994	0.45	-0.00390426	0.00369069	1.11909	0.29	0.00354161	0.00365613	0.938334	0.33	0.0107549	0.00364028	8.72863	0.0031	0.00892588	0.00378384	5.56462	0.018	0.0191871	0.00361232	28.2127	1.1e-07
1:19736843:G:C	rs2314145	1	19736843	G	C	0.233598	0.993069	-0.00278387	0.00369193	0.56858	0.45	-0.00390304	0.00369071	1.11837	0.29	0.00354291	0.00365615	0.939011	0.33	0.0107533	0.0036403	8.72592	0.0031	0.00892588	0.00378387	5.56456	0.018	0.019183	0.00361235	28.2003	1.1e-07
1:19738190:T:C	rs4244002	1	19738190	T	C	0.235146	0.991406	-0.00239594	0.00368416	0.422936	0.52	-0.00348502	0.00368295	0.895406	0.34	0.0041762	0.00364846	1.31021	0.25	0.0112338	0.00363264	9.56338	0.002	0.00927289	0.00377591	6.03098	0.014	0.0192726	0.00360474	28.5846	9e-08
1:19738518:T:C	rs12026907	1	19738518	T	C	0.337488	0.99601	0.00398531	0.00330178	1.4569	0.23	0.005293	0.00330069	2.57155	0.11	-0.00172493	0.00326978	0.278295	0.6	-0.0103027	0.00325561	10.0147	0.0016	-0.00900481	0.003384	7.0809	0.0078	-0.020569	0.0032306	40.5378	1.9e-10
1:19739958:G:A	rs12404362	1	19739958	G	A	0.233507	0.992987	-0.00288376	0.0036926	0.609895	0.43	-0.00400744	0.00369138	1.17857	0.28	0.00342257	0.00365682	0.875988	0.35	0.0106979	0.00364096	8.63301	0.0033	0.00889291	0.00378455	5.52152	0.019	0.0192318	0.003613	28.3338	1e-07
1:19740097:G:GGATTATAAGTGT	rs776232232	1	19740097	G	GGATTATAAGTGT	0.233486	0.990277	-0.00312868	0.00369811	0.715752	0.4	-0.00425883	0.00369689	1.32711	0.25	0.00355019	0.00366227	0.939727	0.33	0.0108381	0.00364639	8.83448	0.003	0.00945004	0.0037902	6.21647	0.013	0.0197144	0.00361839	29.6851	5.1e-08
1:19740174:T:A	rs12030205	1	19740174	T	A	0.337284	0.996009	0.00397381	0.00330217	1.44815	0.23	0.0052681	0.00330108	2.5468	0.11	-0.00174426	0.00327017	0.2845	0.59	-0.0103872	0.003256	10.1771	0.0014	-0.00904147	0.0033844	7.13697	0.0076	-0.0206491	0.00323099	40.8442	1.6e-10
1:19740421:A:G	rs12121189	1	19740421	A	G	0.23356	0.993119	-0.00271914	0.00369198	0.542429	0.46	-0.0038413	0.00369077	1.08324	0.3	0.00354928	0.00365621	0.942363	0.33	0.0108267	0.00364036	8.84514	0.0029	0.00882735	0.00378392	5.44223	0.02	0.0191781	0.0036124	28.1853	1.1e-07
1:19740609:C:G	rs12121242	1	19740609	C	G	0.23354	0.993185	-0.00276744	0.00369205	0.561852	0.45	-0.00389505	0.00369083	1.11373	0.29	0.00349523	0.00365627	0.91385	0.34	0.0107995	0.00364042	8.80051	0.003	0.00883376	0.00378399	5.44994	0.02	0.0192082	0.00361246	28.2727	1.1e-07
1:19740823:T:G	rs6662273	1	19740823	T	G	0.336992	0.995168	0.00417286	0.00330451	1.5946	0.21	0.00549009	0.00330342	2.76204	0.097	-0.00165805	0.00327249	0.256707	0.61	-0.0103341	0.0032583	10.0591	0.0015	-0.00923058	0.0033868	7.42812	0.0064	-0.0208491	0.00323328	41.5804	1.1e-10
1:19747103:T:G	rs12027702	1	19747103	T	G	0.346871	0.988772	0.00323949	0.00329241	0.968116	0.33	0.00445794	0.00329132	1.83455	0.18	-0.00166965	0.0032605	0.26223	0.61	-0.0101606	0.00324637	9.79578	0.0017	-0.00781975	0.0033744	5.37024	0.02	-0.0192744	0.00322143	35.7983	2.2e-09
1:19749346:G:GAT	1:19749346_GAT_G	1	19749346	G	GAT	0.224405	0.995336	-0.00189429	0.00374461	0.255906	0.61	-0.00307004	0.00374338	0.672605	0.41	0.00399008	0.00370832	1.15773	0.28	0.0115249	0.00369225	9.74295	0.0018	0.00825748	0.00383786	4.62931	0.031	0.019041	0.00366389	27.008	2e-07
1:19749402:C:T	rs4912090	1	19749402	C	T	0.225051	0.99629	-0.00199883	0.00373738	0.286033	0.59	-0.00313314	0.00373615	0.703251	0.4	0.00399938	0.00370116	1.16764	0.28	0.011489	0.00368512	9.71982	0.0018	0.0084607	0.00383045	4.87881	0.027	0.0191557	0.00365681	27.4404	1.6e-07
1:19749743:C:T	rs10917447	1	19749743	C	T	0.224136	0.997182	-0.00208409	0.00374259	0.310089	0.58	-0.00324294	0.00374136	0.751312	0.39	0.00357402	0.00370632	0.929881	0.33	0.0110745	0.00369025	9.00604	0.0027	0.00798076	0.00383579	4.32892	0.037	0.0187506	0.00366191	26.2188	3e-07
1:19749894:T:C	rs12033437	1	19749894	T	C	0.343774	0.995897	0.00339658	0.00328565	1.06866	0.3	0.00465938	0.00328457	2.01233	0.16	-0.00187732	0.00325381	0.332884	0.56	-0.0102779	0.0032397	10.0647	0.0015	-0.00838864	0.00336747	6.20549	0.013	-0.0197831	0.00321482	37.8682	7.6e-10
1:19750486:A:T	rs4911992	1	19750486	A	T	0.22413	0.997267	-0.00207653	0.00374248	0.307864	0.58	-0.00323578	0.00374124	0.74804	0.39	0.00357183	0.00370621	0.928798	0.34	0.0110682	0.00369014	8.99634	0.0027	0.00796567	0.00383567	4.31283	0.038	0.0187325	0.0036618	26.17	3.1e-07
1:19750871:A:C	rs12034426	1	19750871	A	C	0.343955	0.99568	0.00340714	0.00328588	1.07516	0.3	0.00466129	0.0032848	2.01369	0.16	-0.0019114	0.00325404	0.34503	0.56	-0.0103323	0.00323994	10.1699	0.0014	-0.008443	0.00336771	6.28527	0.012	-0.0198237	0.00321505	38.0184	7e-10
1:19750909:T:G	rs12031691	1	19750909	T	G	0.343892	0.995887	0.00333403	0.00328596	1.02947	0.31	0.00459784	0.00328488	1.95916	0.16	-0.00191089	0.00325412	0.34483	0.56	-0.0103242	0.00324001	10.1535	0.0014	-0.00832495	0.00336779	6.11044	0.013	-0.0197159	0.00321513	37.6043	8.7e-10
1:19751333:C:T	rs12036866	1	19751333	C	T	0.343789	0.996041	0.00338424	0.00328549	1.06102	0.3	0.00464883	0.00328441	2.00342	0.16	-0.00190207	0.00325366	0.341749	0.56	-0.0103348	0.00323955	10.1773	0.0014	-0.00840741	0.00336731	6.23387	0.013	-0.0198364	0.00321467	38.076	6.8e-10
1:19754134:TA:T	rs11385098	1	19754134	TA	T	0.463098	0.995344	0.00616785	0.00313063	3.88155	0.049	0.0075393	0.00312959	5.80344	0.016	0.00218327	0.00310029	0.495917	0.48	-0.007504	0.00308685	5.90956	0.015	-0.00702546	0.00320859	4.79427	0.029	-0.0194741	0.00306314	40.4188	2e-10
1:19754727:A:C	rs2133971	1	19754727	A	C	0.343932	0.997008	0.00326791	0.00328404	0.990205	0.32	0.00453618	0.00328295	1.9092	0.17	-0.00194573	0.00325221	0.357939	0.55	-0.0103497	0.00323811	10.2158	0.0014	-0.00827675	0.00336582	6.04698	0.014	-0.0196822	0.00321324	37.5196	9e-10
1:19754993:A:G	rs61334679	1	19754993	A	G	0.224295	0.998079	-0.00222623	0.00374037	0.35425	0.55	-0.00338154	0.00373914	0.817872	0.37	0.00346545	0.00370413	0.875283	0.35	0.0110057	0.00368807	8.905	0.0028	0.00804716	0.00383352	4.40647	0.036	0.0188502	0.00365974	26.5295	2.6e-07
1:19755030:C:T	rs1472565	1	19755030	C	T	0.46312	0.996237	0.00588879	0.00312865	3.54274	0.06	0.00726513	0.00312762	5.39583	0.02	0.00197133	0.00309833	0.404822	0.52	-0.00767128	0.0030849	6.18377	0.013	-0.0069087	0.00320656	4.64209	0.031	-0.019341	0.00306121	39.9182	2.6e-10
1:19755256:A:G	rs6692727	1	19755256	A	G	0.343879	0.997006	0.00336483	0.00328402	1.04982	0.31	0.00463089	0.00328293	1.98978	0.16	-0.00189169	0.00325219	0.338336	0.56	-0.010296	0.00323809	10.1102	0.0015	-0.00835455	0.0033658	6.16127	0.013	-0.0197528	0.00321322	37.7899	7.9e-10
1:19755388:A:C	rs6702374	1	19755388	A	C	0.343954	0.99714	0.00325724	0.00328376	0.983912	0.32	0.00452721	0.00328268	1.90198	0.17	-0.00197645	0.00325194	0.369392	0.54	-0.0103794	0.00323784	10.2763	0.0013	-0.00830177	0.00336553	6.08464	0.014	-0.019706	0.00321297	37.6171	8.6e-10
1:19756869:G:A	rs10917449	1	19756869	G	A	0.236681	1	-0.00211499	0.00366688	0.332678	0.56	-0.00319349	0.00366567	0.75897	0.38	0.00256547	0.00363135	0.499112	0.48	0.0100126	0.0036156	7.66893	0.0056	0.0065125	0.00375819	3.00288	0.083	0.0174004	0.00358783	23.5208	1.2e-06
1:19757506:C:G	rs12405176	1	19757506	C	G	0.353282	0.998391	0.00334269	0.00326394	1.04883	0.31	0.0044746	0.00326287	1.88065	0.17	-0.000866047	0.00323232	0.0717886	0.79	-0.00905709	0.0032183	7.91997	0.0049	-0.00679293	0.00334522	4.12348	0.042	-0.0177117	0.00319359	30.7584	2.9e-08
1:19757646:A:C	rs2088828	1	19757646	A	C	0.271825	0.998842	0.000183582	0.00350378	0.00274529	0.96	-0.000849862	0.00350262	0.0588722	0.81	0.00305938	0.00346982	0.777415	0.38	0.0112039	0.00345478	10.5171	0.0012	0.00389458	0.00359103	1.17621	0.28	0.0164259	0.00342825	22.957	1.7e-06
1:19758079:G:GT	rs753724295	1	19758079	G	GT	0.271835	0.998271	0.000103817	0.00350513	0.000877253	0.98	-0.00095139	0.00350398	0.0737216	0.79	0.00309876	0.00347117	0.796941	0.37	0.0113353	0.00345612	10.7569	0.001	0.00407028	0.00359242	1.28373	0.26	0.0166997	0.00342957	23.7104	1.1e-06
1:19762321:C:T	rs4912093	1	19762321	C	T	0.271789	0.998471	0.00021047	0.00350487	0.00360611	0.95	-0.000826699	0.00350371	0.0556722	0.81	0.00304568	0.0034709	0.769986	0.38	0.0111887	0.00345586	10.482	0.0012	0.00381944	0.00359215	1.13056	0.29	0.0163595	0.00342931	22.7574	1.8e-06
1:19762466:T:C	rs4912094	1	19762466	T	C	0.271794	0.998519	0.000196683	0.00350485	0.00314916	0.96	-0.00083991	0.0035037	0.0574661	0.81	0.00304418	0.00347089	0.769233	0.38	0.0111865	0.00345584	10.478	0.0012	0.00383932	0.00359213	1.14237	0.29	0.0163713	0.0034293	22.7907	1.8e-06
1:19762660:C:T	rs7522676	1	19762660	C	T	0.271794	0.998423	0.000203517	0.00350496	0.00337157	0.95	-0.000838477	0.00350381	0.0572666	0.81	0.00304729	0.003471	0.770756	0.38	0.0111947	0.00345595	10.4928	0.0012	0.00383319	0.00359225	1.13865	0.29	0.0163749	0.00342941	22.7991	1.8e-06
1:19763168:T:G	rs115773162	1	19763168	T	G	0.271676	0.997896	8.60018e-05	0.00350638	0.000601587	0.98	-0.000961415	0.00350522	0.0752299	0.78	0.00303642	0.0034724	0.764653	0.38	0.0112639	0.00345734	10.6143	0.0011	0.00399646	0.00359369	1.23671	0.27	0.0166221	0.00343079	23.4737	1.3e-06
1:19763169:T:G	rs201259906	1	19763169	T	G	0.271676	0.997896	8.60018e-05	0.00350638	0.000601587	0.98	-0.000961415	0.00350522	0.0752299	0.78	0.00303642	0.0034724	0.764653	0.38	0.0112639	0.00345734	10.6143	0.0011	0.00399646	0.00359369	1.23671	0.27	0.0166221	0.00343079	23.4737	1.3e-06
1:19763379:T:C	rs12137160	1	19763379	T	C	0.271825	0.998192	0.000200859	0.00350489	0.00328423	0.95	-0.000838842	0.00350374	0.0573188	0.81	0.00300979	0.00347093	0.751934	0.39	0.0111622	0.00345588	10.4324	0.0012	0.00377462	0.00359217	1.10416	0.29	0.0163307	0.00342934	22.6772	1.9e-06
1:19763396:A:C	rs12137162	1	19763396	A	C	0.271825	0.998191	0.000201098	0.00350489	0.00329204	0.95	-0.00083864	0.00350374	0.0572911	0.81	0.00300987	0.00347093	0.751973	0.39	0.0111621	0.00345588	10.4322	0.0012	0.00377433	0.00359217	1.10399	0.29	0.0163302	0.00342934	22.6758	1.9e-06
1:19763458:G:C	rs12137192	1	19763458	G	C	0.27181	0.998258	0.000213642	0.00350487	0.00371559	0.95	-0.000826232	0.00350372	0.0556091	0.81	0.00302694	0.00347091	0.76054	0.38	0.0111755	0.00345586	10.4574	0.0012	0.00378131	0.00359215	1.10809	0.29	0.0163321	0.00342932	22.6814	1.9e-06
1:19764032:A:G	rs10799810	1	19764032	A	G	0.27183	0.998201	0.0002927	0.0035049	0.00697417	0.93	-0.000751462	0.00350375	0.045999	0.83	0.0031285	0.00347094	0.812414	0.37	0.0112732	0.00345589	10.6409	0.0011	0.00379237	0.00359218	1.11456	0.29	0.0163506	0.00342935	22.7322	1.9e-06
1:19764040:G:C	rs12042004	1	19764040	G	C	0.353337	0.998981	0.00336538	0.00326278	1.06388	0.3	0.00451186	0.0032617	1.91347	0.17	-0.000804427	0.00323116	0.0619805	0.8	-0.00897666	0.00321715	7.78548	0.0053	-0.00672528	0.00334403	4.04464	0.044	-0.0176294	0.00319245	30.4949	3.3e-08
1:19765004:C:G	rs4911995	1	19765004	C	G	0.271813	0.998281	0.000234203	0.0035048	0.0044654	0.95	-0.000807938	0.00350364	0.053176	0.82	0.00305026	0.00347084	0.772334	0.38	0.0111899	0.00345579	10.4848	0.0012	0.00378089	0.00359208	1.10789	0.29	0.0163204	0.00342925	22.6498	1.9e-06
1:19765205:C:G	rs4911996	1	19765205	C	G	0.271783	0.99849	0.000237872	0.00350486	0.00460624	0.95	-0.000802134	0.0035037	0.052413	0.82	0.00308075	0.0034709	0.787823	0.37	0.0112116	0.00345585	10.5251	0.0012	0.00382303	0.00359214	1.13268	0.29	0.0163419	0.00342931	22.7088	1.9e-06
1:19765518:G:T	rs12045440	1	19765518	G	T	0.353826	1	0.00330871	0.00326256	1.02849	0.31	0.00444057	0.00326148	1.85373	0.17	-0.000911976	0.00323094	0.0796723	0.78	-0.00906674	0.00321694	7.9436	0.0048	-0.00679628	0.0033438	4.13105	0.042	-0.0176895	0.00319223	30.7074	3e-08
1:19765834:T:C	rs4911998	1	19765834	T	C	0.27181	0.998265	0.000237504	0.00350482	0.00459207	0.95	-0.000804767	0.00350367	0.0527587	0.82	0.0030516	0.00347086	0.773005	0.38	0.0111882	0.00345581	10.4815	0.0012	0.00377613	0.0035921	1.10509	0.29	0.0163108	0.00342927	22.6229	2e-06
1:19766236:C:T	rs4912095	1	19766236	C	T	0.271786	0.998327	0.000257585	0.0035051	0.00540057	0.94	-0.000781189	0.00350394	0.0497048	0.82	0.00309468	0.00347113	0.794855	0.37	0.0112219	0.00345609	10.5431	0.0012	0.00380935	0.00359238	1.12444	0.29	0.0163247	0.00342954	22.6579	1.9e-06
1:19766248:A:G	rs12041311	1	19766248	A	G	0.353545	0.999398	0.00337241	0.00326227	1.06866	0.3	0.00451326	0.0032612	1.91525	0.17	-0.00085744	0.00323066	0.0704409	0.79	-0.00902578	0.00321666	7.87336	0.005	-0.00681153	0.00334351	4.15034	0.042	-0.0176978	0.00319195	30.7416	2.9e-08
1:19766430:G:C	rs12140338	1	19766430	G	C	0.27179	0.998396	0.000218587	0.00350504	0.00388924	0.95	-0.000821215	0.00350389	0.0549306	0.81	0.00306908	0.00347108	0.781789	0.38	0.0111921	0.00345603	10.4874	0.0012	0.00383615	0.00359232	1.14036	0.29	0.0163386	0.00342948	22.6971	1.9e-06
1:19766747:C:G	rs10158117	1	19766747	C	G	0.271814	0.99803	0.000229299	0.00350515	0.00427948	0.95	-0.000813415	0.003504	0.0538886	0.82	0.00303887	0.00347119	0.76642	0.38	0.0111793	0.00345614	10.4628	0.0012	0.00376982	0.00359244	1.10119	0.29	0.0163103	0.00342959	22.6172	2e-06
1:19767485:T:C	rs34137921	1	19767485	T	C	0.27025	0.993703	0.000250837	0.00351968	0.00507899	0.94	-0.000812155	0.00351852	0.053279	0.82	0.00293942	0.00348558	0.71117	0.4	0.0111217	0.00347047	10.2699	0.0014	0.00360239	0.00360733	0.99726	0.32	0.0162682	0.00344381	22.3152	2.3e-06
1:19767814:C:G	rs12407089	1	19767814	C	G	0.353394	0.998627	0.00330836	0.00326316	1.0279	0.31	0.00446398	0.00326208	1.87265	0.17	-0.000905131	0.00323154	0.0784522	0.78	-0.00909792	0.00321753	7.99539	0.0047	-0.0067756	0.00334442	4.10444	0.043	-0.0177205	0.00319281	30.8039	2.9e-08
1:19768571:G:A	rs12042240	1	19768571	G	A	0.353327	0.998049	0.00342316	0.00326379	1.10004	0.29	0.00457339	0.00326272	1.96479	0.16	-0.00085139	0.00323217	0.0693856	0.79	-0.00903488	0.00321815	7.88191	0.005	-0.00688276	0.00334507	4.23365	0.04	-0.0177882	0.00319344	31.0276	2.5e-08
1:19768954:C:T	rs9651024	1	19768954	C	T	0.271866	0.997227	0.000172842	0.00350597	0.00243042	0.96	-0.000873157	0.00350482	0.0620661	0.8	0.00300955	0.003472	0.751352	0.39	0.0111493	0.00345695	10.4018	0.0013	0.00380132	0.00359328	1.11914	0.29	0.016352	0.0034304	22.7223	1.9e-06
1:19769241:C:G	rs9651016	1	19769241	C	G	0.271731	0.997003	0.00022118	0.00350691	0.0039778	0.95	-0.000829909	0.00350576	0.0560399	0.81	0.00309216	0.00347293	0.792742	0.37	0.0112164	0.00345787	10.5217	0.0012	0.00385623	0.00359424	1.15109	0.28	0.0164139	0.00343132	22.8823	1.7e-06
1:19769243:T:C	rs10458381	1	19769243	T	C	0.353172	0.997509	0.00342484	0.00326476	1.10047	0.29	0.00458365	0.00326368	1.97246	0.16	-0.000723542	0.00323312	0.0500822	0.82	-0.00896174	0.00321911	7.75022	0.0054	-0.00669273	0.00334606	4.00073	0.045	-0.0176697	0.00319438	30.5973	3.2e-08
1:19769323:C:G	rs10917451	1	19769323	C	G	0.271701	0.997194	0.00022265	0.00350703	0.00403056	0.95	-0.000826495	0.00350588	0.055576	0.81	0.0031217	0.00347305	0.807904	0.37	0.0112396	0.00345799	10.5646	0.0012	0.00390165	0.00359437	1.17829	0.28	0.0164416	0.00343143	22.9582	1.7e-06
1:19769718:CA:C	rs60052942	1	19769718	CA	C	0.264474	0.969083	-0.00107217	0.00358769	0.0893089	0.77	-0.00210238	0.00358651	0.343622	0.56	0.0017702	0.00355292	0.248241	0.62	0.00972438	0.00353752	7.55659	0.006	0.00387809	0.00367703	1.11235	0.29	0.0160774	0.00351035	20.9764	4.6e-06
1:19770256:T:C	rs10799812	1	19770256	T	C	0.271844	0.99676	0.000157326	0.0035068	0.0020127	0.96	-0.000887629	0.00350564	0.0641103	0.8	0.0029774	0.00347281	0.735042	0.39	0.0111201	0.00345776	10.3425	0.0013	0.00377807	0.00359412	1.10498	0.29	0.0163279	0.0034312	22.6446	1.9e-06
1:19770655:GA:G	rs71008164	1	19770655	GA	G	0.269669	0.990169	9.64813e-05	0.0035272	0.000748215	0.98	-0.000944911	0.00352604	0.0718139	0.79	0.00323637	0.00349302	0.858449	0.35	0.0113024	0.00347788	10.5611	0.0012	0.00428195	0.00361503	1.403	0.24	0.0166925	0.00345116	23.3943	1.3e-06
1:19771438:T:C	rs12089835	1	19771438	T	C	0.359445	0.994485	0.00311198	0.00325608	0.913444	0.34	0.00427585	0.00325501	1.7256	0.19	-0.000680568	0.00322453	0.044546	0.83	-0.00904627	0.00321055	7.93925	0.0048	-0.00609728	0.00333717	3.33822	0.068	-0.0174122	0.00318589	29.8705	4.6e-08
1:19771925:T:C	rs12091047	1	19771925	T	C	0.359369	0.994713	0.00322377	0.00325564	0.980516	0.32	0.00437751	0.00325457	1.80912	0.18	-0.000598269	0.00322409	0.0344332	0.85	-0.00894892	0.00321012	7.77141	0.0053	-0.00614723	0.00333671	3.39407	0.065	-0.0174073	0.00318546	29.8621	4.6e-08
1:19772177:C:G	rs904966	1	19772177	C	G	0.271758	0.995939	0.000139185	0.00350821	0.00157404	0.97	-0.000896981	0.00350705	0.0654158	0.8	0.00293257	0.00347421	0.712497	0.4	0.0110573	0.00345915	10.2179	0.0014	0.00374212	0.00359557	1.08318	0.3	0.0162882	0.00343258	22.5165	2.1e-06
1:19772660:A:G	rs877012	1	19772660	A	G	0.271799	0.996104	0.000135626	0.00350817	0.00149461	0.97	-0.000902003	0.00350701	0.0661519	0.8	0.00295784	0.00347417	0.724849	0.39	0.0110796	0.00345911	10.2594	0.0014	0.00379044	0.00359553	1.11136	0.29	0.0163251	0.00343254	22.6193	2e-06
1:19773421:T:A	rs880361	1	19773421	T	A	0.26776	0.993812	0.00101778	0.00352765	0.0832411	0.77	1.06506e-05	0.00352649	9.1214e-06	1	0.00383065	0.00349346	1.20235	0.27	0.0117646	0.00347832	11.4398	0.00072	0.00371376	0.00361549	1.0551	0.3	0.0160947	0.0034516	21.7432	3.1e-06
1:19773818:G:A	rs10442642	1	19773818	G	A	0.267452	0.988136	0.000461668	0.0035369	0.0170378	0.9	-0.000592515	0.00353573	0.0280828	0.87	0.00335322	0.00350262	0.916508	0.34	0.0115152	0.00348744	10.9025	0.00096	0.00385727	0.00362497	1.13227	0.29	0.0164309	0.00346065	22.5426	2.1e-06
1:19774582:A:G	rs58952060	1	19774582	A	G	0.267702	0.990579	0.00106745	0.00353134	0.0913732	0.76	2.0395e-05	0.00353018	3.33775e-05	1	0.00381312	0.00349712	1.18888	0.28	0.011757	0.00348196	11.401	0.00073	0.00359503	0.00361928	0.986646	0.32	0.0160154	0.00345522	21.4844	3.6e-06
1:19774715:A:G	rs12409301	1	19774715	A	G	0.267629	0.990722	0.00106505	0.0035312	0.0909684	0.76	1.77647e-05	0.00353004	2.53254e-05	1	0.00380863	0.00349699	1.18618	0.28	0.0117648	0.00348183	11.417	0.00073	0.00358142	0.00361914	0.979262	0.32	0.0160194	0.00345508	21.497	3.5e-06
1:19775113:C:T	rs4912096	1	19775113	C	T	0.267629	0.990719	0.00104403	0.00353114	0.0874176	0.77	-3.65883e-06	0.00352998	1.07434e-06	1	0.00377489	0.00349692	1.1653	0.28	0.0117429	0.00348176	11.3751	0.00074	0.00356418	0.00361907	0.969893	0.32	0.0160167	0.00345502	21.4905	3.6e-06
1:19775246:T:C	rs10442634	1	19775246	T	C	0.267618	0.990744	0.00105458	0.00353125	0.0891864	0.77	6.33232e-06	0.00353009	3.21776e-06	1	0.00378714	0.00349703	1.1728	0.28	0.0117439	0.00348187	11.3763	0.00074	0.00356604	0.00361919	0.970843	0.32	0.0160059	0.00345513	21.46	3.6e-06
1:19775492:G:A	rs10442635	1	19775492	G	A	0.267642	0.990647	0.0010469	0.00353123	0.0878938	0.77	-1.22864e-06	0.00353007	1.2114e-07	1	0.003785	0.00349701	1.17149	0.28	0.0117426	0.00348185	11.3738	0.00074	0.00357778	0.00361917	0.977262	0.32	0.0160144	0.00345511	21.4832	3.6e-06
1:19776143:A:G	rs66932922	1	19776143	A	G	0.267643	0.990622	0.00104309	0.00353126	0.0872538	0.77	-5.08201e-06	0.0035301	2.07251e-06	1	0.0037828	0.00349705	1.1701	0.28	0.0117402	0.00348189	11.3689	0.00075	0.00358068	0.0036192	0.978825	0.32	0.0160159	0.00345514	21.4866	3.6e-06
1:19777150:AC:A	1:19777150_AC_A	1	19777150	AC	A	0.3686	0.98345	0.00344908	0.00325518	1.12268	0.29	0.0046249	0.00325411	2.01995	0.16	0.000211433	0.00322363	0.00430182	0.95	-0.00812072	0.00320966	6.40134	0.011	-0.00523987	0.00333624	2.46676	0.12	-0.0164528	0.00318501	26.6845	2.4e-07
1:19777837:G:A	rs16862798	1	19777837	G	A	0.267641	0.990563	0.00104228	0.00353133	0.0871139	0.77	-5.92086e-06	0.00353017	2.81305e-06	1	0.00378261	0.00349711	1.16994	0.28	0.0117418	0.00348195	11.3717	0.00075	0.00358147	0.00361927	0.979221	0.32	0.0160189	0.00345521	21.4938	3.5e-06
1:19777950:A:G	rs34929465	1	19777950	A	G	0.267641	0.990559	0.00104235	0.00353134	0.0871267	0.77	-5.84793e-06	0.00353018	2.74417e-06	1	0.00378239	0.00349712	1.1698	0.28	0.0117417	0.00348196	11.3714	0.00075	0.00358103	0.00361928	0.978978	0.32	0.0160187	0.00345522	21.4932	3.6e-06
1:19778236:C:CTCTAA	rs760089039	1	19778236	C	CTCTAA	0.26829	0.985449	0.000413129	0.00353763	0.0136379	0.91	-0.000626042	0.00353647	0.0313377	0.86	0.00314179	0.00350335	0.804244	0.37	0.011204	0.00348817	10.3169	0.0013	0.00359245	0.00362573	0.981725	0.32	0.016076	0.00346138	21.5703	3.4e-06
1:19778323:T:C	rs12092284	1	19778323	T	C	0.267454	0.991354	0.00104973	0.0035323	0.0883158	0.77	1.60539e-05	0.00353113	2.06696e-05	1	0.00393808	0.00349807	1.2674	0.26	0.0118885	0.0034829	11.6512	0.00064	0.00381141	0.00362026	1.10839	0.29	0.0161834	0.00345615	21.9257	2.8e-06
1:19779378:C:A	rs34553579	1	19779378	C	A	0.267604	0.990847	0.00100392	0.00353145	0.0808155	0.78	-3.99541e-05	0.00353029	0.000128086	0.99	0.00381132	0.00349723	1.18769	0.28	0.011761	0.00348207	11.408	0.00073	0.00368714	0.00361939	1.03778	0.31	0.0160878	0.00345533	21.6779	3.2e-06
1:19779673:C:T	rs11590840	1	19779673	C	T	0.267683	0.990282	0.00106113	0.00353122	0.0902996	0.76	3.32193e-06	0.00353006	8.85558e-07	1	0.00374387	0.00349701	1.14617	0.28	0.0117023	0.00348185	11.296	0.00078	0.00349266	0.00361916	0.931316	0.33	0.0159337	0.0034551	21.2673	4e-06
1:19779781:A:G	rs12090885	1	19779781	A	G	0.2676	0.990798	0.00100038	0.00353155	0.0802423	0.78	-4.38923e-05	0.00353038	0.000154573	0.99	0.00380659	0.00349733	1.18468	0.28	0.0117573	0.00348216	11.4003	0.00073	0.00368554	0.00361949	1.03683	0.31	0.0160874	0.00345542	21.6755	3.2e-06
1:19779860:G:A	rs10917453	1	19779860	G	A	0.368837	0.988053	0.00246181	0.00324646	0.575028	0.45	0.00366943	0.00324539	1.27839	0.26	-0.000802004	0.003215	0.0622288	0.8	-0.00899572	0.00320106	7.89741	0.005	-0.00516568	0.0033273	2.4103	0.12	-0.0163773	0.00317647	26.5825	2.5e-07
1:19780509:T:C	rs3913439	1	19780509	T	C	0.36806	0.988845	0.00260666	0.00324768	0.644202	0.42	0.00381252	0.00324661	1.379	0.24	-0.000777249	0.00321621	0.0584024	0.81	-0.00892227	0.00320227	7.7631	0.0053	-0.00539783	0.00332856	2.62983	0.1	-0.0165062	0.00317767	26.9821	2.1e-07
1:19780968:G:T	rs2314345	1	19780968	G	T	0.368783	0.987619	0.00250057	0.0032473	0.59297	0.44	0.00370998	0.00324623	1.30612	0.25	-0.000768867	0.00321584	0.0571629	0.81	-0.00897671	0.00320189	7.85995	0.0051	-0.00517845	0.00332817	2.42097	0.12	-0.0164095	0.0031773	26.6732	2.4e-07
1:19781155:C:G	rs883961	1	19781155	C	G	0.26762	0.989799	0.00102532	0.00353272	0.0842364	0.77	-2.35801e-05	0.00353156	4.45818e-05	0.99	0.00376635	0.00349849	1.15899	0.28	0.0117371	0.00348333	11.3536	0.00075	0.00358384	0.0036207	0.979745	0.32	0.0160341	0.00345657	21.5178	3.5e-06
1:19781247:T:C	rs2014772	1	19781247	T	C	0.267384	0.990455	0.00108876	0.00353428	0.0948993	0.76	5.25139e-05	0.00353311	0.000220919	0.99	0.00390438	0.00350003	1.2444	0.26	0.0118326	0.00348485	11.529	0.00069	0.00369201	0.00362229	1.03887	0.31	0.0160696	0.00345809	21.5943	3.4e-06
1:19781949:T:C	rs12049394	1	19781949	T	C	0.368048	0.988018	0.00262732	0.00324872	0.654038	0.42	0.00383155	0.00324765	1.39191	0.24	-0.00077103	0.00321724	0.0574349	0.81	-0.00896717	0.00320329	7.83642	0.0051	-0.00542679	0.00332962	2.65642	0.1	-0.016595	0.00317869	27.2557	1.8e-07
1:19783939:A:G	rs12119730	1	19783939	A	G	0.368953	0.985955	0.00239391	0.00324948	0.542738	0.46	0.0036029	0.00324841	1.23016	0.27	-0.000855903	0.00321799	0.0707424	0.79	-0.0090694	0.00320404	8.01238	0.0046	-0.00514613	0.0033304	2.38765	0.12	-0.0163843	0.00317943	26.5558	2.6e-07
1:19784410:G:C	rs4912097	1	19784410	G	C	0.267578	0.987937	0.00104838	0.00353578	0.0879151	0.77	-4.98039e-06	0.00353462	1.98537e-06	1	0.0037309	0.00350152	1.13531	0.29	0.0117008	0.00348634	11.2641	0.00079	0.00349328	0.00362383	0.929245	0.34	0.015964	0.00345956	21.2933	3.9e-06
1:19784593:CAA:C	1:19784593_CAA_C	1	19784593	CAA	C	0.367791	0.974503	0.0030255	0.00326923	0.856451	0.35	0.00416762	0.00326815	1.62619	0.2	0.000424441	0.00323755	0.0171871	0.9	-0.00796957	0.00322351	6.11239	0.013	-0.0042808	0.00335064	1.63228	0.2	-0.0155178	0.00319876	23.5343	1.2e-06
1:19784831:AGTTTT:A	1:19784831_AGTTTT_A	1	19784831	AGTTTT	A	0.370146	0.978144	0.00355766	0.00326086	1.19032	0.28	0.00471623	0.00325978	2.09321	0.15	0.000820959	0.00322926	0.0646303	0.8	-0.00767907	0.00321526	5.70408	0.017	-0.00448323	0.00334206	1.79951	0.18	-0.0159241	0.00319057	24.9099	6e-07
1:19785911:G:A	rs10799814	1	19785911	G	A	0.370599	0.983307	0.00246764	0.00325079	0.576218	0.45	0.00365478	0.00324972	1.26483	0.26	-0.000299667	0.00321929	0.0086648	0.93	-0.00865576	0.00320533	7.2923	0.0069	-0.00443416	0.00333174	1.77126	0.18	-0.0158514	0.00318071	24.8362	6.2e-07
1:19786528:T:TAAGTG	rs774079736	1	19786528	T	TAAGTG	0.367654	0.975003	0.00320485	0.00326991	0.960603	0.33	0.00437776	0.00326883	1.79357	0.18	0.00010235	0.00323822	0.000998995	0.97	-0.00819051	0.00322419	6.4533	0.011	-0.00500866	0.00335134	2.2336	0.14	-0.0162175	0.00319942	25.6936	4e-07
1:19786650:T:C	rs12562821	1	19786650	T	C	0.267116	0.982919	0.000961947	0.00354591	0.0735948	0.79	-0.000101596	0.00354474	0.000821449	0.98	0.00348583	0.00351155	0.985405	0.32	0.011419	0.00349633	10.6668	0.0011	0.00322499	0.00363421	0.787472	0.37	0.0156855	0.00346947	20.4393	6.2e-06
1:19786695:C:T	rs12563442	1	19786695	C	T	0.267425	0.983309	0.00102732	0.00354425	0.0840156	0.77	-4.74065e-05	0.00354309	0.000179024	0.99	0.00365969	0.00350991	1.08717	0.3	0.011662	0.00349469	11.1359	0.00085	0.00339029	0.00363252	0.871083	0.35	0.0159429	0.00346785	21.1355	4.3e-06
1:19787354:C:T	rs1060468	1	19787354	C	T	0.367929	0.980575	0.00258453	0.00326119	0.628075	0.43	0.00381242	0.00326012	1.36753	0.24	-0.000524557	0.00322959	0.0263809	0.87	-0.00888072	0.00321559	7.62737	0.0057	-0.00497884	0.00334241	2.2189	0.14	-0.0163736	0.00319089	26.3308	2.9e-07
1:19787686:A:G	rs4912098	1	19787686	A	G	0.267238	0.980074	0.00137942	0.00354977	0.151006	0.7	0.000284639	0.0035486	0.00643389	0.94	0.00385559	0.00351537	1.20293	0.27	0.0118385	0.00350013	11.4399	0.00072	0.00311556	0.00363816	0.733343	0.39	0.0157515	0.00347325	20.5671	5.8e-06
1:22347396:G:A	rs12407439	1	22347396	G	A	0.164556	0.956599	-0.0237573	0.00429068	30.658	3.1e-08	-0.0241944	0.00428927	31.8173	1.7e-08	-0.00861077	0.0042491	4.10667	0.043	-0.00355327	0.00423068	0.705401	0.4	0.0247022	0.00439753	31.554	1.9e-08	0.0271949	0.00419819	41.9616	9.3e-11
1:22348409:A:G	rs10917119	1	22348409	A	G	0.160058	0.978238	-0.0226213	0.00429212	27.7774	1.4e-07	-0.0229181	0.0042907	28.5299	9.2e-08	-0.00793268	0.00425053	3.48301	0.062	-0.00248052	0.0042321	0.343537	0.56	0.0239416	0.004399	29.6209	5.3e-08	0.0271664	0.00419959	41.8454	9.9e-11
1:22349386:T:C	rs79050195	1	22349386	T	C	0.16026	0.980315	-0.0225316	0.00428478	27.652	1.5e-07	-0.0228115	0.00428337	28.3621	1e-07	-0.0075651	0.00424326	3.17856	0.075	-0.00223647	0.00422486	0.280221	0.6	0.0243429	0.00439148	30.7271	3e-08	0.0272849	0.00419241	42.3562	7.6e-11
1:22353136:A:G	rs3768579	1	22353136	A	G	0.16333	0.99017	-0.0215924	0.00423104	26.044	3.3e-07	-0.0219091	0.00422964	26.8314	2.2e-07	-0.00657616	0.00419004	2.46325	0.12	-0.00120737	0.00417187	0.083757	0.77	0.0241512	0.0043364	31.0184	2.6e-08	0.0274201	0.00413983	43.8705	3.5e-11
1:22353491:C:T	rs2473303	1	22353491	C	T	0.466146	0.988605	-0.00928328	0.00313946	8.74366	0.0031	-0.00987148	0.00313842	9.89331	0.0017	-0.00438529	0.00310904	1.98951	0.16	0.00273513	0.00309556	0.78069	0.38	0.00788623	0.00321764	6.0071	0.014	0.0160022	0.00307178	27.1381	1.9e-07
1:22354538:A:C	rs80173514	1	22354538	A	C	0.163332	0.992535	-0.0216394	0.00422667	26.2115	3.1e-07	-0.021958	0.00422528	27.0069	2e-07	-0.00648238	0.00418572	2.39844	0.12	-0.00112403	0.00416757	0.0727433	0.79	0.0243571	0.00433193	31.6147	1.9e-08	0.0276104	0.00413556	44.5733	2.5e-11
1:22354659:C:CA	rs11409839	1	22354659	C	CA	0.465772	0.984956	-0.00956888	0.00314607	9.25091	0.0024	-0.0101408	0.00314504	10.3967	0.0013	-0.00475462	0.00311559	2.3289	0.13	0.00223717	0.00310208	0.520106	0.47	0.00777926	0.00322442	5.82068	0.016	0.0156286	0.00307826	25.7769	3.8e-07
1:22355978:A:G	rs10917123	1	22355978	A	G	0.224074	0.99162	-0.0181063	0.00375212	23.2868	1.4e-06	-0.0181166	0.00375088	23.3284	1.4e-06	-0.0048879	0.00371576	1.73041	0.19	-6.71332e-05	0.00369965	0.000329271	0.99	0.0211302	0.00384555	30.192	3.9e-08	0.0230329	0.00367123	39.3616	3.5e-10
1:22357229:T:A	rs3820687	1	22357229	T	A	0.224224	0.993254	-0.0179812	0.00374838	23.0119	1.6e-06	-0.0180014	0.00374714	23.0788	1.6e-06	-0.00476968	0.00371205	1.65101	0.2	5.45774e-05	0.00369596	0.000218058	0.99	0.0211086	0.00384172	30.1902	3.9e-08	0.0230769	0.00366757	39.591	3.1e-10
1:22358457:T:C	rs2473290	1	22358457	T	C	0.231707	0.997958	-0.0133318	0.00369198	13.0394	0.00031	-0.0140406	0.00369076	14.4724	0.00014	-0.00445057	0.0036562	1.48174	0.22	0.00344903	0.00364035	0.897652	0.34	0.0142469	0.00378392	14.1761	0.00017	0.0229622	0.00361239	40.4052	2.1e-10
1:22358595:A:G	rs61778045	1	22358595	A	G	0.164359	0.999337	-0.0213517	0.00420437	25.7906	3.8e-07	-0.0216604	0.00420299	26.5593	2.6e-07	-0.00623422	0.00416363	2.24192	0.13	-0.000905614	0.00414558	0.0477216	0.83	0.0242873	0.00430907	31.7682	1.7e-08	0.0275746	0.00411374	44.9309	2e-11
1:22358747:T:C	rs2473288	1	22358747	T	C	0.394271	0.995294	-0.00887399	0.00319305	7.72371	0.0055	-0.00969515	0.003192	9.22535	0.0024	-0.0044828	0.00316211	2.00976	0.16	0.00259289	0.0031484	0.678248	0.41	0.00708694	0.00327257	4.68965	0.03	0.0160641	0.00312422	26.438	2.7e-07
1:22358789:T:G	rs61778046	1	22358789	T	G	0.164611	1	-0.0213382	0.00420127	25.796	3.8e-07	-0.0216369	0.00419989	26.5407	2.6e-07	-0.00631797	0.00416056	2.30596	0.13	-0.00100298	0.00414252	0.0586213	0.81	0.0241549	0.00430589	31.4691	2e-08	0.0275227	0.00411071	44.828	2.2e-11
1:22358836:T:C	rs12027753	1	22358836	T	C	0.164083	0.999399	-0.0212797	0.00420724	25.5821	4.2e-07	-0.0216048	0.00420586	26.3871	2.8e-07	-0.0063323	0.00416647	2.30986	0.13	-0.00094823	0.00414841	0.0522473	0.82	0.0240213	0.00431201	31.0337	2.5e-08	0.0274691	0.00411655	44.5268	2.5e-11
1:22358906:T:C	rs11589377	1	22358906	T	C	0.393663	0.997157	-0.00873619	0.00319047	7.49782	0.0062	-0.00956573	0.00318942	8.99523	0.0027	-0.00433142	0.00315955	1.87935	0.17	0.00274005	0.00314586	0.758643	0.38	0.00710521	0.00326992	4.7215	0.03	0.0160818	0.0031217	26.5393	2.6e-07
1:22359082:G:C	rs7541107	1	22359082	G	C	0.39323	0.998705	-0.00882484	0.00318904	7.65761	0.0057	-0.00964507	0.00318799	9.15326	0.0025	-0.00449117	0.00315814	2.02235	0.15	0.00256948	0.00314445	0.667729	0.41	0.00702421	0.00326846	4.61859	0.032	0.0159906	0.0031203	26.2625	3e-07
1:22359133:ACAGT:A	rs756309361	1	22359133	ACAGT	A	0.393115	0.998101	-0.00889935	0.00318995	7.78301	0.0053	-0.00972271	0.0031889	9.29592	0.0023	-0.00456356	0.00315904	2.08688	0.15	0.00254067	0.00314535	0.652466	0.42	0.00701888	0.00326939	4.60894	0.032	0.0160338	0.00312119	26.3894	2.8e-07
1:22359392:A:G	rs2009020	1	22359392	A	G	0.393214	0.998841	-0.00884196	0.00318886	7.68821	0.0056	-0.00966203	0.00318781	9.18652	0.0024	-0.00450588	0.00315796	2.03585	0.15	0.00256268	0.00314427	0.664278	0.42	0.00702961	0.00326827	4.62621	0.031	0.0160034	0.00312012	26.3077	2.9e-07
1:22359698:T:C	rs2473287	1	22359698	T	C	0.393239	0.998952	-0.00887918	0.00318856	7.75457	0.0054	-0.00969707	0.00318751	9.25506	0.0023	-0.00455307	0.00315766	2.07912	0.15	0.00252711	0.00314397	0.646091	0.42	0.00701848	0.00326796	4.61246	0.032	0.0160055	0.00311982	26.3195	2.9e-07
1:22359839:C:T	rs72665313	1	22359839	C	T	0.164366	0.999343	-0.0213645	0.0042043	25.8225	3.7e-07	-0.0216719	0.00420292	26.5885	2.5e-07	-0.0062714	0.00416356	2.26881	0.13	-0.000932703	0.00414551	0.050621	0.82	0.0242555	0.004309	31.6861	1.8e-08	0.0275557	0.00411367	44.8707	2.1e-11
1:22359922:T:C	rs2473286	1	22359922	T	C	0.393263	0.998254	-0.00882845	0.00318957	7.66134	0.0056	-0.00964143	0.00318852	9.14333	0.0025	-0.00455768	0.00315866	2.082	0.15	0.00255739	0.00314497	0.661241	0.42	0.00692616	0.003269	4.48906	0.034	0.015962	0.00312082	26.1602	3.1e-07
1:22359994:A:G	rs2501287	1	22359994	A	G	0.393123	0.998506	-0.00891329	0.00318928	7.81073	0.0052	-0.00973659	0.00318823	9.32642	0.0023	-0.00457739	0.00315837	2.10044	0.15	0.00253196	0.00314468	0.648278	0.42	0.00702304	0.0032687	4.61637	0.032	0.0160387	0.00312053	26.4168	2.8e-07
1:22360049:T:C	rs10917125	1	22360049	T	C	0.393115	0.998596	-0.00890568	0.0031892	7.79779	0.0052	-0.00972829	0.00318815	9.31101	0.0023	-0.00457105	0.00315829	2.09473	0.15	0.00253796	0.0031446	0.651385	0.42	0.00702121	0.00326862	4.6142	0.032	0.0160369	0.00312045	26.4122	2.8e-07
1:22360260:G:T	rs12021606	1	22360260	G	T	0.393206	0.999257	-0.00885406	0.00318818	7.71259	0.0055	-0.00967353	0.00318713	9.21238	0.0024	-0.00454631	0.00315728	2.07344	0.15	0.00252831	0.0031436	0.646857	0.42	0.00698979	0.00326757	4.57591	0.032	0.0159714	0.00311945	26.2136	3.1e-07
1:22360383:G:A	rs12021637	1	22360383	G	A	0.393209	0.999312	-0.00885493	0.00318808	7.71455	0.0055	-0.00967424	0.00318703	9.21426	0.0024	-0.00455065	0.00315719	2.07752	0.15	0.00252516	0.0031435	0.645284	0.42	0.00698505	0.00326747	4.56998	0.033	0.0159679	0.00311936	26.2038	3.1e-07
1:22360461:G:A	rs67111920	1	22360461	G	A	0.393288	0.998408	-0.00887363	0.00318921	7.74171	0.0054	-0.00969304	0.00318816	9.24358	0.0024	-0.0045446	0.00315831	2.07053	0.15	0.00259092	0.00314461	0.678848	0.41	0.00701016	0.00326863	4.59966	0.032	0.0160716	0.00312046	26.5264	2.6e-07
1:22360581:T:G	rs2501286	1	22360581	T	G	0.393212	0.999405	-0.00885696	0.00318794	7.7188	0.0055	-0.00967596	0.00318689	9.21838	0.0024	-0.00455806	0.00315705	2.08449	0.15	0.00252052	0.00314336	0.642973	0.42	0.00697767	0.00326732	4.56075	0.033	0.0159637	0.00311922	26.1925	3.1e-07
1:22360582:T:C	rs2473285	1	22360582	T	C	0.393216	0.999304	-0.00885007	0.00318793	7.70683	0.0055	-0.00966728	0.00318688	9.20187	0.0024	-0.00455507	0.00315704	2.08176	0.15	0.00251941	0.00314335	0.642408	0.42	0.00697147	0.00326732	4.55267	0.033	0.0159509	0.00311921	26.1504	3.2e-07
1:22360689:T:C	rs2473284	1	22360689	T	C	0.393214	0.999466	-0.00886062	0.00318785	7.72562	0.0054	-0.0096795	0.0031868	9.22565	0.0024	-0.00456351	0.00315696	2.08959	0.15	0.00251704	0.00314327	0.641233	0.42	0.00697556	0.00326723	4.55825	0.033	0.0159633	0.00311913	26.1927	3.1e-07
1:22360800:G:A	rs2473283	1	22360800	G	A	0.396968	0.992457	-0.00853637	0.00319283	7.14815	0.0075	-0.00940758	0.00319178	8.68738	0.0032	-0.00461766	0.0031619	2.13279	0.14	0.00233481	0.00314819	0.550025	0.46	0.00634909	0.00327234	3.76448	0.052	0.0153555	0.00312401	24.1605	8.9e-07
1:22360814:A:G	rs34310237	1	22360814	A	G	0.457829	0.990352	-0.00896327	0.00314259	8.135	0.0043	-0.00964473	0.00314155	9.42522	0.0021	-0.00439603	0.00311214	1.99528	0.16	0.00278797	0.00309864	0.809527	0.37	0.00732414	0.00322085	5.17098	0.023	0.0156777	0.00307485	25.9967	3.4e-07
1:22360820:C:CTT	rs34259549	1	22360820	C	CTT	0.397461	0.991452	-0.00851913	0.00319395	7.11435	0.0076	-0.0093892	0.00319289	8.64745	0.0033	-0.00461052	0.003163	2.12472	0.14	0.002338	0.00314928	0.551147	0.46	0.00633896	0.00327348	3.74987	0.053	0.0153473	0.0031251	24.1178	9.1e-07
1:22360855:C:T	rs2473282	1	22360855	C	T	0.397599	0.992056	-0.00872444	0.0031926	7.46771	0.0063	-0.00955183	0.00319154	8.95719	0.0028	-0.00467691	0.00316166	2.18821	0.14	0.00231478	0.00314795	0.540708	0.46	0.00657538	0.0032721	4.03821	0.044	0.0156144	0.00312377	24.9856	5.8e-07
1:22360868:C:T	rs7525439	1	22360868	C	T	0.39761	0.992031	-0.00873842	0.00319261	7.49157	0.0062	-0.00956533	0.00319156	8.98242	0.0027	-0.00469258	0.00316168	2.20286	0.14	0.0023033	0.00314797	0.535351	0.46	0.00657521	0.00327212	4.03795	0.044	0.0156165	0.00312379	24.9921	5.8e-07
1:22360869:C:T	rs7525440	1	22360869	C	T	0.39761	0.992031	-0.00873842	0.00319261	7.49157	0.0062	-0.00956533	0.00319156	8.98242	0.0027	-0.00469258	0.00316168	2.20286	0.14	0.0023033	0.00314797	0.535351	0.46	0.00657521	0.00327212	4.03795	0.044	0.0156165	0.00312379	24.9921	5.8e-07
1:22360876:C:T	rs7525444	1	22360876	C	T	0.39761	0.992031	-0.00873842	0.00319261	7.49157	0.0062	-0.00956533	0.00319156	8.98242	0.0027	-0.00469258	0.00316168	2.20286	0.14	0.0023033	0.00314797	0.535351	0.46	0.00657521	0.00327212	4.03795	0.044	0.0156165	0.00312379	24.9921	5.8e-07
1:22360911:A:G	rs4655015	1	22360911	A	G	0.408315	0.972571	-0.00812137	0.00321218	6.39235	0.011	-0.00889811	0.00321112	7.67862	0.0056	-0.00456192	0.00318105	2.05662	0.15	0.0026203	0.00316726	0.684439	0.41	0.00574078	0.00329217	3.04073	0.081	0.0151021	0.00314293	23.089	1.5e-06
1:22360970:C:T	rs4655016	1	22360970	C	T	0.393261	0.999435	-0.00887497	0.00318794	7.75018	0.0054	-0.00969454	0.00318689	9.25377	0.0024	-0.00458623	0.00315705	2.11032	0.15	0.00250569	0.00314337	0.635427	0.43	0.00696229	0.00326733	4.54065	0.033	0.0159679	0.00311922	26.2061	3.1e-07
1:22361062:T:C	rs4654781	1	22361062	T	C	0.393566	0.998966	-0.00876542	0.00318811	7.55924	0.006	-0.00958534	0.00318706	9.04553	0.0026	-0.00453265	0.00315722	2.06108	0.15	0.00252755	0.00314353	0.646491	0.42	0.00687032	0.00326751	4.42101	0.035	0.0158377	0.00311939	25.7778	3.8e-07
1:22361129:C:T	rs2473281	1	22361129	C	T	0.393223	0.999715	-0.00886794	0.00318744	7.74036	0.0054	-0.00968598	0.00318639	9.24037	0.0024	-0.00458018	0.00315655	2.10542	0.15	0.00250593	0.00314287	0.635748	0.43	0.00696299	0.00326682	4.54299	0.033	0.0159562	0.00311873	26.176	3.1e-07
1:22361229:T:C	rs111992780	1	22361229	T	C	0.164368	0.999308	-0.0213658	0.00420426	25.8262	3.7e-07	-0.0216741	0.00420287	26.5943	2.5e-07	-0.00632101	0.00416352	2.3049	0.13	-0.000968474	0.00414547	0.0545794	0.82	0.0241826	0.00430895	31.4965	2e-08	0.0275007	0.00411363	44.6929	2.3e-11
1:22361356:G:C	rs2473280	1	22361356	G	C	0.393224	0.999854	-0.00886667	0.00318724	7.73913	0.0054	-0.0096846	0.00318619	9.2389	0.0024	-0.00458351	0.00315635	2.10875	0.15	0.00250559	0.00314267	0.635656	0.43	0.00695578	0.00326661	4.53416	0.033	0.0159523	0.00311853	26.1667	3.1e-07
1:22361472:C:T	rs2473279	1	22361472	C	T	0.393333	1	-0.00887977	0.00318769	7.75979	0.0053	-0.00970309	0.00318664	9.27156	0.0023	-0.0046053	0.0031568	2.12824	0.14	0.00256363	0.00314312	0.665258	0.41	0.0069462	0.00326708	4.5204	0.033	0.0160552	0.00311898	26.4975	2.6e-07
1:22361504:G:A	rs2473278	1	22361504	G	A	0.393227	0.999905	-0.00887033	0.00318717	7.74586	0.0054	-0.00968804	0.00318612	9.24589	0.0024	-0.00459042	0.00315628	2.11521	0.15	0.0025005	0.0031426	0.633107	0.43	0.00695125	0.00326653	4.52846	0.033	0.0159499	0.00311846	26.1599	3.1e-07
1:22362194:T:C	rs2473276	1	22362194	T	C	0.393241	0.999562	-0.00887543	0.00318756	7.75284	0.0054	-0.00968963	0.00318651	9.24662	0.0024	-0.00459952	0.00315667	2.12308	0.15	0.00246572	0.00314299	0.615463	0.43	0.00694286	0.00326694	4.51642	0.034	0.0159066	0.00311885	26.0116	3.4e-07
1:22362197:A:G	rs2501284	1	22362197	A	G	0.393241	0.999562	-0.00887543	0.00318756	7.75284	0.0054	-0.00968963	0.00318651	9.24662	0.0024	-0.00459952	0.00315667	2.12308	0.15	0.00246572	0.00314299	0.615463	0.43	0.00694286	0.00326694	4.51642	0.034	0.0159066	0.00311885	26.0116	3.4e-07
1:22362426:C:T	rs3117046	1	22362426	C	T	0.393221	0.999594	-0.00885876	0.00318748	7.72417	0.0054	-0.0096734	0.00318643	9.21616	0.0024	-0.00459075	0.00315659	2.1151	0.15	0.00246999	0.0031429	0.617628	0.43	0.00692875	0.00326685	4.49833	0.034	0.0158899	0.00311877	25.9584	3.5e-07
1:22362717:C:T	rs2473275	1	22362717	C	T	0.393232	0.999512	-0.00886099	0.00318755	7.7277	0.0054	-0.0096754	0.0031865	9.21956	0.0024	-0.00460034	0.00315666	2.12385	0.15	0.00246086	0.00314298	0.613045	0.43	0.00691713	0.00326693	4.48304	0.034	0.0158795	0.00311884	25.9233	3.6e-07
1:22362805:T:G	rs2038109	1	22362805	T	G	0.393229	0.999489	-0.0088614	0.00318759	7.72824	0.0054	-0.00967562	0.00318654	9.21975	0.0024	-0.00459825	0.0031567	2.12187	0.15	0.00246376	0.00314301	0.614474	0.43	0.00692049	0.00326697	4.4873	0.034	0.0158828	0.00311887	25.9334	3.5e-07
1:22362940:G:T	rs2038106	1	22362940	G	T	0.393236	0.999465	-0.00886587	0.00318759	7.73602	0.0054	-0.00968	0.00318654	9.2281	0.0024	-0.00460346	0.0031567	2.12668	0.14	0.00245853	0.00314302	0.611869	0.43	0.00691947	0.00326697	4.48596	0.034	0.0158814	0.00311888	25.9287	3.5e-07
1:22363039:A:G	rs2038105	1	22363039	A	G	0.393238	0.999442	-0.00886756	0.00318761	7.73888	0.0054	-0.00968164	0.00318656	9.2311	0.0024	-0.00460592	0.00315672	2.12893	0.14	0.00245625	0.00314304	0.610725	0.43	0.0069182	0.00326699	4.48426	0.034	0.01588	0.0031189	25.9239	3.6e-07
1:22363507:A:G	rs3117045	1	22363507	A	G	0.393239	0.999291	-0.00887891	0.00318777	7.75791	0.0053	-0.00969196	0.00318672	9.24983	0.0024	-0.00462354	0.00315688	2.14502	0.14	0.00243847	0.0031432	0.601854	0.44	0.00690678	0.00326716	4.46901	0.035	0.0158682	0.00311906	25.8825	3.6e-07
1:22363646:A:C	rs3123459	1	22363646	A	C	0.393243	0.999269	-0.00888002	0.00318779	7.75978	0.0053	-0.00969286	0.00318674	9.2515	0.0024	-0.00462632	0.0031569	2.14759	0.14	0.00243579	0.00314321	0.600528	0.44	0.00690397	0.00326717	4.46533	0.035	0.0158653	0.00311907	25.873	3.6e-07
1:22363918:G:A	rs3117044	1	22363918	G	A	0.393265	0.999282	-0.00888201	0.00318772	7.76358	0.0053	-0.00969493	0.00318667	9.25582	0.0023	-0.00463163	0.00315683	2.15261	0.14	0.00243093	0.00314314	0.598159	0.44	0.00689952	0.0032671	4.45977	0.035	0.0158603	0.003119	25.8578	3.7e-07
1:22364958:A:C	rs2501281	1	22364958	A	C	0.300462	0.982274	-0.0129908	0.00342894	14.3533	0.00015	-0.0134439	0.00342781	15.3821	8.8e-05	-0.00552154	0.00339571	2.64398	0.1	0.00193895	0.00338099	0.328887	0.57	0.0123034	0.00351433	12.2565	0.00046	0.0194143	0.00335503	33.4852	7.2e-09
1:22365689:T:C	rs12405695	1	22365689	T	C	0.164319	0.997452	-0.0215274	0.0042071	26.1828	3.1e-07	-0.0218492	0.00420572	26.9893	2e-07	-0.00648953	0.00416634	2.42615	0.12	-0.00109328	0.00414827	0.0694583	0.79	0.0242107	0.00431187	31.5269	2e-08	0.0275588	0.00411641	44.8211	2.2e-11
1:22365829:C:T	rs10799731	1	22365829	C	T	0.163055	0.989633	-0.0217762	0.00423434	26.4479	2.7e-07	-0.0220885	0.00423295	27.23	1.8e-07	-0.00666895	0.00419331	2.5293	0.11	-0.00141228	0.00417513	0.114419	0.74	0.0242852	0.00433979	31.3145	2.2e-08	0.027323	0.00414307	43.4925	4.3e-11
1:22366102:C:T	rs10917128	1	22366102	C	T	0.164444	0.996342	-0.0215081	0.00420576	26.1527	3.2e-07	-0.0218257	0.00420437	26.9484	2.1e-07	-0.00650629	0.004165	2.44026	0.12	-0.00116717	0.00414695	0.0792153	0.78	0.024144	0.00431049	31.3735	2.1e-08	0.02742	0.0041151	44.3992	2.7e-11
1:22367073:G:T	rs72665317	1	22367073	G	T	0.168192	0.996122	-0.0217397	0.00416805	27.2045	1.8e-07	-0.0221458	0.00416667	28.2492	1.1e-07	-0.00596192	0.00412766	2.08624	0.15	-0.000393785	0.00410976	0.00918089	0.92	0.0252933	0.00427184	35.0576	3.2e-09	0.0289225	0.0040782	50.2961	1.3e-12
1:22368342:C:T	rs2501279	1	22368342	C	T	0.397015	0.996892	-0.00920318	0.00318436	8.35276	0.0039	-0.0100648	0.00318332	9.99652	0.0016	-0.0048238	0.00315351	2.33986	0.13	0.00233616	0.00313984	0.553595	0.46	0.00709265	0.00326366	4.72287	0.03	0.0161544	0.00311572	26.8821	2.2e-07
1:22369117:C:T	rs2473332	1	22369117	C	T	0.395964	0.996881	-0.00908583	0.00318573	8.13414	0.0043	-0.00996895	0.00318468	9.79866	0.0017	-0.00457263	0.00315486	2.10073	0.15	0.00265263	0.00314118	0.713125	0.4	0.00728589	0.00326506	4.97946	0.026	0.0165122	0.00311706	28.0621	1.2e-07
1:22370234:T:TTTAA	1:22370234_TTTAA_T	1	22370234	T	TTTAA	0.168118	0.993057	-0.0212847	0.00417564	25.9831	3.4e-07	-0.021759	0.00417426	27.1718	1.9e-07	-0.00520505	0.00413517	1.58439	0.21	1.39246e-05	0.00411725	1.14381e-05	1	0.0256733	0.00427962	35.9876	2e-09	0.0289549	0.00408562	50.2259	1.4e-12
1:22370421:A:G	rs2473330	1	22370421	A	G	0.396962	0.996353	-0.0093123	0.00318462	8.55066	0.0035	-0.010168	0.00318357	10.201	0.0014	-0.00488219	0.00315376	2.39647	0.12	0.00230908	0.00314008	0.540748	0.46	0.00717704	0.00326392	4.83517	0.028	0.0162405	0.00311597	27.1653	1.9e-07
1:22370457:C:CT	1:22370457_CT_C	1	22370457	C	CT	0.171068	0.980958	-0.0215226	0.00417119	26.6239	2.5e-07	-0.0219636	0.00416981	27.7442	1.4e-07	-0.00565888	0.00413077	1.87672	0.17	-7.22157e-05	0.00411286	0.000308301	0.99	0.0251678	0.00427506	34.6583	3.9e-09	0.0290341	0.00408127	50.6087	1.1e-12
1:22371065:G:T	rs10917130	1	22371065	G	T	0.167389	0.996193	-0.0222852	0.00417721	28.4617	9.6e-08	-0.0226897	0.00417583	29.5236	5.5e-08	-0.00569825	0.00413673	1.89744	0.17	-0.000179051	0.0041188	0.0018898	0.97	0.0264772	0.00428123	38.2477	6.2e-10	0.0298479	0.00408716	53.3313	2.8e-13
1:22374808:C:T	rs60087035	1	22374808	C	T	0.170756	0.985549	-0.0220151	0.00416818	27.8964	1.3e-07	-0.0224825	0.00416681	29.1126	6.8e-08	-0.00727978	0.00412779	3.11029	0.078	-0.000730662	0.0041099	0.0316061	0.86	0.0240379	0.00427198	31.6619	1.8e-08	0.0290928	0.00407833	50.887	9.8e-13
1:22378280:A:T	rs725158	1	22378280	A	T	0.173816	0.998845	-0.0217116	0.00410933	27.9152	1.3e-07	-0.0221747	0.00410798	29.1379	6.7e-08	-0.00696598	0.00406951	2.93009	0.087	-0.000417334	0.00405187	0.0106086	0.92	0.0240114	0.00421166	32.5033	1.2e-08	0.0290478	0.00402075	52.1932	5e-13
1:22378880:A:C	rs3754496	1	22378880	A	C	0.173797	0.998877	-0.0216907	0.00410938	27.8609	1.3e-07	-0.0221526	0.00410802	29.0794	6.9e-08	-0.00693897	0.00406956	2.90734	0.088	-0.000398672	0.00405191	0.00968077	0.92	0.0240265	0.00421171	32.5434	1.2e-08	0.0290483	0.00402079	52.1936	5e-13
1:22388872:T:C	rs17837951	1	22388872	T	C	0.174092	0.998726	-0.021608	0.00410707	27.6799	1.4e-07	-0.0220761	0.00410572	28.9113	7.6e-08	-0.0070221	0.00406727	2.98077	0.084	-0.000485803	0.00404964	0.0143909	0.9	0.0237611	0.00420935	31.8642	1.7e-08	0.0288486	0.00401854	51.5362	7e-13
1:22390577:T:C	rs2473321	1	22390577	T	C	0.241714	0.998523	-0.0139586	0.00363519	14.7444	0.00012	-0.0148314	0.00363399	16.657	4.5e-05	-0.00546139	0.00359996	2.3015	0.13	0.00330082	0.00358436	0.848051	0.36	0.0140033	0.00372571	14.1267	0.00017	0.0239052	0.00355683	45.1711	1.8e-11
1:22396288:T:TTTG	rs376391059	1	22396288	T	TTTG	0.173984	0.998292	-0.0213872	0.00410997	27.0788	2e-07	-0.0218483	0.00410862	28.2776	1.1e-07	-0.00668029	0.00407014	2.69384	0.1	-0.000214217	0.0040525	0.00279422	0.96	0.0238998	0.00421232	32.1919	1.4e-08	0.028891	0.00402137	51.6152	6.8e-13
1:22396998:C:T	rs56319427	1	22396998	C	T	0.174037	0.999478	-0.0212954	0.00410605	26.8981	2.1e-07	-0.0217686	0.0041047	28.1255	1.1e-07	-0.00667509	0.00406626	2.69479	0.1	-0.000192705	0.00404863	0.00226553	0.96	0.0237648	0.0042083	31.8899	1.6e-08	0.0288244	0.00401754	51.4757	7.2e-13
1:22397199:C:T	rs2501256	1	22397199	C	T	0.32398	0.997649	-0.012098	0.00333106	13.1905	0.00028	-0.0126664	0.00332997	14.4686	0.00014	-0.00464017	0.00329878	1.97861	0.16	0.00315414	0.00328448	0.922203	0.34	0.0119662	0.00341401	12.2851	0.00046	0.0200059	0.00325926	37.6774	8.3e-10
1:22403357:A:G	rs12038474	1	22403357	A	G	0.174174	1	-0.0212396	0.00410764	26.7368	2.3e-07	-0.0217364	0.00410628	28.0205	1.2e-07	-0.00650405	0.00406783	2.55647	0.11	0.00010432	0.0040502	0.000663415	0.98	0.0239801	0.00420993	32.4455	1.2e-08	0.0290683	0.00401909	52.3097	4.7e-13
1:22407102:C:CT	rs765367281	1	22407102	C	CT	0.173958	0.999179	-0.0214521	0.00410825	27.2664	1.8e-07	-0.0219189	0.00410689	28.4846	9.4e-08	-0.00668574	0.00406844	2.70049	0.1	-0.000199878	0.0040508	0.00243472	0.96	0.0240028	0.00421055	32.4972	1.2e-08	0.0289997	0.00401969	52.0479	5.4e-13
1:22411715:ACT:A	1:22411715_ACT_A	1	22411715	ACT	A	0.404028	0.996588	-0.0097761	0.00317784	9.46386	0.0021	-0.0106347	0.00317679	11.2067	0.00082	-0.00609485	0.00314704	3.75077	0.053	0.00162255	0.0031334	0.26814	0.6	0.00634821	0.00325697	3.79904	0.051	0.0161045	0.00310933	26.8262	2.2e-07
1:22414785:T:G	rs2268179	1	22414785	T	G	0.173998	0.999248	-0.0215656	0.00410694	27.5731	1.5e-07	-0.0220189	0.00410559	28.7634	8.2e-08	-0.00679873	0.00406714	2.79432	0.095	-0.000257189	0.00404951	0.00403366	0.95	0.0240168	0.00420921	32.5559	1.2e-08	0.0290574	0.00401841	52.2883	4.8e-13
1:22415410:T:A	rs2268177	1	22415410	T	A	0.174074	0.999151	-0.0214742	0.00410638	27.3473	1.7e-07	-0.0219404	0.00410503	28.5663	9.1e-08	-0.00679262	0.00406659	2.79006	0.095	-0.000242404	0.00404896	0.00358418	0.95	0.0238975	0.00420864	32.2418	1.4e-08	0.0289739	0.00401787	52.0023	5.5e-13
1:22418260:CAA:C	rs139035560	1	22418260	CAA	C	0.169368	0.976711	-0.020798	0.00419446	24.5862	7.1e-07	-0.021272	0.00419308	25.7366	3.9e-07	-0.00608571	0.00415382	2.14649	0.14	0.00058669	0.00413581	0.0201232	0.89	0.0238764	0.00429891	30.8476	2.8e-08	0.0292416	0.00410404	50.7667	1e-12
1:22420852:A:G	rs16826582	1	22420852	A	G	0.173728	0.998186	-0.0215932	0.00411144	27.5831	1.5e-07	-0.0220647	0.00411009	28.82	7.9e-08	-0.00674608	0.0040716	2.74518	0.098	-0.000305485	0.00405395	0.00567835	0.94	0.0241529	0.00421383	32.8538	9.9e-09	0.0290674	0.00402282	52.2098	5e-13
1:22422721:A:G	rs10917151	1	22422721	A	G	0.162485	0.998261	-0.0238127	0.00422003	31.8411	1.7e-08	-0.024292	0.00421864	33.1575	8.5e-09	-0.00900145	0.00417913	4.6393	0.031	-0.00222781	0.00416102	0.286654	0.59	0.0244815	0.00432512	32.0392	1.5e-08	0.0298435	0.00412906	52.2394	4.9e-13
1:22426187:C:A	rs1534949	1	22426187	C	A	0.404566	0.997824	-0.00958234	0.0031759	9.10353	0.0026	-0.0104312	0.00317485	10.7951	0.001	-0.00582634	0.00314512	3.43175	0.064	0.00184425	0.00313149	0.346845	0.56	0.00643117	0.00325499	3.90374	0.048	0.0161302	0.00310744	26.9447	2.1e-07
1:22428775:TAC:T	1:22428775_TAC_T	1	22428775	TAC	T	0.40361	0.995677	-0.0094482	0.00318031	8.82592	0.003	-0.0102892	0.00317926	10.4739	0.0012	-0.00560286	0.00314949	3.16475	0.075	0.00198347	0.00313584	0.400078	0.53	0.00652309	0.00325951	4.00501	0.045	0.0161854	0.00311175	27.0542	2e-07
1:22431092:T:C	rs66766977	1	22431092	T	C	0.461316	0.998191	-0.0101382	0.00312824	10.5032	0.0012	-0.0108234	0.00312721	11.9787	0.00054	-0.00544638	0.00309793	3.09082	0.079	0.00252173	0.0030845	0.668387	0.41	0.00778703	0.00320614	5.89899	0.015	0.0169275	0.00306081	30.5854	3.2e-08
1:22435723:G:C	rs2092322	1	22435723	G	C	0.462453	0.998064	-0.00992634	0.00312801	10.0703	0.0015	-0.0105452	0.00312698	11.3727	0.00075	-0.00543197	0.0030977	3.07494	0.08	0.00244901	0.00308427	0.630486	0.43	0.00752988	0.0032059	5.51665	0.019	0.0165598	0.00306058	29.2755	6.3e-08
1:22436446:C:G	rs7412010	1	22436446	C	G	0.162708	0.997947	-0.0235177	0.00421826	31.0831	2.5e-08	-0.023978	0.00421687	32.3331	1.3e-08	-0.0087258	0.00417738	4.36318	0.037	-0.00215104	0.00415927	0.267463	0.61	0.0244437	0.0043233	31.9671	1.6e-08	0.0295239	0.00412733	51.1694	8.5e-13
1:22439520:T:C	rs4654783	1	22439520	T	C	0.300169	0.998595	-0.0127185	0.00339836	14.0066	0.00018	-0.0132654	0.00339724	15.2471	9.4e-05	-0.00429258	0.00336543	1.62688	0.2	0.00369481	0.00335084	1.21584	0.27	0.0137474	0.00348299	15.579	7.9e-05	0.0217772	0.0033251	42.8937	5.8e-11
1:22441865:C:T	rs1474647	1	22441865	C	T	0.449506	0.997757	-0.00985587	0.00313241	9.89993	0.0017	-0.0104359	0.00313138	11.1068	0.00086	-0.00584936	0.00310206	3.55563	0.059	0.00212408	0.00308861	0.472952	0.49	0.00668538	0.00321042	4.3364	0.037	0.0160085	0.00306489	27.2817	1.8e-07
1:22443887:G:T	rs1046310	1	22443887	G	T	0.460392	0.998671	-0.00980357	0.00312737	9.82674	0.0017	-0.0104292	0.00312634	11.1284	0.00085	-0.00522885	0.00309707	2.85043	0.091	0.00244817	0.00308364	0.630311	0.43	0.0076544	0.00320525	5.70294	0.017	0.0164494	0.00305996	28.8982	7.6e-08
1:22444975:T:C	rs10737462	1	22444975	T	C	0.221243	0.999019	-0.0194083	0.00375314	26.7415	2.3e-07	-0.0195062	0.00375191	27.0298	2e-07	-0.00661697	0.00371677	3.16947	0.075	-0.000902526	0.00370066	0.0594787	0.81	0.0209871	0.0038466	29.7682	4.9e-08	0.0243058	0.00367224	43.8086	3.6e-11
1:22445991:C:T	rs3765351	1	22445991	C	T	0.458622	1	-0.0100929	0.00312578	10.4259	0.0012	-0.0107143	0.00312475	11.7569	0.00061	-0.00560135	0.00309549	3.27436	0.07	0.00236909	0.00308207	0.590849	0.44	0.00750396	0.00320362	5.48653	0.019	0.0166742	0.0030584	29.7234	5e-08
1:22446108:C:CT	rs3835220	1	22446108	C	CT	0.432486	0.998347	-0.0100873	0.00314616	10.2798	0.0013	-0.0106876	0.00314513	11.5475	0.00068	-0.00485847	0.00311568	2.43161	0.12	0.00327833	0.00310217	1.1168	0.29	0.00883198	0.00322451	7.50221	0.0062	0.0180702	0.00307834	34.4581	4.4e-09
1:22447316:G:A	rs3765350	1	22447316	G	A	0.221304	0.998812	-0.019281	0.00375293	26.3948	2.8e-07	-0.019387	0.0037517	26.7034	2.4e-07	-0.00654434	0.00371657	3.10062	0.078	-0.000810709	0.00370045	0.0479977	0.83	0.0209007	0.00384639	29.5266	5.5e-08	0.0242744	0.00367203	43.7003	3.8e-11
1:22449325:G:A	rs59709264	1	22449325	G	A	0.460016	0.998816	-0.00991843	0.0031274	10.0582	0.0015	-0.010541	0.00312637	11.368	0.00075	-0.00533612	0.0030971	2.96853	0.085	0.00233717	0.00308367	0.574438	0.45	0.00765598	0.00320528	5.70518	0.017	0.0164667	0.00305999	28.9582	7.4e-08
1:22450487:T:C	rs2235529	1	22450487	T	C	0.156692	0.993003	-0.0248399	0.00429358	33.4705	7.2e-09	-0.0252258	0.00429216	34.5413	4.2e-09	-0.0106275	0.00425197	6.24715	0.012	-0.00335158	0.00423354	0.626746	0.43	0.0238389	0.0044005	29.3473	6.1e-08	0.0296584	0.00420102	49.8407	1.7e-12
1:22452714:C:T	rs4655024	1	22452714	C	T	0.455356	0.995947	-0.0100676	0.00313335	10.3237	0.0013	-0.010767	0.00313232	11.8157	0.00059	-0.00501179	0.00310299	2.60871	0.11	0.00264402	0.00308953	0.732391	0.39	0.00829817	0.00321138	6.67701	0.0098	0.0170769	0.0030658	31.0263	2.5e-08
1:22455142:G:A	rs7544210	1	22455142	G	A	0.429355	0.994758	-0.0104933	0.00315555	11.0579	0.00088	-0.0113974	0.00315451	13.0541	3e-04	-0.00560675	0.00312497	3.21907	0.073	0.00196137	0.00311143	0.397375	0.53	0.00817403	0.00323413	6.38789	0.011	0.0171966	0.00308753	31.0216	2.6e-08
1:22455728:C:T	rs56673898	1	22455728	C	T	0.426898	0.994357	-0.0105526	0.00315684	11.1742	0.00083	-0.0114688	0.0031558	13.2075	0.00028	-0.00548458	0.00312625	3.0778	0.079	0.00205621	0.00311269	0.436379	0.51	0.00846906	0.00323545	6.85174	0.0089	0.0174512	0.00308879	31.921	1.6e-08
1:22458794:G:A	rs12404660	1	22458794	G	A	0.189374	0.990844	-0.0223652	0.003988	31.4511	2e-08	-0.022921	0.00398669	33.0554	9e-09	-0.00699221	0.00394936	3.13455	0.077	-0.00122838	0.00393224	0.0975856	0.75	0.0252677	0.00408731	38.2168	6.3e-10	0.0285991	0.00390204	53.7183	2.3e-13
1:22459170:G:A	rs742358	1	22459170	G	A	0.429207	0.994009	-0.0106161	0.00315631	11.3127	0.00077	-0.0115152	0.00315527	13.3189	0.00026	-0.00571378	0.00312572	3.34154	0.068	0.00184984	0.00311217	0.353299	0.55	0.00819537	0.00323491	6.41821	0.011	0.0172374	0.00308827	31.1541	2.4e-08
1:22459754:A:G	rs4655025	1	22459754	A	G	0.427515	0.993935	-0.0106119	0.00315757	11.2948	0.00078	-0.0115539	0.00315653	13.398	0.00025	-0.00554857	0.00312697	3.14858	0.076	0.00202186	0.00311341	0.421723	0.52	0.00842766	0.0032362	6.78178	0.0092	0.0174638	0.0030895	31.952	1.6e-08
1:22462111:A:G	rs12037376	1	22462111	A	G	0.157537	0.989055	-0.0250805	0.00429202	34.1467	5.1e-09	-0.0256419	0.00429061	35.7159	2.3e-09	-0.0083832	0.00425043	3.89003	0.049	-0.00162707	0.00423201	0.147815	0.7	0.0273921	0.00439891	38.7758	4.8e-10	0.0321716	0.0041995	58.6879	1.8e-14
1:22462131:T:G	rs10799737	1	22462131	T	G	0.340419	0.988005	-0.0113526	0.00330309	11.8127	0.00059	-0.0122695	0.003302	13.807	2e-04	-0.00713486	0.00327108	4.7576	0.029	0.00150051	0.0032569	0.21226	0.65	0.00753295	0.00338535	4.95135	0.026	0.0180302	0.00323189	31.1234	2.4e-08
1:22465820:C:T	rs61768001	1	22465820	C	T	0.158166	0.991334	-0.0247726	0.00427873	33.5206	7.1e-09	-0.0252896	0.00427732	34.9573	3.4e-09	-0.00839743	0.00423727	3.92753	0.048	-0.0016723	0.0042189	0.15712	0.69	0.0268006	0.00438528	37.3503	9.9e-10	0.03172	0.0041865	57.4068	3.5e-14
1:22468215:T:C	rs3820282	1	22468215	T	C	0.15818	0.991623	-0.0248789	0.00427809	33.8192	6e-09	-0.0253747	0.00427668	35.2037	3e-09	-0.00836264	0.00423664	3.89623	0.048	-0.00170684	0.00421827	0.163725	0.69	0.0270356	0.00438463	38.0196	7e-10	0.0317937	0.00418587	57.6912	3.1e-14
1:22470407:T:C	rs56318008	1	22470407	T	C	0.14834	0.990473	-0.0256142	0.00439656	33.942	5.7e-09	-0.0261462	0.00439511	35.3897	2.7e-09	-0.0102755	0.00435395	5.56974	0.018	-0.00228958	0.00433508	0.278944	0.6	0.0255602	0.00450604	32.1765	1.4e-08	0.0321739	0.00430178	55.9386	7.5e-14
1:22470451:C:G	rs55938609	1	22470451	C	G	0.148288	0.99051	-0.0255331	0.00439694	33.7213	6.4e-09	-0.0260568	0.0043955	35.1421	3.1e-09	-0.0102325	0.00435434	5.52228	0.019	-0.00224806	0.00433546	0.268873	0.6	0.0255004	0.00450644	32.0203	1.5e-08	0.0321102	0.00430216	55.7073	8.4e-14
1:22472451:C:T	rs7543136	1	22472451	C	T	0.278822	0.986906	-0.0133549	0.0034961	14.5919	0.00013	-0.0142503	0.00349495	16.6252	4.6e-05	-0.00590625	0.00346223	2.91013	0.088	0.00266396	0.00344722	0.597197	0.44	0.0123672	0.00358316	11.9126	0.00056	0.0219599	0.00342074	41.2118	1.4e-10
1:22472506:A:G	rs7519889	1	22472506	A	G	0.205713	0.990223	-0.0202732	0.00386876	27.46	1.6e-07	-0.0207823	0.00386748	28.8755	7.7e-08	-0.00696707	0.00383127	3.30685	0.069	-0.00093128	0.00381466	0.0596004	0.81	0.0218552	0.0039651	30.3811	3.5e-08	0.0260899	0.00378536	47.5041	5.5e-12
1:22472732:A:G	rs12042083	1	22472732	A	G	0.205795	0.990315	-0.0202863	0.0038678	27.509	1.6e-07	-0.0207793	0.00386653	28.8815	7.7e-08	-0.00711628	0.00383032	3.45172	0.063	-0.0010648	0.00381372	0.0779541	0.78	0.0216843	0.00396412	29.9224	4.5e-08	0.0259346	0.00378443	46.9634	7.2e-12
1:22473410:C:T	rs7515106	1	22473410	C	T	0.212026	0.992435	-0.0194074	0.00382299	25.771	3.8e-07	-0.0198811	0.00382173	27.062	2e-07	-0.00610469	0.00378594	2.60003	0.11	-0.000332388	0.00376953	0.00777528	0.93	0.0216231	0.00391819	30.4554	3.4e-08	0.0256075	0.00374058	46.8661	7.6e-12
1:22473658:T:C	rs4655026	1	22473658	T	C	0.423387	0.997244	-0.00975452	0.00315746	9.5441	0.002	-0.0105632	0.00315642	11.1995	0.00082	-0.00561724	0.00312687	3.22721	0.072	0.00222502	0.00311331	0.510769	0.47	0.00696148	0.00323609	4.62767	0.031	0.0166086	0.0030894	28.9014	7.6e-08
1:22473791:C:T	rs4655027	1	22473791	C	T	0.423681	0.997345	-0.00979867	0.00315696	9.63375	0.0019	-0.0106055	0.00315592	11.2931	0.00078	-0.00573059	0.00312637	3.35983	0.067	0.00212445	0.00311282	0.465786	0.49	0.00686914	0.00323558	4.50714	0.034	0.0165292	0.00308891	28.6348	8.7e-08
1:22475425:G:T	rs7529389	1	22475425	G	T	0.423534	0.999054	-0.00964393	0.00315603	9.33742	0.0022	-0.0104443	0.00315499	10.9587	0.00093	-0.00559447	0.00312544	3.20401	0.073	0.00219571	0.00311189	0.49785	0.48	0.00683519	0.00323462	4.46534	0.035	0.0164483	0.00308799	28.3719	1e-07
1:22475649:T:C	rs7521775	1	22475649	T	C	0.423332	1	-0.00949483	0.00315562	9.05327	0.0026	-0.0102879	0.00315458	10.6358	0.0011	-0.00552226	0.00312504	3.12265	0.077	0.00219825	0.00311149	0.499133	0.48	0.0067275	0.0032342	4.32686	0.038	0.0162726	0.0030876	27.7763	1.4e-07
1:22482629:T:G	rs12410251	1	22482629	T	G	0.195424	0.986808	-0.0171695	0.00395002	18.8938	1.4e-05	-0.0178726	0.00394872	20.4863	6e-06	-0.00623117	0.00391174	2.53746	0.11	0.00107372	0.00389478	0.0760003	0.78	0.0183562	0.00404838	20.559	5.8e-06	0.0250465	0.00386487	41.9977	9.1e-11
1:22483649:TG:T	rs11385342	1	22483649	TG	T	0.256002	0.985121	-0.0144735	0.00359266	16.2298	5.6e-05	-0.015243	0.00359148	18.0133	2.2e-05	-0.00593616	0.00355785	2.78379	0.095	-0.000804462	0.00354242	0.0515716	0.82	0.014551	0.00368213	15.6166	7.8e-05	0.0189318	0.00351522	29.0054	7.2e-08
1:22483649:TGGGGGG:T	rs11385342	1	22483649	TGGGGGG	T	0.254258	0.987807	-0.0146575	0.00359629	16.6116	4.6e-05	-0.0154255	0.0035951	18.4101	1.8e-05	-0.00635717	0.00356144	3.18623	0.074	-0.00104799	0.003546	0.0873443	0.77	0.0141458	0.00368584	14.7293	0.00012	0.018783	0.00351876	28.4938	9.4e-08
1:22484575:C:T	rs3971300	1	22484575	C	T	0.268036	0.989679	-0.0146415	0.00353368	17.1678	3.4e-05	-0.0154616	0.00353252	19.1576	1.2e-05	-0.00565478	0.00349944	2.61116	0.11	-0.000862561	0.00348427	0.0612852	0.8	0.0154118	0.00362168	18.1086	2.1e-05	0.0191361	0.00345751	30.6321	3.1e-08
1:22485467:G:A	rs2807365	1	22485467	G	A	0.321693	0.991869	-0.0117679	0.00334621	12.3678	0.00044	-0.0128402	0.00334511	14.7341	0.00012	-0.00726824	0.00331378	4.81073	0.028	0.000136927	0.00329942	0.00172229	0.97	0.00851858	0.00342954	6.16968	0.013	0.0170764	0.00327408	27.2029	1.8e-07
1:22486013:T:A	rs12094994	1	22486013	T	A	0.212484	0.980991	-0.0159127	0.00383969	17.175	3.4e-05	-0.0168452	0.00383843	19.2596	1.1e-05	-0.00450725	0.00380249	1.40504	0.24	0.00192252	0.003786	0.257858	0.61	0.0186847	0.00393531	22.5431	2.1e-06	0.0247043	0.00375693	43.2396	4.8e-11
1:22486029:G:A	rs56104760	1	22486029	G	A	0.186099	0.996696	-0.0167232	0.00400582	17.4284	3e-05	-0.0174328	0.0040045	18.9512	1.3e-05	-0.00586478	0.003967	2.18564	0.14	0.00196718	0.0039498	0.248049	0.62	0.0179602	0.00410557	19.1371	1.2e-05	0.025614	0.00391947	42.7071	6.4e-11
1:22489567:T:C	rs72478520	1	22489567	T	C	0.180873	0.99803	-0.0171325	0.00404701	17.9213	2.3e-05	-0.0177879	0.00404568	19.3316	1.1e-05	-0.00644497	0.0040078	2.58601	0.11	0.00146542	0.00399042	0.134861	0.71	0.0178026	0.00414779	18.4218	1.8e-05	0.0253346	0.00395977	40.9344	1.6e-10
1:22490724:A:C	rs7521902	1	22490724	A	C	0.238694	1	-0.0162351	0.00365227	19.7598	8.8e-06	-0.0169677	0.00365107	21.5976	3.4e-06	-0.00814803	0.00361688	5.07501	0.024	-0.0021808	0.0036012	0.366722	0.54	0.0141044	0.00374322	14.1977	0.00016	0.0193706	0.00357354	29.3826	5.9e-08
1:22491843:G:A	rs4654785	1	22491843	G	A	0.256709	0.984954	-0.013214	0.0035863	13.5761	0.00023	-0.0139599	0.00358511	15.162	9.9e-05	-0.00604399	0.00355154	2.8961	0.089	-0.000589197	0.00353615	0.0277626	0.87	0.0124491	0.0036756	11.4715	0.00071	0.0175626	0.00350899	25.0504	5.6e-07
1:22492887:C:G	rs3920498	1	22492887	C	G	0.197005	0.975041	-0.0137805	0.00395647	12.1314	5e-04	-0.0145965	0.00395517	13.6196	0.00022	-0.00349549	0.00391813	0.7959	0.37	0.00360884	0.00390115	0.855755	0.35	0.0167112	0.004055	16.9837	3.8e-05	0.0237753	0.00387119	37.7192	8.2e-10
1:22622329:A:G	rs12568411	1	22622329	A	G	0.167605	0.973721	-0.0218737	0.0042187	26.8837	2.2e-07	-0.021868	0.00421731	26.8874	2.2e-07	-0.00927766	0.00417782	4.93149	0.026	-0.00607957	0.0041597	2.1361	0.14	0.0207346	0.00432375	22.9969	1.6e-06	0.0196282	0.00412776	22.6118	2e-06
1:22622745:TC:T	rs140800754	1	22622745	TC	T	0.144141	0.974703	-0.0262576	0.00449624	34.1044	5.2e-09	-0.0260406	0.00449476	33.5651	6.9e-09	-0.0156252	0.00445267	12.3143	0.00045	-0.0106185	0.00443337	5.73665	0.017	0.0188492	0.00460821	16.731	4.3e-05	0.0191892	0.00439932	19.0258	1.3e-05
1:22623239:T:C	rs10799743	1	22623239	T	C	0.162007	0.997115	-0.0241963	0.00423987	32.5682	1.2e-08	-0.0239105	0.00423847	31.8244	1.7e-08	-0.0146373	0.00419878	12.1527	0.00049	-0.0103274	0.00418058	6.10251	0.013	0.0172952	0.00434545	15.841	6.9e-05	0.0169399	0.00414847	16.6742	4.4e-05
1:22623332:TG:T	rs138052256	1	22623332	TG	T	0.16223	0.998088	-0.0240722	0.00423567	32.299	1.3e-08	-0.0237799	0.00423427	31.5401	2e-08	-0.014542	0.00419462	12.0188	0.00053	-0.0101769	0.00417644	5.93767	0.015	0.017255	0.00434115	15.7987	7e-05	0.0170071	0.00414436	16.8402	4.1e-05
1:22623542:T:C	rs72649408	1	22623542	T	C	0.162339	1	-0.0240268	0.00423073	32.2524	1.4e-08	-0.0237366	0.00422934	31.4987	2e-08	-0.0144837	0.00418973	11.9505	0.00055	-0.010179	0.00417157	5.95407	0.015	0.017254	0.00433608	15.8338	6.9e-05	0.0169512	0.00413953	16.7687	4.2e-05
1:22623863:A:G	rs10799744	1	22623863	A	G	0.160873	0.995911	-0.0238592	0.00425154	31.4935	2e-08	-0.0236739	0.00425014	31.0266	2.5e-08	-0.0144936	0.00421034	11.85	0.00058	-0.00993239	0.00419209	5.61366	0.018	0.0169526	0.00435741	15.1362	1e-04	0.0171233	0.00415989	16.9438	3.9e-05
1:22623933:A:G	rs10799745	1	22623933	A	G	0.160757	0.996948	-0.0238015	0.00425254	31.3266	2.2e-08	-0.0236101	0.00425114	30.845	2.8e-08	-0.0145077	0.00421134	11.8674	0.00057	-0.00988066	0.00419308	5.55272	0.018	0.0168411	0.00435844	14.9307	0.00011	0.0171057	0.00416087	16.9011	3.9e-05
1:22624235:C:T	rs4457550	1	22624235	C	T	0.164373	0.994635	-0.0234137	0.00421561	30.8473	2.8e-08	-0.0231051	0.00421422	30.0595	4.2e-08	-0.0143124	0.00417476	11.7534	0.00061	-0.00988842	0.00415666	5.65933	0.017	0.0164816	0.00432059	14.5517	0.00014	0.0166085	0.00412474	16.2133	5.7e-05
1:22624511:A:G	rs6426743	1	22624511	A	G	0.162174	0.997214	-0.0239223	0.00423717	31.8751	1.6e-08	-0.0236581	0.00423578	31.1954	2.3e-08	-0.0144372	0.00419612	11.8378	0.00058	-0.010067	0.00417792	5.80606	0.016	0.0171779	0.00434269	15.6468	7.6e-05	0.016951	0.00414584	16.7174	4.3e-05
1:22624702:C:A	rs6675040	1	22624702	C	A	0.164362	0.994384	-0.0234386	0.00421603	30.907	2.7e-08	-0.0231378	0.00421464	30.1387	4e-08	-0.0142833	0.00417517	11.7033	0.00062	-0.00979617	0.00415707	5.55312	0.018	0.016557	0.00432102	14.6822	0.00013	0.016772	0.00412515	16.5307	4.8e-05
1:22624756:A:G	rs6426745	1	22624756	A	G	0.164383	0.994255	-0.0234167	0.00421607	30.8487	2.8e-08	-0.0231171	0.00421469	30.084	4.1e-08	-0.0142728	0.00417522	11.6859	0.00063	-0.00978644	0.00415712	5.54198	0.019	0.0165393	0.00432106	14.6505	0.00013	0.0167589	0.00412519	16.5046	4.9e-05
1:22625074:A:C	rs7354906	1	22625074	A	C	0.164336	0.994389	-0.0233334	0.00421662	30.6215	3.1e-08	-0.0230584	0.00421524	29.9238	4.5e-08	-0.0141488	0.00417576	11.4806	7e-04	-0.00976826	0.00415766	5.51996	0.019	0.0165864	0.00432163	14.7302	0.00012	0.0166814	0.00412573	16.348	5.3e-05
1:22625246:C:A	rs10799746	1	22625246	C	A	0.164356	0.994121	-0.0233605	0.0042166	30.693	3e-08	-0.0230621	0.00421521	29.9337	4.5e-08	-0.0142263	0.00417574	11.607	0.00066	-0.00974823	0.00415764	5.49742	0.019	0.0165164	0.0043216	14.6064	0.00013	0.0167413	0.0041257	16.4657	5e-05
1:22625311:G:A	rs10753534	1	22625311	G	A	0.162141	0.99654	-0.023896	0.00423826	31.7889	1.7e-08	-0.023638	0.00423687	31.1267	2.4e-08	-0.0142857	0.00419719	11.5848	0.00066	-0.00991688	0.004179	5.63127	0.018	0.0173484	0.0043438	15.9507	6.5e-05	0.0171304	0.0041469	17.0643	3.6e-05
1:22625643:A:G	rs12049211	1	22625643	A	G	0.160929	0.9945	-0.0237115	0.00425319	31.0805	2.5e-08	-0.0235388	0.00425179	30.6495	3.1e-08	-0.0144629	0.00421198	11.7907	6e-04	-0.00987522	0.00419372	5.54492	0.019	0.0167702	0.00435911	14.8006	0.00012	0.017017	0.00416151	16.7211	4.3e-05
1:22625770:G:A	rs10917197	1	22625770	G	A	0.165472	0.990729	-0.0235187	0.00421294	31.1643	2.4e-08	-0.0231911	0.00421155	30.3221	3.7e-08	-0.0143801	0.00417212	11.8798	0.00057	-0.00993528	0.00415403	5.72033	0.017	0.0165456	0.00431785	14.6835	0.00013	0.0166264	0.00412212	16.2688	5.5e-05
1:22625826:T:G	rs12021835	1	22625826	T	G	0.160991	0.994335	-0.023649	0.00425306	30.9189	2.7e-08	-0.0234699	0.00425166	30.4723	3.4e-08	-0.0144454	0.00421185	11.7629	6e-04	-0.00984877	0.00419359	5.51559	0.019	0.0166971	0.00435897	14.6727	0.00013	0.0169714	0.00416138	16.6327	4.5e-05
1:22625952:C:T	rs10917198	1	22625952	C	T	0.164333	0.994118	-0.0233183	0.0042167	30.5807	3.2e-08	-0.0230131	0.00421531	29.805	4.8e-08	-0.0142694	0.00417584	11.6767	0.00063	-0.00978632	0.00415774	5.5402	0.019	0.0164076	0.0043217	14.4138	0.00015	0.0165901	0.0041258	16.1689	5.8e-05
1:22626370:T:G	rs10917200	1	22626370	T	G	0.164336	0.993994	-0.0232955	0.00421688	30.5184	3.3e-08	-0.0229899	0.00421549	29.7426	4.9e-08	-0.0142626	0.00417601	11.6647	0.00064	-0.00978329	0.00415791	5.5363	0.019	0.0163812	0.00432189	14.3662	0.00015	0.0165658	0.00412598	16.1203	5.9e-05
1:22626638:T:C	rs12029355	1	22626638	T	C	0.164371	0.993928	-0.0233181	0.00421634	30.5855	3.2e-08	-0.0230096	0.00421495	29.8011	4.8e-08	-0.0142177	0.00417548	11.5943	0.00066	-0.0097697	0.00415738	5.52234	0.019	0.016479	0.00432134	14.5421	0.00014	0.0166188	0.00412545	16.2277	5.6e-05
1:22626687:A:C	rs113619481	1	22626687	A	C	0.164344	0.993955	-0.0232831	0.00421685	30.4862	3.4e-08	-0.0229771	0.00421546	29.7099	5e-08	-0.014254	0.00417599	11.6507	0.00064	-0.00977997	0.00415789	5.53261	0.019	0.0163744	0.00432186	14.3545	0.00015	0.0165532	0.00412595	16.0959	6e-05
1:22626765:T:C	rs116532258	1	22626765	T	C	0.160989	0.994163	-0.0235985	0.00425325	30.7842	2.9e-08	-0.0234204	0.00425185	30.3411	3.6e-08	-0.0144261	0.00421204	11.7305	0.00061	-0.00982636	0.00419378	5.49003	0.019	0.0166469	0.00435917	14.5833	0.00013	0.0169364	0.00416157	16.5626	4.7e-05
1:22626927:G:A	rs10917201	1	22626927	G	A	0.164346	0.993885	-0.0232746	0.0042169	30.4634	3.4e-08	-0.0229689	0.00421551	29.6878	5.1e-08	-0.0142512	0.00417604	11.6459	0.00064	-0.00978	0.00415793	5.53251	0.019	0.0163651	0.00432191	14.338	0.00015	0.0165424	0.004126	16.0746	6.1e-05
1:22626998:GAGAA:G	rs111807067	1	22626998	GAGAA	G	0.164763	0.988565	-0.0234526	0.00422404	30.8266	2.8e-08	-0.023106	0.00422265	29.942	4.5e-08	-0.0144905	0.00418311	11.9996	0.00053	-0.00994649	0.00416498	5.70315	0.017	0.0162747	0.00432923	14.132	0.00017	0.0164761	0.00413299	15.8922	6.7e-05
1:22627034:A:G	rs10917202	1	22627034	A	G	0.164348	0.993892	-0.0232735	0.00421693	30.4602	3.4e-08	-0.0229678	0.00421554	29.6847	5.1e-08	-0.0142516	0.00417606	11.6465	0.00064	-0.00978123	0.00415796	5.53383	0.019	0.0163629	0.00432194	14.3338	0.00015	0.016539	0.00412603	16.0678	6.1e-05
1:22627313:C:A	rs10917204	1	22627313	C	A	0.164353	0.993844	-0.0232663	0.00421695	30.4408	3.4e-08	-0.0229611	0.00421556	29.6669	5.1e-08	-0.0142496	0.00417609	11.643	0.00064	-0.00978049	0.00415799	5.53293	0.019	0.0163546	0.00432197	14.3191	0.00015	0.0165311	0.00412605	16.0522	6.2e-05
1:22627395:G:A	rs12088199	1	22627395	G	A	0.164359	0.993771	-0.0232613	0.00421701	30.427	3.5e-08	-0.0229563	0.00421562	29.6537	5.2e-08	-0.0142406	0.00417615	11.6279	0.00065	-0.0097737	0.00415804	5.5251	0.019	0.0163596	0.00432202	14.3274	0.00015	0.0165337	0.00412611	16.0568	6.1e-05
1:22627445:C:A	rs12088205	1	22627445	C	A	0.164356	0.99375	-0.0232707	0.004217	30.4518	3.4e-08	-0.0229654	0.00421562	29.6774	5.1e-08	-0.0142618	0.00417614	11.6627	0.00064	-0.0097927	0.00415804	5.54662	0.019	0.0163418	0.00432202	14.2964	0.00016	0.016518	0.0041261	16.0265	6.2e-05
1:22627517:G:A	rs12088248	1	22627517	G	A	0.164357	0.993743	-0.0232658	0.00421701	30.4388	3.4e-08	-0.0229606	0.00421562	29.665	5.1e-08	-0.0142566	0.00417615	11.6541	0.00064	-0.00978899	0.00415804	5.5424	0.019	0.0163419	0.00432202	14.2966	0.00016	0.0165168	0.00412611	16.024	6.3e-05
1:22627760:T:C	rs13374200	1	22627760	T	C	0.164359	0.993771	-0.0232574	0.00421702	30.4166	3.5e-08	-0.0229523	0.00421563	29.6433	5.2e-08	-0.0142529	0.00417615	11.648	0.00064	-0.00978788	0.00415805	5.54112	0.019	0.0163345	0.00432203	14.2836	0.00016	0.0165068	0.00412611	16.0046	6.3e-05
1:22627871:T:A	rs4633259	1	22627871	T	A	0.164361	0.99376	-0.0232523	0.00421702	30.4034	3.5e-08	-0.0229473	0.00421563	29.6304	5.2e-08	-0.0142497	0.00417615	11.6428	0.00064	-0.00978619	0.00415805	5.53922	0.019	0.0163313	0.00432203	14.2779	0.00016	0.0165025	0.00412611	15.9961	6.3e-05
1:22628301:A:T	rs4477249	1	22628301	A	T	0.162445	0.994569	-0.0237054	0.00423636	31.3119	2.2e-08	-0.0234363	0.00423497	30.6251	3.1e-08	-0.0143719	0.00419531	11.7354	0.00061	-0.00995353	0.00417712	5.67806	0.017	0.0169343	0.00434186	15.2119	9.6e-05	0.0168337	0.00414504	16.493	4.9e-05
1:22628317:C:G	rs10917205	1	22628317	C	G	0.162445	0.994566	-0.0237067	0.00423636	31.3152	2.2e-08	-0.0234377	0.00423497	30.6288	3.1e-08	-0.0143741	0.00419531	11.739	0.00061	-0.00995508	0.00417712	5.67982	0.017	0.0169331	0.00434186	15.2098	9.6e-05	0.0168338	0.00414504	16.4932	4.9e-05
1:22629154:T:TAAG	1:22629154_TAAG_T	1	22629154	T	TAAG	0.162693	0.993738	-0.0235987	0.00423711	31.0198	2.6e-08	-0.0232877	0.00423572	30.2272	3.8e-08	-0.0143357	0.00419605	11.6723	0.00063	-0.00999677	0.00417786	5.72547	0.017	0.01682	0.00434263	15.0019	0.00011	0.0166019	0.00414577	16.0362	6.2e-05
1:32270643:T:C	rs75570615	1	32270643	T	C	0.111124	0.982955	0.00411459	0.00500541	0.675732	0.41	0.00247279	0.00500376	0.244221	0.62	0.0115089	0.00495691	5.39068	0.02	0.0231378	0.00493542	21.9784	2.8e-06	0.011702	0.00513006	5.20326	0.023	0.0283383	0.00489751	33.4808	7.2e-09
1:32272434:A:G	rs35366154	1	32272434	A	G	0.111159	0.985006	0.00423925	0.00499935	0.719036	0.4	0.00259411	0.0049977	0.269424	0.6	0.0115034	0.0049509	5.39859	0.02	0.0231126	0.00492944	21.9838	2.7e-06	0.0114942	0.00512384	5.03228	0.025	0.0281508	0.00489158	33.1194	8.7e-09
1:32273059:C:CAGAT	1:32273059_CAGAT_C	1	32273059	C	CAGAT	0.110969	0.977301	0.00524402	0.00502352	1.08971	0.3	0.0037052	0.00502187	0.544367	0.46	0.0119366	0.00497484	5.75703	0.016	0.0236646	0.00495328	22.8252	1.8e-06	0.0106317	0.00514862	4.26408	0.039	0.0274027	0.00491523	31.0812	2.5e-08
1:32276887:T:C	rs35487580	1	32276887	T	C	0.111127	0.991655	0.0045322	0.00498327	0.827161	0.36	0.00290792	0.00498162	0.34074	0.56	0.0114892	0.00493498	5.42013	0.02	0.0230517	0.00491358	22.0095	2.7e-06	0.0110022	0.00510736	4.64047	0.031	0.0276253	0.00487585	32.1006	1.5e-08
1:32281404:G:A	rs12737935	1	32281404	G	A	0.111156	0.99373	0.00456084	0.00497753	0.839582	0.36	0.00293876	0.00497589	0.348808	0.55	0.0114341	0.0049293	5.38066	0.02	0.0229606	0.00490793	21.8862	2.9e-06	0.0108643	0.00510148	4.53532	0.033	0.0274534	0.00487023	31.7756	1.7e-08
1:32283160:C:T	rs59643186	1	32283160	C	T	0.111164	0.993107	0.00458374	0.00497815	0.847819	0.36	0.00296212	0.00497651	0.354287	0.55	0.0114689	0.00492991	5.41205	0.02	0.0229705	0.00490854	21.8997	2.9e-06	0.0108644	0.00510212	4.53427	0.033	0.0274509	0.00487084	31.7618	1.7e-08
1:32283646:C:A	rs57856775	1	32283646	C	A	0.111178	0.993015	0.0046044	0.00497801	0.85553	0.35	0.00297719	0.00497637	0.357923	0.55	0.0114653	0.00492977	5.40898	0.02	0.022944	0.0049084	21.8503	2.9e-06	0.0108166	0.00510197	4.49478	0.034	0.0274018	0.0048707	31.6501	1.8e-08
1:32284504:G:A	rs61513120	1	32284504	G	A	0.11117	0.992922	0.00462552	0.00497836	0.863276	0.35	0.00299903	0.00497672	0.363141	0.55	0.0114654	0.00493012	5.40837	0.02	0.0229423	0.00490874	21.844	3e-06	0.0107786	0.00510233	4.4626	0.035	0.027371	0.00487104	31.5745	1.9e-08
1:32284692:A:G	rs12747096	1	32284692	A	G	0.111167	0.992909	0.00463366	0.00497843	0.866289	0.35	0.00300741	0.00497679	0.365163	0.55	0.0114686	0.00493019	5.41116	0.02	0.0229443	0.00490882	21.8472	3e-06	0.0107694	0.00510241	4.45487	0.035	0.0273631	0.00487111	31.5554	1.9e-08
1:32285677:A:C	rs35869473	1	32285677	A	C	0.11115	0.992878	0.00467473	0.00497887	0.881561	0.35	0.00305134	0.00497723	0.375843	0.54	0.011529	0.00493062	5.46735	0.019	0.0229856	0.00490924	21.9222	2.8e-06	0.010787	0.00510285	4.46863	0.035	0.0273657	0.00487154	31.5558	1.9e-08
1:32286708:C:T	rs6685173	1	32286708	C	T	0.116445	0.992092	0.00416767	0.00487647	0.730422	0.39	0.00262615	0.00487487	0.29021	0.59	0.0102634	0.00482922	4.51677	0.034	0.021102	0.00480828	19.2605	1.1e-05	0.00986791	0.00499791	3.89828	0.048	0.0253951	0.00477135	28.3281	1e-07
1:32288083:T:C	rs12726839	1	32288083	T	C	0.111341	0.993168	0.00406446	0.00497376	0.667786	0.41	0.00245272	0.00497212	0.24334	0.62	0.0109094	0.00492556	4.90554	0.027	0.0223422	0.00490421	20.7545	5.2e-06	0.0107796	0.00509762	4.47169	0.034	0.0272931	0.00486654	31.4532	2e-08
1:32292203:A:T	rs12744007	1	32292203	A	T	0.109593	0.993318	0.00485237	0.00500701	0.939184	0.33	0.00328121	0.00500536	0.429733	0.51	0.0118589	0.00495849	5.71992	0.017	0.0234939	0.004937	22.6456	1.9e-06	0.0110065	0.0051317	4.60017	0.032	0.0276194	0.00489908	31.7835	1.7e-08
1:32295931:G:A	rs35521438	1	32295931	G	A	0.109645	0.994154	0.00495814	0.00500373	0.981862	0.32	0.00338931	0.00500208	0.459115	0.5	0.0119232	0.00495524	5.78965	0.016	0.0234631	0.00493376	22.6158	2e-06	0.0109447	0.00512834	4.55465	0.033	0.0274868	0.00489587	31.5202	2e-08
1:32296401:T:C	rs72664961	1	32296401	T	C	0.109667	0.993702	0.00487183	0.00500327	0.948148	0.33	0.00330469	0.00500162	0.436555	0.51	0.0117791	0.00495479	5.65163	0.017	0.0233354	0.00493331	22.3745	2.2e-06	0.0108526	0.00512787	4.47912	0.034	0.0274313	0.00489542	31.3987	2.1e-08
1:32300374:A:G	rs34497156	1	32300374	A	G	0.114769	0.994995	0.00443147	0.00490225	0.817157	0.37	0.00291868	0.00490064	0.354706	0.55	0.0105365	0.00485475	4.71043	0.03	0.0215183	0.0048337	19.8178	8.5e-06	0.009854	0.00502433	3.84653	0.05	0.0254911	0.00479658	28.2433	1.1e-07
1:32301676:T:C	rs147423664	1	32301676	T	C	0.114909	0.991047	0.00472908	0.00490638	0.929033	0.34	0.00321547	0.00490476	0.429787	0.51	0.0106836	0.00485883	4.83471	0.028	0.0216855	0.00483777	20.0932	7.4e-06	0.00966717	0.00502856	3.69583	0.055	0.0252231	0.00480061	27.6059	1.5e-07
1:32307399:T:G	rs12733547	1	32307399	T	G	0.11502	0.996736	0.00502248	0.00489199	1.05406	0.3	0.00349609	0.00489038	0.511069	0.47	0.0106481	0.00484459	4.8309	0.028	0.0216277	0.00482358	20.1039	7.3e-06	0.00915942	0.00501381	3.33733	0.068	0.0248454	0.00478654	26.9433	2.1e-07
1:32309984:T:C	rs71646339	1	32309984	T	C	0.11618	0.997738	0.00588244	0.0048705	1.45871	0.23	0.00430966	0.00486889	0.783476	0.38	0.0115347	0.0048233	5.71906	0.017	0.0223736	0.00480239	21.7049	3.2e-06	0.00918727	0.00499178	3.38736	0.066	0.0247277	0.00476551	26.9247	2.1e-07
1:32311142:A:G	rs35588610	1	32311142	A	G	0.115915	0.999534	0.00551726	0.00487094	1.28298	0.26	0.00395637	0.00486934	0.660168	0.42	0.0111503	0.00482374	5.34324	0.021	0.0220219	0.00480283	21.0241	4.5e-06	0.00915175	0.00499224	3.3606	0.067	0.0246768	0.00476594	26.8091	2.2e-07
1:32311328:T:C	rs12756311	1	32311328	T	C	0.1159	1	0.00548499	0.00487068	1.26816	0.26	0.0039384	0.00486907	0.654256	0.42	0.0110951	0.00482348	5.29107	0.021	0.0219306	0.00480257	20.8522	5e-06	0.00911353	0.00499197	3.33295	0.068	0.0246145	0.00476568	26.6768	2.4e-07
1:32313363:A:G	rs34975537	1	32313363	A	G	0.069452	0.992011	0.0138096	0.00616145	5.0234	0.025	0.0120541	0.00615942	3.82991	0.05	0.0208001	0.00610174	11.6204	0.00065	0.0332372	0.00607529	29.9305	4.5e-08	0.011296	0.00631488	3.19977	0.074	0.0290931	0.00602863	23.2886	1.4e-06
1:32322859:T:C	rs34760089	1	32322859	T	C	0.105809	0.988042	0.000368265	0.00508644	0.00524197	0.94	-0.00115388	0.00508476	0.051497	0.82	0.00317237	0.00503715	0.396643	0.53	0.0181388	0.00501531	13.0804	3e-04	0.00504339	0.0052131	0.935951	0.33	0.0254705	0.00497679	26.1924	3.1e-07
1:32327685:A:G	rs34013108	1	32327685	A	G	0.060646	0.988484	0.00948474	0.00654699	2.09879	0.15	0.00759736	0.00654483	1.3475	0.25	0.0130221	0.00648354	4.03404	0.045	0.0314937	0.00645544	23.8011	1.1e-06	0.00643966	0.00671002	0.921038	0.34	0.031932	0.00640586	24.8483	6.2e-07
1:32335712:A:T	rs669405	1	32335712	A	T	0.217831	0.993918	0.00373862	0.00378152	0.977436	0.32	0.0028884	0.00378028	0.583805	0.44	0.00380993	0.00374488	1.03504	0.31	0.0119928	0.00372865	10.3451	0.0013	0.000384314	0.00387569	0.0098327	0.92	0.0125299	0.00370001	11.4681	0.00071
1:32335756:C:T	rs669796	1	32335756	C	T	0.217842	0.993987	0.00374055	0.00378131	0.978558	0.32	0.00289019	0.00378006	0.584594	0.44	0.00383235	0.00374467	1.04738	0.31	0.0120118	0.00372843	10.3792	0.0013	0.000415897	0.00387547	0.0115166	0.91	0.0125529	0.0036998	11.5115	0.00069
1:32336098:G:A	rs671101	1	32336098	G	A	0.217885	0.994182	0.00378652	0.00378071	1.00307	0.32	0.00292461	0.00377947	0.59879	0.44	0.00392751	0.00374408	1.10039	0.29	0.0120651	0.00372785	10.4747	0.0012	0.000492066	0.00387486	0.0161263	0.9	0.0125835	0.00369922	11.5713	0.00067
1:32339351:G:C	rs633419	1	32339351	G	C	0.217914	0.996169	0.00370629	0.00377722	0.962794	0.33	0.00285419	0.00377598	0.571356	0.45	0.00373714	0.00374062	0.998139	0.32	0.011865	0.0037244	10.1489	0.0014	0.000330017	0.00387128	0.00726714	0.93	0.0124437	0.0036958	11.3365	0.00076
1:32341478:G:A	rs608637	1	32341478	G	A	0.217783	0.997828	0.00373553	0.00377494	0.979233	0.32	0.00288632	0.00377369	0.585002	0.44	0.00379455	0.00373836	1.03029	0.31	0.0118869	0.00372215	10.1988	0.0014	0.000372615	0.00386894	0.00927547	0.92	0.0124559	0.00369356	11.3725	0.00075
1:32342189:G:A	rs586974	1	32342189	G	A	0.217674	0.998239	0.00374501	0.00377488	0.984235	0.32	0.0028919	0.00377364	0.587281	0.44	0.00376498	0.0037383	1.01432	0.31	0.0118998	0.0037221	10.2212	0.0014	0.00030363	0.00386889	0.00615908	0.94	0.0124654	0.00369351	11.3902	0.00074
1:32342268:A:G	rs687234	1	32342268	A	G	0.217934	1	0.00347908	0.00377298	0.850276	0.36	0.00264513	0.00377174	0.491826	0.48	0.00347556	0.00373642	0.865239	0.35	0.0116623	0.00372023	9.8272	0.0017	0.000289801	0.00386694	0.00561649	0.94	0.0124698	0.00369165	11.4097	0.00073
1:32342334:G:A	rs687605	1	32342334	G	A	0.217763	0.998287	0.00378305	0.00377427	1.00466	0.32	0.00293408	0.00377303	0.60473	0.44	0.0038172	0.0037377	1.04299	0.31	0.0119139	0.0037215	10.2488	0.0014	0.000329567	0.00386826	0.00725866	0.93	0.0124384	0.00369291	11.3447	0.00076
1:32342454:A:T	rs1760306	1	32342454	A	T	0.217931	0.998267	0.00359862	0.00377385	0.909293	0.34	0.00275976	0.00377261	0.53513	0.46	0.00355863	0.00373728	0.906679	0.34	0.0116973	0.00372108	9.88168	0.0017	0.00024753	0.00386783	0.00409564	0.95	0.0123998	0.0036925	11.2768	0.00078
1:32343203:C:T	rs12078083	1	32343203	C	T	0.217372	0.994832	0.0041498	0.00378436	1.20246	0.27	0.0032897	0.00378311	0.756162	0.38	0.00391418	0.00374769	1.09083	0.3	0.0120083	0.00373144	10.3564	0.0013	-4.81454e-05	0.0038786	0.000154085	0.99	0.0120967	0.00370278	10.6727	0.0011
1:32343206:C:T	rs12078084	1	32343206	C	T	0.217455	0.994939	0.00406273	0.00378365	1.15296	0.28	0.00320457	0.00378241	0.717801	0.4	0.00381975	0.00374699	1.03921	0.31	0.011913	0.00373074	10.1965	0.0014	-5.43382e-05	0.00387787	0.000196347	0.99	0.0120791	0.00370209	10.6457	0.0011
1:32347109:C:T	rs636395	1	32347109	C	T	0.217466	0.99234	0.00394609	0.00378521	1.08681	0.3	0.00312498	0.00378397	0.682026	0.41	0.0041846	0.00374853	1.24619	0.26	0.0124201	0.00373228	11.0738	0.00088	0.000711707	0.00387947	0.0336556	0.85	0.0129478	0.00370362	12.222	0.00047
1:32347171:T:C	rs597987	1	32347171	T	C	0.216524	0.99446	0.00389986	0.00378715	1.06041	0.3	0.00304947	0.0037859	0.6488	0.42	0.00397344	0.00375045	1.12245	0.29	0.0122511	0.00373419	10.7637	0.001	0.000459629	0.00388146	0.0140225	0.91	0.0128359	0.00370551	11.9993	0.00053
1:32348706:G:A	rs610368	1	32348706	G	A	0.216551	0.993814	0.0037164	0.00378788	0.962613	0.33	0.00284888	0.00378663	0.566034	0.45	0.00389477	0.00375118	1.07802	0.3	0.012202	0.00373491	10.6734	0.0011	0.000630134	0.00388221	0.0263456	0.87	0.0130531	0.00370623	12.4041	0.00043
1:32349091:C:T	rs642962	1	32349091	C	T	0.216563	0.993697	0.00375052	0.00378823	0.980189	0.32	0.00289108	0.00378698	0.58282	0.45	0.00390585	0.00375152	1.08397	0.3	0.0122065	0.00373526	10.6792	0.0011	0.000592588	0.00388256	0.0232953	0.88	0.0130095	0.00370657	12.3191	0.00045
1:32351794:A:G	rs655134	1	32351794	A	G	0.216208	0.991608	0.00307228	0.0037927	0.656182	0.42	0.00227023	0.00379145	0.358535	0.55	0.00329147	0.00375594	0.767965	0.38	0.0116825	0.00373966	9.7591	0.0018	0.000745722	0.00388714	0.0368038	0.85	0.0132516	0.00371094	12.7517	0.00036
1:32352087:T:G	rs598805	1	32352087	T	G	0.21683	0.992854	0.00300553	0.0037877	0.629636	0.43	0.00219234	0.00378645	0.335237	0.56	0.00328072	0.003751	0.764973	0.38	0.0116748	0.00373474	9.77182	0.0018	0.000837682	0.00388202	0.0465631	0.83	0.0133621	0.00370605	12.9995	0.00031
1:32355180:C:T	rs593133	1	32355180	C	T	0.216897	0.992656	0.00295325	0.0037879	0.607859	0.44	0.00213028	0.00378665	0.316492	0.57	0.00329487	0.00375119	0.771503	0.38	0.0117661	0.00373493	9.92433	0.0016	0.000953421	0.00388223	0.0603125	0.81	0.0135515	0.00370624	13.3692	0.00026
1:32356815:T:C	rs34701865	1	32356815	T	C	0.060819	0.991809	0.0055112	0.00652813	0.712711	0.4	0.0035816	0.00652598	0.301205	0.58	0.0115254	0.00646488	3.17828	0.075	0.030736	0.00643685	22.8008	1.8e-06	0.0106445	0.0066907	2.5311	0.11	0.0366053	0.00638741	32.8426	1e-08
1:32358697:G:C	rs681761	1	32358697	G	C	0.172994	0.992585	-0.000433455	0.00412557	0.0110388	0.92	-0.00175287	0.00412421	0.180642	0.67	0.00250689	0.00408559	0.376496	0.54	0.0146196	0.00406788	12.9162	0.00033	0.00526564	0.0042283	1.55085	0.21	0.0223279	0.00403663	30.5954	3.2e-08
1:32359476:T:G	rs35506562	1	32359476	T	G	0.058813	0.994803	0.00816065	0.00662049	1.51939	0.22	0.00610711	0.00661831	0.851484	0.36	0.0132926	0.00655634	4.1105	0.043	0.0320607	0.00652792	24.1211	9e-07	0.00905782	0.00678536	1.78198	0.18	0.0351166	0.00647778	29.3882	5.9e-08
1:32359595:T:C	rs6661020	1	32359595	T	C	0.113504	0.990433	-0.00485228	0.00492334	0.971341	0.32	-0.00560135	0.00492172	1.29524	0.26	-0.00361477	0.00487564	0.549664	0.46	0.00303027	0.0048545	0.38965	0.53	0.0022558	0.00504595	0.199855	0.65	0.0118786	0.00481721	6.0805	0.014
1:32361093:T:A	rs12749718	1	32361093	T	A	0.063901	0.977413	0.00696612	0.00640504	1.18287	0.28	0.00507506	0.00640293	0.628237	0.43	0.00992554	0.00634298	2.44862	0.12	0.0281873	0.00631548	19.9203	8.1e-06	0.00599638	0.00656454	0.83439	0.36	0.031048	0.00626697	24.5444	7.3e-07
1:32371137:G:C	rs684484	1	32371137	G	C	0.132001	0.997846	0.00142316	0.00460683	0.095434	0.76	0.000112204	0.00460531	0.000593613	0.98	0.00280194	0.00456218	0.377201	0.54	0.017387	0.00454241	14.6513	0.00013	0.00298054	0.00472155	0.398494	0.53	0.0233097	0.00450752	26.7424	2.3e-07
1:32371442:T:C	rs16834765	1	32371442	T	C	0.058632	0.995344	0.00887885	0.00662134	1.79813	0.18	0.00682623	0.00661916	1.06355	0.3	0.0138651	0.00655718	4.47107	0.034	0.0326805	0.00652875	25.0563	5.6e-07	0.00877554	0.00678623	1.67221	0.2	0.0350432	0.00647861	29.2579	6.3e-08
1:32371523:A:C	rs682654	1	32371523	A	C	0.131934	0.998988	0.00164219	0.00460716	0.127051	0.72	0.000317414	0.00460564	0.00474976	0.95	0.00304544	0.00456251	0.445546	0.5	0.0175334	0.00454273	14.897	0.00011	0.00302195	0.00472189	0.409584	0.52	0.0232405	0.00450784	26.5798	2.5e-07
1:32371747:C:T	rs645654	1	32371747	C	T	0.131891	0.998264	0.00160275	0.00460797	0.120979	0.73	0.000273981	0.00460645	0.0035376	0.95	0.00293931	0.00456332	0.414887	0.52	0.0174738	0.00454354	14.7907	0.00012	0.00291983	0.00472272	0.382235	0.54	0.0232127	0.00450864	26.5071	2.6e-07
1:32371887:T:TG	1:32371887_TG_T	1	32371887	T	TG	0.131983	0.9991	0.00177045	0.00460617	0.147736	0.7	0.000445436	0.00460466	0.00935787	0.92	0.00311373	0.00456154	0.46595	0.49	0.0176073	0.00454176	15.0293	0.00011	0.00292806	0.00472088	0.384693	0.54	0.0231698	0.00450688	26.4298	2.7e-07
1:32372881:T:C	rs639233	1	32372881	T	C	0.132089	1	0.00170697	0.00460603	0.137341	0.71	0.000428971	0.00460451	0.0086794	0.93	0.00258996	0.00456139	0.322398	0.57	0.017131	0.00454162	14.228	0.00016	0.00223428	0.00472073	0.224005	0.64	0.0225383	0.00450674	25.0103	5.7e-07
1:32375246:C:T	rs55894623	1	32375246	C	T	0.058535	0.99808	0.0089948	0.00662456	1.84361	0.17	0.00692271	0.00662238	1.09276	0.3	0.013997	0.00656037	4.55209	0.033	0.0325556	0.00653193	24.8409	6.2e-07	0.00877632	0.00678953	1.67088	0.2	0.0347087	0.00648176	28.6741	8.6e-08
1:32377872:A:T	rs56371094	1	32377872	A	T	0.058523	0.997684	0.00894699	0.00662665	1.82291	0.18	0.00688559	0.00662447	1.08039	0.3	0.0139299	0.00656244	4.50574	0.034	0.0325213	0.00653399	24.7731	6.4e-07	0.00875936	0.00679167	1.66338	0.2	0.0347479	0.00648381	28.7208	8.4e-08
1:32378540:T:G	rs2377924	1	32378540	T	G	0.058539	0.99788	0.00901419	0.00662503	1.8513	0.17	0.00694046	0.00662285	1.09822	0.29	0.0140243	0.00656083	4.56928	0.033	0.0325683	0.00653239	24.8569	6.2e-07	0.00878863	0.00679001	1.67534	0.2	0.0347049	0.00648222	28.6639	8.6e-08
1:32379996:C:CTATT	1:32379996_CTATT_C	1	32379996	C	CTATT	0.05805	0.993032	0.00884473	0.00666649	1.76025	0.18	0.00675699	0.0066643	1.02801	0.31	0.0139409	0.0066019	4.45905	0.035	0.0324243	0.00657327	24.332	8.1e-07	0.00900005	0.00683251	1.73512	0.19	0.0348101	0.00652279	28.4803	9.5e-08
1:32381979:G:C	rs652596	1	32381979	G	C	0.126755	0.973953	0.000345832	0.00475061	0.00529947	0.94	-0.000857414	0.00474904	0.0325963	0.86	0.00144447	0.00470457	0.0942711	0.76	0.0158597	0.00468418	11.4636	0.00071	0.00261251	0.00486891	0.287908	0.59	0.022287	0.0046482	22.9898	1.6e-06
1:32385869:A:AC	1:32385869_AC_A	1	32385869	A	AC	0.057573	0.988173	0.00923313	0.00670869	1.89418	0.17	0.0070853	0.00670648	1.11616	0.29	0.0143301	0.00664369	4.65242	0.031	0.0330858	0.00661488	25.0173	5.7e-07	0.00918356	0.00687576	1.78394	0.18	0.0352956	0.00656408	28.9131	7.6e-08
1:32386504:T:C	rs72664991	1	32386504	T	C	0.058534	0.997535	0.00910822	0.00662689	1.88907	0.17	0.00702467	0.00662471	1.12439	0.29	0.0140506	0.00656267	4.58385	0.032	0.0325516	0.00653422	24.8174	6.3e-07	0.00865956	0.00679191	1.62558	0.2	0.0345741	0.00648404	28.4322	9.7e-08
1:32386514:C:T	rs72664992	1	32386514	C	T	0.058544	0.997536	0.00915306	0.00662605	1.9082	0.17	0.00707028	0.00662387	1.13933	0.29	0.014133	0.00656185	4.6389	0.031	0.0326555	0.0065334	24.9824	5.8e-07	0.00872059	0.00679106	1.64899	0.2	0.0346427	0.00648322	28.5523	9.1e-08
1:32387248:G:C	rs72664993	1	32387248	G	C	0.058526	0.997372	0.00906231	0.00662783	1.86954	0.17	0.00698118	0.00662565	1.1102	0.29	0.0139908	0.00656361	4.54357	0.033	0.0324848	0.00653515	24.7086	6.7e-07	0.00864196	0.00679288	1.61851	0.2	0.0345522	0.00648496	28.3881	9.9e-08
1:32389177:T:C	rs533368971	1	32389177	T	C	0.058302	0.995286	0.00891777	0.0066461	1.80044	0.18	0.00684377	0.00664391	1.06107	0.3	0.0137168	0.0065817	4.34342	0.037	0.0322745	0.00655316	24.2559	8.4e-07	0.00858121	0.0068116	1.58708	0.21	0.0344489	0.00650283	28.0637	1.2e-07
1:32390496:C:A	rs72664995	1	32390496	C	A	0.058531	0.99715	0.00913275	0.00662842	1.89838	0.17	0.00705849	0.00662624	1.13472	0.29	0.0140929	0.00656419	4.60933	0.032	0.0326485	0.00653573	24.9539	5.9e-07	0.00869906	0.00679348	1.63968	0.2	0.0346798	0.00648554	28.5931	8.9e-08
1:32391637:G:A	rs527470871	1	32391637	G	A	0.040263	0.918035	0.0104432	0.00825942	1.59872	0.21	0.00879798	0.0082567	1.13541	0.29	0.013986	0.00817939	2.92379	0.087	0.0328372	0.00814393	16.258	5.5e-05	0.00730776	0.0084651	0.745253	0.39	0.0315594	0.00808138	15.2505	9.4e-05
1:32391644:G:C	rs566324598	1	32391644	G	C	0.040289	0.917908	0.0102863	0.00825743	1.55178	0.21	0.008647	0.00825471	1.09731	0.29	0.0138479	0.00817741	2.86773	0.09	0.0326757	0.00814196	16.1061	6e-05	0.00732521	0.00846306	0.749179	0.39	0.0314984	0.00807943	15.199	9.7e-05
1:32391647:G:T	rs559756424	1	32391647	G	T	0.040263	0.918032	0.0104438	0.00825944	1.59888	0.21	0.0087984	0.00825672	1.13551	0.29	0.0139867	0.0081794	2.92406	0.087	0.0328378	0.00814394	16.2584	5.5e-05	0.00730783	0.00846512	0.745265	0.39	0.0315593	0.0080814	15.2504	9.4e-05
1:32393560:T:C	rs10914504	1	32393560	T	C	0.131816	0.995745	0.00186346	0.00461392	0.163118	0.69	0.000551346	0.0046124	0.0142888	0.9	0.0029902	0.00456921	0.428272	0.51	0.0177196	0.0045494	15.1704	9.8e-05	0.00253139	0.00472882	0.286558	0.59	0.0231958	0.00451446	26.4002	2.8e-07
1:32393578:T:G	rs10914505	1	32393578	T	G	0.131914	0.99625	0.00189114	0.00461138	0.168184	0.68	0.000560128	0.00460986	0.0147638	0.9	0.00296851	0.00456669	0.422544	0.52	0.0176753	0.00454689	15.1114	1e-04	0.00246621	0.00472621	0.27229	0.6	0.0231267	0.00451197	26.272	3e-07
1:32393821:T:TATA	1:32393821_TATA_T	1	32393821	T	TATA	0.128788	0.982204	0.00106313	0.00469602	0.0512525	0.82	-0.000215628	0.00469447	0.00210977	0.96	0.00243669	0.00465052	0.274535	0.6	0.0172437	0.00463035	13.8685	2e-04	0.00304785	0.00481296	0.401018	0.53	0.0233884	0.00459479	25.91	3.6e-07
1:32397127:C:G	rs72665000	1	32397127	C	G	0.058511	0.996256	0.00939382	0.00663259	2.00594	0.16	0.00731835	0.00663041	1.21828	0.27	0.0142563	0.00656832	4.7109	0.03	0.0329083	0.00653985	25.3207	4.9e-07	0.00853377	0.00679776	1.57598	0.21	0.0347126	0.00648962	28.6113	8.8e-08
1:32397890:A:G	rs591833	1	32397890	A	G	0.132279	0.997486	0.00201827	0.0046049	0.192096	0.66	0.0006637	0.00460338	0.0207869	0.89	0.00312043	0.00456028	0.468218	0.49	0.0177168	0.00454051	15.2251	9.5e-05	0.00250813	0.00471957	0.282419	0.6	0.0230461	0.00450563	26.1628	3.1e-07
1:32399582:T:C	rs72665002	1	32399582	T	C	0.058616	0.993503	0.0093933	0.0066286	2.00814	0.16	0.00733781	0.00662642	1.22624	0.27	0.0142458	0.00656437	4.70965	0.03	0.0331516	0.00653591	25.7274	3.9e-07	0.00853877	0.00679367	1.57973	0.21	0.0350762	0.00648571	29.249	6.4e-08
1:32399702:T:C	rs663059	1	32399702	T	C	0.132275	0.997236	0.00177981	0.00460516	0.149369	0.7	0.000442744	0.00460364	0.00924918	0.92	0.00296212	0.00456053	0.421866	0.52	0.0175326	0.00454076	14.9086	0.00011	0.0026367	0.00471984	0.312081	0.58	0.0230622	0.00450589	26.1963	3.1e-07
1:32401166:G:A	rs646370	1	32401166	G	A	0.144751	0.996548	0.00383433	0.00443362	0.74793	0.39	0.00236443	0.00443216	0.284591	0.59	0.00631504	0.00439066	2.06868	0.15	0.0198942	0.00437162	20.7095	5.3e-06	0.00402167	0.00454403	0.783304	0.38	0.0237743	0.00433805	30.0349	4.2e-08
1:32403089:G:A	rs636503	1	32403089	G	A	0.14742	0.995643	0.00217933	0.00440151	0.245156	0.62	0.000962969	0.00440006	0.0478969	0.83	0.00386734	0.00435886	0.78719	0.37	0.0170397	0.00433996	15.4152	8.6e-05	0.00350624	0.00451112	0.60411	0.44	0.021719	0.00430663	25.4335	4.6e-07
1:32405014:C:G	rs72666705	1	32405014	C	G	0.0586	0.995031	0.0087963	0.00663123	1.75959	0.18	0.006748	0.00662904	1.03621	0.31	0.0137859	0.00656697	4.40695	0.036	0.0323426	0.0065385	24.4678	7.6e-07	0.00864277	0.00679636	1.61716	0.2	0.0346345	0.00648828	28.4944	9.4e-08
1:32407833:T:C	rs139994937	1	32407833	T	C	0.058647	0.994441	0.00873375	0.00663031	1.73514	0.19	0.00667509	0.00662812	1.01422	0.31	0.0137869	0.00656606	4.4088	0.036	0.0322768	0.00653759	24.375	7.9e-07	0.00870186	0.00679542	1.6398	0.2	0.0345917	0.00648738	28.4319	9.7e-08
1:32408629:C:G	rs149768843	1	32408629	C	G	0.058659	0.99425	0.00870676	0.0066303	1.72443	0.19	0.00665019	0.00662812	1.00667	0.32	0.0137662	0.00656606	4.39559	0.036	0.0322442	0.00653759	24.3258	8.1e-07	0.00870576	0.00679542	1.64127	0.2	0.0345785	0.00648738	28.4101	9.8e-08
1:32410737:G:T	rs541978	1	32410737	G	T	0.160235	0.991283	0.00351198	0.00426175	0.679093	0.41	0.00221138	0.00426035	0.269425	0.6	0.00610568	0.00422045	2.0929	0.15	0.0183453	0.00420216	19.0593	1.3e-05	0.00432288	0.00436788	0.979501	0.32	0.0218024	0.00416988	27.3376	1.7e-07
1:32412538:T:C	rs600035	1	32412538	T	C	0.151433	0.990648	0.00349071	0.00435977	0.641062	0.42	0.00231251	0.00435834	0.28153	0.6	0.00478279	0.00431753	1.22713	0.27	0.0175127	0.00429881	16.5962	4.6e-05	0.0027789	0.00446834	0.38677	0.53	0.0207433	0.00426579	23.6459	1.2e-06
1:32414767:A:G	rs55800172	1	32414767	A	G	0.063388	0.989008	0.0117825	0.0064051	3.38394	0.066	0.0098868	0.00640299	2.38422	0.12	0.0153591	0.00634303	5.86328	0.015	0.0326589	0.00631553	26.7414	2.3e-07	0.00645476	0.0065646	0.966817	0.33	0.031619	0.00626703	25.4551	4.5e-07
1:40781151:C:G	rs139561954	1	40781151	C	G	0.04658	0.978842	-0.0200517	0.00747362	7.19849	0.0073	-0.0179244	0.00747116	5.7559	0.016	-0.0234434	0.0074012	10.0331	0.0015	-0.0372965	0.00736911	25.6157	4.2e-07	-0.0044289	0.00765973	0.334322	0.56	-0.0253197	0.00731252	11.9891	0.00054
1:40797196:T:A	rs116565244	1	40797196	T	A	0.061902	0.971174	-0.0183196	0.00655838	7.80255	0.0052	-0.0165135	0.00655622	6.34409	0.012	-0.0221855	0.00649483	11.6682	0.00064	-0.0356706	0.00646667	30.427	3.5e-08	-0.00453385	0.0067217	0.454963	0.5	-0.0253325	0.00641701	15.5845	7.9e-05
1:40799727:C:G	rs114143774	1	40799727	C	G	0.061783	0.970289	-0.0186192	0.0065674	8.03779	0.0046	-0.0168086	0.00656523	6.55487	0.01	-0.0225575	0.00650376	12.0296	0.00052	-0.0360477	0.00647556	30.9885	2.6e-08	-0.0046408	0.00673094	0.475373	0.49	-0.0254636	0.00642583	15.703	7.4e-05
1:41456305:A:G	rs7535802	1	41456305	A	G	0.424931	0.985635	0.00407597	0.00317287	1.65028	0.2	0.00305219	0.00317182	0.925984	0.34	0.00122157	0.00314212	0.151144	0.7	0.014798	0.0031285	22.3734	2.2e-06	-0.00468306	0.00325188	2.07391	0.15	0.016361	0.00310447	27.7745	1.4e-07
1:41456689:C:T	rs11209331	1	41456689	C	T	0.432334	0.990354	0.00426485	0.00315905	1.82261	0.18	0.00311839	0.00315801	0.975063	0.32	0.000987802	0.00312844	0.0996975	0.75	0.0146883	0.00311488	22.2363	2.4e-06	-0.00536589	0.00323772	2.74666	0.097	0.015951	0.00309095	26.6312	2.5e-07
1:41457693:A:T	rs61780429	1	41457693	A	T	0.217047	0.991811	0.00734488	0.00379236	3.75104	0.053	0.00596725	0.00379111	2.47751	0.12	0.00219817	0.00375561	0.34258	0.56	0.0186939	0.00373933	24.9927	5.8e-07	-0.00814981	0.0038868	4.39654	0.036	0.0177195	0.00371061	22.8041	1.8e-06
1:41459492:C:T	rs7537689	1	41459492	C	T	0.43234	0.992503	0.00428889	0.0031565	1.8462	0.17	0.00315777	0.00315546	1.00147	0.32	0.00105746	0.00312591	0.11444	0.74	0.0147944	0.00311236	22.5952	2e-06	-0.00533221	0.0032351	2.71668	0.099	0.0160655	0.00308845	27.0586	2e-07
1:41464134:A:G	rs61780431	1	41464134	A	G	0.217019	0.993619	0.00731147	0.00378959	3.72241	0.054	0.00594754	0.00378834	2.46477	0.12	0.00216245	0.00375287	0.332019	0.56	0.0186193	0.0037366	24.8298	6.3e-07	-0.00815106	0.00388396	4.40431	0.036	0.0176722	0.0037079	22.7156	1.9e-06
1:41466472:G:A	rs12731155	1	41466472	G	A	0.432357	0.993814	0.00426836	0.00315455	1.83083	0.18	0.00313914	0.00315351	0.990912	0.32	0.00104779	0.00312398	0.112494	0.74	0.0147797	0.00311043	22.5782	2e-06	-0.00531346	0.0032331	2.70094	0.1	0.0160722	0.00308655	27.1148	1.9e-07
1:41466550:A:T	rs12735455	1	41466550	A	T	0.424866	0.993533	0.00416494	0.00316164	1.73537	0.19	0.00314551	0.0031606	0.990475	0.32	0.00134218	0.00313101	0.183762	0.67	0.0149491	0.00311743	22.9951	1.6e-06	-0.00466179	0.00324037	2.06974	0.15	0.0164817	0.00309349	28.3863	9.9e-08
1:41466803:A:G	rs12718433	1	41466803	A	G	0.424866	0.99354	0.00416499	0.00316163	1.73542	0.19	0.00314563	0.00316059	0.990554	0.32	0.0013422	0.003131	0.183768	0.67	0.0149488	0.00311742	22.9942	1.6e-06	-0.00466174	0.00324037	2.06971	0.15	0.0164813	0.00309348	28.3848	9.9e-08
1:41467164:A:G	rs41268101	1	41467164	A	G	0.217017	0.993807	0.00735761	0.00378906	3.7706	0.052	0.0059903	0.00378781	2.50104	0.11	0.00220833	0.00375234	0.346355	0.56	0.0186736	0.00373608	24.9819	5.8e-07	-0.00815701	0.00388342	4.41198	0.036	0.0176748	0.00370738	22.7286	1.9e-06
1:41469666:C:A	rs11209342	1	41469666	C	A	0.435918	0.994205	0.00382514	0.00315106	1.47361	0.22	0.00268828	0.00315002	0.728317	0.39	0.000880533	0.00312053	0.0796224	0.78	0.0146292	0.003107	22.1697	2.5e-06	-0.00482811	0.00322953	2.23499	0.13	0.0164695	0.00308314	28.5349	9.2e-08
1:41470855:A:G	rs61780434	1	41470855	A	G	0.218921	0.995559	0.00697992	0.00377467	3.41935	0.064	0.00559152	0.00377343	2.19577	0.14	0.00194571	0.00373809	0.27093	0.6	0.0184498	0.00372189	24.5729	7.2e-07	-0.00773485	0.00386867	3.99743	0.046	0.0179768	0.0036933	23.6915	1.1e-06
1:41475571:T:C	rs61780435	1	41475571	T	C	0.219129	0.998634	0.00677874	0.00376813	3.23629	0.072	0.00535169	0.00376689	2.01844	0.16	0.00189668	0.00373161	0.258342	0.61	0.0185356	0.00371544	24.8883	6.1e-07	-0.00750217	0.00386196	3.77362	0.052	0.0183454	0.0036869	24.759	6.5e-07
1:41476180:T:G	rs61780436	1	41476180	T	G	0.219128	0.999002	0.0067687	0.00376749	3.22779	0.072	0.00534179	0.00376625	2.01167	0.16	0.00189061	0.00373098	0.256777	0.61	0.0185283	0.00371481	24.8771	6.1e-07	-0.00749589	0.00386131	3.76857	0.052	0.0183514	0.00368628	24.7835	6.4e-07
1:41480799:A:G	rs4360513	1	41480799	A	G	0.436023	0.998669	0.00374795	0.00314473	1.42043	0.23	0.00257307	0.0031437	0.669918	0.41	0.000855478	0.00311426	0.0754584	0.78	0.0146418	0.00310076	22.2975	2.3e-06	-0.00475955	0.00322304	2.18072	0.14	0.0165907	0.00307694	29.0731	7e-08
1:41482500:G:C	rs12037263	1	41482500	G	C	0.428561	0.998419	0.0036695	0.00315147	1.35578	0.24	0.00260987	0.00315043	0.686277	0.41	0.00118611	0.00312093	0.144439	0.7	0.0148435	0.0031074	22.8182	1.8e-06	-0.0040904	0.00322995	1.60377	0.21	0.0170046	0.00308353	30.4113	3.5e-08
1:41482660:A:G	rs61780438	1	41482660	A	G	0.219073	0.999381	0.00679289	0.00376755	3.25081	0.071	0.0053617	0.00376631	2.02663	0.15	0.00183896	0.00373104	0.242931	0.62	0.0184268	0.00371487	24.6043	7e-07	-0.00761456	0.00386137	3.88872	0.049	0.018195	0.00368633	24.3621	8e-07
1:41484656:C:G	rs12754704	1	41484656	C	G	0.435933	0.998121	0.00385439	0.00314549	1.50154	0.22	0.00269675	0.00314445	0.735517	0.39	0.00097061	0.00311501	0.0970893	0.76	0.0147079	0.0031015	22.4884	2.1e-06	-0.00475334	0.00322382	2.17399	0.14	0.0165312	0.00307768	28.8509	7.8e-08
1:41485446:C:T	rs6670087	1	41485446	C	T	0.219155	0.999568	0.00678751	0.00376641	3.24762	0.072	0.00535215	0.00376517	2.02063	0.16	0.00193355	0.00372992	0.268727	0.6	0.0185389	0.00371375	24.9197	6e-07	-0.00746443	0.00386021	3.73914	0.053	0.0183619	0.00368522	24.826	6.3e-07
1:41485589:T:G	rs6678816	1	41485589	T	G	0.219153	0.999581	0.00678726	0.00376641	3.24738	0.072	0.00535152	0.00376517	2.02015	0.16	0.00193178	0.00372991	0.268236	0.6	0.0185382	0.00371374	24.9178	6e-07	-0.00746658	0.0038602	3.74131	0.053	0.0183616	0.00368522	24.8253	6.3e-07
1:41486600:CAG:C	rs34845599	1	41486600	CAG	C	0.437078	0.99611	0.00393473	0.00314808	1.56221	0.21	0.00276801	0.00314705	0.773621	0.38	0.000975076	0.00311758	0.0978234	0.75	0.0146699	0.00310406	22.3355	2.3e-06	-0.00490631	0.00322648	2.31235	0.13	0.0163891	0.00308022	28.3106	1e-07
1:41487337:T:G	rs17357954	1	41487337	T	G	0.219394	0.999509	0.0069643	0.00376541	3.42083	0.064	0.00553108	0.00376417	2.15915	0.14	0.00200127	0.00372892	0.288036	0.59	0.0185572	0.00371275	24.9822	5.8e-07	-0.00760676	0.00385917	3.88517	0.049	0.0182088	0.00368424	24.4267	7.7e-07
1:41490177:A:G	rs61780439	1	41490177	A	G	0.219431	0.999415	0.00676706	0.0037652	3.23017	0.072	0.00534249	0.00376396	2.01464	0.16	0.00199574	0.00372871	0.286476	0.59	0.0184131	0.00371255	24.5987	7.1e-07	-0.00731054	0.00385896	3.58888	0.058	0.0182372	0.00368403	24.5058	7.4e-07
1:41490761:C:G	rs61780440	1	41490761	C	G	0.189961	0.990894	0.00622773	0.00398773	2.43898	0.12	0.00486968	0.00398641	1.49223	0.22	0.000611167	0.00394909	0.0239512	0.88	0.0171241	0.00393197	18.967	1.3e-05	-0.00897901	0.00408703	4.82659	0.028	0.0166727	0.00390177	18.2596	1.9e-05
1:41490885:T:G	rs10889792	1	41490885	T	G	0.429043	0.998557	0.00354611	0.00315071	1.26673	0.26	0.0025037	0.00314968	0.631877	0.43	0.00120646	0.00312018	0.149509	0.7	0.0147151	0.00310666	22.4356	2.2e-06	-0.00384206	0.00322917	1.41562	0.23	0.016974	0.0030828	30.3166	3.7e-08
1:41493111:G:A	rs3157	1	41493111	G	A	0.457031	0.998668	0.00256883	0.00313208	0.672675	0.41	0.00120096	0.00313105	0.147121	0.7	0.00232336	0.00310173	0.561078	0.45	0.0159737	0.00308828	26.7534	2.3e-07	-0.000700943	0.00321008	0.0476799	0.83	0.0202271	0.00306456	43.5642	4.1e-11
1:41493749:A:G	rs11555079	1	41493749	A	G	0.219227	0.999224	0.00673848	0.0037663	3.20106	0.074	0.00531882	0.00376506	1.99566	0.16	0.00189354	0.00372981	0.257737	0.61	0.0183756	0.00371364	24.484	7.5e-07	-0.0074376	0.00386009	3.71253	0.054	0.0181872	0.00368512	24.3573	8e-07
1:41494222:T:G	rs11578697	1	41494222	T	G	0.493698	0.99324	0.00314981	0.00312582	1.01541	0.31	0.00216707	0.00312479	0.480954	0.49	-0.00151875	0.00309553	0.240714	0.62	0.0103299	0.00308211	11.233	8e-04	-0.00696612	0.00320366	4.72814	0.03	0.0112608	0.00305844	13.5562	0.00023
1:41497443:T:C	rs2802551	1	41497443	T	C	0.437015	0.99966	0.00368763	0.00314238	1.37714	0.24	0.00251403	0.00314134	0.640488	0.42	0.000840666	0.00311193	0.0729774	0.79	0.0144523	0.00309843	21.7564	3.1e-06	-0.00465074	0.00322063	2.08527	0.15	0.0164363	0.00307464	28.5772	9e-08
1:41497628:G:A	rs2802550	1	41497628	G	A	0.43707	0.999615	0.00363229	0.00314229	1.33619	0.25	0.00246691	0.00314126	0.616737	0.43	0.000770536	0.00311184	0.0613126	0.8	0.0143948	0.00309835	21.5849	3.4e-06	-0.00467238	0.00322054	2.10484	0.15	0.0164304	0.00307456	28.5581	9.1e-08
1:41498348:G:A	rs11209376	1	41498348	G	A	0.219996	0.999856	0.00688114	0.00376032	3.34867	0.067	0.00547959	0.00375908	2.12488	0.14	0.00169458	0.00372388	0.207076	0.65	0.0181236	0.00370774	23.893	1e-06	-0.00795179	0.00385396	4.25712	0.039	0.0177159	0.00367926	23.1849	1.5e-06
1:41500081:A:G	rs11209379	1	41500081	A	G	0.219991	0.999906	0.0069071	0.00376024	3.37412	0.066	0.00550572	0.003759	2.14527	0.14	0.00170567	0.0037238	0.209804	0.65	0.0181312	0.00370766	23.914	1e-06	-0.00797735	0.00385388	4.2847	0.038	0.01769	0.00367918	23.1182	1.5e-06
1:41501113:G:T	rs2802548	1	41501113	G	T	0.437051	0.999751	0.00365751	0.00314212	1.35496	0.24	0.00249266	0.00314109	0.629745	0.43	0.000789956	0.00311167	0.0644492	0.8	0.0144063	0.00309818	21.6216	3.3e-06	-0.00468519	0.00322037	2.11663	0.15	0.0164107	0.00307439	28.4929	9.4e-08
1:41502680:C:A	rs1740610	1	41502680	C	A	0.219963	1	0.00696976	0.00376	3.43606	0.064	0.00558159	0.00375876	2.20509	0.14	0.00175123	0.00372356	0.221192	0.64	0.0181843	0.00370742	24.0576	9.3e-07	-0.00800162	0.00385363	4.31137	0.038	0.0176841	0.00367895	23.1056	1.5e-06
1:41503820:C:A	rs7518880	1	41503820	C	A	0.219981	0.999952	0.0069427	0.0037602	3.40906	0.065	0.00555041	0.00375896	2.18029	0.14	0.00170041	0.00372376	0.208518	0.65	0.0181351	0.00370762	23.925	1e-06	-0.00803995	0.00385384	4.35231	0.037	0.0176503	0.00367914	23.015	1.6e-06
1:41504195:G:T	rs9326087	1	41504195	G	T	0.219998	0.999932	0.00699824	0.0037602	3.46381	0.063	0.00561102	0.00375896	2.22816	0.14	0.00171257	0.00372377	0.21151	0.65	0.0181407	0.00370762	23.9396	9.9e-07	-0.00810808	0.00385384	4.42637	0.035	0.0175793	0.00367915	22.8301	1.8e-06
1:41504442:T:A	rs10489522	1	41504442	T	A	0.219977	0.999958	0.00695331	0.00376023	3.41944	0.064	0.00556124	0.00375899	2.18878	0.14	0.00170389	0.00372379	0.209369	0.65	0.0181357	0.00370765	23.9262	1e-06	-0.00805158	0.00385386	4.36485	0.037	0.0176372	0.00367917	22.9805	1.6e-06
1:41507401:G:T	rs7553037	1	41507401	G	T	0.219974	0.999894	0.00694736	0.00376035	3.41337	0.065	0.00555568	0.00375911	2.18426	0.14	0.00170106	0.00372391	0.208661	0.65	0.0181331	0.00370776	23.9177	1e-06	-0.00804569	0.00385399	4.35818	0.037	0.0176405	0.00367929	22.9876	1.6e-06
1:41507431:C:G	rs7531344	1	41507431	C	G	0.220085	0.999848	0.00701167	0.00375955	3.47834	0.062	0.0056097	0.00375831	2.22789	0.14	0.00173035	0.00372312	0.216	0.64	0.0181616	0.00370698	24.0033	9.6e-07	-0.0081133	0.00385317	4.43363	0.035	0.0175832	0.00367851	22.8483	1.8e-06
1:41508186:G:T	rs2300654	1	41508186	G	T	0.437045	0.999849	0.00365362	0.003142	1.35218	0.24	0.00248944	0.00314096	0.62817	0.43	0.000789921	0.00311155	0.0644486	0.8	0.0144014	0.00309806	21.6088	3.3e-06	-0.00467654	0.00322024	2.10898	0.15	0.0164122	0.00307427	28.5005	9.4e-08
1:41514150:C:G	rs2064740	1	41514150	C	G	0.219834	0.999633	0.00705723	0.00376194	3.51922	0.061	0.00566063	0.0037607	2.26565	0.13	0.00170575	0.00372548	0.209636	0.65	0.0181004	0.00370933	23.8114	1.1e-06	-0.00821079	0.00385562	4.53505	0.033	0.0174499	0.00368084	22.4745	2.1e-06
1:41514949:A:G	rs2363096	1	41514949	A	G	0.219791	0.999609	0.00711629	0.00376231	3.57765	0.059	0.0057075	0.00376107	2.30287	0.13	0.00178586	0.00372585	0.229745	0.63	0.0181747	0.0037097	24.0025	9.6e-07	-0.00817505	0.003856	4.49476	0.034	0.0174768	0.00368121	22.5395	2.1e-06
1:41514982:A:ATGTG	rs5773722	1	41514982	A	ATGTG	0.24347	0.969969	0.00801439	0.00367934	4.74462	0.029	0.00685153	0.00367813	3.46993	0.062	0.00425585	0.00364369	1.36424	0.24	0.0186747	0.00362789	26.4971	2.6e-07	-0.0057484	0.00377096	2.32375	0.13	0.0170264	0.00360003	22.3684	2.3e-06
1:41518041:C:G	rs1015091	1	41518041	C	G	0.21969	0.999102	0.00719327	0.00376349	3.65319	0.056	0.00579093	0.00376225	2.3692	0.12	0.00183065	0.00372702	0.241262	0.62	0.0182684	0.00371086	24.2354	8.5e-07	-0.00825219	0.00385721	4.57713	0.032	0.0174884	0.00368236	22.5552	2e-06
1:41519800:A:G	rs2144790	1	41519800	A	G	0.219858	0.999549	0.00700858	0.00376203	3.47069	0.062	0.00560243	0.00376079	2.21919	0.14	0.00166788	0.00372557	0.200421	0.65	0.0180908	0.00370942	23.785	1.1e-06	-0.00818876	0.00385571	4.51052	0.034	0.0175074	0.00368093	22.6218	2e-06
1:41520712:T:C	rs7525193	1	41520712	T	C	0.219857	0.999549	0.00700967	0.00376203	3.47176	0.062	0.00560349	0.00376079	2.22003	0.14	0.00166792	0.00372558	0.20043	0.65	0.0180904	0.00370943	23.7838	1.1e-06	-0.00819035	0.00385572	4.51227	0.034	0.0175055	0.00368094	22.6168	2e-06
1:41524538:T:C	rs4660184	1	41524538	T	C	0.456143	0.999142	0.00229387	0.00312707	0.538097	0.46	0.00129544	0.00312604	0.171729	0.68	-0.000709664	0.00309677	0.0525155	0.82	0.0120953	0.00308335	15.3882	8.8e-05	-0.00467913	0.00320494	2.13152	0.14	0.0149139	0.00305966	23.7594	1.1e-06
1:41524669:G:A	rs4660500	1	41524669	G	A	0.219841	0.999551	0.00707724	0.00376209	3.53891	0.06	0.00567967	0.00376085	2.28073	0.13	0.00170826	0.00372564	0.210235	0.65	0.0180889	0.00370948	23.7791	1.1e-06	-0.00824066	0.00385578	4.56773	0.033	0.0174045	0.00368099	22.3558	2.3e-06
1:41525770:T:G	rs6669542	1	41525770	T	G	0.219851	0.999547	0.00704352	0.00376205	3.50535	0.061	0.00563753	0.00376081	2.24707	0.13	0.00171832	0.00372559	0.212725	0.64	0.0180884	0.00370944	23.7784	1.1e-06	-0.00817281	0.00385573	4.49293	0.034	0.0174456	0.00368095	22.4622	2.1e-06
1:41525890:T:C	rs6669737	1	41525890	T	C	0.219808	0.999547	0.00710152	0.0037624	3.56264	0.059	0.00568353	0.00376116	2.28346	0.13	0.00179835	0.00372594	0.232959	0.63	0.018163	0.00370979	23.9706	9.8e-07	-0.00813522	0.00385609	4.45086	0.035	0.0174742	0.0036813	22.5316	2.1e-06
1:41526023:A:G	rs9439033	1	41526023	A	G	0.219857	0.999516	0.00702359	0.00376206	3.48551	0.062	0.0056186	0.00376082	2.23198	0.14	0.00169955	0.00372561	0.208101	0.65	0.018068	0.00370945	23.7246	1.1e-06	-0.00817023	0.00385574	4.49006	0.034	0.0174414	0.00368096	22.4511	2.2e-06
1:41528459:C:T	rs6600364	1	41528459	C	T	0.436951	0.999857	0.00372838	0.00314234	1.40778	0.24	0.00256511	0.0031413	0.666796	0.41	0.00081048	0.00311189	0.0678323	0.79	0.0143721	0.0030984	21.5163	3.5e-06	-0.00475006	0.00322059	2.17534	0.14	0.0162592	0.0030746	27.9655	1.2e-07
1:41528872:G:A	rs11209429	1	41528872	G	A	0.436988	0.999867	0.00367091	0.0031422	1.36483	0.24	0.00251383	0.00314117	0.640458	0.42	0.000743434	0.00311176	0.0570787	0.81	0.0143117	0.00309827	21.3374	3.9e-06	-0.00476519	0.00322045	2.18941	0.14	0.016251	0.00307447	27.9396	1.3e-07
1:41530871:T:C	rs6686842	1	41530871	T	C	0.436176	1	0.00340997	0.00314991	1.17194	0.28	0.00221838	0.00314887	0.496318	0.48	0.000604066	0.00311939	0.0374999	0.85	0.0142575	0.00310586	21.0729	4.4e-06	-0.00455819	0.00322835	1.99354	0.16	0.0166197	0.00308201	29.0788	6.9e-08
1:41532444:G:A	rs2144788	1	41532444	G	A	0.219977	0.999872	0.00695792	0.00376049	3.4235	0.064	0.00555715	0.00375925	2.18526	0.14	0.00171743	0.00372405	0.212681	0.64	0.0181193	0.0037079	23.8795	1e-06	-0.00803625	0.00385413	4.34764	0.037	0.0176102	0.00367942	22.907	1.7e-06
1:41536935:AATG:A	rs754401958	1	41536935	AATG	A	0.436739	0.996391	0.00395051	0.00314767	1.57518	0.21	0.00279089	0.00314663	0.786674	0.38	0.000932935	0.00311717	0.0895742	0.76	0.0144002	0.00310365	21.5275	3.5e-06	-0.00489965	0.00322605	2.30668	0.13	0.0159863	0.00307982	26.9429	2.1e-07
1:41538516:C:T	rs1740615	1	41538516	C	T	0.219976	0.999824	0.00698771	0.00376054	3.45278	0.063	0.0055851	0.0037593	2.20723	0.14	0.00175186	0.0037241	0.221288	0.64	0.0181511	0.00370796	23.9626	9.8e-07	-0.00802937	0.00385419	4.34007	0.037	0.0176159	0.00367948	22.9213	1.7e-06
1:41539494:A:G	rs6696524	1	41539494	A	G	0.219911	0.999602	0.0070186	0.00376134	3.48189	0.062	0.00561051	0.00376011	2.22641	0.14	0.00176415	0.0037249	0.224306	0.64	0.0181612	0.00370875	23.9791	9.7e-07	-0.00806059	0.00385501	4.37202	0.037	0.0175893	0.00368026	22.8422	1.8e-06
1:41540265:T:C	rs9439035	1	41540265	T	C	0.219889	0.999559	0.0070748	0.00376176	3.53709	0.06	0.00565811	0.00376052	2.26384	0.13	0.00184543	0.00372531	0.245399	0.62	0.0182417	0.00370916	24.1868	8.7e-07	-0.00801754	0.00385544	4.32448	0.038	0.0176281	0.00368067	22.9381	1.7e-06
1:41540853:A:T	rs2011981	1	41540853	A	T	0.219085	0.997096	0.00703952	0.0037712	3.4844	0.062	0.00563075	0.00376995	2.2308	0.14	0.00188797	0.00373465	0.255558	0.61	0.0181524	0.00371846	23.8309	1.1e-06	-0.00789578	0.00386511	4.17318	0.041	0.0175361	0.0036899	22.5858	2e-06
1:41540861:T:C	rs2011982	1	41540861	T	C	0.219102	0.997166	0.0070414	0.00377086	3.48688	0.062	0.00564425	0.00376962	2.24191	0.13	0.00183155	0.00373432	0.240556	0.62	0.0181183	0.00371813	23.7457	1.1e-06	-0.00798204	0.00386476	4.26562	0.039	0.0174844	0.00368957	22.4569	2.1e-06
1:41543807:A:G	rs2363097	1	41543807	A	G	0.219869	0.999615	0.00708587	0.00376164	3.5484	0.06	0.00566617	0.0037604	2.27045	0.13	0.00185177	0.00372519	0.247104	0.62	0.0182479	0.00370904	24.2049	8.7e-07	-0.00802571	0.00385531	4.33359	0.037	0.0176199	0.00368055	22.9182	1.7e-06
1:41545150:A:G	rs6698511	1	41545150	A	G	0.220039	0.999289	0.00714067	0.00376091	3.60489	0.058	0.00575345	0.00375967	2.34184	0.13	0.00192623	0.00372447	0.267477	0.61	0.0182866	0.00370832	24.3172	8.2e-07	-0.00798906	0.00385457	4.29576	0.038	0.017576	0.00367984	22.8131	1.8e-06
1:41550202:T:G	rs11209489	1	41550202	T	G	0.219924	0.999639	0.00702767	0.00376146	3.49067	0.062	0.00562686	0.00376022	2.23927	0.13	0.0017806	0.00372501	0.228496	0.63	0.0181649	0.00370886	23.9874	9.7e-07	-0.00804243	0.00385513	4.35207	0.037	0.0175736	0.00368038	22.8002	1.8e-06
1:41551441:G:A	rs2749419	1	41551441	G	A	0.219978	0.999773	0.0070084	0.0037606	3.47315	0.062	0.00560569	0.00375936	2.22346	0.14	0.00177886	0.00372416	0.228153	0.63	0.0181864	0.00370802	24.0553	9.4e-07	-0.00802028	0.00385425	4.33012	0.037	0.0176373	0.00367954	22.9763	1.6e-06
1:41551819:T:A	rs2802565	1	41551819	T	A	0.437042	0.999803	0.00371322	0.00314216	1.39651	0.24	0.00255395	0.00314113	0.66108	0.42	0.000803757	0.00311172	0.066719	0.8	0.014413	0.00309823	21.6412	3.3e-06	-0.0047383	0.00322041	2.16482	0.14	0.0163485	0.00307443	28.2765	1.1e-07
1:41551981:A:G	rs2802566	1	41551981	A	G	0.437045	0.999867	0.00371929	0.00314215	1.40109	0.24	0.00256042	0.00314112	0.664439	0.41	0.000811954	0.0031117	0.0680873	0.79	0.0144221	0.00309821	21.6689	3.2e-06	-0.00473615	0.0032204	2.16288	0.14	0.0163525	0.00307442	28.2907	1e-07
1:41553561:T:C	rs6662279	1	41553561	T	C	0.437003	0.999882	0.00376751	0.00314226	1.43756	0.23	0.00260018	0.00314122	0.685189	0.41	0.000870061	0.00311181	0.078176	0.78	0.0144739	0.00309832	21.8233	3e-06	-0.0047184	0.00322051	2.14655	0.14	0.0163624	0.00307452	28.323	1e-07
1:41553594:C:CAA	rs55923113	1	41553594	C	CAA	0.222057	0.993627	0.00692987	0.00375984	3.39712	0.065	0.00554737	0.0037586	2.17832	0.14	0.00158923	0.00372341	0.182176	0.67	0.0179068	0.00370727	23.3308	1.4e-06	-0.00819105	0.00385347	4.51829	0.034	0.0172881	0.00367879	22.0844	2.6e-06
1:41556253:C:T	rs6600365	1	41556253	C	T	0.437043	0.999871	0.00372309	0.00314216	1.40395	0.24	0.0025663	0.00314113	0.667487	0.41	0.00080638	0.00311171	0.0671553	0.8	0.0144144	0.00309822	21.6456	3.3e-06	-0.00475023	0.00322041	2.17574	0.14	0.0163354	0.00307443	28.2314	1.1e-07
1:41556655:G:A	rs11209497	1	41556655	G	A	0.437048	0.999879	0.00372829	0.00314213	1.40789	0.24	0.00256902	0.0031411	0.668916	0.41	0.000813429	0.00311168	0.0683358	0.79	0.0144226	0.0030982	21.6705	3.2e-06	-0.00474752	0.00322038	2.1733	0.14	0.0163422	0.0030744	28.2553	1.1e-07
1:41556839:T:C	rs7413800	1	41556839	T	C	0.219911	0.999479	0.0070489	0.00376143	3.51185	0.061	0.00563953	0.0037602	2.24939	0.13	0.00179685	0.00372499	0.232687	0.63	0.018198	0.00370884	24.0752	9.3e-07	-0.00805786	0.0038551	4.36885	0.037	0.0176018	0.00368035	22.8736	1.7e-06
1:41557601:GA:G	1:41557601_GA_G	1	41557601	GA	G	0.220142	0.998884	0.00714432	0.00376131	3.6078	0.058	0.00574004	0.00376007	2.33043	0.13	0.00190319	0.00372487	0.261061	0.61	0.0183134	0.00370872	24.3831	7.9e-07	-0.00804362	0.00385498	4.35371	0.037	0.0176221	0.00368023	22.9278	1.7e-06
1:41558441:A:G	rs111697719	1	41558441	A	G	0.2199	0.999651	0.00705266	0.00376148	3.51551	0.061	0.00566122	0.00376024	2.26667	0.13	0.0017575	0.00372503	0.222602	0.64	0.0181493	0.00370888	23.9461	9.9e-07	-0.00811524	0.00385515	4.4312	0.035	0.0175245	0.0036804	22.6726	1.9e-06
1:41558840:G:A	rs6688309	1	41558840	G	A	0.219973	0.999373	0.00705035	0.00376156	3.51306	0.061	0.00564754	0.00376032	2.25563	0.13	0.00171583	0.00372511	0.212163	0.65	0.0180882	0.00370896	23.7841	1.1e-06	-0.00817988	0.00385523	4.50188	0.034	0.0174467	0.00368047	22.4709	2.1e-06
1:41559065:A:G	rs12123275	1	41559065	A	G	0.219882	0.999707	0.00705218	0.00376158	3.51485	0.061	0.0056575	0.00376034	2.26358	0.13	0.00172143	0.00372513	0.213548	0.64	0.0181006	0.00370898	23.8166	1.1e-06	-0.00817094	0.00385525	4.492	0.034	0.0174638	0.00368049	22.5147	2.1e-06
1:41559612:C:T	rs6600366	1	41559612	C	T	0.219897	0.99972	0.00706517	0.00376136	3.52821	0.06	0.00566979	0.00376013	2.27368	0.13	0.00173978	0.00372492	0.21815	0.64	0.0181343	0.00370877	23.9079	1e-06	-0.0081685	0.00385503	4.48982	0.034	0.017491	0.00368028	22.5874	2e-06
1:41560235:C:T	rs1008505	1	41560235	C	T	0.43697	0.999847	0.00375163	0.00314236	1.42537	0.23	0.00259226	0.00314132	0.680976	0.41	0.000796217	0.00311191	0.065465	0.8	0.0143902	0.00309842	21.5701	3.4e-06	-0.00481121	0.00322061	2.23168	0.14	0.0162625	0.00307462	27.9763	1.2e-07
1:41560291:A:G	rs2013925	1	41560291	A	G	0.219119	0.998404	0.00696062	0.00376835	3.41187	0.065	0.00555083	0.00376711	2.1712	0.14	0.00162863	0.00373183	0.190458	0.66	0.0179944	0.00371566	23.4533	1.3e-06	-0.00820966	0.00386219	4.51839	0.034	0.0173919	0.00368712	22.2495	2.4e-06
1:41561232:C:G	rs6674290	1	41561232	C	G	0.219788	0.999476	0.00715381	0.00376253	3.61506	0.057	0.00574065	0.00376129	2.32942	0.13	0.00182881	0.00372607	0.240898	0.62	0.0182142	0.00370992	24.104	9.1e-07	-0.00816658	0.00385623	4.48493	0.034	0.0174872	0.00368142	22.5637	2e-06
1:41562243:C:T	rs2024860	1	41562243	C	T	0.219784	0.999465	0.0071637	0.00376255	3.62501	0.057	0.00575013	0.00376131	2.33709	0.13	0.0018332	0.00372609	0.242054	0.62	0.018216	0.00370994	24.1087	9.1e-07	-0.00817578	0.00385625	4.49498	0.034	0.0174769	0.00368145	22.5367	2.1e-06
1:41562285:T:G	rs2024859	1	41562285	T	G	0.219788	0.999479	0.00712135	0.00376255	3.58229	0.058	0.00569708	0.00376131	2.29418	0.13	0.00182835	0.00372609	0.240777	0.62	0.018205	0.00370993	24.0797	9.2e-07	-0.00811804	0.00385624	4.43174	0.035	0.017519	0.00368144	22.6455	1.9e-06
1:41563329:A:C	rs721651	1	41563329	A	C	0.219402	0.996722	0.00710919	0.00376969	3.55655	0.059	0.00569208	0.00376845	2.28148	0.13	0.00169138	0.00373316	0.20527	0.65	0.018083	0.00371698	23.668	1.1e-06	-0.00833511	0.00386357	4.65421	0.031	0.0173213	0.00368843	22.0536	2.7e-06
1:41563688:C:T	rs6663565	1	41563688	C	T	0.436934	0.999801	0.00380093	0.00314241	1.46303	0.23	0.00263203	0.00314138	0.702007	0.4	0.000851788	0.00311196	0.0749193	0.78	0.0144429	0.00309847	21.7275	3.1e-06	-0.00479873	0.00322067	2.22004	0.14	0.0162728	0.00307468	28.0107	1.2e-07
1:41566191:C:T	rs17571940	1	41566191	C	T	0.436869	0.999743	0.00382191	0.00314261	1.47904	0.22	0.00264894	0.00314157	0.710965	0.4	0.000858161	0.00311216	0.0760351	0.78	0.0144438	0.00309867	21.7276	3.1e-06	-0.00482327	0.00322087	2.24252	0.13	0.0162464	0.00307487	27.9166	1.3e-07
1:41566229:T:TTTTC	rs143841264	1	41566229	T	TTTTC	0.221301	0.991164	0.0073401	0.00376719	3.79638	0.051	0.00592913	0.00376595	2.47875	0.12	0.00196966	0.00373068	0.278745	0.6	0.0182077	0.00371451	24.0273	9.5e-07	-0.00820396	0.003861	4.51489	0.034	0.0172555	0.00368598	21.9155	2.8e-06
1:41567202:G:A	rs479493	1	41567202	G	A	0.437072	1	0.00369329	0.00314285	1.38095	0.24	0.00253713	0.00314181	0.652115	0.42	0.000593112	0.0031124	0.0363148	0.85	0.0143167	0.0030989	21.3437	3.8e-06	-0.00502755	0.00322111	2.43613	0.12	0.0162133	0.0030751	27.7986	1.3e-07
1:41569708:T:C	rs656917	1	41569708	T	C	0.436933	0.999827	0.00379671	0.00314247	1.45973	0.23	0.00262714	0.00314144	0.699371	0.4	0.000850663	0.00311202	0.0747186	0.78	0.0144417	0.00309853	21.7232	3.1e-06	-0.00479568	0.00322073	2.21714	0.14	0.016276	0.00307473	28.0207	1.2e-07
1:41570459:G:A	rs475390	1	41570459	G	A	0.223633	0.997114	0.00657135	0.00374575	3.07774	0.079	0.00516792	0.00374452	1.90476	0.17	0.000981861	0.00370945	0.0700616	0.79	0.017512	0.00369337	22.4816	2.1e-06	-0.00848954	0.00383903	4.89018	0.027	0.0171394	0.00366501	21.8695	2.9e-06
1:41571317:A:T	rs578348	1	41571317	A	T	0.219868	0.999716	0.00710136	0.00376177	3.56368	0.059	0.00567666	0.00376053	2.27871	0.13	0.00185269	0.00372531	0.247331	0.62	0.0182176	0.00370916	24.1231	9e-07	-0.00804645	0.00385544	4.35572	0.037	0.0175685	0.00368068	22.7831	1.8e-06
1:41571681:T:G	rs804661	1	41571681	T	G	0.219912	0.999659	0.00705243	0.0037614	3.51544	0.061	0.0056396	0.00376016	2.24949	0.13	0.00177323	0.00372495	0.226615	0.63	0.0181475	0.0037088	23.9423	9.9e-07	-0.00809945	0.00385507	4.41415	0.036	0.0175331	0.00368032	22.6959	1.9e-06
1:41572164:T:C	rs804660	1	41572164	T	C	0.219858	0.999719	0.00708996	0.00376179	3.55221	0.059	0.00566891	0.00376055	2.27246	0.13	0.00183494	0.00372534	0.242613	0.62	0.0182042	0.00370919	24.0872	9.2e-07	-0.00805704	0.00385547	4.36714	0.037	0.0175592	0.0036807	22.7587	1.8e-06
1:41572339:C:A	rs548007	1	41572339	C	A	0.436954	0.99973	0.00379057	0.00314249	1.45499	0.23	0.00261979	0.00314146	0.695457	0.4	0.000869509	0.00311204	0.0780651	0.78	0.0144702	0.00309855	21.8088	3e-06	-0.0047558	0.00322075	2.18038	0.14	0.0163216	0.00307475	28.1775	1.1e-07
1:41573441:C:T	rs3737776	1	41573441	C	T	0.4946	0.992099	0.00433268	0.0031278	1.91883	0.17	0.00361572	0.00312677	1.3372	0.25	0.00246926	0.00309749	0.635497	0.43	0.0125379	0.00308406	16.5273	4.8e-05	-0.00321079	0.00320569	1.00319	0.32	0.0120575	0.00306037	15.5226	8.2e-05
1:41574622:C:T	rs710248	1	41574622	C	T	0.219864	0.999684	0.00701341	0.00376183	3.47583	0.062	0.00558978	0.00376059	2.20941	0.14	0.00179803	0.00372538	0.232944	0.63	0.0181645	0.00370923	23.9816	9.7e-07	-0.00798704	0.00385551	4.29149	0.038	0.017614	0.00368074	22.9004	1.7e-06
1:41575699:C:T	rs213734	1	41575699	C	T	0.43699	0.999788	0.00375237	0.00314236	1.42594	0.23	0.00259008	0.00314132	0.67983	0.41	0.000813301	0.00311191	0.0683045	0.79	0.0144178	0.00309842	21.653	3.3e-06	-0.00478704	0.00322061	2.20931	0.14	0.0162974	0.00307462	28.0965	1.2e-07
1:41576989:T:C	rs213733	1	41576989	T	C	0.436913	0.999687	0.00376403	0.00314266	1.43453	0.23	0.00259081	0.00314163	0.680082	0.41	0.000873589	0.00311221	0.0787912	0.78	0.0144703	0.00309872	21.8068	3e-06	-0.00470711	0.00322092	2.13574	0.14	0.0163582	0.00307492	28.301	1e-07
1:41578114:C:T	rs213732	1	41578114	C	T	0.219912	0.99966	0.00705946	0.00376146	3.52232	0.061	0.00564706	0.00376022	2.25537	0.13	0.0017814	0.00372501	0.228701	0.63	0.0181563	0.00370887	23.9648	9.8e-07	-0.00809723	0.00385513	4.41159	0.036	0.0175344	0.00368038	22.6986	1.9e-06
1:41578198:A:T	rs213731	1	41578198	A	T	0.219895	0.999664	0.00707077	0.00376149	3.53356	0.06	0.00567127	0.00376026	2.27471	0.13	0.00174969	0.00372505	0.220628	0.64	0.0181388	0.0037089	23.9181	1e-06	-0.00816312	0.00385517	4.48359	0.034	0.0174921	0.00368041	22.5886	2e-06
1:41581312:A:G	rs213767	1	41581312	A	G	0.219847	0.999615	0.00707845	0.00376205	3.54019	0.06	0.00565846	0.00376082	2.26377	0.13	0.00180804	0.0037256	0.235517	0.63	0.0181788	0.00370945	24.0166	9.6e-07	-0.00807994	0.00385574	4.39139	0.036	0.0175317	0.00368096	22.6843	1.9e-06
1:41581963:T:C	rs213766	1	41581963	T	C	0.219847	0.999629	0.00707879	0.00376206	3.54052	0.06	0.00565876	0.00376082	2.26401	0.13	0.00180789	0.00372561	0.235479	0.63	0.0181784	0.00370945	24.0155	9.6e-07	-0.00808074	0.00385575	4.39224	0.036	0.0175306	0.00368096	22.6814	1.9e-06
1:41583069:A:G	rs213764	1	41583069	A	G	0.221532	0.992414	0.00740881	0.00376439	3.87354	0.049	0.00601688	0.00376315	2.55647	0.11	0.00198078	0.00372791	0.282319	0.6	0.0182509	0.00371175	24.1775	8.8e-07	-0.0083274	0.00385813	4.65871	0.031	0.0172521	0.00368324	21.9393	2.8e-06
1:41583526:C:T	rs213763	1	41583526	C	T	0.219884	0.999602	0.00704651	0.00376174	3.50888	0.061	0.00564783	0.00376051	2.25564	0.13	0.001716	0.00372529	0.212183	0.65	0.0181015	0.00370914	23.8166	1.1e-06	-0.00817519	0.00385542	4.49627	0.034	0.0174671	0.00368065	22.5212	2.1e-06
1:41583610:T:C	rs213762	1	41583610	T	C	0.219888	0.999472	0.00706017	0.00376195	3.52213	0.061	0.00564344	0.00376071	2.2519	0.13	0.00179987	0.00372549	0.233407	0.63	0.0181839	0.00370934	24.0314	9.5e-07	-0.00805905	0.00385563	4.36896	0.037	0.017554	0.00368085	22.7433	1.9e-06
1:41591134:T:C	rs213761	1	41591134	T	C	0.219856	0.998984	0.00712031	0.00376298	3.58042	0.058	0.00571471	0.00376174	2.30787	0.13	0.00184686	0.00372652	0.245618	0.62	0.0182054	0.00371036	24.075	9.3e-07	-0.0080948	0.00385669	4.40539	0.036	0.0174983	0.00368186	22.5869	2e-06
1:41595081:C:T	rs213756	1	41595081	C	T	0.219922	0.998712	0.00707721	0.00376296	3.53726	0.06	0.00568714	0.00376172	2.28568	0.13	0.00178632	0.00372649	0.229782	0.63	0.0181535	0.00371034	23.9383	9.9e-07	-0.00812191	0.00385666	4.43499	0.035	0.017477	0.00368184	22.5322	2.1e-06
1:41595165:G:T	rs213755	1	41595165	G	T	0.2199	0.998852	0.00709482	0.00376288	3.55502	0.059	0.00570604	0.00376164	2.30099	0.13	0.00178861	0.00372642	0.230383	0.63	0.0181468	0.00371026	23.9216	1e-06	-0.00814658	0.00385658	4.46216	0.035	0.0174449	0.00368177	22.4505	2.2e-06
1:41598848:G:T	rs213754	1	41598848	G	T	0.437072	0.998356	0.00380341	0.0031438	1.46365	0.23	0.0026472	0.00314277	0.709496	0.4	0.000863207	0.00311334	0.0768735	0.78	0.0144464	0.00309984	21.7189	3.2e-06	-0.00478838	0.00322209	2.20852	0.14	0.0162513	0.00307603	27.9124	1.3e-07
1:41607331:A:G	rs213753	1	41607331	A	G	0.21995	0.999058	0.00720372	0.00376224	3.66625	0.056	0.00580031	0.003761	2.37847	0.12	0.00187056	0.00372578	0.252063	0.62	0.0181922	0.00370963	24.0498	9.4e-07	-0.00818873	0.00385592	4.50999	0.034	0.0173595	0.00368114	22.2387	2.4e-06
1:41610814:A:T	rs213750	1	41610814	A	T	0.219971	0.999078	0.00720128	0.00376199	3.66424	0.056	0.00580002	0.00376075	2.37853	0.12	0.00189509	0.00372554	0.258752	0.61	0.01822	0.00370939	24.1264	9e-07	-0.00814806	0.00385567	4.46589	0.035	0.0174052	0.0036809	22.359	2.3e-06
1:41613890:C:A	rs213749	1	41613890	C	A	0.219926	0.9988	0.00718553	0.00376249	3.64725	0.056	0.00579315	0.00376125	2.37227	0.12	0.00190468	0.00372603	0.261305	0.61	0.0182274	0.00370988	24.1396	9e-07	-0.00810884	0.00385619	4.42182	0.035	0.0174258	0.00368139	22.4058	2.2e-06
1:41618442:A:T	rs213768	1	41618442	A	T	0.219865	0.998936	0.00729068	0.00376281	3.75415	0.053	0.00588048	0.00376157	2.44392	0.12	0.00202788	0.00372635	0.296155	0.59	0.0183665	0.00371019	24.5052	7.4e-07	-0.00807456	0.00385651	4.38378	0.036	0.0174685	0.0036817	22.512	2.1e-06
1:41620387:A:G	rs213743	1	41620387	A	G	0.219909	0.99908	0.00725415	0.0037625	3.71724	0.054	0.00584289	0.00376126	2.41317	0.12	0.00193482	0.00372604	0.26964	0.6	0.0182552	0.00370989	24.2131	8.6e-07	-0.00816391	0.00385619	4.48207	0.034	0.0173771	0.00368139	22.2808	2.4e-06
1:41621127:A:G	rs213742	1	41621127	A	G	0.436693	0.995281	0.00371684	0.00314954	1.39268	0.24	0.00256655	0.00314851	0.664492	0.41	0.00072566	0.00311902	0.0541289	0.82	0.0143632	0.0031055	21.3913	3.7e-06	-0.00484806	0.00322797	2.25567	0.13	0.0162558	0.00308165	27.8258	1.3e-07
1:41621385:A:G	rs213741	1	41621385	A	G	0.219911	0.999074	0.00724859	0.0037625	3.71153	0.054	0.00583766	0.00376126	2.40885	0.12	0.00193325	0.00372604	0.269203	0.6	0.0182528	0.00370989	24.2067	8.7e-07	-0.00815717	0.0038562	4.47466	0.034	0.017381	0.0036814	22.2907	2.3e-06
1:41621419:T:C	rs213740	1	41621419	T	C	0.21991	0.999068	0.00724838	0.00376251	3.71132	0.054	0.00583737	0.00376127	2.40861	0.12	0.00193339	0.00372605	0.269241	0.6	0.0182523	0.00370989	24.2055	8.7e-07	-0.00815642	0.0038562	4.47383	0.034	0.0173805	0.0036814	22.2893	2.3e-06
1:41628730:C:G	rs213748	1	41628730	C	G	0.437002	0.998762	0.00377357	0.00314338	1.44115	0.23	0.00262209	0.00314235	0.696284	0.4	0.000849287	0.00311292	0.0744342	0.78	0.0144225	0.00309943	21.653	3.3e-06	-0.00476392	0.00322166	2.1866	0.14	0.0162437	0.00307562	27.8937	1.3e-07
1:41628738:A:G	rs213747	1	41628738	A	G	0.437002	0.998762	0.00377357	0.00314338	1.44115	0.23	0.00262209	0.00314235	0.696284	0.4	0.000849287	0.00311292	0.0744342	0.78	0.0144225	0.00309943	21.653	3.3e-06	-0.00476392	0.00322166	2.1866	0.14	0.0162437	0.00307562	27.8937	1.3e-07
1:41630124:A:AG	rs59956988	1	41630124	A	AG	0.21948	0.997306	0.00730349	0.00376827	3.75644	0.053	0.00588987	0.00376703	2.44463	0.12	0.0019627	0.00373176	0.276619	0.6	0.0182356	0.00371558	24.0873	9.2e-07	-0.00822155	0.00386211	4.53167	0.033	0.0173182	0.00368704	22.0623	2.6e-06
1:41631329:A:C	rs213745	1	41631329	A	C	0.219861	0.998859	0.00726695	0.00376319	3.72899	0.053	0.00585578	0.00376195	2.42294	0.12	0.00193367	0.00372673	0.269223	0.6	0.0182613	0.00371057	24.2204	8.6e-07	-0.00818688	0.0038569	4.50567	0.034	0.0173713	0.00368207	22.2577	2.4e-06
1:41632342:GC:G	rs775932748	1	41632342	GC	G	0.436857	0.997546	0.00374638	0.00314547	1.41857	0.23	0.00259998	0.00314443	0.683683	0.41	0.000743862	0.00311499	0.0570258	0.81	0.0142963	0.00310148	21.2474	4e-06	-0.00486257	0.0032238	2.27508	0.13	0.0161124	0.00307766	27.4079	1.6e-07
1:41632601:C:T	rs78124119	1	41632601	C	T	0.220031	0.99876	0.00727625	0.00376219	3.74054	0.053	0.00586454	0.00376095	2.43149	0.12	0.0020038	0.00372573	0.289258	0.59	0.0183222	0.00370958	24.3953	7.8e-07	-0.00809807	0.00385588	4.41079	0.036	0.0174638	0.00368109	22.5075	2.1e-06
1:41633782:A:G	rs61781831	1	41633782	A	G	0.219905	0.999057	0.00724979	0.00376253	3.71271	0.054	0.00583986	0.00376129	2.41063	0.12	0.0019322	0.00372607	0.268907	0.6	0.0182523	0.00370991	24.2051	8.7e-07	-0.00816101	0.00385622	4.47883	0.034	0.0173777	0.00368142	22.2821	2.4e-06
1:41636924:A:C	rs61781832	1	41636924	A	C	0.219912	0.99905	0.00725247	0.00376244	3.71563	0.054	0.00584262	0.0037612	2.41302	0.12	0.00194896	0.00372599	0.273605	0.6	0.0182705	0.00370983	24.2544	8.4e-07	-0.00814053	0.00385614	4.45656	0.035	0.0174037	0.00368134	22.3497	2.3e-06
1:41637529:A:G	rs2363803	1	41637529	A	G	0.43735	0.998559	0.00376736	0.00314327	1.43652	0.23	0.00261425	0.00314224	0.692175	0.41	0.000844892	0.00311281	0.0736708	0.79	0.0144372	0.00309932	21.6986	3.2e-06	-0.00473953	0.00322155	2.16442	0.14	0.0162844	0.00307552	28.0355	1.2e-07
1:41644987:GC:G	rs202076026	1	41644987	GC	G	0.219427	0.997129	0.00721205	0.00376846	3.66261	0.056	0.00583809	0.00376722	2.4016	0.12	0.00181447	0.00373194	0.23639	0.63	0.0181891	0.00371576	23.9622	9.8e-07	-0.00831636	0.0038623	4.63633	0.031	0.0173469	0.00368722	22.1333	2.5e-06
1:41646672:A:G	rs10157505	1	41646672	A	G	0.436921	0.998016	0.00370346	0.0031445	1.38711	0.24	0.0025559	0.00314347	0.661105	0.42	0.000771512	0.00311403	0.0613816	0.8	0.0143373	0.00310053	21.3826	3.8e-06	-0.00475602	0.00322281	2.1778	0.14	0.0162267	0.00307672	27.8154	1.3e-07
1:41646808:C:G	rs139305843	1	41646808	C	G	0.219903	0.998532	0.00715316	0.00376337	3.61278	0.057	0.00576037	0.00376213	2.3444	0.13	0.00176954	0.0037269	0.225436	0.63	0.0180899	0.00371075	23.7656	1.1e-06	-0.00825411	0.00385709	4.57953	0.032	0.0172984	0.00368225	22.0692	2.6e-06
1:41647546:G:A	rs11209629	1	41647546	G	A	0.436953	0.998075	0.00373366	0.00314443	1.40989	0.24	0.00257705	0.0031434	0.672118	0.41	0.000793845	0.00311396	0.0649896	0.8	0.0143552	0.00310046	21.437	3.7e-06	-0.00476826	0.00322274	2.18912	0.14	0.0162177	0.00307665	27.7856	1.4e-07
1:41663236:G:C	rs34454389	1	41663236	G	C	0.437016	0.998724	0.00376303	0.00314345	1.43305	0.23	0.00261006	0.00314242	0.689882	0.41	0.000850818	0.00311299	0.0746994	0.78	0.0144202	0.00309949	21.6451	3.3e-06	-0.00474338	0.00322173	2.16769	0.14	0.0162545	0.00307569	27.9296	1.3e-07
1:41663367:TA:T	rs566283599	1	41663367	TA	T	0.219653	0.993974	0.00749711	0.00377293	3.94848	0.047	0.00611287	0.00377169	2.62675	0.11	0.00206983	0.00373637	0.306882	0.58	0.0184179	0.00372017	24.5107	7.4e-07	-0.00832557	0.00386688	4.6356	0.031	0.0172743	0.0036916	21.8964	2.9e-06
1:41665456:A:T	rs61779269	1	41665456	A	T	0.219912	0.999006	0.00728892	0.00376241	3.75313	0.053	0.00587926	0.00376117	2.44342	0.12	0.00199935	0.00372595	0.28794	0.59	0.0183278	0.0037098	24.4073	7.8e-07	-0.00812138	0.0038561	4.4357	0.035	0.0174333	0.00368131	22.4263	2.2e-06
1:41670906:T:C	rs61779270	1	41670906	T	C	0.219911	0.999029	0.0072816	0.00376242	3.74557	0.053	0.00587139	0.00376119	2.43687	0.12	0.00198746	0.00372597	0.284524	0.59	0.0183217	0.00370981	24.391	7.9e-07	-0.00812825	0.00385612	4.44318	0.035	0.0174398	0.00368132	22.4427	2.2e-06
1:41671734:T:TAGATAAAACCACAAA	rs772198295	1	41671734	T	TAGATAAAACCACAAA	0.218657	0.994736	0.00714094	0.00377845	3.57177	0.059	0.00577698	0.0037772	2.33917	0.13	0.00157697	0.00374183	0.177615	0.67	0.0178129	0.00372561	22.8599	1.7e-06	-0.00850434	0.00387254	4.82269	0.028	0.0169636	0.003697	21.0541	4.5e-06
1:41673582:C:G	rs57427365	1	41673582	C	G	0.219901	0.998384	0.00711448	0.00376361	3.57336	0.059	0.00572198	0.00376237	2.31296	0.13	0.00176303	0.00372714	0.223752	0.64	0.0180777	0.00371098	23.7305	1.1e-06	-0.0082015	0.00385733	4.52076	0.033	0.017334	0.00368248	22.1573	2.5e-06
1:41674498:A:G	rs12145960	1	41674498	A	G	0.436953	0.998513	0.00378407	0.00314394	1.44866	0.23	0.00262216	0.00314291	0.69607	0.4	0.000895702	0.00311348	0.0827627	0.77	0.0144568	0.00309998	21.7482	3.1e-06	-0.00470495	0.00322224	2.13204	0.14	0.0162764	0.00307617	27.996	1.2e-07
1:41674613:C:A	rs61774685	1	41674613	C	A	0.219916	0.998885	0.00731147	0.00376271	3.77579	0.052	0.00589707	0.00376147	2.45786	0.12	0.00203054	0.00372625	0.296947	0.59	0.0183988	0.0037101	24.5929	7.1e-07	-0.00811357	0.00385641	4.42646	0.035	0.0175124	0.0036816	22.6265	2e-06
1:41675945:GC:G	rs35313003	1	41675945	GC	G	0.436558	0.994959	0.00383703	0.00314967	1.48409	0.22	0.00266138	0.00314864	0.714447	0.4	0.00088637	0.00311915	0.0807526	0.78	0.014492	0.00310563	21.7749	3.1e-06	-0.00479306	0.00322811	2.2046	0.14	0.016298	0.00308178	27.9684	1.2e-07
1:41677215:C:T	rs61774686	1	41677215	C	T	0.219892	0.998821	0.00725709	0.00376301	3.71924	0.054	0.00584174	0.00376177	2.41157	0.12	0.00198688	0.00372654	0.28427	0.59	0.0183389	0.00371039	24.4291	7.7e-07	-0.00809919	0.00385671	4.4101	0.036	0.0174984	0.00368189	22.5869	2e-06
1:41677544:A:T	rs61774687	1	41677544	A	T	0.219898	0.99885	0.00727053	0.00376291	3.73323	0.053	0.00585528	0.00376167	2.42289	0.12	0.00199257	0.00372645	0.285914	0.59	0.0183561	0.00371029	24.4762	7.5e-07	-0.00810718	0.00385662	4.41903	0.036	0.0175087	0.0036818	22.6146	2e-06
1:41685422:T:C	rs61774689	1	41685422	T	C	0.219789	0.99882	0.00710429	0.00376336	3.56362	0.059	0.0057114	0.00376212	2.30473	0.13	0.00184161	0.00372689	0.244177	0.62	0.0181573	0.00371073	23.9432	9.9e-07	-0.00808676	0.00385707	4.39575	0.036	0.0174094	0.00368223	22.3535	2.3e-06
1:41686655:T:TTTAA	rs749712860	1	41686655	T	TTTAA	0.219344	0.996369	0.00718652	0.00377084	3.63212	0.057	0.00575891	0.0037696	2.33394	0.13	0.00180238	0.0037343	0.232956	0.63	0.0181627	0.00371811	23.8625	1e-06	-0.00825535	0.00386474	4.56279	0.033	0.017369	0.00368955	22.1617	2.5e-06
1:41687167:C:CA	1:41687167_CA_C	1	41687167	C	CA	0.219902	0.99639	0.00708006	0.00376607	3.53424	0.06	0.00569777	0.00376483	2.29044	0.13	0.00167656	0.00372958	0.202078	0.65	0.0180327	0.00371341	23.5818	1.2e-06	-0.00827175	0.00385986	4.59253	0.032	0.0173174	0.00368489	22.0861	2.6e-06
1:41687258:C:CA	1:41687258_CA_C	1	41687258	C	CA	0.442975	0.977333	0.00393434	0.00316921	1.54114	0.21	0.00279264	0.00316816	0.776989	0.38	0.00120449	0.0031385	0.147286	0.7	0.0144973	0.00312489	21.523	3.5e-06	-0.00450856	0.00324813	1.92668	0.17	0.0160734	0.00310089	26.8683	2.2e-07
1:41688938:T:C	rs11209718	1	41688938	T	C	0.43682	0.998317	0.0037434	0.00314418	1.41748	0.23	0.00258971	0.00314315	0.678847	0.41	0.000954793	0.00311372	0.0940287	0.76	0.0144859	0.00310022	21.8326	3e-06	-0.00455396	0.00322248	1.99709	0.16	0.0163379	0.00307641	28.2037	1.1e-07
1:41689283:A:C	rs12134073	1	41689283	A	C	0.43682	0.998317	0.0037434	0.00314418	1.41748	0.23	0.00258971	0.00314315	0.678847	0.41	0.000954793	0.00311372	0.0940287	0.76	0.0144859	0.00310022	21.8326	3e-06	-0.00455396	0.00322248	1.99709	0.16	0.0163379	0.00307641	28.2037	1.1e-07
1:41691323:T:C	rs17358122	1	41691323	T	C	0.219725	0.998731	0.00709316	0.00376383	3.55156	0.059	0.0056967	0.00376259	2.29231	0.13	0.00190133	0.00372736	0.260203	0.61	0.0181678	0.0037112	23.965	9.8e-07	-0.00796935	0.00385756	4.26796	0.039	0.0174151	0.0036827	22.3626	2.3e-06
1:41694017:T:G	rs11209725	1	41694017	T	G	0.436812	0.998273	0.00376284	0.00314427	1.43216	0.23	0.00260782	0.00314323	0.688336	0.41	0.000966603	0.0031138	0.0963639	0.76	0.0144963	0.0031003	21.863	2.9e-06	-0.00456758	0.00322257	2.00894	0.16	0.0163281	0.00307649	28.1682	1.1e-07
1:41704787:TA:T	rs559174605	1	41704787	TA	T	0.218419	0.986978	0.0072209	0.00379381	3.6227	0.057	0.00580549	0.00379256	2.34322	0.13	0.00180346	0.00375705	0.23042	0.63	0.0179735	0.00374076	23.0858	1.5e-06	-0.00831124	0.00388828	4.56895	0.033	0.0170665	0.00371203	21.138	4.3e-06
1:41707111:G:A	rs12125555	1	41707111	G	A	0.436987	0.998058	0.00370797	0.00314445	1.39054	0.24	0.00253477	0.00314341	0.650242	0.42	0.00110364	0.00311398	0.12561	0.72	0.0146254	0.00310048	22.2514	2.4e-06	-0.00436926	0.00322275	1.83807	0.18	0.016586	0.00307667	29.0617	7e-08
1:41708099:C:T	rs1121866	1	41708099	C	T	0.436787	0.997826	0.00383468	0.00314509	1.48659	0.22	0.00265948	0.00314406	0.715504	0.4	0.00118969	0.00311462	0.145901	0.7	0.0147383	0.00310112	22.587	2e-06	-0.00443054	0.00322342	1.88921	0.17	0.0165982	0.0030773	29.0925	6.9e-08
1:41714084:C:A	rs1472570	1	41714084	C	A	0.436968	0.998137	0.00387123	0.00314454	1.5156	0.22	0.0026947	0.00314351	0.734842	0.39	0.00128375	0.00311407	0.169943	0.68	0.0147921	0.00310057	22.7601	1.8e-06	-0.00434432	0.00322285	1.81703	0.18	0.0166296	0.00307676	29.2132	6.5e-08
1:41714807:G:A	rs61774708	1	41714807	G	A	0.220164	0.998561	0.00731736	0.00376194	3.78342	0.052	0.00588543	0.0037607	2.44917	0.12	0.0024585	0.00372549	0.435484	0.51	0.0185291	0.00370934	24.9526	5.9e-07	-0.00758955	0.00385562	3.87474	0.049	0.0176762	0.00368085	23.0611	1.6e-06
1:41714878:T:C	rs74714120	1	41714878	T	C	0.210894	0.973936	0.00684688	0.00386888	3.13194	0.077	0.00542326	0.00386761	1.96624	0.16	0.00183235	0.00383139	0.22872	0.63	0.018446	0.00381478	23.381	1.3e-06	-0.00770276	0.00396523	3.7736	0.052	0.018237	0.00378548	23.2094	1.5e-06
1:41719115:G:A	rs61774710	1	41719115	G	A	0.22024	0.998563	0.00732318	0.00376157	3.7902	0.052	0.0059025	0.00376033	2.46389	0.12	0.00238068	0.00372512	0.408433	0.52	0.0184826	0.00370897	24.8325	6.3e-07	-0.00771808	0.00385524	4.00788	0.045	0.0176077	0.00368048	22.8873	1.7e-06
1:41719455:GT:G	rs538419012	1	41719455	GT	G	0.219574	0.98447	0.00662009	0.00378805	3.05419	0.081	0.00520533	0.00378681	1.88952	0.17	0.00159884	0.00375135	0.181649	0.67	0.0179402	0.00373508	23.0703	1.6e-06	-0.00784102	0.00388239	4.07894	0.043	0.0176596	0.0037064	22.7017	1.9e-06
1:41720506:G:A	rs2363806	1	41720506	G	A	0.436537	0.996626	0.0036533	0.00314726	1.34743	0.25	0.00248024	0.00314622	0.621453	0.43	0.000899726	0.00311676	0.0833323	0.77	0.0144607	0.00310325	21.7142	3.2e-06	-0.00454776	0.00322563	1.98777	0.16	0.0165049	0.00307942	28.7271	8.3e-08
1:41722396:A:G	rs61774713	1	41722396	A	G	0.220115	0.998568	0.00735319	0.00376259	3.81925	0.051	0.00593632	0.00376135	2.49085	0.11	0.00246529	0.00372613	0.437743	0.51	0.0185714	0.00370997	25.0581	5.6e-07	-0.00762393	0.00385628	3.90858	0.048	0.0177079	0.00368148	23.1361	1.5e-06
1:41722576:C:A	rs10157966	1	41722576	C	A	0.436821	0.997979	0.00387174	0.00314499	1.51556	0.22	0.00269898	0.00314395	0.736965	0.39	0.00132842	0.00311451	0.181924	0.67	0.0148383	0.00310101	22.8961	1.7e-06	-0.0042671	0.00322331	1.75252	0.19	0.016709	0.0030772	29.4844	5.6e-08
1:41727027:T:C	rs61774715	1	41727027	T	C	0.216843	0.998728	0.00706706	0.0037838	3.48836	0.062	0.00566383	0.00378255	2.24208	0.13	0.00214226	0.00374713	0.326847	0.57	0.0183636	0.00373089	24.2266	8.6e-07	-0.00760604	0.00387803	3.84676	0.05	0.0177524	0.00370223	22.9926	1.6e-06
1:41735943:T:C	rs61774717	1	41735943	T	C	0.216887	0.998973	0.0070479	0.00378313	3.4707	0.062	0.00565002	0.00378189	2.23194	0.14	0.00208172	0.00374647	0.308745	0.58	0.0182663	0.00373023	23.9788	9.7e-07	-0.00766571	0.00387734	3.90874	0.048	0.0176368	0.00370158	22.7019	1.9e-06
1:41742155:A:G	rs57707706	1	41742155	A	G	0.216904	0.99787	0.00704123	0.00378505	3.46062	0.063	0.00563886	0.0037838	2.22088	0.14	0.00212003	0.00374837	0.319888	0.57	0.0182946	0.00373212	24.029	9.5e-07	-0.00760148	0.00387931	3.83962	0.05	0.0176809	0.00370346	22.7927	1.8e-06
1:41744807:G:A	rs12143111	1	41744807	G	A	0.434503	0.983625	0.00348767	0.00316888	1.21132	0.27	0.00229294	0.00316784	0.523912	0.47	0.000870628	0.00313817	0.0769681	0.78	0.0144995	0.00312457	21.5342	3.5e-06	-0.00438548	0.00324779	1.8233	0.18	0.0167618	0.00310057	29.2254	6.4e-08
1:41744821:A:G	rs1892425	1	41744821	A	G	0.238594	0.981867	0.00502572	0.00368781	1.8572	0.17	0.00342134	0.0036866	0.861272	0.35	0.00390218	0.00365208	1.14165	0.29	0.0193629	0.00363624	28.3554	1e-07	-0.00188645	0.00377965	0.249109	0.62	0.0219471	0.00360832	36.9951	1.2e-09
1:41745770:C:T	rs2154319	1	41745770	C	T	0.217712	0.980254	0.00670267	0.00381099	3.09328	0.079	0.00525122	0.00380974	1.8999	0.17	0.00205027	0.00377407	0.295124	0.59	0.0181988	0.0037577	23.4552	1.3e-06	-0.00724028	0.0039059	3.43612	0.064	0.0179459	0.00372884	23.1623	1.5e-06
1:45161705:T:G	rs193262605	1	45161705	T	G	0.021025	0.948099	-0.0311835	0.0111371	7.8398	0.0051	-0.0329396	0.0111335	8.75341	0.0031	-0.0171183	0.0110292	2.40899	0.12	0.00282814	0.0109814	0.0663268	0.8	0.0236683	0.0114145	4.29956	0.038	0.0508324	0.010897	21.7602	3.1e-06
1:45168111:T:C	rs191153795	1	45168111	T	C	0.020872	0.949621	-0.0247789	0.0111718	4.91949	0.027	-0.0269421	0.0111681	5.81973	0.016	-0.0127717	0.0110635	1.33263	0.25	0.00993339	0.0110156	0.813169	0.37	0.0197794	0.01145	2.9841	0.084	0.0514947	0.010931	22.1925	2.5e-06
1:45219273:C:G	rs143391304	1	45219273	C	G	0.02354	0.962014	-0.0260647	0.0104781	6.18785	0.013	-0.0277179	0.0104747	7.00229	0.0081	-0.0150842	0.0103766	2.11317	0.15	0.00857951	0.0103316	0.68959	0.41	0.0179038	0.010739	2.77944	0.095	0.0501652	0.0102522	23.9424	9.9e-07
1:45229968:G:C	rs190347516	1	45229968	G	C	0.02238	0.958381	-0.0258846	0.0107584	5.78883	0.016	-0.0277109	0.0107548	6.63888	0.01	-0.0133607	0.0106541	1.57263	0.21	0.0109715	0.0106079	1.06973	0.3	0.0207896	0.0110263	3.55496	0.059	0.0536553	0.0105264	25.9814	3.4e-07
1:45348748:T:C	rs189605957	1	45348748	T	C	0.022606	0.976087	-0.0279783	0.010617	6.9445	0.0084	-0.0297665	0.0106135	7.86574	0.005	-0.0142169	0.0105141	1.82838	0.18	0.00994277	0.0104685	0.902079	0.34	0.0227937	0.0108814	4.38795	0.036	0.0548639	0.0103881	27.8933	1.3e-07
1:45372958:A:G	rs58451519	1	45372958	A	G	0.022495	0.972912	-0.0270744	0.0106656	6.4439	0.011	-0.0286894	0.0106621	7.24035	0.0071	-0.0135115	0.0105622	1.63643	0.2	0.0100414	0.0105165	0.911694	0.34	0.0227378	0.0109312	4.32674	0.038	0.0537973	0.0104357	26.5753	2.5e-07
1:45398282:A:T	rs535984778	1	45398282	A	T	0.021923	0.968726	-0.0282753	0.010825	6.82281	0.009	-0.029728	0.0108214	7.54685	0.006	-0.0142229	0.0107201	1.76028	0.18	0.00914649	0.0106736	0.734324	0.39	0.0238382	0.0110945	4.61669	0.032	0.0538051	0.0105916	25.8061	3.8e-07
1:45398283:T:C	rs555922245	1	45398283	T	C	0.021777	0.967558	-0.0278596	0.0108655	6.57437	0.01	-0.0293112	0.0108619	7.28211	0.007	-0.0139611	0.0107602	1.68345	0.19	0.00947453	0.0107135	0.782079	0.38	0.0236971	0.011136	4.52825	0.033	0.053466	0.0106312	25.2922	4.9e-07
1:45404088:T:G	rs183885647	1	45404088	T	G	0.029348	0.97334	-0.023859	0.00937115	6.48217	0.011	-0.0244975	0.00936806	6.83826	0.0089	-0.0148901	0.00928034	2.57434	0.11	0.00221698	0.00924011	0.0575664	0.81	0.0153526	0.00960451	2.55515	0.11	0.0364037	0.00916914	15.7628	7.2e-05
1:45502217:T:C	rs184502689	1	45502217	T	C	0.021361	0.968117	-0.0288839	0.0109649	6.93905	0.0084	-0.0308434	0.0109613	7.91769	0.0049	-0.012932	0.0108587	1.41832	0.23	0.0117626	0.0108116	1.18367	0.28	0.0259429	0.011238	5.32917	0.021	0.0588739	0.0107286	30.1135	4.1e-08
1:45572659:A:G	rs148611283	1	45572659	A	G	0.022836	0.987221	-0.0279888	0.0105142	7.08625	0.0078	-0.0295516	0.0105107	7.90491	0.0049	-0.0137133	0.0104123	1.73458	0.19	0.00937162	0.0103672	0.817165	0.37	0.0235852	0.010776	4.79032	0.029	0.0541754	0.0102875	27.732	1.4e-07
1:45581744:C:G	rs192887184	1	45581744	C	G	0.021783	0.972756	-0.0292479	0.0108351	7.28651	0.0069	-0.0307856	0.0108316	8.07813	0.0045	-0.0136966	0.0107302	1.62935	0.2	0.0105201	0.0106836	0.969617	0.32	0.0256014	0.011105	5.31487	0.021	0.0574524	0.0106016	29.3681	6e-08
1:45582041:C:CTT	1:45582041_CTT_C	1	45582041	C	CTT	0.023056	0.989247	-0.0280033	0.0104531	7.17675	0.0074	-0.0295164	0.0104497	7.97851	0.0047	-0.0136407	0.0103518	1.73636	0.19	0.0101224	0.0103069	0.96452	0.33	0.0235603	0.0107134	4.83624	0.028	0.0549202	0.0102278	28.8338	7.9e-08
1:45615429:G:A	rs74897396	1	45615429	G	A	0.022629	0.980053	-0.0287949	0.0105975	7.38282	0.0066	-0.0302731	0.0105941	8.16566	0.0043	-0.0145556	0.0104948	1.92356	0.17	0.00859771	0.0104494	0.676997	0.41	0.0236153	0.0108614	4.72728	0.03	0.0542048	0.0103691	27.3271	1.7e-07
1:45692314:A:G	rs183936035	1	45692314	A	G	0.022275	0.975203	-0.0282367	0.0107045	6.95815	0.0083	-0.0298992	0.010701	7.80677	0.0052	-0.0143968	0.0106008	1.8444	0.17	0.00934965	0.0105548	0.784674	0.38	0.0229963	0.0109711	4.39359	0.036	0.0544504	0.0104738	27.027	2e-07
1:45749039:A:C	rs146528004	1	45749039	A	C	0.022652	0.978893	-0.0293288	0.0105942	7.66399	0.0056	-0.0308997	0.0105907	8.51259	0.0035	-0.0146666	0.0104915	1.95428	0.16	0.00872777	0.010446	0.69808	0.4	0.0242419	0.010858	4.98467	0.026	0.0553345	0.0103658	28.4962	9.4e-08
1:45786150:G:A	rs142895715	1	45786150	G	A	0.022987	0.953803	-0.0314185	0.0106395	8.72033	0.0031	-0.0328675	0.0106359	9.54948	0.002	-0.0151168	0.0105364	2.05843	0.15	0.00804189	0.0104907	0.587637	0.44	0.0281405	0.0109044	6.6598	0.0099	0.0583793	0.0104101	31.449	2e-08
1:45809941:T:C	rs55654750	1	45809941	T	C	0.021983	0.952606	-0.0259445	0.0108927	5.6731	0.017	-0.0277344	0.0108891	6.48711	0.011	-0.0140372	0.0107872	1.69335	0.19	0.00714192	0.0107404	0.442171	0.51	0.0210991	0.011164	3.57185	0.059	0.0501722	0.0106579	22.1607	2.5e-06
1:45877886:C:A	rs55868150	1	45877886	C	A	0.024328	0.979289	-0.0302355	0.0102224	8.74837	0.0031	-0.0318846	0.0102191	9.73508	0.0018	-0.0147916	0.0101234	2.13492	0.14	0.00638243	0.0100795	0.400956	0.53	0.0259732	0.010477	6.14579	0.013	0.0542291	0.0100021	29.3958	5.9e-08
1:45964006:A:C	rs185874745	1	45964006	A	C	0.024501	0.989176	-0.0317054	0.0101463	9.76455	0.0018	-0.0333283	0.0101429	10.7969	0.001	-0.0165596	0.010048	2.71608	0.099	0.00514184	0.0100044	0.264153	0.61	0.0259834	0.0103989	6.24327	0.012	0.0545764	0.00992756	30.2221	3.9e-08
1:45986651:G:C	rs34426720	1	45986651	G	C	0.0235069999999999	0.991984	-0.031856	0.0103401	9.4914	0.0021	-0.0333713	0.0103367	10.4227	0.0012	-0.0165975	0.0102399	2.62718	0.11	0.00532888	0.0101956	0.273181	0.6	0.0265053	0.0105976	6.25529	0.012	0.0553986	0.0101172	29.9828	4.4e-08
1:46001578:A:G	rs114997373	1	46001578	A	G	0.024911	1	-0.0299399	0.0100339	8.90357	0.0028	-0.0313738	0.0100305	9.7833	0.0018	-0.0178314	0.00993662	3.22026	0.073	0.00230237	0.00989354	0.0541558	0.82	0.021544	0.0102837	4.38886	0.036	0.0484866	0.00981756	24.3914	7.9e-07
1:46024607:C:T	rs116744986	1	46024607	C	T	0.023801	0.991589	-0.0278054	0.0102847	7.30923	0.0069	-0.0295352	0.0102814	8.25236	0.0041	-0.0124077	0.0101851	1.48407	0.22	0.00793444	0.0101409	0.612177	0.43	0.026053	0.0105409	6.10892	0.013	0.0536581	0.010063	28.4323	9.7e-08
1:46030774:A:G	rs185800672	1	46030774	A	G	0.023912	0.993816	-0.0275164	0.0102459	7.21247	0.0072	-0.0294343	0.0102425	8.2584	0.0041	-0.0130209	0.0101466	1.64682	0.2	0.00796584	0.0101026	0.621723	0.43	0.0243626	0.010501	5.3825	0.02	0.0535225	0.010025	28.5038	9.4e-08
1:46041100:T:G	rs1084086	1	46041100	T	G	0.297131	1	0.0105452	0.00341307	9.54598	0.002	0.00957723	0.00341195	7.87907	0.005	0.0116136	0.00338	11.8059	0.00059	0.0174648	0.00336535	26.9321	2.1e-07	0.000687347	0.00349807	0.0386097	0.84	0.00970372	0.0033395	8.44334	0.0037
1:46041515:C:T	rs563799	1	46041515	C	T	0.299259	0.999629	0.0109062	0.00340486	10.2599	0.0014	0.00989333	0.00340374	8.44834	0.0037	0.0120703	0.00337187	12.8142	0.00034	0.017965	0.00335725	28.6344	8.7e-08	0.000742131	0.00348965	0.0452269	0.83	0.00982432	0.00333147	8.69629	0.0032
1:46044679:G:GA	rs71056308	1	46044679	G	GA	0.308111	0.976789	0.010946	0.00341291	10.2863	0.0013	0.00989799	0.00341178	8.41648	0.0037	0.0116797	0.00337984	11.9419	0.00055	0.0176221	0.00336518	27.422	1.6e-07	2.82142e-05	0.0034979	6.5061e-05	0.99	0.00924566	0.00333934	7.66575	0.0056
1:46045522:T:C	rs3014213	1	46045522	T	C	0.29711	0.999796	0.0107862	0.00341198	9.99373	0.0016	0.00978051	0.00341085	8.22237	0.0041	0.0118935	0.00337892	12.3899	0.00043	0.0176784	0.00336427	27.6125	1.5e-07	0.000721266	0.00349694	0.0425416	0.84	0.00971901	0.00333843	8.47539	0.0036
1:46046507:T:G	rs11211142	1	46046507	T	G	0.299271	0.999528	0.0109435	0.00340495	10.3297	0.0013	0.00992753	0.00340383	8.50643	0.0035	0.0121354	0.00337196	12.9521	0.00032	0.0180129	0.00335734	28.7857	8.1e-08	0.00078319	0.00348974	0.0503672	0.82	0.00983659	0.00333155	8.71758	0.0032
1:46048489:C:T	rs2991976	1	46048489	C	T	0.299536	0.999358	0.0108614	0.00340427	10.1795	0.0014	0.00982196	0.00340315	8.32982	0.0039	0.012048	0.00337128	12.7715	0.00035	0.0179044	0.00335666	28.4515	9.6e-08	0.000758434	0.00348904	0.0472524	0.83	0.00981125	0.00333088	8.67621	0.0032
1:46050004:TTCGG:T	rs754986789	1	46050004	TTCGG	T	0.298815	0.997007	0.0110662	0.00341055	10.528	0.0012	0.0100698	0.00340942	8.72333	0.0031	0.0122407	0.0033775	13.1347	0.00029	0.0182475	0.00336286	29.4437	5.8e-08	0.000700102	0.00349548	0.0401152	0.84	0.00993379	0.00333703	8.86157	0.0029
1:46053683:G:A	rs2991977	1	46053683	G	A	0.299295	0.999621	0.0109423	0.00340469	10.3291	0.0013	0.009919	0.00340357	8.49312	0.0036	0.0121337	0.0033717	12.9506	0.00032	0.0179927	0.00335708	28.7256	8.3e-08	0.000781519	0.00348947	0.0501602	0.82	0.00980325	0.0033313	8.65991	0.0033
1:46054486:A:G	rs2991978	1	46054486	A	G	0.297129	0.999843	0.0107817	0.00341182	9.98628	0.0016	0.00976954	0.0034107	8.20467	0.0042	0.0118843	0.00337876	12.3717	0.00044	0.0176492	0.00336411	27.5237	1.6e-07	0.00071524	0.00349679	0.0418374	0.84	0.00966919	0.00333828	8.38949	0.0038
1:46055600:C:T	rs2152078	1	46055600	C	T	0.297233	1	0.0107211	0.00341182	9.87425	0.0017	0.00972017	0.0034107	8.12196	0.0044	0.0118688	0.00337876	12.3396	0.00044	0.0176127	0.00336412	27.4099	1.6e-07	0.000778342	0.00349679	0.0495453	0.82	0.00968729	0.00333828	8.42093	0.0037
1:46055858:A:G	rs2991979	1	46055858	A	G	0.297135	0.999965	0.0107974	0.00341168	10.0163	0.0016	0.00978234	0.00341055	8.22689	0.0041	0.0119287	0.00337862	12.4653	0.00041	0.0176871	0.00336397	27.6445	1.5e-07	0.000755947	0.00349664	0.0467393	0.83	0.00970421	0.00333813	8.45109	0.0036
1:46056152:C:T	rs2991980	1	46056152	C	T	0.299288	0.999662	0.0109498	0.00340459	10.3438	0.0013	0.00992462	0.00340347	8.50323	0.0035	0.0121392	0.0033716	12.9631	0.00032	0.0179927	0.00335698	28.7273	8.3e-08	0.000783268	0.00348937	0.0503879	0.82	0.00979309	0.0033312	8.64247	0.0033
1:46057144:A:G	rs2991981	1	46057144	A	G	0.299273	0.999627	0.0109887	0.00340476	10.4164	0.0012	0.00996015	0.00340364	8.56335	0.0034	0.0122067	0.00337177	13.1063	0.00029	0.0180553	0.00335715	28.9246	7.5e-08	0.000803939	0.00348955	0.0530771	0.82	0.00981858	0.00333137	8.68663	0.0032
1:46058425:G:A	rs3014212	1	46058425	G	A	0.29931	0.999647	0.0109551	0.00340461	10.3537	0.0013	0.00993105	0.00340349	8.51417	0.0035	0.012142	0.00337162	12.969	0.00032	0.0180075	0.003357	28.7744	8.1e-08	0.000773309	0.00348939	0.0491142	0.82	0.00980222	0.00333122	8.65851	0.0033
1:46059527:CA:C	1:46059527_CA_C	1	46059527	CA	C	0.289341	0.982415	0.0113501	0.00346979	10.7002	0.0011	0.0103203	0.00346864	8.85253	0.0029	0.0119831	0.00343616	12.1616	0.00049	0.0178118	0.00342127	27.1045	1.9e-07	-7.87065e-05	0.00355619	0.000489836	0.98	0.00908001	0.00339499	7.15311	0.0075
1:46066608:A:G	rs3014210	1	46066608	A	G	0.299211	0.999133	0.0110172	0.00340571	10.4647	0.0012	0.00998573	0.00340459	8.60259	0.0034	0.0122437	0.00337271	13.1786	0.00028	0.01809	0.00335809	29.0196	7.2e-08	0.000815418	0.00349053	0.0545732	0.82	0.00982257	0.0033323	8.68885	0.0032
1:46071323:A:G	rs7545118	1	46071323	A	G	0.299796	0.996818	0.0111179	0.00340774	10.6442	0.0011	0.0100714	0.00340661	8.74038	0.0031	0.0123948	0.00337471	13.4898	0.00024	0.0182955	0.00336008	29.6477	5.2e-08	0.000885616	0.0034926	0.0642975	0.8	0.00998034	0.00333428	8.95958	0.0028
1:46071421:A:G	rs7547414	1	46071421	A	G	0.299225	0.998894	0.0110039	0.00340598	10.4378	0.0012	0.00997189	0.00340486	8.57743	0.0034	0.0122296	0.00337297	13.1462	0.00029	0.0180961	0.00335835	29.0348	7.1e-08	0.000816526	0.00349079	0.0547131	0.82	0.00984961	0.00333256	8.7354	0.0031
1:46075171:A:AAAAC	rs35956740	1	46075171	A	AAAAC	0.295663	0.995115	0.0114286	0.00342399	11.141	0.00084	0.0104042	0.00342287	9.23933	0.0024	0.0124477	0.00339082	13.4762	0.00024	0.0179903	0.00337612	28.3949	9.9e-08	0.000647338	0.00350926	0.0340276	0.85	0.00936609	0.00335019	7.81591	0.0052
1:46077428:G:C	rs3014251	1	46077428	G	C	0.298672	0.999506	0.0112749	0.00340731	10.9497	0.00094	0.0102301	0.00340619	9.02026	0.0027	0.0124257	0.0033743	13.5604	0.00023	0.0180107	0.00335967	28.7387	8.3e-08	0.000679119	0.00349216	0.0378184	0.85	0.00933286	0.00333386	7.8367	0.0051
1:46078630:A:G	rs2050376	1	46078630	A	G	0.298627	0.999858	0.011264	0.00340694	10.9309	0.00095	0.0102222	0.00340582	9.0084	0.0027	0.0124252	0.00337392	13.5624	0.00023	0.0179912	0.0033593	28.6829	8.5e-08	0.000699793	0.00349178	0.0401649	0.84	0.00931727	0.0033335	7.81227	0.0052
1:46078854:A:G	rs2230658	1	46078854	A	G	0.298633	0.99985	0.0112694	0.00340696	10.9412	0.00094	0.0102261	0.00340584	9.01505	0.0027	0.0124227	0.00337395	13.5567	0.00023	0.0179768	0.00335932	28.6367	8.7e-08	0.000687321	0.0034918	0.0387454	0.84	0.00929043	0.00333352	7.76722	0.0053
1:46078884:C:T	rs2230659	1	46078884	C	T	0.298705	0.99975	0.0111692	0.00340689	10.7481	0.001	0.0101281	0.00340576	8.8436	0.0029	0.0124174	0.00337387	13.5458	0.00023	0.0179909	0.00335925	28.6827	8.5e-08	0.000848724	0.00349173	0.0590817	0.81	0.00945503	0.00333345	8.04524	0.0046
1:46079391:T:C	rs2991983	1	46079391	T	C	0.296139	0.999874	0.0110175	0.00341498	10.4085	0.0013	0.0100086	0.00341386	8.59511	0.0034	0.0120016	0.00338189	12.5938	0.00039	0.017429	0.00336723	26.7916	2.3e-07	0.000506385	0.00350002	0.0209324	0.88	0.00897021	0.00334137	7.20703	0.0073
1:46079493:A:G	rs3014249	1	46079493	A	G	0.296132	0.999716	0.0110433	0.00341502	10.4571	0.0012	0.0100336	0.00341389	8.63794	0.0033	0.0120385	0.00338192	12.6711	0.00037	0.0174465	0.00336726	26.8451	2.2e-07	0.000525365	0.00350006	0.0225305	0.88	0.00895716	0.0033414	7.18595	0.0073
1:46079580:AT:A	1:46079580_AT_A	1	46079580	AT	A	0.298006	0.999676	0.0112069	0.00340903	10.8072	0.001	0.0101793	0.00340791	8.92201	0.0028	0.0122809	0.003376	13.233	0.00028	0.0178188	0.00336136	28.1013	1.2e-07	0.000561214	0.00349392	0.0258006	0.87	0.00913993	0.00333554	7.5085	0.0061
1:46080220:GT:G	1:46080220_GT_G	1	46080220	GT	G	0.295614	0.999464	0.0112127	0.00341802	10.7614	0.001	0.0102012	0.00341689	8.91327	0.0028	0.0121958	0.0033849	12.9816	0.00031	0.0176431	0.00337022	27.4053	1.6e-07	0.000489385	0.00350314	0.0195158	0.89	0.00907837	0.00334434	7.36878	0.0066
1:46080300:A:T	rs3014248	1	46080300	A	T	0.296124	0.999891	0.0110647	0.00341495	10.4981	0.0012	0.0100564	0.00341383	8.67768	0.0032	0.0120593	0.00338186	12.7154	0.00036	0.0174686	0.0033672	26.9139	2.1e-07	0.000522223	0.00349999	0.0222627	0.88	0.00896068	0.00334134	7.19185	0.0073
1:46080947:A:C	rs1972410	1	46080947	A	C	0.296096	0.999896	0.0111234	0.00341504	10.6093	0.0011	0.0101103	0.00341391	8.77043	0.0031	0.0121186	0.00338195	12.8403	0.00034	0.0175259	0.00336728	27.0894	1.9e-07	0.000518482	0.00350008	0.0219437	0.88	0.00897545	0.00334142	7.21522	0.0072
1:46081282:T:C	rs2991986	1	46081282	T	C	0.298089	0.999929	0.0112741	0.0034085	10.9405	0.00094	0.0102462	0.00340738	9.04238	0.0026	0.0123223	0.00337547	13.3266	0.00026	0.0178463	0.00336084	28.197	1.1e-07	0.000522984	0.00349338	0.0224122	0.88	0.00910482	0.00333503	7.45322	0.0063
1:46081422:C:G	rs2991987	1	46081422	C	G	0.298148	0.999889	0.0112268	0.00340848	10.8491	0.00099	0.0102009	0.00340736	8.96273	0.0028	0.0123165	0.00337545	13.3142	0.00026	0.017819	0.00336082	28.1109	1.1e-07	0.000585323	0.00349336	0.028074	0.87	0.00911582	0.00333501	7.47134	0.0063
1:46081960:C:T	rs2253862	1	46081960	C	T	0.296108	0.99991	0.0110733	0.00341506	10.5137	0.0012	0.01006	0.00341394	8.68324	0.0032	0.0120508	0.00338197	12.6968	0.00037	0.0174765	0.00336731	26.9368	2.1e-07	0.000491883	0.00350011	0.0197498	0.89	0.00897397	0.00334145	7.21275	0.0072
1:46082431:C:A	rs2991988	1	46082431	C	A	0.296119	0.999925	0.0110559	0.00341502	10.4811	0.0012	0.0100413	0.00341389	8.65123	0.0033	0.0120374	0.00338193	12.6688	0.00037	0.0174597	0.00336727	26.8857	2.2e-07	0.000500148	0.00350006	0.0204195	0.89	0.00897883	0.0033414	7.22074	0.0072
1:46082965:C:T	rs2991989	1	46082965	C	T	0.296135	0.999872	0.0111035	0.00341506	10.5712	0.0011	0.0100888	0.00341394	8.73306	0.0031	0.0120531	0.00338197	12.7017	0.00037	0.0174713	0.00336731	26.9207	2.1e-07	0.000448099	0.0035001	0.0163902	0.9	0.00893911	0.00334144	7.15682	0.0075
1:46084934:G:A	rs1541131	1	46084934	G	A	0.29819	0.999831	0.0112267	0.00340841	10.8492	0.00099	0.0102093	0.00340729	8.97791	0.0027	0.0121772	0.00337538	13.0152	0.00031	0.017671	0.00336075	27.6473	1.5e-07	0.000359433	0.00349329	0.0105869	0.92	0.00891846	0.00333494	7.15163	0.0075
1:46085112:A:G	rs1547924	1	46085112	A	G	0.298113	0.999799	0.0112702	0.00340846	10.9332	0.00094	0.0102376	0.00340733	9.02752	0.0027	0.01233	0.00337543	13.3433	0.00026	0.0178502	0.0033608	28.2099	1.1e-07	0.000542576	0.00349334	0.0241235	0.88	0.00911536	0.00333498	7.47068	0.0063
1:46085356:C:T	rs1547925	1	46085356	C	T	0.293921	0.998119	0.0115661	0.00342428	11.4087	0.00073	0.0105629	0.00342315	9.52173	0.002	0.0119033	0.0033911	12.3212	0.00045	0.0175314	0.0033764	26.9605	2.1e-07	-0.0004592	0.00350955	0.0171199	0.9	0.00841841	0.00335047	6.3132	0.012
1:46085852:C:T	rs2275085	1	46085852	C	T	0.301373	0.996731	0.0117129	0.00340368	11.8422	0.00058	0.0106508	0.00340256	9.79835	0.0017	0.0122657	0.0033707	13.2417	0.00027	0.0180268	0.00335609	28.8516	7.8e-08	-0.00031951	0.00348844	0.00838893	0.93	0.00887099	0.00333031	7.09537	0.0077
1:46085879:C:G	rs2275086	1	46085879	C	G	0.299471	0.996258	0.0115416	0.00341071	11.451	0.00071	0.0105005	0.00340959	9.48451	0.0021	0.0119964	0.00337766	12.6144	0.00038	0.017655	0.00336302	27.56	1.5e-07	-0.000390924	0.00349564	0.0125063	0.91	0.00870222	0.00333719	6.79984	0.0091
1:46086077:C:T	rs3014246	1	46086077	C	T	0.296026	1	0.0110729	0.00341546	10.5105	0.0012	0.010059	0.00341433	8.67952	0.0032	0.012113	0.00338236	12.8251	0.00034	0.0175567	0.0033677	27.1782	1.9e-07	0.00059663	0.00350051	0.0290501	0.86	0.00909245	0.00334183	7.40274	0.0065
1:46086913:C:T	rs3014245	1	46086913	C	T	0.296012	0.999974	0.0109974	0.0034154	10.368	0.0013	0.0099771	0.00341427	8.53909	0.0035	0.0120251	0.0033823	12.6402	0.00038	0.0174666	0.00336764	26.9007	2.1e-07	0.000571945	0.00350045	0.0266969	0.87	0.00905535	0.00334178	7.3427	0.0067
1:46087577:G:A	rs3014242	1	46087577	G	A	0.29807	1	0.0111633	0.00340897	10.7236	0.0011	0.0101402	0.00340785	8.85393	0.0029	0.0122662	0.00337594	13.2016	0.00028	0.0178	0.0033613	28.043	1.2e-07	0.000598834	0.00349386	0.0293766	0.86	0.00916903	0.00333549	7.55664	0.006
1:46087879:A:G	rs3014241	1	46087879	A	G	0.296038	0.999526	0.0109926	0.00341552	10.3583	0.0013	0.00996937	0.00341439	8.52527	0.0035	0.0120104	0.00338242	12.6083	0.00038	0.0174564	0.00336776	26.8674	2.2e-07	0.000558182	0.00350057	0.0254257	0.87	0.00905496	0.00334189	7.34157	0.0067
1:46089225:C:G	rs3014240	1	46089225	C	G	0.296113	0.999859	0.0109699	0.00341516	10.3177	0.0013	0.00993966	0.00341404	8.47631	0.0036	0.0119883	0.00338207	12.5647	0.00039	0.0174296	0.0033674	26.7908	2.3e-07	0.000553074	0.00350021	0.0249678	0.87	0.00902288	0.00334154	7.29116	0.0069
1:46089801:G:A	rs3014239	1	46089801	G	A	0.297987	0.999858	0.0111367	0.003409	10.6724	0.0011	0.010114	0.00340787	8.80796	0.003	0.0122549	0.00337596	13.1772	0.00028	0.0177873	0.00336133	28.0026	1.2e-07	0.000632958	0.00349389	0.0328195	0.86	0.00918671	0.00333551	7.58568	0.0059
1:46090252:A:G	rs3014237	1	46090252	A	G	0.292877	0.997421	0.0113852	0.0034307	11.0133	9e-04	0.0103901	0.00342957	9.17828	0.0024	0.0125842	0.00339746	13.7196	0.00021	0.017908	0.00338273	28.0259	1.2e-07	0.000793131	0.00351614	0.0508813	0.82	0.00914716	0.00335675	7.42565	0.0064
1:46090679:G:C	rs9429171	1	46090679	G	C	0.295985	0.999294	0.0111037	0.00341586	10.5666	0.0012	0.0100727	0.00341473	8.70112	0.0032	0.0121571	0.00338276	12.9157	0.00033	0.0175907	0.00336809	27.277	1.8e-07	0.00059362	0.00350092	0.028751	0.87	0.00907106	0.00334222	7.36623	0.0066
1:46090706:TTTCTC:T	rs773050842	1	46090706	TTTCTC	T	0.298378	0.99958	0.0111369	0.00340784	10.6799	0.0011	0.0100841	0.00340672	8.7619	0.0031	0.0123502	0.00337482	13.3921	0.00025	0.0178568	0.00336019	28.2411	1.1e-07	0.000754364	0.0034927	0.0466487	0.83	0.00926122	0.00333438	7.71448	0.0055
1:46090719:T:C	rs77131772	1	46090719	T	C	0.298342	0.999641	0.0111617	0.00340788	10.7273	0.0011	0.0101103	0.00340675	8.80733	0.003	0.0123317	0.00337485	13.3516	0.00026	0.0178462	0.00336022	28.2069	1.1e-07	0.000683105	0.00349274	0.038251	0.84	0.00923063	0.00333442	7.66342	0.0056
1:46091305:T:C	rs3014236	1	46091305	T	C	0.298026	0.999937	0.0111637	0.0034087	10.726	0.0011	0.0101359	0.00340757	8.84781	0.0029	0.0122722	0.00337567	13.2168	0.00028	0.0178157	0.00336103	28.0972	1.2e-07	0.000622712	0.00349358	0.0317712	0.86	0.00918834	0.00333522	7.58972	0.0059
1:46091512:A:G	rs3014235	1	46091512	A	G	0.296039	0.999946	0.0110102	0.00341517	10.3936	0.0013	0.00998987	0.00341405	8.5621	0.0034	0.0120337	0.00338208	12.6599	0.00037	0.0174819	0.00336742	26.9517	2.1e-07	0.000571845	0.00350022	0.026691	0.87	0.00906524	0.00334155	7.35972	0.0067
1:46091626:AT:A	1:46091626_AT_A	1	46091626	AT	A	0.294288	0.992612	0.010872	0.00343289	10.03	0.0015	0.00985924	0.00343176	8.25377	0.0041	0.0120327	0.00339963	12.5275	4e-04	0.017517	0.00338489	26.7813	2.3e-07	0.000823588	0.00351838	0.0547941	0.81	0.00938518	0.00335889	7.80716	0.0052
1:46092003:T:C	rs3014234	1	46092003	T	C	0.296145	0.999692	0.0110334	0.00341533	10.4365	0.0012	0.0100227	0.0034142	8.61777	0.0033	0.0120877	0.00338223	12.7726	0.00035	0.0175041	0.00336757	27.0176	2e-07	0.000597033	0.00350038	0.0290916	0.86	0.00904536	0.0033417	7.32683	0.0068
1:46092476:C:G	rs9429172	1	46092476	C	G	0.296022	0.999938	0.0110672	0.00341529	10.5007	0.0012	0.0100501	0.00341416	8.66512	0.0032	0.012104	0.00338219	12.8074	0.00035	0.0175242	0.00336753	27.0803	2e-07	0.000586163	0.00350033	0.0280425	0.87	0.00902978	0.00334166	7.30178	0.0069
1:46092659:C:T	rs12045451	1	46092659	C	T	0.296057	0.999871	0.0109993	0.00341533	10.372	0.0013	0.0099833	0.0034142	8.55007	0.0035	0.0119403	0.00338223	12.463	0.00042	0.0173965	0.00336757	26.6865	2.4e-07	0.000439361	0.00350038	0.0157548	0.9	0.00894246	0.0033417	7.16106	0.0075
1:46092962:G:GA	1:46092962_GA_G	1	46092962	G	GA	0.30099	0.984024	0.0113066	0.00342423	10.9027	0.00096	0.0103323	0.0034231	9.11074	0.0025	0.0122475	0.00339105	13.0445	3e-04	0.0173471	0.00337635	26.3974	2.8e-07	0.000359161	0.0035095	0.0104734	0.92	0.0081375	0.00335042	5.89908	0.015
1:46093052:A:AAC	rs750525315	1	46093052	A	AAC	0.296235	0.999105	0.0112297	0.00341621	10.8056	0.001	0.0102264	0.00341509	8.96686	0.0027	0.0121713	0.00338311	12.9432	0.00032	0.0175367	0.00336844	27.1042	1.9e-07	0.000423314	0.00350129	0.0146174	0.9	0.00885975	0.00334257	7.02557	0.008
1:46093409:AAAAC:A	rs146505023	1	46093409	AAAAC	A	0.286709	0.992815	0.00983374	0.0034599	8.07813	0.0045	0.00873595	0.00345876	6.37939	0.012	0.0109545	0.00342637	10.2215	0.0014	0.0165382	0.00341152	23.5008	1.2e-06	0.000678135	0.00354606	0.0365713	0.85	0.00915512	0.00338532	7.31356	0.0068
1:46093692:A:G	rs1135850	1	46093692	A	G	0.29594	0.999948	0.0110873	0.00341573	10.5363	0.0012	0.0100789	0.0034146	8.71257	0.0032	0.0120922	0.00338263	12.7792	0.00035	0.0174727	0.00336796	26.9145	2.1e-07	0.00052899	0.00350079	0.0228331	0.88	0.00893973	0.0033421	7.15502	0.0075
1:46094027:G:A	rs1250	1	46094027	G	A	0.298458	1	0.011028	0.00340662	10.4797	0.0012	0.0100085	0.0034055	8.6372	0.0033	0.0121148	0.00337361	12.8956	0.00033	0.0175174	0.00335898	27.1972	1.8e-07	0.000583056	0.00349145	0.0278874	0.87	0.008882	0.00333319	7.10072	0.0077
1:46094959:G:T	rs12037459	1	46094959	G	T	0.295812	0.999356	0.0110791	0.00341708	10.5124	0.0012	0.0100613	0.00341595	8.67537	0.0032	0.0121185	0.00338397	12.8246	0.00034	0.0175039	0.0033693	26.9893	2e-07	0.000585102	0.00350217	0.0279118	0.87	0.00900814	0.00334342	7.25919	0.0071
1:46095272:C:T	rs1135812	1	46095272	C	T	0.300641	0.999838	0.0109093	0.0034012	10.2879	0.0013	0.00985669	0.00340008	8.40395	0.0037	0.0119802	0.00336824	12.6508	0.00038	0.0172397	0.00335364	26.4256	2.7e-07	0.000560052	0.0034859	0.0258123	0.87	0.00889612	0.00332789	7.14602	0.0075
1:46095976:A:G	rs6703748	1	46095976	A	G	0.30062	0.999851	0.0109464	0.00340116	10.3583	0.0013	0.0098971	0.00340004	8.47319	0.0036	0.0120278	0.00336821	12.752	0.00036	0.0172727	0.0033536	26.5275	2.6e-07	0.000576884	0.00348586	0.0273878	0.87	0.00888724	0.00332785	7.13194	0.0076
1:46096402:A:AT	1:46096402_AT_A	1	46096402	A	AT	0.302719	0.999665	0.0110599	0.00339471	10.6144	0.0011	0.00999261	0.00339359	8.6704	0.0032	0.0121994	0.00336181	13.1683	0.00028	0.0175738	0.00334724	27.5651	1.5e-07	0.000588215	0.00347924	0.0285827	0.87	0.00903811	0.00332153	7.40422	0.0065
1:46100181:A:G	rs6699418	1	46100181	A	G	0.302991	0.999728	0.0110726	0.00339366	10.6453	0.0011	0.00998434	0.00339254	8.6614	0.0033	0.0122685	0.00336078	13.3262	0.00026	0.0176507	0.00334621	27.8239	1.3e-07	0.000654934	0.00347817	0.0354563	0.85	0.00912156	0.00332051	7.54622	0.006
1:46100322:C:T	rs10890333	1	46100322	C	T	0.302651	0.999911	0.0110742	0.00339462	10.6425	0.0011	0.0100049	0.0033935	8.69219	0.0032	0.012198	0.00336173	13.1659	0.00029	0.0176142	0.00334715	27.6932	1.4e-07	0.000567356	0.00347916	0.0265928	0.87	0.00907254	0.00332145	7.46111	0.0063
1:46100378:T:A	rs10890334	1	46100378	T	A	0.300654	0.999967	0.0108926	0.003401	10.2578	0.0014	0.00983422	0.00339988	8.36668	0.0038	0.0119549	0.00336804	12.5989	0.00039	0.0172757	0.00335344	26.5393	2.6e-07	0.000548464	0.00348569	0.0247581	0.87	0.0089704	0.00332769	7.26672	0.007
1:46100394:C:G	rs10890335	1	46100394	C	G	0.300654	0.999964	0.0108927	0.003401	10.2579	0.0014	0.00983435	0.00339988	8.3669	0.0038	0.0119548	0.00336804	12.5989	0.00039	0.0172756	0.00335344	26.5391	2.6e-07	0.000548277	0.00348569	0.0247413	0.88	0.00897019	0.00332769	7.26638	0.007
1:46101323:T:C	rs4431884	1	46101323	T	C	0.302991	0.999749	0.0110716	0.00339365	10.6436	0.0011	0.0099833	0.00339253	8.65965	0.0033	0.0122666	0.00336076	13.322	0.00026	0.0176495	0.00334619	27.8205	1.3e-07	0.000653435	0.00347816	0.0352944	0.85	0.00912134	0.00332049	7.54591	0.006
1:46101806:C:A	rs6694889	1	46101806	C	A	0.300654	0.999967	0.0108926	0.003401	10.2578	0.0014	0.00983422	0.00339988	8.36668	0.0038	0.0119549	0.00336804	12.5989	0.00039	0.0172757	0.00335344	26.5393	2.6e-07	0.000548464	0.00348569	0.0247581	0.87	0.0089704	0.00332769	7.26672	0.007
1:46102651:T:TAA	1:46102651_TAA_T	1	46102651	T	TAA	0.301355	0.999033	0.0111439	0.00340002	10.7427	0.001	0.0100663	0.0033989	8.77125	0.0031	0.01228	0.00336707	13.3012	0.00027	0.0174237	0.00335248	27.0115	2e-07	0.000648058	0.00348469	0.0345859	0.85	0.008888	0.00332673	7.13794	0.0075
1:46104464:C:T	rs12041197	1	46104464	C	T	0.300636	0.999977	0.0109316	0.00340096	10.3315	0.0013	0.00987634	0.00339984	8.43868	0.0037	0.0120021	0.00336801	12.6989	0.00037	0.0173071	0.00335341	26.6366	2.5e-07	0.000561119	0.00348565	0.0259144	0.87	0.00895799	0.00332765	7.24679	0.0071
1:46104636:T:C	rs12023439	1	46104636	T	C	0.300624	0.999889	0.0109246	0.00340106	10.3177	0.0013	0.00987155	0.00339994	8.43002	0.0037	0.0119853	0.0033681	12.6627	0.00037	0.0172933	0.0033535	26.5926	2.5e-07	0.000547864	0.00348575	0.0247032	0.88	0.00894248	0.00332774	7.22132	0.0072
1:46105401:A:C	rs4660879	1	46105401	A	C	0.302992	0.999755	0.0110707	0.00339364	10.642	0.0011	0.00998238	0.00339252	8.65809	0.0033	0.0122654	0.00336076	13.3196	0.00026	0.0176489	0.00334619	27.8185	1.3e-07	0.000653066	0.00347815	0.0352547	0.85	0.00912161	0.00332049	7.54639	0.006
1:46106922:A:T	rs12043945	1	46106922	A	T	0.302651	0.999929	0.0110752	0.00339461	10.6445	0.0011	0.0100057	0.00339349	8.69369	0.0032	0.0121997	0.00336171	13.1697	0.00028	0.0176185	0.00334714	27.707	1.4e-07	0.000568284	0.00347914	0.02668	0.87	0.00907735	0.00332143	7.46908	0.0063
1:46107243:T:C	rs12025613	1	46107243	T	C	0.300636	0.99998	0.0109307	0.00340095	10.3299	0.0013	0.00987543	0.00339983	8.43716	0.0037	0.0120002	0.003368	12.6949	0.00037	0.0173052	0.0033534	26.6306	2.5e-07	0.000559729	0.00348565	0.0257863	0.87	0.0089565	0.00332764	7.24441	0.0071
1:46107868:C:T	rs12091503	1	46107868	C	T	0.302648	0.99993	0.0110674	0.00339465	10.6293	0.0011	0.00999789	0.00339353	8.67988	0.0032	0.0121943	0.00336175	13.1577	0.00029	0.0176085	0.00334718	27.675	1.4e-07	0.000573506	0.00347918	0.027172	0.87	0.0090721	0.00332147	7.46027	0.0063
1:46108491:C:A	rs11211145	1	46108491	C	A	0.300632	1	0.0109108	0.00340104	10.2918	0.0013	0.0098548	0.00339992	8.40154	0.0037	0.0120461	0.00336808	12.7917	0.00035	0.017366	0.00335348	26.8169	2.2e-07	0.000661411	0.00348573	0.0360044	0.85	0.00906157	0.00332772	7.41503	0.0065
1:46109359:G:T	rs113069599	1	46109359	G	T	0.300082	0.997907	0.0108593	0.0034055	10.168	0.0014	0.00980206	0.00340438	8.29007	0.004	0.0120231	0.0033725	12.7094	0.00036	0.0172821	0.00335788	26.4887	2.7e-07	0.00070615	0.00349031	0.0409323	0.84	0.00903108	0.00333209	7.3459	0.0067
1:46109794:C:T	rs11211146	1	46109794	C	T	0.300635	0.999977	0.0109304	0.00340097	10.3291	0.0013	0.00987487	0.00339985	8.43612	0.0037	0.0119989	0.00336802	12.6922	0.00037	0.0173041	0.00335342	26.627	2.5e-07	0.000558117	0.00348567	0.0256377	0.87	0.00895612	0.00332766	7.24373	0.0071
1:46110094:G:A	rs11211147	1	46110094	G	A	0.300635	0.999975	0.0109291	0.00340098	10.3266	0.0013	0.00987354	0.00339986	8.43384	0.0037	0.0119974	0.00336802	12.6889	0.00037	0.017302	0.00335342	26.6206	2.5e-07	0.000557949	0.00348567	0.0256223	0.87	0.00895493	0.00332766	7.24179	0.0071
1:46110841:A:G	rs4660313	1	46110841	A	G	0.300635	0.999975	0.0109291	0.00340098	10.3266	0.0013	0.00987354	0.00339986	8.43384	0.0037	0.0119974	0.00336802	12.6889	0.00037	0.017302	0.00335342	26.6206	2.5e-07	0.000557949	0.00348567	0.0256223	0.87	0.00895493	0.00332766	7.24179	0.0071
1:46111040:T:C	rs4660880	1	46111040	T	C	0.300114	0.998668	0.0109178	0.00340507	10.2805	0.0013	0.00987559	0.00340395	8.41705	0.0037	0.0119155	0.00337208	12.4863	0.00041	0.0171175	0.00335746	25.9933	3.4e-07	0.000461508	0.00348987	0.017488	0.89	0.00871501	0.00333167	6.84245	0.0089
1:46111056:T:C	rs10890336	1	46111056	T	C	0.302118	0.998634	0.0110554	0.0033987	10.5809	0.0011	0.0100003	0.00339758	8.66331	0.0032	0.0121116	0.00336576	12.9491	0.00032	0.0174181	0.00335117	27.0151	2e-07	0.000478434	0.00348333	0.0188649	0.89	0.00883217	0.00332543	7.05405	0.0079
1:46112218:C:T	rs11211149	1	46112218	C	T	0.300615	0.999945	0.0109013	0.00340109	10.2735	0.0013	0.00984792	0.00339997	8.38954	0.0038	0.0119691	0.00336814	12.6282	0.00038	0.0172505	0.00335353	26.4606	2.7e-07	0.000557397	0.00348579	0.0255698	0.87	0.00891517	0.00332778	7.17713	0.0074
1:46112752:C:T	rs11211151	1	46112752	C	T	0.302661	0.999863	0.0110351	0.00339468	10.5671	0.0012	0.00996387	0.00339356	8.62073	0.0033	0.0121669	0.00336179	13.0985	3e-04	0.0175749	0.00334721	27.569	1.5e-07	0.000585711	0.00347922	0.0283402	0.87	0.00907706	0.00332151	7.46827	0.0063
1:46114157:T:C	rs11211152	1	46114157	T	C	0.300661	0.999884	0.0108841	0.003401	10.2418	0.0014	0.00982719	0.00339988	8.35471	0.0038	0.0119578	0.00336804	12.605	0.00038	0.0172816	0.00335344	26.5573	2.6e-07	0.00056763	0.00348569	0.0265187	0.87	0.00898166	0.00332769	7.28498	0.007
1:46114428:G:A	rs12045096	1	46114428	G	A	0.302736	0.999581	0.0110354	0.0033949	10.5662	0.0012	0.00996275	0.00339379	8.61766	0.0033	0.012174	0.00336201	13.112	0.00029	0.0175979	0.00334743	27.6373	1.5e-07	0.000587111	0.00347945	0.0284721	0.87	0.00910663	0.00332172	7.51603	0.0061
1:46115126:C:CTTT	1:46115126_CTTT_C	1	46115126	C	CTTT	0.302097	0.996125	0.010885	0.00340342	10.2289	0.0014	0.00984271	0.0034023	8.36921	0.0038	0.0119505	0.00337044	12.5719	0.00039	0.017265	0.00335583	26.4688	2.7e-07	0.000578917	0.00348817	0.0275446	0.87	0.00893342	0.00333006	7.19668	0.0073
1:46117161:T:C	rs4607935	1	46117161	T	C	0.300648	0.999952	0.010874	0.00340102	10.2226	0.0014	0.00981362	0.0033999	8.33154	0.0039	0.01195	0.00336807	12.5885	0.00039	0.0172758	0.00335347	26.5391	2.6e-07	0.00057071	0.00348572	0.0268069	0.87	0.00899677	0.00332771	7.30941	0.0069
1:46117185:T:C	rs4609469	1	46117185	T	C	0.302645	0.999908	0.0110569	0.00339464	10.6091	0.0011	0.00998544	0.00339352	8.65831	0.0033	0.0121956	0.00336175	13.1606	0.00029	0.0176184	0.00334717	27.706	1.4e-07	0.000591344	0.00347918	0.0288887	0.87	0.00910279	0.00332146	7.51087	0.0061
1:46117492:G:T	rs12048866	1	46117492	G	T	0.300561	0.999729	0.0108679	0.00340164	10.2073	0.0014	0.00980739	0.00340052	8.31794	0.0039	0.0119862	0.00336868	12.6604	0.00037	0.017285	0.00335408	26.5578	2.6e-07	0.000639004	0.00348635	0.0335942	0.85	0.0090122	0.00332832	7.33184	0.0068
1:46118184:T:A	rs12049027	1	46118184	T	A	0.302646	0.999901	0.0110563	0.00339465	10.6079	0.0011	0.00998488	0.00339353	8.65729	0.0033	0.0121949	0.00336175	13.159	0.00029	0.0176177	0.00334718	27.7037	1.4e-07	0.00059119	0.00347918	0.0288735	0.87	0.00910265	0.00332147	7.51059	0.0061
1:46118392:A:AT	1:46118392_AT_A	1	46118392	A	AT	0.299989	0.985805	0.0113406	0.00342402	10.9698	0.00093	0.0102633	0.00342289	8.99063	0.0027	0.0120013	0.00339084	12.5269	4e-04	0.0174424	0.00337614	26.6915	2.4e-07	-0.000159414	0.00350928	0.00206357	0.96	0.00846499	0.00335021	6.38425	0.012
1:46118745:G:C	rs10789467	1	46118745	G	C	0.302679	0.999869	0.0110596	0.0033946	10.6146	0.0011	0.00998618	0.00339348	8.6598	0.0033	0.0121946	0.00336171	13.1588	0.00029	0.0176288	0.00334713	27.7397	1.4e-07	0.000590984	0.00347913	0.0288542	0.87	0.00912158	0.00332143	7.54207	0.006
1:46119374:CT:C	rs533136837	1	46119374	CT	C	0.300466	0.999332	0.0108701	0.00340238	10.207	0.0014	0.00981256	0.00340126	8.32309	0.0039	0.0120174	0.00336941	12.7207	0.00036	0.0173018	0.0033548	26.5981	2.5e-07	0.00067694	0.00348711	0.0376851	0.85	0.00903817	0.00332904	7.37095	0.0066
1:46119915:T:A	rs55646901	1	46119915	T	A	0.023693	0.991887	-0.028972	0.0103018	7.90914	0.0049	-0.0308854	0.0102984	8.99422	0.0027	-0.0136403	0.010202	1.78763	0.18	0.00698962	0.0101578	0.473491	0.49	0.0257576	0.0105584	5.95139	0.015	0.0540084	0.0100797	28.7094	8.4e-08
1:46122516:G:GT	1:46122516_GT_G	1	46122516	G	GT	0.304147	0.997246	0.0111198	0.00339369	10.7361	0.0011	0.0100363	0.00339257	8.75158	0.0031	0.0121791	0.00336081	13.1325	0.00029	0.0175968	0.00334624	27.6536	1.5e-07	0.000478485	0.0034782	0.0189246	0.89	0.00898421	0.00332054	7.32055	0.0068
1:46123452:A:G	rs56065208	1	46123452	A	G	0.023807	0.992692	-0.0278496	0.010274	7.3478	0.0067	-0.0297831	0.0102706	8.40905	0.0037	-0.01284	0.0101744	1.5926	0.21	0.00785338	0.0101303	0.600988	0.44	0.0252627	0.0105299	5.75595	0.016	0.0538086	0.0100525	28.6519	8.7e-08
1:46124527:T:C	rs10890337	1	46124527	T	C	0.30269	0.99977	0.011079	0.00339468	10.6514	0.0011	0.0100134	0.00339356	8.70668	0.0032	0.0121652	0.00336179	13.0949	3e-04	0.0175605	0.00334721	27.5237	1.6e-07	0.000511612	0.00347922	0.0216231	0.88	0.0089847	0.0033215	7.31708	0.0068
1:46124558:G:A	rs10789468	1	46124558	G	A	0.303084	0.99952	0.0110674	0.00339388	10.6341	0.0011	0.00998064	0.00339277	8.65385	0.0033	0.0121953	0.003361	13.1658	0.00029	0.0175614	0.00334643	27.5396	1.5e-07	0.000558228	0.0034784	0.0257552	0.87	0.00899628	0.00332072	7.3394	0.0067
1:46125790:A:C	rs3811435	1	46125790	A	C	0.302495	0.999533	0.0111188	0.00339585	10.7206	0.0011	0.0100506	0.00339474	8.76547	0.0031	0.012233	0.00336295	13.232	0.00028	0.0175956	0.00334837	27.6148	1.5e-07	0.00054467	0.00348042	0.0244909	0.88	0.00899642	0.00332265	7.33111	0.0068
1:46125880:C:T	rs3811436	1	46125880	C	T	0.300524	0.999581	0.010943	0.00340216	10.3457	0.0013	0.00988922	0.00340103	8.45478	0.0036	0.0119564	0.00336919	12.5935	0.00039	0.0172145	0.00335458	26.3336	2.9e-07	0.000475286	0.00348688	0.0185797	0.89	0.00882307	0.00332882	7.02521	0.008
1:46127496:C:A	rs12024590	1	46127496	C	A	0.300569	0.999389	0.0109649	0.0034024	10.3857	0.0013	0.00991268	0.00340128	8.49373	0.0036	0.0119911	0.00336943	12.6649	0.00037	0.0172393	0.00335482	26.4059	2.8e-07	0.000493544	0.00348713	0.0200316	0.89	0.00882998	0.00332905	7.03522	0.008
1:46129628:CT:C	rs554803082	1	46129628	CT	C	0.295893	0.982115	0.0108632	0.00344695	9.9323	0.0016	0.00976357	0.00344581	8.0285	0.0046	0.0125117	0.00341355	13.4344	0.00025	0.0177875	0.00339875	27.39	1.7e-07	0.00131254	0.00353278	0.138036	0.71	0.00945684	0.00337264	7.86233	0.005
1:46129779:T:C	rs12081175	1	46129779	T	C	0.300469	0.999626	0.0109647	0.00340217	10.3868	0.0013	0.00991103	0.00340105	8.49205	0.0036	0.0120288	0.0033692	12.7466	0.00036	0.0172813	0.00335459	26.5384	2.6e-07	0.000545583	0.00348689	0.0244819	0.88	0.00888593	0.00332883	7.12562	0.0076
1:46129869:T:G	rs12070775	1	46129869	T	G	0.300527	0.999942	0.0109614	0.00340133	10.3856	0.0013	0.00990696	0.00340021	8.48926	0.0036	0.01202	0.00336837	12.7342	0.00036	0.0172729	0.00335377	26.5254	2.6e-07	0.000538534	0.00348603	0.0238651	0.88	0.00887639	0.00332801	7.11385	0.0076
1:46130252:C:A	rs12027622	1	46130252	C	A	0.300469	0.999621	0.0109648	0.00340217	10.387	0.0013	0.00991107	0.00340105	8.49212	0.0036	0.0120291	0.0033692	12.7471	0.00036	0.0172816	0.00335459	26.5393	2.6e-07	0.000545814	0.00348689	0.0245026	0.88	0.00888633	0.00332883	7.12627	0.0076
1:46130340:T:TTTTTG	1:46130340_TTTTTG_T	1	46130340	T	TTTTTG	0.298907	0.988296	0.0107747	0.00342751	9.88214	0.0017	0.00970261	0.00342638	8.01876	0.0046	0.0121107	0.00339429	12.7303	0.00036	0.0176313	0.00337958	27.2172	1.8e-07	0.000813601	0.00351286	0.0536416	0.82	0.00940805	0.00335362	7.86993	0.005
1:46130373:A:G	rs9793568	1	46130373	A	G	0.302482	0.99958	0.0111043	0.0033958	10.6929	0.0011	0.010039	0.00339468	8.74551	0.0031	0.0122226	0.00336289	13.2101	0.00028	0.0175901	0.00334831	27.5983	1.5e-07	0.000553308	0.00348036	0.0252747	0.87	0.00900384	0.00332259	7.34346	0.0067
1:46131805:CT:C	rs545049450	1	46131805	CT	C	0.305319	0.983995	0.0114212	0.00341397	11.1919	0.00082	0.010316	0.00341284	9.13674	0.0025	0.0120948	0.00338088	12.7978	0.00035	0.01706	0.00336623	25.6846	4e-07	-2.60696e-05	0.00349898	5.55118e-05	0.99	0.00792956	0.00334037	5.63519	0.018
1:46132109:T:C	rs4415615	1	46132109	T	C	0.300488	0.999606	0.0109223	0.00340221	10.3064	0.0013	0.00986796	0.00340109	8.4182	0.0037	0.0119779	0.00336924	12.6385	0.00038	0.0172478	0.00335463	26.4349	2.7e-07	0.000532563	0.00348693	0.0233268	0.88	0.0088976	0.00332887	7.14417	0.0075
1:46132844:C:T	rs11211157	1	46132844	C	T	0.302265	0.99903	0.0110909	0.00339767	10.6555	0.0011	0.0100259	0.00339655	8.71309	0.0032	0.0122161	0.00336474	13.1815	0.00028	0.0175317	0.00335016	27.3853	1.7e-07	0.000568641	0.00348228	0.0266655	0.87	0.00894582	0.00332443	7.24114	0.0071
1:46132850:G:C	rs11211158	1	46132850	G	C	0.302265	0.99903	0.0110909	0.00339767	10.6555	0.0011	0.0100259	0.00339655	8.71309	0.0032	0.0122161	0.00336474	13.1815	0.00028	0.0175317	0.00335016	27.3853	1.7e-07	0.000568641	0.00348228	0.0266655	0.87	0.00894582	0.00332443	7.24114	0.0071
1:46133599:T:C	rs10890340	1	46133599	T	C	0.300467	0.999606	0.010896	0.00340228	10.2564	0.0014	0.0098441	0.00340116	8.37717	0.0038	0.0119482	0.00336932	12.5754	0.00039	0.0171916	0.00335471	26.2616	3e-07	0.000527042	0.00348701	0.0228446	0.88	0.00885167	0.00332894	7.07029	0.0078
1:46134054:G:A	rs6429574	1	46134054	G	A	0.302806	0.999377	0.0110756	0.00339492	10.6434	0.0011	0.00999286	0.0033938	8.66976	0.0032	0.0122592	0.00336202	13.296	0.00027	0.0175631	0.00334745	27.5281	1.5e-07	0.000630022	0.00347946	0.032786	0.86	0.00900079	0.00332174	7.34229	0.0067
1:46134216:C:G	rs6429575	1	46134216	C	G	0.302464	0.999565	0.0110788	0.00339589	10.6433	0.0011	0.0100158	0.00339477	8.70467	0.0032	0.0121941	0.00336298	13.1477	0.00029	0.0175347	0.0033484	27.4234	1.6e-07	0.000548415	0.00348045	0.0248283	0.87	0.00895844	0.00332268	7.26921	0.007
1:46134519:CCTACAG:C	rs10672436	1	46134519	CCTACAG	C	0.302331	0.998067	0.0108401	0.00339914	10.1702	0.0014	0.00974849	0.00339802	8.23044	0.0041	0.0120082	0.0033662	12.7256	0.00036	0.0173937	0.00335161	26.9326	2.1e-07	0.000632691	0.00348379	0.0329822	0.86	0.00909241	0.00332587	7.47391	0.0063
1:46134634:T:C	rs7529699	1	46134634	T	C	0.300467	0.999607	0.010896	0.00340229	10.2563	0.0014	0.00984408	0.00340117	8.37712	0.0038	0.0119483	0.00336932	12.5756	0.00039	0.0171918	0.00335471	26.2622	3e-07	0.00052729	0.00348701	0.0228661	0.88	0.00885198	0.00332895	7.07078	0.0078
1:46134978:C:T	rs6690926	1	46134978	C	T	0.302464	0.999564	0.0110787	0.00339589	10.6432	0.0011	0.0100158	0.00339477	8.70456	0.0032	0.0121942	0.00336298	13.148	0.00029	0.0175349	0.0033484	27.424	1.6e-07	0.000548724	0.00348045	0.0248562	0.87	0.00895879	0.00332268	7.26977	0.007
1:46135120:C:G	rs6699444	1	46135120	C	G	0.30045	0.99961	0.0109389	0.00340226	10.3375	0.0013	0.00988751	0.00340114	8.45134	0.0036	0.0119997	0.00336929	12.6843	0.00037	0.0172255	0.00335468	26.3657	2.8e-07	0.00054027	0.00348698	0.0240061	0.88	0.00884027	0.00332892	7.0522	0.0079
1:46135564:A:ACTC	rs750331605	1	46135564	A	ACTC	0.300644	0.999784	0.0109604	0.00340122	10.3844	0.0013	0.0099	0.0034001	8.47789	0.0036	0.0120544	0.00336826	12.808	0.00035	0.0173114	0.00335366	26.6456	2.4e-07	0.000582305	0.00348592	0.0279041	0.87	0.00894062	0.0033279	7.21762	0.0072
1:46136221:T:TAGTTTTA	rs765368594	1	46136221	T	TAGTTTTA	0.300541	0.999599	0.0109165	0.00340176	10.2982	0.0013	0.00985481	0.00340064	8.398	0.0038	0.0120563	0.00336879	12.808	0.00035	0.0173458	0.00335419	26.7431	2.3e-07	0.000669929	0.00348647	0.0369221	0.85	0.00902887	0.00332843	7.35849	0.0067
1:46136755:T:C	rs11211159	1	46136755	T	C	0.302464	0.999561	0.0110783	0.00339589	10.6424	0.0011	0.0100153	0.00339477	8.7038	0.0032	0.0121938	0.00336299	13.1471	0.00029	0.0175351	0.00334841	27.4245	1.6e-07	0.000548758	0.00348046	0.0248593	0.87	0.00895972	0.00332269	7.27126	0.007
1:46138210:C:CAT	rs753793470	1	46138210	C	CAT	0.301109	0.998248	0.010979	0.00340245	10.4122	0.0013	0.0099193	0.00340133	8.50483	0.0035	0.0121155	0.00336948	12.9288	0.00032	0.0174526	0.00335487	27.0627	2e-07	0.000651956	0.00348718	0.0349533	0.85	0.00909544	0.0033291	7.46437	0.0063
1:46138876:A:G	rs10430105	1	46138876	A	G	0.300521	0.999358	0.0108966	0.00340254	10.256	0.0014	0.00984397	0.00340142	8.37567	0.0038	0.0119592	0.00336957	12.5966	0.00039	0.0172027	0.00335496	26.2918	2.9e-07	0.000543977	0.00348727	0.0243326	0.88	0.0088665	0.0033292	7.09294	0.0077
1:46138916:G:A	rs114777890	1	46138916	G	A	0.023934	1	-0.0273541	0.0102106	7.17707	0.0074	-0.0292871	0.0102072	8.23264	0.0041	-0.0124153	0.0101116	1.50755	0.22	0.00823932	0.0100678	0.669754	0.41	0.0250442	0.0104648	5.72731	0.017	0.05366	0.00999046	28.849	7.8e-08
1:46139338:A:C	rs12041677	1	46139338	A	C	0.300467	0.999538	0.0108945	0.00340239	10.2529	0.0014	0.0098423	0.00340127	8.37358	0.0038	0.0119481	0.00336942	12.5745	0.00039	0.0171927	0.00335481	26.2636	3e-07	0.000529636	0.00348712	0.0230687	0.88	0.00885582	0.00332904	7.07649	0.0078
1:46139745:C:CA	rs796552863	1	46139745	C	CA	0.302609	0.999793	0.0111118	0.00339497	10.7127	0.0011	0.0100364	0.00339385	8.74517	0.0031	0.0122735	0.00336207	13.3268	0.00026	0.0176979	0.00334749	27.9514	1.2e-07	0.000621014	0.00347951	0.0318542	0.86	0.00913976	0.00332178	7.57054	0.0059
1:46142179:G:A	rs113828697	1	46142179	G	A	0.30246	0.999081	0.0110811	0.00339663	10.643	0.0011	0.0100166	0.00339552	8.7022	0.0032	0.0121984	0.00336372	13.1512	0.00029	0.0175367	0.00334914	27.4177	1.6e-07	0.000552061	0.00348122	0.0251485	0.87	0.00895867	0.00332342	7.26638	0.007
1:46142466:A:C	rs8179402	1	46142466	A	C	0.302517	0.999351	0.0110781	0.00339587	10.6421	0.0011	0.0100128	0.00339475	8.69952	0.0032	0.0121894	0.00336296	13.1377	0.00029	0.0175275	0.00334839	27.4012	1.7e-07	0.000544193	0.00348044	0.0244477	0.88	0.00894787	0.00332267	7.25213	0.0071
1:46142903:C:G	rs66682726	1	46142903	C	G	0.300522	0.999329	0.0108994	0.00340235	10.2622	0.0014	0.00984484	0.00340123	8.37807	0.0038	0.0119467	0.00336939	12.5716	0.00039	0.017187	0.00335478	26.2464	3e-07	0.00052053	0.00348708	0.0222827	0.88	0.00883901	0.00332901	7.0498	0.0079
1:46143282:G:GA	1:46143282_GA_G	1	46143282	G	GA	0.300548	0.999149	0.0108146	0.00340241	10.1029	0.0015	0.00975918	0.00340129	8.23263	0.0041	0.0119574	0.00336944	12.5939	0.00039	0.0172502	0.00335484	26.439	2.7e-07	0.000655158	0.00348714	0.0352982	0.85	0.00903913	0.00332907	7.37236	0.0066
1:46143791:A:G	rs8179296	1	46143791	A	G	0.302517	0.999176	0.0110818	0.00339613	10.6477	0.0011	0.0100157	0.00339501	8.70323	0.0032	0.0121931	0.00336322	13.1437	0.00029	0.0175299	0.00334864	27.4046	1.7e-07	0.000543927	0.0034807	0.0244201	0.88	0.00894664	0.00332292	7.24902	0.0071
1:46146229:A:T	rs11211160	1	46146229	A	T	0.30461	0.979074	0.0110041	0.00342634	10.3145	0.0013	0.00994976	0.00342521	8.4382	0.0037	0.0118976	0.00339314	12.2946	0.00045	0.0169973	0.00337843	25.3123	4.9e-07	0.000252596	0.00351167	0.005174	0.94	0.00872436	0.00335248	6.77227	0.0093
1:46146230:A:T	rs6662164	1	46146230	A	T	0.316197	0.987014	0.0110721	0.00337672	10.7515	0.001	0.0101703	0.00337561	9.07743	0.0026	0.0114531	0.003344	11.7303	0.00061	0.0167492	0.0033295	25.3063	4.9e-07	-0.000606993	0.00346081	0.0307618	0.86	0.00819389	0.00330393	6.15061	0.013
1:46146489:CA:C	rs144138213	1	46146489	CA	C	0.300644	0.998968	0.0108763	0.00340245	10.2182	0.0014	0.00981689	0.00340133	8.33009	0.0039	0.0119673	0.00336948	12.6144	0.00038	0.0172902	0.00335487	26.5613	2.6e-07	0.000596708	0.00348718	0.0292802	0.86	0.00900668	0.00332911	7.31937	0.0068
1:46147240:A:C	rs10890341	1	46147240	A	C	0.300533	0.999007	0.0108514	0.00340281	10.1694	0.0014	0.00979657	0.00340169	8.29389	0.004	0.0118957	0.00336984	12.4612	0.00042	0.017135	0.00335523	26.0809	3.3e-07	0.000518077	0.00348755	0.0220672	0.88	0.00882872	0.00332946	7.0315	0.008
1:46148138:C:A	rs11211161	1	46148138	C	A	0.30053	0.99718	0.0108857	0.00340547	10.2179	0.0014	0.00982385	0.00340434	8.32715	0.0039	0.011929	0.00337247	12.5115	4e-04	0.0171472	0.00335785	26.0775	3.3e-07	0.000514081	0.00349027	0.0216942	0.88	0.00880437	0.00333206	6.98187	0.0082
1:46149285:A:G	rs61784793	1	46149285	A	G	0.300473	0.995223	0.0109208	0.00340898	10.2627	0.0014	0.00985179	0.00340786	8.35732	0.0038	0.0119687	0.00337595	12.5691	0.00039	0.0171595	0.00336131	26.0611	3.3e-07	0.000518902	0.00349387	0.0220575	0.88	0.00878236	0.0033355	6.93269	0.0085
1:46149858:G:A	rs11211162	1	46149858	G	A	0.300481	0.994806	0.0109254	0.00340949	10.2682	0.0014	0.00985891	0.00340836	8.36693	0.0038	0.0120062	0.00337645	12.6443	0.00038	0.0171489	0.00336181	26.0212	3.4e-07	0.000573616	0.00349439	0.0269463	0.87	0.00876788	0.00333599	6.90779	0.0086
1:46150443:G:A	rs4586014	1	46150443	G	A	0.300303	0.994073	0.0109338	0.00341103	10.2747	0.0013	0.00984907	0.00340991	8.34267	0.0039	0.0120273	0.00337798	12.6771	0.00037	0.0171878	0.00336333	26.1158	3.2e-07	0.000607357	0.00349597	0.0301823	0.86	0.0088046	0.0033375	6.95947	0.0083
1:46150486:A:C	rs4553239	1	46150486	A	C	0.302202	0.993648	0.0109988	0.00340546	10.4312	0.0012	0.00992261	0.00340434	8.49543	0.0036	0.0122733	0.00337247	13.2442	0.00027	0.0175306	0.00335784	27.2566	1.8e-07	0.000794618	0.00349027	0.0518322	0.82	0.00902114	0.00333206	7.32991	0.0068
1:46150805:T:C	rs4439382	1	46150805	T	C	0.300542	0.99349	0.0109302	0.00341152	10.265	0.0014	0.00985432	0.0034104	8.34917	0.0039	0.0119697	0.00337846	12.5525	4e-04	0.0171195	0.00336382	25.9011	3.6e-07	0.00050423	0.00349648	0.0207968	0.89	0.0087387	0.00333798	6.85371	0.0088
1:46151553:C:T	rs56210707	1	46151553	C	T	0.0227270000000001	0.990885	-0.0276305	0.0105176	6.90147	0.0086	-0.0295124	0.0105142	7.87881	0.005	-0.0118926	0.0104157	1.30369	0.25	0.00974377	0.0103706	0.882775	0.35	0.0260746	0.0107795	5.85104	0.016	0.0560968	0.0102909	29.7145	5e-08
1:46153548:T:C	rs11211163	1	46153548	T	C	0.302387	0.993076	0.0111115	0.00340593	10.6433	0.0011	0.0100141	0.00340481	8.65048	0.0033	0.0122111	0.00337293	13.1068	0.00029	0.0174149	0.00335831	26.8908	2.2e-07	0.000545005	0.00349075	0.0243761	0.88	0.00876279	0.00333251	6.91419	0.0086
1:46154066:G:A	rs186026777	1	46154066	G	A	0.0227309999999999	0.990634	-0.027621	0.0105169	6.89767	0.0086	-0.0294934	0.0105135	7.8697	0.005	-0.0118836	0.010415	1.3019	0.25	0.00971418	0.0103699	0.877538	0.35	0.0260691	0.0107788	5.84936	0.016	0.056097	0.0102902	29.7187	5e-08
1:46156308:T:G	rs6686944	1	46156308	T	G	0.303171	0.991776	0.0107336	0.00340592	9.93176	0.0016	0.00962119	0.0034048	7.98501	0.0047	0.0118484	0.00337291	12.3397	0.00044	0.0170159	0.00335829	25.6726	4e-07	0.00058307	0.00349073	0.0279002	0.87	0.0087456	0.0033325	6.88714	0.0087
1:46156492:G:A	rs12037803	1	46156492	G	A	0.302388	0.993066	0.0111274	0.00340594	10.6736	0.0011	0.0100323	0.00340482	8.68179	0.0032	0.0122163	0.00337294	13.1178	0.00029	0.0174077	0.00335831	26.8682	2.2e-07	0.000526015	0.00349076	0.0227069	0.88	0.00873045	0.00333252	6.86321	0.0088
1:46157087:T:C	rs10890342	1	46157087	T	C	0.300446	0.993239	0.0110089	0.00341211	10.4098	0.0013	0.00992109	0.00341099	8.45976	0.0036	0.0120332	0.00337905	12.6817	0.00037	0.0171154	0.0033644	25.8797	3.6e-07	0.000484921	0.00349708	0.0192278	0.89	0.00862179	0.00333856	6.66925	0.0098
1:46157713:G:A	rs61784795	1	46157713	G	A	0.300429	0.993253	0.0110467	0.00341207	10.4817	0.0012	0.00995961	0.00341095	8.52578	0.0035	0.0120823	0.00337901	12.7855	0.00035	0.0171458	0.00336436	25.9723	3.5e-07	0.000502516	0.00349704	0.020649	0.89	0.00861176	0.00333852	6.65389	0.0099
1:46157906:T:C	rs11211165	1	46157906	T	C	0.302387	0.993076	0.0111115	0.00340593	10.6433	0.0011	0.0100141	0.00340481	8.65048	0.0033	0.0122111	0.00337293	13.1068	0.00029	0.0174149	0.00335831	26.8908	2.2e-07	0.000545005	0.00349075	0.0243761	0.88	0.00876279	0.00333251	6.91419	0.0086
1:46157922:T:C	rs10890343	1	46157922	T	C	0.302762	0.992779	0.0110863	0.00340496	10.601	0.0011	0.00996419	0.00340384	8.5693	0.0034	0.012296	0.00337197	13.2972	0.00027	0.0174632	0.00335735	27.0555	2e-07	0.000683009	0.00348975	0.0383057	0.84	0.00884765	0.00333156	7.05276	0.0079
1:46157942:A:G	rs11211166	1	46157942	A	G	0.302387	0.993076	0.0111115	0.00340593	10.6433	0.0011	0.0100141	0.00340481	8.65048	0.0033	0.0122111	0.00337293	13.1068	0.00029	0.0174149	0.00335831	26.8908	2.2e-07	0.000545005	0.00349075	0.0243761	0.88	0.00876279	0.00333251	6.91419	0.0086
1:46158331:G:T	rs10789470	1	46158331	G	T	0.302387	0.993076	0.0111115	0.00340593	10.6433	0.0011	0.0100141	0.00340481	8.65048	0.0033	0.0122111	0.00337293	13.1068	0.00029	0.0174149	0.00335831	26.8908	2.2e-07	0.000545005	0.00349075	0.0243761	0.88	0.00876279	0.00333251	6.91419	0.0086
1:46159814:A:ATAT	rs771510039	1	46159814	A	ATAT	0.292643	0.980188	0.0113682	0.00345856	10.8042	0.001	0.0103238	0.00345742	8.91613	0.0028	0.0123252	0.00342504	12.9496	0.00032	0.0174196	0.0034102	26.0927	3.3e-07	0.000317853	0.00354469	0.00804077	0.93	0.0085649	0.003384	6.40594	0.011
1:46160260:T:C	rs6658700	1	46160260	T	C	0.30044	0.993257	0.0110196	0.00341213	10.4299	0.0012	0.0099311	0.00341101	8.47676	0.0036	0.0120394	0.00337907	12.6946	0.00037	0.0171251	0.00336442	25.9088	3.6e-07	0.000476635	0.0034971	0.0185762	0.89	0.00862059	0.00333858	6.66732	0.0098
1:46162283:T:C	rs6665808	1	46162283	T	C	0.302735	0.992659	0.0111766	0.00340507	10.7738	0.001	0.0100477	0.00340395	8.71302	0.0032	0.0124717	0.00337208	13.6791	0.00022	0.017595	0.00335746	27.4636	1.6e-07	0.000815891	0.00348987	0.0546572	0.82	0.0089131	0.00333167	7.15705	0.0075
1:46162802:A:G	rs12047629	1	46162802	A	G	0.300386	0.993244	0.011032	0.00341245	10.4514	0.0012	0.00994421	0.00341133	8.49753	0.0036	0.0121342	0.00337939	12.8929	0.00033	0.0171741	0.00336474	26.0523	3.3e-07	0.000606324	0.00349743	0.0300546	0.86	0.00867605	0.00333889	6.7521	0.0094
1:46163256:G:A	rs61784796	1	46163256	G	A	0.302384	0.993356	0.0111363	0.00340544	10.6938	0.0011	0.0100383	0.00340432	8.69474	0.0032	0.0123102	0.00337244	13.3243	0.00026	0.017471	0.00335782	27.072	2e-07	0.000662171	0.00349024	0.0359939	0.85	0.00880926	0.00333203	6.98973	0.0082
1:46163647:T:C	rs11211168	1	46163647	T	C	0.300504	0.993045	0.0109704	0.00341215	10.3368	0.0013	0.00987673	0.00341103	8.38407	0.0038	0.012091	0.00337909	12.8034	0.00035	0.017125	0.00336444	25.908	3.6e-07	0.000637846	0.00349713	0.0332667	0.86	0.00867214	0.0033386	6.7472	0.0094
1:46164846:T:A	rs10749856	1	46164846	T	A	0.302339	0.993047	0.0111488	0.0034063	10.7125	0.0011	0.0100507	0.00340518	8.71186	0.0032	0.0123228	0.00337329	13.3448	0.00026	0.0174893	0.00335867	27.115	1.9e-07	0.000659019	0.00349113	0.035634	0.85	0.00882186	0.00333287	7.0062	0.0081
1:46165875:GA:G	rs550999501	1	46165875	GA	G	0.300353	0.989487	0.0114913	0.00341855	11.2993	0.00078	0.0103832	0.00341743	9.23127	0.0024	0.0125807	0.00338543	13.8096	2e-04	0.0178349	0.00337075	27.9955	1.2e-07	0.000526257	0.00350368	0.0225603	0.88	0.00875031	0.00334486	6.84369	0.0089
1:46166073:C:CA	1:46166073_CA_C	1	46166073	C	CA	0.301925	0.992766	0.0112759	0.00340671	10.9554	0.00093	0.010226	0.00340559	9.01634	0.0027	0.0125255	0.0033737	13.784	0.00021	0.0178699	0.00335907	28.3012	1e-07	0.000766461	0.00349154	0.0481887	0.83	0.00904595	0.00333327	7.3649	0.0067
1:46166090:T:C	rs10890344	1	46166090	T	C	0.302337	0.993037	0.0111507	0.00340631	10.7161	0.0011	0.0100522	0.00340519	8.71439	0.0032	0.0123192	0.0033733	13.3368	0.00026	0.0174834	0.00335868	27.0967	1.9e-07	0.000650992	0.00349114	0.0347711	0.85	0.00880932	0.00333288	6.98626	0.0082
1:46166709:G:A	rs11211169	1	46166709	G	A	0.300444	0.993532	0.0110342	0.00341161	10.4606	0.0012	0.0099461	0.00341049	8.50495	0.0035	0.0121324	0.00337855	12.8954	0.00033	0.0171729	0.00336391	26.0615	3.3e-07	0.000601158	0.00349657	0.0295592	0.86	0.00866897	0.00333807	6.74441	0.0094
1:46166861:C:G	rs4564187	1	46166861	C	G	0.302397	0.993344	0.011151	0.00340546	10.7219	0.0011	0.0100521	0.00340434	8.71867	0.0031	0.0123218	0.00337246	13.3491	0.00026	0.0174875	0.00335784	27.1229	1.9e-07	0.000655034	0.00349027	0.0352217	0.85	0.00881454	0.00333205	6.99801	0.0082
1:46166956:CT:C	rs537839369	1	46166956	CT	C	0.298841	0.991398	0.0115815	0.00341997	11.468	0.00071	0.0105324	0.00341884	9.49061	0.0021	0.0122008	0.00338683	12.9776	0.00032	0.0173972	0.00337214	26.6163	2.5e-07	-8.31477e-05	0.00350513	0.00056272	0.98	0.00811978	0.00334624	5.88807	0.015
1:46167206:A:G	rs11211170	1	46167206	A	G	0.300424	0.993588	0.011072	0.00341157	10.5327	0.0012	0.00998458	0.00341044	8.57112	0.0034	0.0121813	0.00337851	12.9997	0.00031	0.0172035	0.00336386	26.1553	3.2e-07	0.000618418	0.00349652	0.0312818	0.86	0.00865925	0.00333803	6.72948	0.0095
1:46167533:C:T	rs4559551	1	46167533	C	T	0.302422	0.992773	0.0111569	0.00340552	10.733	0.0011	0.0100596	0.0034044	8.73128	0.0031	0.0123287	0.00337252	13.3636	0.00026	0.0174932	0.0033579	27.1396	1.9e-07	0.000656864	0.00349032	0.0354177	0.85	0.00881432	0.00333211	6.99745	0.0082
1:46168642:G:A	rs11211171	1	46168642	G	A	0.300426	0.993584	0.011072	0.00341157	10.5328	0.0012	0.00998436	0.00341044	8.57076	0.0034	0.0121812	0.00337851	12.9997	0.00031	0.0172032	0.00336386	26.1542	3.2e-07	0.000618414	0.00349652	0.0312814	0.86	0.00865899	0.00333802	6.72908	0.0095
1:46170098:C:T	rs28361459	1	46170098	C	T	0.3024	0.993354	0.0111531	0.00340547	10.7259	0.0011	0.010054	0.00340435	8.72188	0.0031	0.0123246	0.00337247	13.3551	0.00026	0.0174892	0.00335785	27.128	1.9e-07	0.000655976	0.00349028	0.0353229	0.85	0.00881418	0.00333206	6.99742	0.0082
1:46170544:A:G	rs28438704	1	46170544	A	G	0.302378	0.993343	0.01115	0.00340554	10.7196	0.0011	0.0100509	0.00340442	8.71616	0.0032	0.0123241	0.00337254	13.3534	0.00026	0.0174822	0.00335792	27.105	1.9e-07	0.000661413	0.00349035	0.0359093	0.85	0.00880801	0.00333213	6.98732	0.0082
1:46170758:C:A	rs28623463	1	46170758	C	A	0.300428	0.993572	0.0110735	0.00341158	10.5356	0.0012	0.00998587	0.00341046	8.57329	0.0034	0.0121841	0.00337852	13.0057	0.00031	0.0172049	0.00336387	26.1593	3.1e-07	0.000620396	0.00349654	0.031482	0.86	0.00865922	0.00333804	6.72939	0.0095
1:46171393:G:A	rs28528139	1	46171393	G	A	0.302389	0.993384	0.0111429	0.00340544	10.7065	0.0011	0.0100446	0.00340432	8.70568	0.0032	0.0123156	0.00337244	13.336	0.00026	0.0174753	0.00335782	27.0854	1.9e-07	0.000659744	0.00349024	0.0357306	0.85	0.00880711	0.00333203	6.98634	0.0082
1:46171477:C:CAACA	1:46171477_CAACA_C	1	46171477	C	CAACA	0.304172	0.989343	0.0113428	0.00340607	11.09	0.00087	0.0102304	0.00340494	9.02751	0.0027	0.0122419	0.00337306	13.1719	0.00028	0.0175981	0.00335844	27.4573	1.6e-07	0.000278229	0.00349089	0.00635233	0.94	0.00866735	0.00333264	6.76386	0.0093
1:46172001:G:A	rs28442079	1	46172001	G	A	0.302401	0.993343	0.0111516	0.00340548	10.7231	0.0011	0.0100526	0.00340436	8.71948	0.0031	0.0123244	0.00337248	13.3546	0.00026	0.0174886	0.00335786	27.1261	1.9e-07	0.000657962	0.00349028	0.035537	0.85	0.0088155	0.00333207	6.99948	0.0082
1:46172062:T:C	rs28370457	1	46172062	T	C	0.300429	0.993564	0.0110727	0.00341158	10.534	0.0012	0.00998511	0.00341046	8.57195	0.0034	0.0121839	0.00337852	13.0053	0.00031	0.0172045	0.00336388	26.1579	3.1e-07	0.000621396	0.00349654	0.0315834	0.86	0.00866	0.00333804	6.73057	0.0095
1:46173481:T:C	rs28970802	1	46173481	T	C	0.300478	0.993492	0.0110967	0.00341158	10.5799	0.0011	0.0100061	0.00341045	8.60803	0.0033	0.0122121	0.00337852	13.0656	3e-04	0.0172556	0.00336387	26.3136	2.9e-07	0.000620117	0.00349653	0.0314538	0.86	0.00870211	0.00333803	6.79622	0.0091
1:46174921:G:C	rs71500087	1	46174921	G	C	0.300441	0.993479	0.011062	0.00341168	10.5131	0.0012	0.00997233	0.00341056	8.54954	0.0035	0.0121612	0.00337862	12.9561	0.00032	0.0172063	0.00336397	26.162	3.1e-07	0.000602873	0.00349664	0.0297269	0.86	0.00867864	0.00333814	6.7592	0.0093
1:46177748:A:G	rs61784799	1	46177748	A	G	0.300472	0.993283	0.0110799	0.00341193	10.5457	0.0012	0.00999187	0.00341081	8.58182	0.0034	0.0121993	0.00337887	13.0356	0.00031	0.0172292	0.00336422	26.2278	3e-07	0.000633864	0.00349689	0.032857	0.86	0.00868481	0.00333838	6.76782	0.0093
1:46178112:A:G	rs61784800	1	46178112	A	G	0.302801	0.99305	0.011175	0.00340418	10.7762	0.001	0.0100458	0.00340306	8.7142	0.0032	0.0124618	0.0033712	13.6646	0.00022	0.0176012	0.00335658	27.4974	1.6e-07	0.000807795	0.00348896	0.0536057	0.82	0.00892464	0.0033308	7.17932	0.0074
1:46179022:A:C	rs61784801	1	46179022	A	C	0.300463	0.993394	0.0110524	0.00341181	10.494	0.0012	0.00996274	0.00341069	8.53244	0.0035	0.0121482	0.00337875	12.9275	0.00032	0.0171949	0.0033641	26.1253	3.2e-07	0.00059908	0.00349678	0.0293518	0.86	0.00867597	0.00333827	6.75451	0.0094
1:46179271:C:A	rs61784803	1	46179271	C	A	0.302421	0.99328	0.0111554	0.00340557	10.7297	0.0011	0.0100554	0.00340445	8.72375	0.0031	0.0123178	0.00337257	13.3396	0.00026	0.0174965	0.00335795	27.149	1.9e-07	0.000642602	0.00349038	0.0338952	0.85	0.00882402	0.00333216	7.01262	0.0081
1:46180470:T:C	rs3935296	1	46180470	T	C	0.302351	0.994953	0.0113937	0.00340209	11.216	0.00081	0.0103017	0.00340097	9.17508	0.0025	0.012435	0.00336912	13.6224	0.00022	0.0178125	0.00335452	28.1963	1.1e-07	0.000487805	0.00348681	0.0195721	0.89	0.00884771	0.00332875	7.06478	0.0079
1:46180478:T:TA	rs34910635	1	46180478	T	TA	0.300407	0.995045	0.0113108	0.00340816	11.0141	9e-04	0.0102345	0.00340704	9.02356	0.0027	0.0122954	0.00337514	13.2709	0.00027	0.0175291	0.0033605	27.2088	1.8e-07	0.000474275	0.00349303	0.0184355	0.89	0.00869712	0.00333469	6.80203	0.0091
1:46181206:A:G	rs28597977	1	46181206	A	G	0.300465	0.993379	0.0110523	0.00341182	10.4938	0.0012	0.00996258	0.0034107	8.53211	0.0035	0.0121491	0.00337876	12.9292	0.00032	0.0171953	0.00336412	26.1262	3.2e-07	0.00060056	0.00349679	0.0294967	0.86	0.00867674	0.00333828	6.75567	0.0093
1:46181304:C:A	rs28474773	1	46181304	C	A	0.302423	0.993265	0.0111549	0.00340558	10.7287	0.0011	0.0100548	0.00340446	8.7227	0.0031	0.0123181	0.00337258	13.3402	0.00026	0.0174963	0.00335796	27.1482	1.9e-07	0.000643948	0.00349039	0.0340372	0.85	0.00882466	0.00333217	7.0136	0.0081
1:46182048:T:C	rs28564319	1	46182048	T	C	0.302493	0.992969	0.0111594	0.00340591	10.7354	0.0011	0.0100607	0.00340478	8.73128	0.0031	0.0123151	0.0033729	13.3311	0.00026	0.0174884	0.00335828	27.1186	1.9e-07	0.000634139	0.00349072	0.0330019	0.86	0.00881138	0.00333249	6.99119	0.0082
1:46183184:C:CT	rs796946405	1	46183184	C	CT	0.304253	0.985529	0.011537	0.00341091	11.4406	0.00072	0.0104347	0.00340978	9.36496	0.0022	0.012536	0.00337786	13.7733	0.00021	0.0178376	0.00336321	28.1297	1.1e-07	0.000438788	0.00349585	0.0157545	0.9	0.00873545	0.00333738	6.85108	0.0089
1:46183209:G:A	rs28432365	1	46183209	G	A	0.302456	0.993181	0.0112132	0.00340557	10.8411	0.00099	0.010109	0.00340445	8.81697	0.003	0.0124038	0.00337257	13.5266	0.00024	0.0175703	0.00335795	27.3785	1.7e-07	0.000679325	0.00349038	0.03788	0.85	0.00885184	0.00333216	7.05691	0.0079
1:46184238:A:AC	1:46184238_AC_A	1	46184238	A	AC	0.302347	0.99491	0.0113796	0.00340214	11.188	0.00082	0.0102877	0.00340102	9.14999	0.0025	0.0124168	0.00336917	13.5823	0.00023	0.0177906	0.00335457	28.1261	1.1e-07	0.000484972	0.00348686	0.0193448	0.89	0.00883879	0.0033288	7.05033	0.0079
1:46185682:T:C	rs28441217	1	46185682	T	C	0.300448	0.99341	0.011077	0.00341173	10.5414	0.0012	0.00998867	0.00341061	8.57731	0.0034	0.0121837	0.00337867	13.0037	0.00031	0.0172047	0.00336403	26.1562	3.1e-07	0.000614941	0.00349669	0.030928	0.86	0.00865522	0.00333819	6.72256	0.0095
1:46186050:T:C	rs28817701	1	46186050	T	C	0.302418	0.993204	0.0111535	0.00340564	10.7256	0.0011	0.0100516	0.00340452	8.7169	0.0032	0.0123254	0.00337264	13.3555	0.00026	0.0174906	0.00335802	27.1297	1.9e-07	0.000657822	0.00349045	0.0355185	0.85	0.00881837	0.00333223	7.00338	0.0081
1:46186576:G:T	rs28890893	1	46186576	G	T	0.300449	0.99341	0.0110769	0.00341174	10.5412	0.0012	0.00998871	0.00341061	8.57736	0.0034	0.0121838	0.00337868	13.0039	0.00031	0.017204	0.00336403	26.1542	3.2e-07	0.000615312	0.0034967	0.0309653	0.86	0.00865433	0.00333819	6.72115	0.0095
1:46187320:G:T	rs28495425	1	46187320	G	T	0.30242	0.993195	0.0111541	0.00340565	10.7268	0.0011	0.0100523	0.00340452	8.71795	0.0032	0.0123256	0.00337265	13.356	0.00026	0.0174902	0.00335802	27.1284	1.9e-07	0.000657191	0.00349046	0.0354502	0.85	0.00881696	0.00333223	7.00111	0.0081
1:46187469:C:A	rs28406914	1	46187469	C	A	0.302421	0.99317	0.0111537	0.00340565	10.7259	0.0011	0.0100521	0.00340453	8.71769	0.0032	0.0123252	0.00337265	13.355	0.00026	0.0174892	0.00335803	27.1251	1.9e-07	0.000657038	0.00349046	0.0354336	0.85	0.00881556	0.00333224	6.99887	0.0082
1:46187920:T:C	rs28862324	1	46187920	T	C	0.30045	0.993403	0.0110794	0.00341174	10.5458	0.0012	0.00999118	0.00341062	8.58157	0.0034	0.012186	0.00337868	13.0084	0.00031	0.0172065	0.00336404	26.1615	3.1e-07	0.000614552	0.0034967	0.0308887	0.86	0.00865458	0.0033382	6.72153	0.0095
1:46188043:C:T	rs28789495	1	46188043	C	T	0.302229	0.992889	0.0111574	0.00340669	10.7266	0.0011	0.0100527	0.00340557	8.7134	0.0032	0.0123263	0.00337368	13.3492	0.00026	0.0174666	0.00335906	27.0383	2e-07	0.000647703	0.00349153	0.0344128	0.85	0.00876508	0.00333326	6.9147	0.0085
1:46188232:GAAATAA:G	rs139499821	1	46188232	GAAATAA	G	0.297625	0.982641	0.0117091	0.00343957	11.5888	0.00066	0.0106447	0.00343844	9.58387	0.002	0.0124478	0.00340624	13.3547	0.00026	0.0179831	0.00339148	28.116	1.1e-07	1.05502e-05	0.00352523	8.95661e-06	1	0.0086818	0.00336543	6.65486	0.0099
1:46188914:T:G	rs28550303	1	46188914	T	G	0.300478	0.993351	0.0110413	0.00341183	10.4729	0.0012	0.00995065	0.00341071	8.51165	0.0035	0.0121366	0.00337877	12.9025	0.00033	0.0171778	0.00336412	26.0731	3.3e-07	0.000596061	0.00349679	0.0290563	0.86	0.00866945	0.00333828	6.74429	0.0094
1:46189526:A:T	rs28617418	1	46189526	A	T	0.302413	0.993229	0.0111479	0.00340561	10.715	0.0011	0.0100467	0.00340449	8.70854	0.0032	0.0123187	0.00337261	13.3413	0.00026	0.0174791	0.00335799	27.0943	1.9e-07	0.000657238	0.00349042	0.035456	0.85	0.00880881	0.0033322	6.98832	0.0082
1:46189625:A:G	rs28508523	1	46189625	A	G	0.302778	0.994856	0.0114847	0.00340091	11.4037	0.00073	0.0103637	0.00339979	9.29232	0.0023	0.0126237	0.00336796	14.0489	0.00018	0.0179468	0.00335336	28.6428	8.7e-08	0.000601622	0.0034856	0.0297914	0.86	0.00888701	0.0033276	7.13262	0.0076
1:46189685:A:G	rs28594599	1	46189685	A	G	0.300409	0.994887	0.0113236	0.0034083	11.0381	0.00089	0.0102474	0.00340718	9.04563	0.0026	0.0123045	0.00337527	13.2895	0.00027	0.017533	0.00336064	27.2188	1.8e-07	0.000465179	0.00349318	0.0177337	0.89	0.00868329	0.00333483	6.77986	0.0092
1:46189852:C:T	rs181778852	1	46189852	C	T	0.302358	0.994869	0.0114036	0.00340217	11.2349	8e-04	0.0103117	0.00340105	9.19255	0.0024	0.0124368	0.00336921	13.6258	0.00022	0.0178084	0.0033546	28.1818	1.1e-07	0.000474205	0.0034869	0.018495	0.89	0.0088283	0.00332884	7.03347	0.008
1:46190429:G:A	rs28575494	1	46190429	G	A	0.302607	0.994492	0.0113385	0.00340212	11.1074	0.00086	0.0102102	0.003401	9.01265	0.0027	0.0125832	0.00336915	13.9489	0.00019	0.0179242	0.00335454	28.5505	9.1e-08	0.000776431	0.00348684	0.0495841	0.82	0.0090478	0.00332878	7.38781	0.0066
1:46191095:C:G	rs201438079	1	46191095	C	G	0.299541	0.994278	0.0111614	0.00341172	10.7026	0.0011	0.0100712	0.0034106	8.71968	0.0031	0.0120152	0.00337866	12.6467	0.00038	0.0173346	0.00336401	26.5528	2.6e-07	0.000290294	0.00349668	0.00689231	0.93	0.00865756	0.00333817	6.72625	0.0095
1:46191504:G:A	rs373262751	1	46191504	G	A	0.291843	0.975777	0.0122397	0.00347134	12.4322	0.00042	0.0111466	0.00347019	10.3176	0.0013	0.0135435	0.0034377	15.5212	8.2e-05	0.0188339	0.0034228	30.2774	3.7e-08	0.000992212	0.00355778	0.0777769	0.78	0.00915763	0.00339651	7.26944	0.007
1:46191982:C:T	rs138862596	1	46191982	C	T	0.300456	0.993355	0.0110822	0.00341179	10.5509	0.0012	0.00999293	0.00341067	8.58433	0.0034	0.0121895	0.00337873	13.0156	0.00031	0.0172099	0.00336409	26.1712	3.1e-07	0.000615452	0.00349676	0.0309783	0.86	0.00865548	0.00333825	6.72272	0.0095
1:46193146:TTCCC:T	rs200134370	1	46193146	TTCCC	T	0.300071	0.992624	0.0116698	0.0034131	11.6903	0.00063	0.0105653	0.00341198	9.5885	0.002	0.0125306	0.00338003	13.7438	0.00021	0.0177048	0.00336538	27.6766	1.4e-07	0.000252234	0.0034981	0.0051993	0.94	0.00847777	0.00333953	6.44455	0.011
1:46194639:AAT:A	rs143919407	1	46194639	AAT	A	0.303784	0.984984	0.01075	0.00341366	9.91691	0.0016	0.00968076	0.00341254	8.04755	0.0046	0.0116904	0.00338058	11.9585	0.00054	0.0169599	0.00336593	25.3886	4.7e-07	0.000354193	0.00349867	0.0102488	0.92	0.00852088	0.00334008	6.50813	0.011
1:46195211:T:TAAC	1:46195211_TAAC_T	1	46195211	T	TAAC	0.300677	0.991267	0.0110349	0.0034139	10.4481	0.0012	0.00997166	0.00341278	8.53726	0.0035	0.0122067	0.00338082	13.0361	0.00031	0.0173939	0.00336617	26.7007	2.4e-07	0.000736053	0.00349892	0.0442537	0.83	0.00885681	0.00334031	7.03041	0.008
1:46195375:C:T	rs28375469	1	46195375	C	T	0.300557	0.993338	0.0109988	0.00341172	10.3931	0.0013	0.00990474	0.0034106	8.43383	0.0037	0.0121214	0.00337866	12.8711	0.00033	0.0171817	0.00336402	26.0866	3.3e-07	0.000637214	0.00349668	0.0332091	0.86	0.00874784	0.00333818	6.86724	0.0088
1:46196388:TA:T	rs35749282	1	46196388	TA	T	0.302367	0.994811	0.0114108	0.00340223	11.2487	8e-04	0.0103188	0.00340111	9.20491	0.0024	0.0124378	0.00336926	13.6275	0.00022	0.017805	0.00335466	28.1701	1.1e-07	0.000463953	0.00348696	0.0177033	0.89	0.0088146	0.00332889	7.01141	0.0081
1:46197948:T:C	rs28490344	1	46197948	T	C	0.301811	0.991341	0.0113553	0.0034111	11.0816	0.00087	0.0102591	0.00340998	9.0514	0.0026	0.0125601	0.00337805	13.8247	2e-04	0.0177934	0.00336341	27.9873	1.2e-07	0.000681675	0.00349605	0.0380189	0.85	0.00896963	0.00333757	7.22251	0.0072
1:46197996:C:T	rs28513660	1	46197996	C	T	0.298724	0.989924	0.0110943	0.00342394	10.499	0.0012	0.0100214	0.00342281	8.57213	0.0034	0.012448	0.00339076	13.4773	0.00024	0.0175562	0.00337606	27.0423	2e-07	0.000954692	0.0035092	0.0740134	0.79	0.0091578	0.00335013	7.47239	0.0063
1:46198010:A:G	rs28498557	1	46198010	A	G	0.300679	0.989801	0.0111941	0.0034175	10.729	0.0011	0.0101104	0.00341638	8.75791	0.0031	0.0126267	0.00338439	13.9194	0.00019	0.0178569	0.00336972	28.0818	1.2e-07	0.00102016	0.00350261	0.0848316	0.77	0.00929932	0.00334384	7.73416	0.0054
1:46198332:T:TTTTATTTA	1:46198332_TTTTATTTA_T	1	46198332	T	TTTTATTTA	0.300493	0.994815	0.0112768	0.00340837	10.9466	0.00094	0.0102015	0.00340724	8.96448	0.0028	0.0122528	0.00337534	13.1776	0.00028	0.0175018	0.00336071	27.1208	1.9e-07	0.000460232	0.00349324	0.0173578	0.9	0.00871039	0.00333489	6.82199	0.009
1:46198538:C:T	rs28456069	1	46198538	C	T	0.3025	0.993175	0.0111177	0.00340558	10.6574	0.0011	0.0100137	0.00340446	8.65148	0.0033	0.0123048	0.00337258	13.3114	0.00026	0.0174764	0.00335796	27.0866	1.9e-07	0.000680193	0.00349038	0.0379768	0.85	0.00885889	0.00333216	7.06814	0.0078
1:46199084:G:A	rs28501477	1	46199084	G	A	0.3025	0.993154	0.0111167	0.00340557	10.6555	0.0011	0.0100127	0.00340445	8.64991	0.0033	0.0123048	0.00337257	13.3116	0.00026	0.0174771	0.00335795	27.0888	1.9e-07	0.000681874	0.00349037	0.0381649	0.85	0.00886169	0.00333216	7.07266	0.0078
1:46199142:TA:T	rs545528542	1	46199142	TA	T	0.298181	0.976281	0.0114415	0.00344543	11.0276	9e-04	0.0103813	0.00344429	9.08459	0.0026	0.0114596	0.00341204	11.2801	0.00078	0.0165865	0.00339725	23.8372	1e-06	-0.00106289	0.00353123	0.0905994	0.76	0.00732137	0.00337116	4.71658	0.03
1:46201341:T:C	rs61784821	1	46201341	T	C	0.300535	0.993211	0.0110381	0.00341182	10.4668	0.0012	0.00994903	0.0034107	8.50891	0.0035	0.0121392	0.00337876	12.9081	0.00033	0.0171863	0.00336411	26.099	3.2e-07	0.000606367	0.00349679	0.03007	0.86	0.00869108	0.00333828	6.77802	0.0092
1:46201950:A:G	rs28545085	1	46201950	A	G	0.300542	0.993391	0.0110157	0.00341167	10.4254	0.0012	0.00992223	0.00341055	8.46391	0.0036	0.0121305	0.00337861	12.8909	0.00033	0.0171795	0.00336396	26.0806	3.3e-07	0.00062309	0.00349663	0.0317543	0.86	0.0087204	0.00333813	6.82444	0.009
1:46202283:T:C	rs28719889	1	46202283	T	C	0.300522	0.993409	0.0110493	0.00341163	10.4893	0.0012	0.00995921	0.0034105	8.52732	0.0035	0.0121735	0.00337857	12.9827	0.00031	0.0172049	0.00336392	26.1584	3.1e-07	0.000638222	0.00349659	0.0333162	0.86	0.00870592	0.00333809	6.80197	0.0091
1:46203736:A:T	rs28812624	1	46203736	A	T	0.300523	0.993401	0.0110507	0.00341163	10.492	0.0012	0.00996062	0.00341051	8.52972	0.0035	0.0121749	0.00337857	12.9856	0.00031	0.0172058	0.00336393	26.1612	3.1e-07	0.000638126	0.00349659	0.0333061	0.86	0.00870559	0.00333809	6.80144	0.0091
1:46203983:A:AT	1:46203983_AT_A	1	46203983	A	AT	0.300334	0.99332	0.0111164	0.00341129	10.6192	0.0011	0.0100398	0.00341017	8.66762	0.0032	0.0120878	0.00337823	12.8031	0.00035	0.0173479	0.00336359	26.6005	2.5e-07	0.000461473	0.00349624	0.0174217	0.89	0.00871249	0.00333776	6.81359	0.009
1:46205540:C:T	rs28683093	1	46205540	C	T	0.303095	0.994189	0.0114748	0.00340074	11.3853	0.00074	0.0103682	0.00339962	9.30133	0.0023	0.0126523	0.00336779	14.1138	0.00017	0.0179151	0.00335319	28.5443	9.2e-08	0.000667163	0.00348543	0.0366396	0.85	0.00884521	0.00332744	7.06638	0.0079
1:46205770:A:G	rs147977587	1	46205770	A	G	0.023753	0.983072	-0.0272259	0.0103303	6.94605	0.0084	-0.0289639	0.0103269	7.86638	0.005	-0.0125425	0.0102302	1.50315	0.22	0.00768503	0.0101858	0.569243	0.45	0.0248342	0.0105875	5.50185	0.019	0.0527416	0.0101076	27.2276	1.8e-07
1:46206540:G:A	rs28507722	1	46206540	G	A	0.300544	0.993366	0.0110136	0.00341169	10.4212	0.0012	0.00992285	0.00341056	8.46488	0.0036	0.0121259	0.00337863	12.8809	0.00033	0.0171739	0.00336398	26.0634	3.3e-07	0.000619796	0.00349665	0.0314191	0.86	0.00871318	0.00333814	6.81308	0.009
1:46207743:T:C	rs28568986	1	46207743	T	C	0.300527	0.993374	0.0110514	0.00341165	10.4931	0.0012	0.0099614	0.00341053	8.53096	0.0035	0.0121745	0.00337859	12.9847	0.00031	0.0172035	0.00336394	26.154	3.2e-07	0.000636978	0.00349661	0.033186	0.86	0.00870201	0.00333811	6.79577	0.0091
1:46208801:A:G	rs61062981	1	46208801	A	G	0.300546	0.993353	0.0110135	0.0034117	10.421	0.0012	0.00992291	0.00341057	8.46493	0.0036	0.0121253	0.00337864	12.8796	0.00033	0.0171724	0.00336399	26.0586	3.3e-07	0.000619295	0.00349666	0.0313681	0.86	0.00871126	0.00333815	6.81003	0.0091
1:46209520:TA:T	rs564404186	1	46209520	TA	T	0.296641	0.98425	0.0116636	0.00343909	11.502	7e-04	0.0105588	0.00343796	9.43257	0.0021	0.012441	0.00340576	13.3439	0.00026	0.0177411	0.003391	27.3721	1.7e-07	0.00010539	0.00352473	0.000894024	0.98	0.00861791	0.00336496	6.55912	0.01
1:46210382:A:G	rs28376548	1	46210382	A	G	0.302922	0.992676	0.0110953	0.00340421	10.6229	0.0011	0.0099644	0.00340309	8.57343	0.0034	0.0124212	0.00337123	13.5754	0.00023	0.0175562	0.00335661	27.3563	1.7e-07	0.000872565	0.00348899	0.0625457	0.8	0.00898016	0.00333083	7.26881	0.007
1:46211347:G:A	rs61784824	1	46211347	G	A	0.302502	0.99319	0.0110766	0.0034055	10.5791	0.0011	0.00997737	0.00340438	8.58929	0.0034	0.0122684	0.0033725	13.2335	0.00027	0.0174421	0.00335788	26.9817	2.1e-07	0.000690562	0.0034903	0.0391453	0.84	0.00886575	0.00333209	7.07942	0.0078
1:46211401:T:G	rs28607263	1	46211401	T	G	0.300543	0.993354	0.0110089	0.00341164	10.4127	0.0013	0.00992025	0.00341051	8.46069	0.0036	0.0121386	0.00337858	12.9082	0.00033	0.0171725	0.00336393	26.0598	3.3e-07	0.000650656	0.0034966	0.0346268	0.85	0.00871728	0.00333809	6.81969	0.009
1:46212836:G:A	rs28641748	1	46212836	G	A	0.302503	0.993178	0.0110765	0.00340551	10.5788	0.0011	0.00997729	0.00340439	8.58909	0.0034	0.0122676	0.00337251	13.2316	0.00028	0.0174416	0.00335789	26.9799	2.1e-07	0.000689698	0.00349032	0.0390471	0.84	0.00886519	0.0033321	7.07848	0.0078
1:46213227:T:C	rs28396194	1	46213227	T	C	0.300562	0.99332	0.0109725	0.00341169	10.3437	0.0013	0.00988321	0.00341057	8.39736	0.0038	0.0120903	0.00337863	12.8053	0.00035	0.0171424	0.00336398	25.9678	3.5e-07	0.000631991	0.00349665	0.0326676	0.86	0.00872603	0.00333815	6.83318	0.0089
1:46213309:A:G	rs28752166	1	46213309	A	G	0.300562	0.993327	0.0109728	0.00341169	10.3441	0.0013	0.00988355	0.00341056	8.39797	0.0038	0.0120905	0.00337863	12.8059	0.00035	0.0171425	0.00336398	25.9681	3.5e-07	0.000632065	0.00349665	0.0326754	0.86	0.00872566	0.00333814	6.83262	0.009
1:46213927:T:C	rs10890345	1	46213927	T	C	0.300545	0.99334	0.0110093	0.00341165	10.4133	0.0013	0.0099208	0.00341053	8.46155	0.0036	0.0121383	0.00337859	12.9075	0.00033	0.017172	0.00336395	26.0581	3.3e-07	0.000649687	0.00349661	0.0345234	0.85	0.0087159	0.00333811	6.81747	0.009
1:46215198:TTTTG:T	rs372967119	1	46215198	TTTTG	T	0.296626	0.9942	0.0109614	0.00341975	10.2742	0.0013	0.00985691	0.00341862	8.31341	0.0039	0.0114006	0.00338661	11.3325	0.00076	0.0166408	0.00337193	24.3552	8e-07	-0.000289716	0.00350491	0.00683267	0.93	0.00797344	0.00334603	5.67847	0.017
1:46215467:A:C	rs12564201	1	46215467	A	C	0.302459	0.994567	0.0113828	0.0034024	11.1924	0.00082	0.0102916	0.00340128	9.15541	0.0025	0.0123933	0.00336943	13.5289	0.00023	0.0177752	0.00335483	28.0729	1.2e-07	0.000440731	0.00348713	0.0159739	0.9	0.00882005	0.00332906	7.01939	0.0081
1:46215619:A:G	rs10789471	1	46215619	A	G	0.300539	0.993325	0.0110068	0.00341171	10.4083	0.0013	0.00991642	0.00341058	8.45381	0.0036	0.0121336	0.00337865	12.8971	0.00033	0.0171738	0.003364	26.0628	3.3e-07	0.000647689	0.00349667	0.0343103	0.85	0.00872324	0.00333816	6.82874	0.009
1:46216722:G:A	rs6697821	1	46216722	G	A	0.302507	0.993159	0.011077	0.00340553	10.5798	0.0011	0.00997801	0.00340441	8.59022	0.0034	0.0122662	0.00337253	13.2285	0.00028	0.0174385	0.00335791	26.9701	2.1e-07	0.000686782	0.00349034	0.0387172	0.84	0.00886039	0.00333212	7.07073	0.0078
1:46216747:GTC:G	rs10690484	1	46216747	GTC	G	0.300723	0.989862	0.0111957	0.00341667	10.7373	0.001	0.0101279	0.00341554	8.7927	0.003	0.0120421	0.00338356	12.6665	0.00037	0.0175228	0.00336889	27.0541	2e-07	0.000141288	0.00350175	0.00162794	0.97	0.00866982	0.00334302	6.72578	0.0095
1:46217158:A:T	rs4423054	1	46217158	A	T	0.302508	0.993157	0.0110776	0.00340553	10.5808	0.0011	0.00997862	0.00340441	8.59127	0.0034	0.0122672	0.00337253	13.2307	0.00028	0.017439	0.00335791	26.9713	2.1e-07	0.000687593	0.00349034	0.0388086	0.84	0.00886001	0.00333212	7.07013	0.0078
1:46217485:C:G	rs4330955	1	46217485	C	G	0.302508	0.993155	0.0110775	0.00340553	10.5808	0.0011	0.00997854	0.00340441	8.59112	0.0034	0.0122671	0.00337253	13.2303	0.00028	0.0174388	0.00335791	26.9708	2.1e-07	0.000687448	0.00349034	0.0387923	0.84	0.00885975	0.00333212	7.0697	0.0078
1:46219376:T:C	rs11211173	1	46219376	T	C	0.300939	0.993022	0.0108829	0.00341077	10.1808	0.0014	0.00980178	0.00340965	8.26402	0.004	0.012051	0.00337772	12.7291	0.00036	0.0171208	0.00336307	25.9165	3.6e-07	0.000704156	0.00349571	0.0405759	0.84	0.00880129	0.00333724	6.9553	0.0084
1:46220816:G:C	rs11211174	1	46220816	G	C	0.302526	0.993031	0.0110739	0.00340563	10.5733	0.0011	0.00997702	0.0034045	8.58804	0.0034	0.0122544	0.00337262	13.2022	0.00028	0.0174139	0.003358	26.8923	2.2e-07	0.000675722	0.00349043	0.0374781	0.85	0.00883205	0.00333221	7.02519	0.008
1:46220884:G:C	rs11211175	1	46220884	G	C	0.302948	0.992733	0.0110973	0.00340434	10.6261	0.0011	0.0099677	0.00340322	8.57847	0.0034	0.0124113	0.00337135	13.5527	0.00023	0.0175329	0.00335674	27.2818	1.8e-07	0.000855673	0.00348912	0.060143	0.81	0.00894789	0.00333096	7.21611	0.0072
1:46220999:T:C	rs12031182	1	46220999	T	C	0.302526	0.993025	0.011073	0.00340562	10.5716	0.0011	0.00997638	0.0034045	8.58694	0.0034	0.0122525	0.00337262	13.1981	0.00028	0.0174117	0.003358	26.8855	2.2e-07	0.000674602	0.00349043	0.037354	0.85	0.00883003	0.00333221	7.02198	0.0081
1:46221440:C:T	rs10430123	1	46221440	C	T	0.30253	0.993013	0.0110746	0.00340563	10.5744	0.0011	0.00997791	0.00340451	8.58954	0.0034	0.0122526	0.00337263	13.1982	0.00028	0.0174097	0.00335801	26.8793	2.2e-07	0.000672521	0.00349044	0.0371237	0.85	0.00882523	0.00333222	7.01431	0.0081
1:46221617:A:G	rs10430124	1	46221617	A	G	0.302557	0.993014	0.011097	0.00340546	10.6185	0.0011	0.0100045	0.00340433	8.63635	0.0033	0.0122662	0.00337246	13.2289	0.00028	0.0174194	0.00335784	26.9122	2.1e-07	0.000659442	0.00349026	0.0356974	0.85	0.00881448	0.00333205	6.99795	0.0082
1:46222078:AT:A	rs556749189	1	46222078	AT	A	0.300499	0.994326	0.0113001	0.00340891	10.9885	0.00092	0.0102282	0.00340779	9.0086	0.0027	0.0122364	0.00337588	13.1382	0.00029	0.01745	0.00336124	26.9519	2.1e-07	0.000401538	0.0034938	0.0132086	0.91	0.00860746	0.00333543	6.65959	0.0099
1:46222493:TGCC:T	rs79531731	1	46222493	TGCC	T	0.302596	0.992659	0.0112837	0.00340521	10.9803	0.00092	0.010181	0.00340409	8.9449	0.0028	0.012354	0.00337221	13.421	0.00025	0.0177137	0.00335759	27.8332	1.3e-07	0.000513226	0.00349001	0.0216254	0.88	0.00890925	0.00333181	7.15028	0.0075
1:46222880:A:G	rs12062535	1	46222880	A	G	0.300622	0.992962	0.0110392	0.00341165	10.4699	0.0012	0.00995721	0.00341052	8.5238	0.0035	0.01214	0.00337859	12.9112	0.00033	0.0171515	0.00336394	25.9962	3.4e-07	0.000610131	0.00349661	0.0304475	0.86	0.0086569	0.00333811	6.7255	0.0095
1:46223892:G:A	rs10890346	1	46223892	G	A	0.302557	0.992727	0.0110285	0.00340549	10.4875	0.0012	0.00994855	0.00340437	8.53975	0.0035	0.0121464	0.0033725	12.9715	0.00032	0.0172872	0.00335787	26.5046	2.6e-07	0.000593978	0.0034903	0.0289611	0.86	0.00871006	0.00333208	6.83298	0.0089
1:46224319:T:C	rs56255771	1	46224319	T	C	0.302958	0.992607	0.0110704	0.00340409	10.576	0.0011	0.00995841	0.00340297	8.56374	0.0034	0.0123513	0.0033711	13.424	0.00025	0.0174491	0.00335649	27.0256	2e-07	0.000814571	0.00348886	0.0545119	0.82	0.00885442	0.00333071	7.06719	0.0079
1:46224780:C:G	rs11488313	1	46224780	C	G	0.300581	0.992972	0.0109813	0.0034116	10.3607	0.0013	0.00991191	0.00341048	8.44666	0.0037	0.0120597	0.00337854	12.7414	0.00036	0.0170598	0.00336389	25.7196	3.9e-07	0.000585457	0.00349656	0.0280355	0.87	0.00858604	0.00333806	6.61604	0.01
1:46225059:ATTC:A	rs36126191	1	46225059	ATTC	A	0.302698	0.993922	0.0114748	0.00340275	11.3719	0.00075	0.0103813	0.00340163	9.31389	0.0023	0.012449	0.00336977	13.648	0.00022	0.017766	0.00335517	28.0384	1.2e-07	0.000389387	0.00348748	0.0124663	0.91	0.00869337	0.0033294	6.81781	0.009
1:46225806:C:A	rs56177313	1	46225806	C	A	0.302543	0.99285	0.0110424	0.00340536	10.5148	0.0012	0.00996438	0.00340424	8.56761	0.0034	0.0121793	0.00337237	13.0429	3e-04	0.0173126	0.00335775	26.5845	2.5e-07	0.000621282	0.00349017	0.0316874	0.86	0.00872285	0.00333196	6.8536	0.0088
1:46226349:G:A	rs11211177	1	46226349	G	A	0.300573	0.992995	0.0109698	0.00341167	10.3386	0.0013	0.00989753	0.00341054	8.42185	0.0037	0.0120464	0.00337861	12.7128	0.00036	0.017038	0.00336396	25.653	4.1e-07	0.000582386	0.00349662	0.0277411	0.87	0.00856763	0.00333812	6.58744	0.01
1:46227072:C:T	rs12022141	1	46227072	C	T	0.302374	0.992177	0.0110806	0.00340702	10.5774	0.0011	0.0100043	0.0034059	8.62803	0.0033	0.0122377	0.003374	13.1556	0.00029	0.0173638	0.00335938	26.716	2.4e-07	0.00065247	0.00349186	0.0349146	0.85	0.00873414	0.00333358	6.86467	0.0088
1:46227566:T:G	rs11211178	1	46227566	T	G	0.302564	0.992827	0.0110534	0.00340533	10.5359	0.0012	0.00997555	0.00340421	8.58698	0.0034	0.0121829	0.00337234	13.051	3e-04	0.0173154	0.00335772	26.5936	2.5e-07	0.000609837	0.00349014	0.0305311	0.86	0.00871336	0.00333193	6.8388	0.0089
1:46228082:C:A	rs11211179	1	46228082	C	A	0.302984	0.992647	0.0110825	0.00340395	10.6	0.0011	0.00997158	0.00340283	8.58713	0.0034	0.0123482	0.00337096	13.4183	0.00025	0.0174332	0.00335635	26.9786	2.1e-07	0.000792752	0.00348871	0.051635	0.82	0.00881656	0.00333057	7.00747	0.0081
1:46228192:A:G	rs10157795	1	46228192	A	G	0.302899	0.992525	0.0110362	0.00340432	10.5094	0.0012	0.00992	0.00340319	8.49669	0.0036	0.0122285	0.00337133	13.1567	0.00029	0.0173113	0.00335671	26.597	2.5e-07	0.000673563	0.00348909	0.0372676	0.85	0.00869982	0.00333093	6.82165	0.009
1:46229332:A:G	rs59916372	1	46229332	A	G	0.302766	0.992502	0.0111708	0.00340528	10.7612	0.001	0.0100986	0.00340416	8.80033	0.003	0.0123551	0.00337228	13.4228	0.00025	0.0174763	0.00335767	27.091	1.9e-07	0.000696066	0.00349008	0.0397768	0.84	0.00875887	0.00333188	6.91064	0.0086
1:46229452:G:C	rs111969368	1	46229452	G	C	0.302562	0.992872	0.0110452	0.00340529	10.5206	0.0012	0.00996853	0.00340417	8.57513	0.0034	0.0121711	0.00337229	13.0259	0.00031	0.0172979	0.00335767	26.5405	2.6e-07	0.000606729	0.00349009	0.0302215	0.86	0.00869842	0.00333188	6.81556	0.009
1:46229847:G:A	rs6678444	1	46229847	G	A	0.300609	0.993045	0.0109942	0.00341142	10.3863	0.0013	0.0099269	0.0034103	8.47312	0.0036	0.0120573	0.00337836	12.7375	0.00036	0.0170402	0.00336372	25.6632	4.1e-07	0.000563462	0.00349637	0.0259713	0.87	0.00854388	0.00333788	6.55192	0.01
1:46229885:C:T	rs4660314	1	46229885	C	T	0.302568	0.992866	0.0110539	0.00340529	10.5372	0.0012	0.00997643	0.00340417	8.5887	0.0034	0.0121816	0.0033723	13.0484	3e-04	0.0173117	0.00335768	26.5828	2.5e-07	0.000607715	0.00349009	0.0303198	0.86	0.00870751	0.00333189	6.82978	0.009
1:46231476:G:A	rs34895634	1	46231476	G	A	0.30259	0.992959	0.0110571	0.00340508	10.5446	0.0012	0.00997955	0.00340396	8.59516	0.0034	0.0121715	0.00337208	13.0283	0.00031	0.017294	0.00335746	26.532	2.6e-07	0.000589679	0.00348987	0.0285504	0.87	0.00867822	0.00333168	6.78477	0.0092
1:46231984:A:G	rs12069121	1	46231984	A	G	0.30258	0.992987	0.0111016	0.00340498	10.6303	0.0011	0.010025	0.00340385	8.67412	0.0032	0.0122208	0.00337198	13.135	0.00029	0.0173233	0.00335736	26.6235	2.5e-07	0.000597575	0.00348977	0.0293219	0.86	0.00865803	0.00333158	6.75365	0.0094
1:46232052:A:G	rs139485663	1	46232052	A	G	0.023686	0.982167	-0.0281291	0.0103481	7.38911	0.0066	-0.0298252	0.0103447	8.31257	0.0039	-0.013312	0.0102478	1.68744	0.19	0.00680728	0.0102034	0.445103	0.5	0.0250825	0.0106058	5.59319	0.018	0.0526322	0.010125	27.0217	2e-07
1:46232431:CCAAGCAGTTGGGACTA:C	rs142370363	1	46232431	CCAAGCAGTTGGGACTA	C	0.296267	0.984834	0.0120279	0.00343994	12.2258	0.00047	0.0109885	0.0034388	10.2109	0.0014	0.0125409	0.0034066	13.5523	0.00023	0.0174223	0.00339183	26.3841	2.8e-07	-0.00038571	0.0035256	0.011969	0.91	0.00753747	0.00336578	5.01509	0.025
1:46232758:C:CAA	1:46232758_CAA_C	1	46232758	C	CAA	0.325839	0.980003	0.0135939	0.00335763	16.3917	5.2e-05	0.0125349	0.00335652	13.9464	0.00019	0.0144208	0.00332509	18.8094	1.4e-05	0.0193519	0.00331067	34.1674	5.1e-09	0.000220517	0.00344124	0.00410633	0.95	0.00818064	0.00328525	6.20066	0.013
1:46233772:C:T	rs61784833	1	46233772	C	T	0.302536	0.99297	0.0111012	0.00340528	10.6275	0.0011	0.0100245	0.00340416	8.67179	0.0032	0.0122158	0.00337228	13.122	0.00029	0.0173079	0.00335766	26.5714	2.5e-07	0.000564262	0.00349008	0.0261391	0.87	0.0086203	0.00333187	6.69372	0.0097
1:46234947:T:C	rs7519900	1	46234947	T	C	0.299847	0.993428	0.0107706	0.00341166	9.96667	0.0016	0.00968343	0.00341054	8.06144	0.0045	0.0113034	0.0033786	11.193	0.00082	0.0164994	0.00336396	24.0567	9.4e-07	-0.000236597	0.00349662	0.00457848	0.95	0.00799762	0.00333812	5.74008	0.017
1:46235117:A:G	rs7541962	1	46235117	A	G	0.297985	0.993516	0.0108023	0.00341774	9.98984	0.0016	0.00973014	0.00341661	8.11048	0.0044	0.0112621	0.00338462	11.0719	0.00088	0.016293	0.00336995	23.3751	1.3e-06	-0.000296963	0.00350285	0.00718725	0.93	0.00781563	0.00334406	5.46234	0.019
1:46235219:G:C	rs7520123	1	46235219	G	C	0.300313	0.993183	0.0108429	0.00341012	10.11	0.0015	0.00972711	0.003409	8.14169	0.0043	0.0114962	0.00337707	11.5885	0.00066	0.0166424	0.00336243	24.4976	7.4e-07	-8.26772e-05	0.00349504	0.000559587	0.98	0.0080884	0.00333661	5.87644	0.015
[truncated: 79,059 more rows]
